# Supplementary material for: Dominance is common in mammals and is associated with trans-acting gene expression and alternative splicing
Source: Genome Biol. 2023 Sep 29;24:215. doi: 10.1186/s13059-023-03060-2 (PMC10540365; doi:10.1186/s13059-023-03060-2)
Supplement: Supplementary file 6 — Additional file 6: Table S5. Summary of novel pleiotropic QTLs detected by AD model within each population. (Different shared QTL regions are separated by graey background and the rows with red numbers indicate novel QTLs where -log10(P)values of ADvsA Model > 5). [file 13059_2023_3060_MOESM6_ESM.xlsx]

## Sheet: Table S5-1 (Pleio-QTLs F2pigs)
Table S5-1. Summary of all pleiotropic QTLs newly detected by Add-Dom model in F2pigs. (Different shared QTL regions are separated by grey background and the rows with red numbers indicate novel QTLs with -log10(P) values of Model ADvsA exceed 5).
QTL-Group	F2 Pigs Traits	Trait_Name	Consequence	SYMBOL	chr	pos	CI_logP_2	QTL_Type	logP_AD_A	logP_AD	logP_A	logP_D	beta_A	beta_D	Ind_Num	MAF	thrgenome	thrsuggest	Add_Var	Add_SE	Dom_Var	Dom_SE
1	MCH_46	Mean corpusular hemoglobin on age 46 days	intron_variant	-	2	87851455	41498878-156749949	OD	5.36153	4.5878	0.0351229	5.29771	0.0431468	0.337477	759	0.4194	5.80489	4.50386	0.391572	0.057647	0.249061	0.065603
1	RDW_46	Red cell distribution width on age 46 days	downstream_gene_variant	-	2	88512637	85129145-160085066	OD	5.19567	4.64855	0.505504	5.31463	0.0454696	-0.340457	726	0.4706	5.80372	4.50269	0.103817	0.042751	0.07562	0.058287
2	LD_res_GLY	Residual glycogen content in longissimus dorsi	downstream_gene_variant	PHKG1	3	17091063	17091063-17634072	PD	9.2514	27.78	20.5151	0.110468	-0.949209	-0.505829	852	0.2458	5.80726	4.50623	0.364279	0.051403	0.007361	0.035184
2	LD_GLY_energy	Total glycogen in longissimus dorsi	downstream_gene_variant	PHKG1	3	17091063	17091063-17634072	PD	8.02443	27.2809	21.2198	0.196117	-0.959984	-0.459856	852	0.2458	5.80728	4.50625	0.464975	0.052457	0.010913	0.031953
3	SMH_45min	Minolta H* value of semimembrannosus muscle 45min after slaughter	intergenic_variant	-	3	33947247	11869824-49255153	OD	3.92696	4.68964	2.03314	4.29581	-0.176047	0.320221	651	0.4377	5.799	4.49797	0.405152	0.061231	0.214555	0.069792
3	SMa_45min	Minolta a* value of semimembrannosus muscle 45min after slaughter	intergenic_variant	-	3	33947247	32454189-33947247	CD	3.03334	4.85269	3.12891	3.43792	0.241278	-0.264616	651	0.4377	5.79913	4.4981	0.453023	0.060973	0.033694	0.051884
4	LDb_45min	Minolta b* value of longissimus dorsi 45min after slaughter	intergenic_variant	-	4	1759214	503713-114151582	OD	4.41784	4.70307	1.51817	4.76328	0.131542	-0.327975	652	0.4403	5.79906	4.49803	0.298098	0.067813	0.11257	0.066524
4	LDc_45min	Minolta c* value of longissimus dorsi 45min after slaughter	intergenic_variant	-	4	1759214	503713-137270774	OD	4.19837	4.54721	1.57897	4.53693	0.138064	-0.319016	651	0.4403	5.79905	4.49802	0.321538	0.069662	0.118562	0.066298
5	SMT24h	semimembrannosus muscle temperature at 24h after slaughter	intergenic_variant	-	4	30926557	29875763-33419643	OD	6.79568	6.07229	0.31098	5.7916	-0.203719	-0.518435	649	0.3831	5.79916	4.49813	0.209724	0.062083	0.252421	0.0828
5	LDT24h	longissimus dorsi temperature at 24h after slaughter	intergenic_variant	-	4	30926557	22382660-103772294	OD	5.44018	4.75444	0.289584	4.73782	-0.171821	-0.457859	640	0.3831	5.79844	4.49741	0.195014	0.062125	0.189482	0.082081
5	GSP	Serum glycosylated protein levels (mmol/l)	intron_variant	ZFPM2	4	34469345	8718464-107759668	OD	5.46447	5.05657	0.719854	5.62662	0.0663171	-0.394558	676	0.4924	5.80129	4.50026	0.134973	0.050992	0.119144	0.067752
6	HGB_46	Hemoglobin on age 46 days	intron_variant	TNRC6B	5	5363246	5363246-5363246	OD	7.92502	8.13405	1.57965	6.70748	0.212308	0.424314	769	0.4125	5.80547	4.50444	0.26107	0.0562	0.194379	0.069254
6	RBC_46	Red blood cell on age 46 days	intron_variant	TNRC6B	5	5363246	5363246-5363246	OD	6.25733	6.00491	0.962634	5.50416	0.158878	0.368077	771	0.4125	5.80572	4.50469	0.230942	0.050623	0.07058	0.055833
6	HCT_46	Hematocrit on age 46 days	intron_variant	TNRC6B	5	5515322	5363246-75914804	OD	5.56036	5.03133	0.555186	5.10448	0.117455	0.342305	770	0.4114	5.80557	4.50454	0.245777	0.055778	0.20413	0.069532
7	HGB_18	Hemoglobin on age 18 days	intergenic_variant	-	5	71889421	71889421-71889421	OD	8.18918	7.39717	0.258682	8.27592	0.00672043	-0.413255	769	0.4716	5.80501	4.50398	0.189371	0.051175	0.251318	0.073611
7	HCT_18	Hematocrit on age 18 days	intergenic_variant	-	5	71889421	71889421-71889421	OD	7.89829	7.30687	0.574888	7.96426	0.0722599	-0.462548	584	0.4716	5.79698	4.49595	0.261022	0.06816	0.257309	0.088478
7	RBC_18	Red blood cell on age 18 days	intergenic_variant	-	5	71889421	64544775-84758267	OD	5.55907	4.82809	0.206416	5.61509	0.0104711	-0.324274	767	0.4716	5.80496	4.50393	0.289613	0.054166	0.154532	0.065202
8	LDT24h	longissimus dorsi temperature at 24h after slaughter	intergenic_variant	-	5	80687157	12556599-94913526	OD	4.87634	4.85936	1.18529	3.79441	0.231911	0.385532	640	0.4373	5.79844	4.49741	0.195014	0.062125	0.189482	0.082081
8	SMT24h	semimembrannosus muscle temperature at 24h after slaughter	intergenic_variant	-	5	80687157	12556599-94913526	OD	4.74332	4.70907	1.15691	3.66693	0.231663	0.378747	649	0.4373	5.79916	4.49813	0.209724	0.062083	0.252421	0.0828
9	SMb_45min	Minolta b* value of semimembrannosus muscle 45min after slaughter	intergenic_variant	-	5	104263450	17124083-104263450	OD	5.77162	5.19493	0.495258	5.84191	-0.0601828	-0.411122	652	0.374	5.79906	4.49803	0.292125	0.06584	0.366081	0.081213
9	NeckW	Head meat weight	intergenic_variant	-	5	104263450	24769365-104263450	OD	5.43673	4.8099	0.396007	4.48357	0.132876	0.327777	917	0.374	5.80905	4.50802	0.149297	0.043594	0.090595	0.051856
10	SMT24h	semimembrannosus muscle temperature at 24h after slaughter	intergenic_variant	-	6	22843833	22843833-22843833	OD	6.32436	6.47415	1.45232	6.52906	0.254661	0.758341	649	0.2129	5.79916	4.49813	0.209724	0.062083	0.252421	0.0828
10	LDT24h	longissimus dorsi temperature at 24h after slaughter	intergenic_variant	-	6	22843833	22843833-22843833	OD	5.95003	6.49444	1.89061	6.84551	0.204106	0.740293	640	0.2129	5.79844	4.49741	0.195014	0.062125	0.189482	0.082081
10	SMT9h	semimembrannosus muscle temperature at 9h after slaughter	intergenic_variant	-	6	22843833	22843833-92938033	CD	4.7854	5.11036	1.58419	0.640761	0.707253	0.722353	527	0.2129	5.79069	4.48966	0.089247	0.053837	0.14621	0.090592
11	LeftEarW	Left ear weight	intergenic_variant	-	7	34803564	34803564-35177641	PD	11.6792	54.1632	44.7065	11.4128	-0.922856	0.279124	917	0.4642	5.8091	4.50807	0.779274	0.029383	0.062138	0.024528
11	RightEarW	Right ear weight	intergenic_variant	-	7	34803564	34803564-35177641	PD	10.9624	55.4038	46.6606	10.5245	-0.948092	0.261958	918	0.4642	5.80899	4.50796	0.764718	0.029781	0.040919	0.021991
11	LeftEarArea	Left ear erea	intergenic_variant	-	7	34803564	34803564-34803564	PD	9.37988	40.6909	33.4154	9.66266	-0.823426	0.269202	908	0.4642	5.80889	4.50786	0.718129	0.034331	0.050301	0.025278
11	AntebrachialL	Antebrachial bone length	intergenic_variant	-	7	34803564	34803564-35177641	PD	9.36731	48.6569	41.4456	9.57662	-0.951176	0.306136	912	0.4642	5.80893	4.5079	0.705432	0.035539	0.130493	0.031442
11	CruralL	Crural bone length	intergenic_variant	-	7	34803564	34803564-35177641	PD	8.4075	40.1254	33.801	8.95146	-0.907587	0.319754	909	0.4642	5.80882	4.50779	0.633871	0.041835	0.112059	0.032671
11	BrachialL	Brachial bone length	intergenic_variant	-	7	34803564	34803564-35177641	PD	8.21088	36.8311	30.6749	8.68656	-0.858758	0.31174	911	0.4642	5.80882	4.50779	0.640656	0.040734	0.107065	0.031429
11	RightEarArea	Right ear area	intergenic_variant	-	7	34803564	34803564-34803564	PD	7.86678	38.9193	33.116	8.10809	-0.802332	0.236232	907	0.4642	5.80889	4.50786	0.744902	0.032011	0.058602	0.023972
11	LiverW	Liver weight	intergenic_variant	-	7	34803564	34803564-35177641	CD	6.85455	15.2738	10.1775	7.72628	-0.458144	0.346935	911	0.4642	5.80886	4.50783	0.402423	0.047887	0.141709	0.043396
11	FemoralL	Femoral bone length	intergenic_variant	-	7	34803564	34803564-35177641	PD	6.14601	37.3614	33.2252	6.75385	-0.884486	0.262239	911	0.4642	5.80895	4.50792	0.647247	0.039925	0.113158	0.032476
11	ScapularL	Scapular bone length	intergenic_variant	-	7	34803564	34803564-35177641	PD	5.19363	33.7833	30.5421	5.80671	-0.840485	0.240224	912	0.4642	5.80885	4.50782	0.648897	0.040005	0.123469	0.033714
11	SkinT	Skin thickness	intron_variant	C6orf106	7	35177641	34803564-35177641	CD	14.8358	33.0448	20.2951	15.9097	-0.661966	0.477527	918	0.4552	5.80906	4.50803	0.459153	0.047345	0.10462	0.039149
11	CarcassDiaL	Carcass Dial length	intron_variant	C6orf106	7	35177641	34803564-35177641	PD	11.1131	34.9941	25.9623	12.0739	-0.74731	0.367733	916	0.4552	5.80897	4.50794	0.60725	0.04179	0.124828	0.035212
11	CarcassStrL	Carcass Straight length	intron_variant	C6orf106	7	35177641	34803564-35177641	PD	8.85466	34.3936	27.5849	9.78698	-0.78042	0.319829	915	0.4552	5.80899	4.50796	0.633602	0.040213	0.117739	0.033496
11	TotNeckBL	Total neck bone length	intron_variant	C6orf106	7	35177641	34803564-35177641	PD	6.28823	22.9729	18.5624	7.30333	-0.640483	0.275591	916	0.4552	5.80895	4.50792	0.526683	0.045555	0.064824	0.031967
12	LDb_45min	Minolta b* value of longissimus dorsi 45min after slaughter	intergenic_variant	-	7	87817869	6785681-113377959	OD	5.64382	4.86824	0.0853289	5.61418	-0.033461	-0.358743	652	0.4687	5.79906	4.49803	0.298098	0.067813	0.11257	0.066524
12	LDc_45min	Minolta c* value of longissimus dorsi 45min after slaughter	intergenic_variant	-	7	87817869	6785681-113377959	OD	5.50528	4.73945	0.102033	5.47203	-0.036387	-0.353678	651	0.4687	5.79905	4.49802	0.321538	0.069662	0.118562	0.066298
13	SM_bag24drip	Drip loss of semimembrannosus muscle at 24h after slaughter (bag)	missense_variant	TOR3A	9	132659971	132659971-141728984	OD	4.54276	4.5498	1.19052	4.65199	-0.154301	0.505586	238	0.4866	5.74145	4.44042	0.218644	0.110421	0.245377	0.159228
13	PLT_240	Platelet count (109) on age 240 days	intron_variant	-	9	133403289	52177218-142338853	OD	5.27662	4.68618	0.444348	5.46164	-0.0148	-0.288631	895	0.3689	5.80858	4.50755	0.442132	0.050565	1e-06	0.030395
14	LDb_24h	Minolta b* value of longissimus dorsi 24h after slaughter	downstream_gene_variant	ARL5B	10	77141165	67147687-77141165	OD	5.60536	4.85331	0.157053	5.52689	-0.0465343	-0.374259	650	0.4905	5.79902	4.49799	0.176561	0.056187	0.149447	0.07534
14	LDc_24h	Minolta c* value of longissimus dorsi 24h after slaughter	downstream_gene_variant	ARL5B	10	77141165	66572497-77141165	OD	5.31421	4.55046	0.078906	5.26483	-0.0347376	-0.362465	650	0.4905	5.79902	4.49799	0.189878	0.057201	0.147834	0.073387
15	SMb_45min	Minolta b* value of semimembrannosus muscle 45min after slaughter	intergenic_variant	-	11	16334113	16334113-66764035	OD	4.61062	5.17869	1.85365	5.1	0.141781	-0.332646	652	0.4513	5.79906	4.49803	0.292125	0.06584	0.366081	0.081213
15	GLU	Serum glucose levels (mmol/l)	intergenic_variant	-	11	26232874	10497125-26232874	CD	4.23616	4.7284	1.74623	0.926056	-0.432937	-0.438765	678	0.2348	5.80149	4.50046	0.112752	0.04774	0.068477	0.058339
15	SMMYO	Myoglobin of semimembrannosus muscle	intergenic_variant	-	11	27007918	27007918-27007918	OD	6.95713	6.28254	0.406503	7.1222	0.0113423	0.374896	802	0.39	5.80623	4.5052	0.251251	0.051877	0.199674	0.061308
15	LDb_45min	Minolta b* value of longissimus dorsi 45min after slaughter	intergenic_variant	-	11	63842035	60224450-63842035	OD	7.74949	7.45165	0.963845	7.05586	0.311314	0.821733	652	0.1214	5.79906	4.49803	0.298098	0.067813	0.11257	0.066524
15	LDc_45min	Minolta c* value of longissimus dorsi 45min after slaughter	intergenic_variant	-	11	63842035	60224450-66764035	OD	6.57094	6.4772	1.1719	6.45577	0.263902	0.765532	651	0.1214	5.79905	4.49802	0.321538	0.069662	0.118562	0.066298
15	HCT_46	Hematocrit on age 46 days	intergenic_variant	-	11	64773392	29125223-67736688	OD	5.69394	5.01162	0.316089	5.30511	-0.100622	-0.350213	770	0.4073	5.80557	4.50454	0.245777	0.055778	0.20413	0.069532
16	RBC_18	Red blood cell on age 18 days	intron_variant	ATXN7L3	12	19333770	12721417-19333770	OD	6.22286	5.46383	0.199104	3.50816	0.392272	0.589197	767	0.2299	5.80496	4.50393	0.289613	0.054166	0.154532	0.065202
16	HGB_18	Hemoglobin on age 18 days	intron_variant	ATXN7L3	12	19333770	9823548-25741688	OD	5.52417	4.74313	0.0287319	2.61609	0.40309	0.564964	769	0.2299	5.80501	4.50398	0.189371	0.051175	0.251318	0.073611
17	LDb_45min	Minolta b* value of longissimus dorsi 45min after slaughter	intron_variant	SLC7A14	13	118021284	66348482-130386618	OD	5.82357	5.3046	0.58394	5.68951	-0.143994	-0.530737	652	0.1811	5.79906	4.49803	0.298098	0.067813	0.11257	0.066524
17	LDc_45min	Minolta c* value of longissimus dorsi 45min after slaughter	intron_variant	SLC7A14	13	118021284	66348482-139998680	OD	5.79888	5.20945	0.477228	5.52379	-0.155947	-0.53024	651	0.1811	5.79905	4.49802	0.321538	0.069662	0.118562	0.066298
18	SkinT	Skin thickness	intergenic_variant	-	13	159112745	159112745-159112745	CD	8.07314	20.2421	14.0372	11.9743	-0.473049	0.348001	918	0.3831	5.80906	4.50803	0.459153	0.047345	0.10462	0.039149
18	CarcassDiaL	Carcass Dial length	intergenic_variant	-	13	159112745	159112745-159112745	PD	7.27191	20.0132	14.5955	10.8709	-0.481344	0.294591	916	0.3831	5.80897	4.50794	0.60725	0.04179	0.124828	0.035212
18	AntebrachialL	Antebrachial bone length	intergenic_variant	-	13	159112745	159112745-159112745	PD	6.0068	27.8508	23.7695	9.92579	-0.641504	0.239337	912	0.3831	5.80893	4.5079	0.705432	0.035539	0.130493	0.031442
18	CarcassStrL	Carcass Straight length	intergenic_variant	-	13	159112745	159112745-159112745	PD	5.54387	21.253	17.546	9.07662	-0.551131	0.248356	915	0.3831	5.80899	4.50796	0.633602	0.040213	0.117739	0.033496
18	LeftEarArea	Left ear erea	intergenic_variant	-	13	159112745	159112745-159112745	PD	5.3778	21.9521	18.4156	8.36338	-0.542365	0.204791	908	0.3831	5.80889	4.50786	0.718129	0.034331	0.050301	0.025278
18	CruralL	Crural bone length	intergenic_variant	-	13	159112745	159112745-159112745	PD	5.30388	22.4251	18.9664	8.89598	-0.600661	0.249479	909	0.3831	5.80882	4.50779	0.633871	0.041835	0.112059	0.032671
18	BrachialL	Brachial bone length	intergenic_variant	-	13	159112745	159112745-159112745	PD	5.08338	19.7237	16.4429	8.28001	-0.550558	0.240908	911	0.3831	5.80882	4.50779	0.640656	0.040734	0.107065	0.031429
18	ADG210_240	Average daily gain of 210-240 days	intergenic_variant	-	13	159112745	71795001-159112745	OD	5.04613	5.17406	1.36823	5.93702	-0.032317	0.367532	709	0.3831	5.80068	4.49965	0.123998	0.042734	0.117303	0.061593

## Sheet: Table S5-2 (Pleio-QTLs HSrats)
Table S5-2. Summary of all pleiotropic QTLs newly detected by Add-Dom model in HSrats. (Different shared QTL regions are separated by grey background and the rows with red numbers indicate novel QTLs with -log10(P) values of Model ADvsA exceed 5).
QTL-Group	HS Rats Traits	Trait_Name	Consequence	SYMBOL	chr	pos	CI_logP_2	QTL_Type	logP_AD_A	logP_AD	logP_A	logP_D	beta_A	beta_D	Ind_Num	MAF	thrgenome	thrsuggest	Add_Var	Add_SE	Dom_Var	Dom_SE
1	MPM_bc	Mean platelet mass	intergenic_variant	-	1	196002430	196002430-196575270	PD	2.96511	6.66936	5.11973	0.0130022	-0.0346903	-0.0201741	1279	0.1081	6.08811	4.78708	0.62788	0.036621	0.269882	0.03539
1	Latency1_10_bc	Mean response latency (1_10)	intergenic_variant	-	1	197900112	175928463-198265520	OD	5.59975	4.84109	0.143422	3.75381	0.0628078	0.111388	1365	0.1152	6.08893	4.7879	0.608954	0.035147	0.354717	0.03667
2	Abs_gran	Absolute granulocytes	intergenic_variant	-	1	221482930	220940560-222110398	OD	5.72005	5.67175	1.18939	5.76548	0.00808767	-0.0251306	558	0.3809	6.07182	4.77079	0.507423	0.083792	0.492576	0.088804
2	LUC_bc	Proportion of large unstained cells in WBC	intergenic_variant	-	1	223232067	223094629-224556150	OD	6.52738	5.72625	0.117232	6.08459	0.00270135	0.0113354	1301	0.2902	6.0886	4.78757	0.645593	0.034043	0.350907	0.034092
3	HDW_bc	Hemoglobin distribution width	intron_variant	Sema3e	4	16558945	16558945-16558945	PD	5.1806	15.6084	12.164	4.74677	0.0228682	-0.0149707	1307	0.4626	6.08867	4.78764	0.638267	0.034647	0.346189	0.03536
3	MCHC_bc	Measured mean cell hemoglobin concentration	intron_variant	Sema3e	4	16558945	13738947-22807139	PD	1.29024	6.12934	6.11426	1.2331	0.00622016	-0.00282947	1301	0.4626	6.08862	4.78759	0.534669	0.053455	0.465331	0.056191
4	femur_BMC	Femur mineral content	intergenic_variant	-	5	167884522	167225904-168691701	OD	6.68343	6.55556	1.13698	7.11783	0.00326448	0.0165282	1176	0.1343	6.08694	4.78591	0.623806	0.040955	0.094102	0.029218
4	femur_midshaft_TOT_A	Femur midshaft total area	intron_variant	Camta1	5	168691701	168469131-168691701	OD	7.20193	6.42386	0.231829	6.04858	0.129494	0.328608	1173	0.1288	6.08692	4.78589	0.597876	0.04324	0.139086	0.03296
4	femur_midshaft_CRT_A	Femur midshaft cortical area	intron_variant	Camta1	5	168691701	167225904-168691701	OD	6.05824	5.40243	0.388646	5.31984	0.0702841	0.197108	1173	0.1288	6.08692	4.78589	0.528556	0.04728	0.156407	0.036157
4	femur_Area	Femur area	intron_variant	Camta1	5	168691701	22672971-168691701	OD	5.57187	4.89281	0.315206	3.31882	0.0337466	0.0566891	1176	0.1288	6.08694	4.78591	0.44108	0.050484	0.151244	0.038741
4	LFH	Length to femoral head	intron_variant	Camta1	5	168691701	112943842-168691701	OD	5.53635	5.01199	0.5621	5.3077	0.107099	0.368701	1174	0.1288	6.08694	4.78591	0.543733	0.047317	0.288971	0.042033
5	MONO_bc	Proportion of monocytes in WBC	intron_variant	Ptpn21	6	122872449	91044869-123505880	OD	5.92338	5.482	0.70082	4.13863	0.0348102	0.057336	1313	0.07173	6.08873	4.7877	0.628601	0.0349	0.351065	0.03551
5	fem_neck_CRT_DEN	Femoral neck cortical density	intron_variant	Cpg1	6	123238840	109683141-123238840	OD	5.35155	4.82102	0.541857	3.54782	19.0749	31.2098	1160	0.1127	6.08659	4.78556	0.434521	0.051744	0.182659	0.041202
6	abs_basos_bc	Absolute basophil count	intergenic_variant	-	9	3777639	2893395-4973188	OD	5.97616	5.72705	0.955632	6.55186	0.00024767	0.0189285	1297	0.1198	6.08861	4.78758	0.386289	0.047988	0.130285	0.036603
6	CD8Tcells_Abs	Absolute CD8+ T cells	intergenic_variant	-	9	3890121	3777639-4671561	OD	15.2474	14.893	1.08088	11.9461	0.00566016	0.0117724	1166	0.1197	6.08758	4.78655	0.647035	0.036265	0.352964	0.036307
6	Tcells_Abs	Absolute T cells	intergenic_variant	-	9	3971071	3777639-4671561	OD	10.7312	11.4231	2.20328	12.3093	-0.000815719	0.00952226	1187	0.1206	6.0878	4.78677	0.621768	0.037414	0.378231	0.037429
6	CD4Tcells_Abs	Absolute CD4+ T cells	intergenic_variant	-	9	3971071	3777639-4671561	OD	7.63257	11.2743	5.27392	10.7364	-0.0036422	0.00845637	1168	0.1206	6.08765	4.78662	0.646278	0.036115	0.353641	0.036124
6	Tcells_Pct	Proportion of T cells in WBC	intergenic_variant	-	9	3971071	3777639-4973188	OD	7.57117	8.0612	1.89066	5.4087	0.232691	0.356951	1029	0.1206	6.08619	4.78516	0.566533	0.045884	0.383084	0.047178
6	pctBcells	Proportion of B cells in in WBC	intergenic_variant	-	9	3971071	3777639-4973188	CD	7.25058	11.5878	5.98683	3.46134	-0.411113	-0.379187	1231	0.1206	6.08794	4.78691	0.590798	0.038694	0.345056	0.039506
6	NEUT_bc	Proportion of neutrophils in WBC	intergenic_variant	-	9	3971071	3777639-4671561	CD	3.72561	7.30184	5.03879	5.85235	0.0816952	-0.102795	1310	0.1206	6.08869	4.78766	0.63019	0.035856	0.313699	0.036147
6	LYM_bc	Proportion of lymphocytes in WBC	intergenic_variant	-	9	3971071	3363629-4671561	PD	2.40649	7.9318	6.96442	4.66652	-273.897	198.136	1302	0.1206	6.08864	4.78761	0.637266	0.035151	0.341255	0.035715
6	pctCD25posCD4	Proportion of CD4+ cells expressing CD25	intergenic_variant	-	9	4033484	3777639-4671561	CD	14.2615	19.8583	7.44434	7.45327	-0.0613117	-0.0657103	1198	0.1173	6.0878	4.78677	0.660923	0.034952	0.334899	0.035039
6	CD25highCD4	Proportion of CD4+ cells with high expression of CD25	intergenic_variant	-	9	4033484	3777639-4973188	PD	5.41515	10.7567	6.96133	2.29668	-0.2238	-0.176706	569	0.1173	6.07249	4.77146	0.81151	0.043521	0.172359	0.043117
6	pctCD25posCD8	Proportion of CD8+ cells expressing CD25	intergenic_variant	-	9	4033484	3777639-4671561	PD	5.1111	12.1306	8.6759	1.23492	-0.201302	-0.142089	1147	0.1173	6.08705	4.78602	0.496472	0.047833	0.246757	0.042646
6	abs_lymphs_bc	Absolute lymph count	intron_variant	Tbc1d5	9	4163535	3777639-4671561	CD	5.05476	14.2145	10.8647	9.66742	-0.0927625	0.0873301	1310	0.1163	6.08873	4.7877	0.642041	0.034346	0.330715	0.035327
6	WBCB_Abs	WBC in the Baso channel	intron_variant	Tbc1d5	9	4163535	3777639-4671561	CD	4.61897	11.9036	8.92477	8.52878	-0.0372373	0.0377372	1302	0.1163	6.08871	4.78768	0.648648	0.033768	0.334062	0.034559
6	WBCB_bc	WBC in the Baso channel	intron_variant	Tbc1d5	9	4163535	3777639-4671561	CD	3.89461	10.7209	8.41509	7.47926	-0.0509674	0.0483583	1313	0.1163	6.08872	4.78769	0.639785	0.034245	0.340698	0.035257
7	WBCB_Abs	WBC in the Baso channel	intergenic_variant	-	13	61269539	50036081-62751880	OD	5.7007	4.92532	0.102098	5.63566	-0.00346635	-0.0272349	1302	0.4491	6.08871	4.78768	0.648648	0.033768	0.334062	0.034559
7	abs_lymphs_bc	Absolute lymph count	intergenic_variant	-	13	61269539	50036081-62751880	OD	5.64963	4.90681	0.189996	5.69597	0.00192611	-0.0595299	1310	0.4491	6.08873	4.7877	0.642041	0.034346	0.330715	0.035327
8	NEUT_bc	Proportion of neutrophils in WBC	intergenic_variant	-	14	98708075	98708075-99118520	OD	5.53937	5.32473	0.977859	3.81909	0.0580235	0.0916678	1310	0.2579	6.08869	4.78766	0.63019	0.035856	0.313699	0.036147
8	heart_weight	Heart weight	intron_variant	Meis1	14	99762783	99526210-99777262	OD	5.52292	5.45812	1.1623	3.5069	0.0348107	0.0525806	1187	0.08144	6.08744	4.78641	0.374004	0.050421	0.156074	0.039752
9	CHCM_bc	Calculated mean cell haemoglobin concentration	intron_variant	Spire2	19	53689226	53561647-55292188	OD	6.95759	6.84202	1.16313	7.20367	-0.632488	2.49025	1302	0.4783	6.0887	4.78767	0.632594	0.034744	0.355281	0.034875
9	MCH_bc	Mean corpuscular hemoglobin	intergenic_variant	-	19	54641065	53561647-54793503	OD	9.83211	13.7392	5.6093	10.5682	-0.14238	0.20199	1304	0.4755	6.08862	4.78759	0.643859	0.033896	0.353811	0.033906
9	MCV_bc	Mean corpuscular volume	intergenic_variant	-	19	54641065	53561647-54793503	CD	5.02682	8.98793	5.51061	5.50296	-0.00671791	0.00596254	1311	0.4755	6.08867	4.78764	0.639928	0.034009	0.360071	0.034017

## Sheet: Table S5-3 (Pleio-QTLs HSmice)
Table S5-3. Summary of all pleiotropic QTLs newly detected by Add-Dom model in HSmice. (Different shared QTL regions are separated by grey background and the rows with red numbers indicate novel QTLs with -log10(P) values of Model ADvsA exceed 5).
QTL-Group	HS Mice Traits	Trait_Name	Consequence	SYMBOL	chr	pos	CI_logP_2	QTL_Type	logP_AD_A	logP_AD	logP_A	logP_D	beta_A	beta_D	Ind_Num	MAF	thrgenome	thrsuggest	Add_Var	Add_SE	Dom_Var	Dom_SE
1	Haem.MCH.resid	Haem.MCH.resid	intergenic_variant	-	1	157307057	157307057-157307057	OD	5.75087	11.4061	7.29829	12.37	-0.0195181	-0.54257	1446	0.1172	5.23045	3.92942	0.602522	0.033939	0.05954	0.021224
1	Haem.MCV.resid	Haem.MCV.resid	intergenic_variant	-	1	157307057	132747429-157307057	OD	5.39037	7.21104	3.26789	7.63668	-0.162778	-0.528986	1456	0.1172	5.23045	3.92942	0.482826	0.038447	0.068092	0.025475
2	Obesity.BodyLength.resid	Obesity.BodyLength.resid	intergenic_variant	-	9	73928773	72030318-111173471	OD	4.31012	3.93741	0.698326	4.49941	0.0504913	0.247893	1681	0.3062	5.23634	3.93531	0.132069	0.030643	0.059657	0.026948
2	AdrenalMeanWeight.resid	AdrenalMeanWeight.resid	intergenic_variant	-	9	74220995	73368786-74382852	OD	5.52763	5.38749	1.07072	3.28219	-0.215827	0.701277	1678	0.2259	5.23563	3.9346	0.207112	0.032894	0.02575	0.022636
2	Haem.MCH.resid	Haem.MCH.resid	intron_variant	Ip6k1	9	107917976	107917976-107917976	OD	7.42204	8.7787	2.84388	6.89495	-0.202862	-0.273291	1446	0.4247	5.23045	3.92942	0.602522	0.033939	0.05954	0.021224
2	Haem.MCHC.resid	Haem.MCHC.resid	intron_variant	Ip6k1	9	107917976	54089199-109779388	PD	1.66295	5.05227	4.65664	1.17096	-0.231755	-0.127288	1441	0.4247	5.23045	3.92942	0.243861	0.038369	0.123755	0.032473
2	Haem.MCV.resid	Haem.MCV.resid	intergenic_variant	-	9	109158429	60352955-111095398	OD	4.85186	4.13917	0.181173	4.87178	-0.0192681	-0.217957	1456	0.4055	5.23045	3.92942	0.482826	0.038447	0.068092	0.025475
2	Haem.RDW.resid	Haem.RDW.resid	intron_variant	Cdc25a	9	109779388	107985586-109779388	PD	2.03369	4.90867	4.1605	1.11156	0.238444	0.13614	1438	0.4059	5.2303	3.92927	0.368141	0.038741	0.082117	0.028489
3	Biochem.Calcium.resid	Biochem.Calcium.resid	non_coding_transcript_exon_variant	Gm11956	11	4131025	4131025-11071114	CD	4.78824	4.70365	1.09968	1.61049	0.32276	0.389636	1594	0.1583	5.23442	3.93339	0.225664	0.037707	0.142843	0.032793
3	EPM.OpenArmLatency.resid	EPM.OpenArmLatency.resid	non_coding_transcript_exon_variant	Gm11956	11	4131025	4131025-4131025	CD	4.72816	4.55352	0.984229	1.63655	0.304442	0.380677	1681	0.1583	5.23674	3.93571	0.131541	0.028977	0.020346	0.024057
4	Imm.PctB220.resid	Imm.PctB220.resid	3_prime_UTR_variant	Ccdc117	11	5429786	5429786-113411972	OD	5.10731	4.34242	0.028177	2.14984	0.353596	0.457632	1295	0.1792	5.22917	3.92814	0.393798	0.042376	0.103874	0.033436
4	Insulin.AUC.resid	Insulin.AUC.resid	intergenic_variant	-	11	7523904	7314980-8378325	OD	4.54061	4.49735	1.13554	4.29009	-0.102741	-0.251396	1262	0.4688	5.22778	3.92675	0.124107	0.033484	0.120295	0.036248
4	Insulin.Delta.resid	Insulin.Delta.resid	intergenic_variant	-	11	7523904	7314980-8378325	OD	4.46055	4.42006	1.13409	4.21752	-0.102476	-0.247127	1264	0.4688	5.22778	3.92675	0.133855	0.034095	0.11214	0.035277
4	DIRI.DG.resid	DIRI.DG.resid	intergenic_variant	-	11	7523904	6312108-105905627	OD	4.25162	4.13659	1.02878	4.03201	-0.0983445	-0.247419	1193	0.4688	5.22282	3.92179	0.133606	0.036127	0.134383	0.039398
4	Insulin.30.resid	Insulin.30.resid	intergenic_variant	-	11	7523904	6312108-8378325	OD	4.03606	4.13707	1.27833	3.81576	-0.107878	-0.226612	1298	0.4688	5.22881	3.92778	0.158676	0.035702	0.095401	0.03356
5	Haem.BASabs.resid	Haem.BASabs.resid	intron_variant	Car10	11	93026174	93026174-104434921	OD	4.81624	4.08434	0.123015	4.57923	-0.0513863	-0.257843	1450	0.3792	5.23045	3.92942	0.068375	0.025738	0.06892	0.033825
5	EarHoleMeanArea.resid	EarHoleMeanArea.resid	intron_variant	Car10	11	93026174	20489394-93046484	OD	3.75512	3.93593	1.35445	4.45352	0.0501495	-0.188678	1639	0.3792	5.23563	3.9346	0.380496	0.037531	0.041355	0.022166
6	Imm.CD8.size.resid	Imm.CD8.size.resid	intergenic_variant	-	12	34417848	31963277-90638836	OD	4.90494	4.20954	0.225142	2.96436	0.222507	0.381313	918	0.2604	5.20925	3.90822	0.261922	0.050666	0.341833	0.054406
6	Imm.CD4.size.resid	Imm.CD4.size.resid	intergenic_variant	-	12	34417848	31963277-90638836	OD	4.65738	3.95817	0.18998	2.9027	0.211529	0.366948	918	0.2604	5.20925	3.90822	0.285385	0.05114	0.324725	0.053968
7	Haem.BASabs.resid	Haem.BASabs.resid	intergenic_variant	-	13	106107018	103496419-106904421	CD	4.55192	5.18151	1.92132	2.87018	-0.182069	-0.250572	1450	0.3688	5.23045	3.92942	0.068375	0.025738	0.06892	0.033825
7	Haem.MCHC.resid	Haem.MCHC.resid	intergenic_variant	-	13	106107018	106107018-106904421	OD	4.4517	4.86428	1.66868	3.01841	-0.180813	-0.239767	1441	0.3688	5.23045	3.92942	0.243861	0.038369	0.123755	0.032473
8	Cue.Mean.Freeze.Corrected.During.resid	Cue.Mean.Freeze.Corrected.During.resid	intron_variant	Cpne8	15	90376271	90376271-90376271	CD	17.4465	22.1919	6.60974	5.41649	0.597847	0.660104	1266	0.275	5.22593	3.9249	0.162072	0.03819	0.076633	0.037748
8	FPS.Pre.Bang.Tone.Mean.resid	FPS.Pre.Bang.Tone.Mean.resid	intron_variant	Cpne8	15	90376271	90376271-90376271	CD	11.2927	17.5473	8.06987	2.98522	0.539014	0.469567	1507	0.275	5.2332	3.93217	0.30394	0.040254	0.088386	0.030225
8	FPS.Pre.Bang.Mean.resid	FPS.Pre.Bang.Mean.resid	intron_variant	Cpne8	15	90376271	90376271-90376271	CD	11.0787	15.139	5.79644	3.66734	0.477821	0.462541	1508	0.275	5.2332	3.93217	0.292194	0.040128	0.072534	0.029025
8	Freeze.resid	Freeze.resid	intron_variant	Cpne8	15	90376271	90376271-90376271	CD	10.5255	11.408	2.41065	4.86956	-0.345113	-0.421706	1762	0.275	5.23779	3.93676	0.226122	0.033889	0.035604	0.023847
8	Anx.resid	Anx.resid	intron_variant	Cpne8	15	90376271	90376271-90376271	OD	4.58319	4.27533	0.803922	2.59996	-0.196377	-0.264145	1762	0.275	5.23779	3.93676	0.28066	0.035881	0.048993	0.02404
9	Imm.PctCD8inCD3.resid	Imm.PctCD8inCD3.resid	intron_variant	Bag6	17	35276617	35276617-35276617	OD	30.3729	41.4631	13.2304	33.6193	-0.309368	0.53255	1292	0.4205	5.22917	3.92814	0.469207	0.04009	0.168815	0.033953
9	Imm.CD4CD8Ratio.resid	Imm.CD4CD8Ratio.resid	intron_variant	Bag6	17	35276617	35276617-35276617	OD	30.1111	40.7489	12.7681	33.3535	-0.302534	0.535605	1290	0.4205	5.22917	3.92814	0.460669	0.040276	0.171654	0.034355
9	Imm.PctCD4inCD3.resid	Imm.PctCD4inCD3.resid	intron_variant	Bag6	17	35276617	35276617-35276617	OD	26.473	34.7981	10.3811	29.404	0.268557	-0.52407	1292	0.4205	5.22917	3.92814	0.415903	0.041442	0.178087	0.036101
9	Imm.PctCD8.resid	Imm.PctCD8.resid	intron_variant	Bag6	17	35276617	35276617-35276617	OD	20.791	32.3182	13.5933	23.597	-0.332814	0.4289	1293	0.4205	5.22896	3.92793	0.52002	0.038554	0.15397	0.03197
9	CD8Count.resid	CD8Count.resid	intron_variant	Bag6	17	35276617	33713286-37268527	CD	2.77331	4.82175	3.35373	3.47287	-0.172218	0.201016	1080	0.4205	5.21738	3.91635	0.218063	0.043831	0.205508	0.045783
