# Supplementary material for: Dominance is common in mammals and is associated with trans-acting gene expression and alternative splicing
Source: Genome Biol. 2023 Sep 29;24:215. doi: 10.1186/s13059-023-03060-2 (PMC10540365; doi:10.1186/s13059-023-03060-2)
Supplement: Supplementary file 7 — Additional file 7: Table S6. Summary of homologous QTLs of common physical traits across three stocks. (Different trait groups are separated by frame and QTL rows of different stocks are colored differently). [file 13059_2023_3060_MOESM7_ESM.xlsx]

## Sheet: Table S6 Homologous QTLs
Table S6. Summary of all potential homologous QTLs of common physical traits across three stocks. (Each trait groups are separated by frame).
QTL-Group	Species	Trait Groups	Traits	Trait_Name	chr	pos	QTL_Type	logP_AD	logP_A	logP_D	logP_T	beta_A	beta_D	Ind_Num	MAF	CI_logP_2	thrgenome	thrsuggest	Add_Var	Add_SE	Dom_Var	Dom_SE	Consequence	SYMBOL
1-1	HS Rats	Basal immunology	CD4_CD8_ratio	Ratio of CD4+cells to CD8+ cells	9	4078552	PD	26.3272	23.6551	0.405973	NA	-0.258194	-0.100721	1248	0.1196	3777639-4671561	6.08822	4.78719	0.607272	0.038321	0.332015	0.038161	intergenic_variant	-
1-1	HS Rats	Basal immunology	CD4_CD8_ratio	Ratio of CD4+cells to CD8+ cells	20	3987031	OD	16.582	14.9852	16.6067	0.677214	-0.0835644	0.139271	1248	0.0661	905525-3987031	6.08822	4.78719	0.607272	0.038321	0.332015	0.038161	intergenic_variant	-
1-2	HS Mice	Basal immunology	Imm.CD4CD8Ratio.resid	Imm.CD4CD8Ratio.resid	17	35276617	OD	40.7489	12.7681	33.3535	6.0281	-0.302534	0.535605	1290	0.4205	35276617-35276617	5.22917	3.92814	0.460669	0.040276	0.171654	0.034355	intron_variant	Bag6
2-1	F2 Pigs	Carcass Traits	HeartW	Heart weight	2	920370	A	11.4289	12.1336	4.04557	NA	-0.368466	0.0704721	912	0.2788	920370-1249101	5.8088	4.50777	0.485907	0.04807	0.124088	0.04053	intron_variant	SHANK2
2-1	F2 Pigs	Carcass Traits	HeartW	Heart weight	7	34803564	PD	13.4694	10.5979	5.22292	NA	-0.4797	0.258604	912	0.4642	32957768-35709335	5.8088	4.50777	0.485907	0.04807	0.124088	0.04053	intergenic_variant	-
2-1	F2 Pigs	Carcass Traits	HeartW	Heart weight	13	159112745	PD	8.96756	7.45008	4.97176	NA	-0.343546	0.200621	912	0.3831	159112745-159112745	5.8088	4.50777	0.485907	0.04807	0.124088	0.04053	intergenic_variant	-
2-2	HS Rats	Cardiovascular function (hypertension)	heart_weight	Heart weight	13	44305295	PD	6.20619	3.94793	0.592306	NA	-0.055275	-0.0449583	1187	0.07214	44129328-44951250	6.08744	4.78641	0.374004	0.050421	0.156074	0.039752	intron_variant	Srgap2
2-2	HS Rats	Cardiovascular function (hypertension)	heart_weight	Heart weight	14	99762783	OD	5.45812	1.1623	3.5069	1.57291	0.0348107	0.0525806	1187	0.08144	99526210-99777262	6.08744	4.78641	0.374004	0.050421	0.156074	0.039752	intron_variant	Meis1
3-1	F2 Pigs	Growth Traits	ADG120_210	Average daily gain between age 120 days to age 210 days	7	34803564	PD	7.2081	6.31647	3.03465	NA	-0.497972	0.317447	283	0.4642	32858692-37395581	5.7424	4.44137	0.390524	0.097409	0.241854	0.126638	intergenic_variant	-
3-1	F2 Pigs	Growth Traits	ADG120_240	Average daily gain between age 120 days to age 240 days	7	34803564	PD	9.01503	7.80769	3.49794	NA	-0.578369	0.298116	288	0.4642	32957768-35709335	5.7436	4.44257	0.58262	0.091152	0.073586	0.094829	intergenic_variant	-
3-1	F2 Pigs	Growth Traits	ADG120_240	Average daily gain between age 120 days to age 240 days	13	159112745	PD	4.80585	5.3643	2.45041	NA	-0.459001	0.120661	288	0.3831	159112745-159112745	5.7436	4.44257	0.58262	0.091152	0.073586	0.094829	intergenic_variant	-
3-1	F2 Pigs	Growth Traits	ADG21	Average daily gain of 0-21 days	15	24371978	PD	5.33613	4.85109	0.200807	NA	-0.337223	-0.182087	914	0.3575	24371978-28511052	5.80899	4.50796	0.113412	0.042647	0.258296	0.06338	intergenic_variant	-
3-1	F2 Pigs	Growth Traits	ADG21_210	Average daily gain of 21-210 days	7	32957768	PD	7.60001	7.71291	1.04072	NA	0.46552	0.141511	726	0.4893	27497439-35579961	5.80134	4.50031	0.404668	0.056317	0.130077	0.052382	intron_variant	PRIM2
3-1	F2 Pigs	Growth Traits	ADG21_240	Average daily gain of 21-240 days	7	34803564	CD	8.74403	5.88791	4.96146	NA	-0.332591	0.280429	913	0.4642	27497439-35709335	5.8089	4.50787	0.36923	0.048443	0.165572	0.046444	intergenic_variant	-
3-1	F2 Pigs	Growth Traits	ADG21_46	Average daily gain of 21-46 days	12	463662	OD	4.88775	1.18779	5.15793	5.47886	0.122953	0.390169	910	0.2413	460221-27209869	5.80883	4.5078	0.223475	0.047546	0.236448	0.059317	intron_variant	B3GNTL1
3-1	F2 Pigs	Growth Traits	ADG210	Average daily gain of 0-210 days	7	32957768	PD	7.51462	7.63936	1.02301	NA	0.46389	0.140447	728	0.4893	27497439-35709335	5.80139	4.50036	0.403772	0.056382	0.130682	0.051917	intron_variant	PRIM2
3-1	F2 Pigs	Growth Traits	ADG210_240	Average daily gain of 210-240 days	7	37288793	OD	5.49909	1.21528	6.30162	4.22848	-0.0204718	0.394775	709	0.381	31628039-37288793	5.80068	4.49965	0.123998	0.042734	0.117303	0.061593	intron_variant	RAB44
3-1	F2 Pigs	Growth Traits	ADG210_240	Average daily gain of 210-240 days	13	159112745	OD	5.17406	1.36823	5.93702	3.6041	-0.032317	0.367532	709	0.3831	71795001-159112745	5.80068	4.49965	0.123998	0.042734	0.117303	0.061593	intergenic_variant	-
3-1	F2 Pigs	Growth Traits	ADG240	Average daily gain of 0-240 days	7	34803564	CD	8.32928	5.81627	4.56506	NA	-0.333987	0.264812	915	0.4642	27497439-35709335	5.80895	4.50792	0.384253	0.048777	0.159525	0.044931	intergenic_variant	-
3-1	F2 Pigs	Growth Traits	ADG46	Average daily gain of 0-46 days	4	22978568	OD	4.54595	0.0161397	5.32092	5.43496	-0.0084889	0.302537	914	0.4985	20231698-132122229	5.80882	4.50779	0.169747	0.045733	0.311135	0.06355	intergenic_variant	-
3-1	F2 Pigs	Growth Traits	ADG46_120	Average daily gain between age 46 days to age 120 days	7	35177641	PD	4.51457	4.39339	2.11713	NA	-0.398786	0.231475	288	0.4552	12390008-112735076	5.74396	4.44293	0.267603	0.101159	0.074193	0.107108	intron_variant	C6orf106
3-1	F2 Pigs	Growth Traits	ADG46_210	Average daily gain of 46-210 days	7	32957768	PD	7.43797	7.67028	0.90825	NA	0.46851	0.126858	730	0.4893	27497439-35579961	5.80134	4.50031	0.41632	0.056468	0.109408	0.051128	intron_variant	PRIM2
3-1	F2 Pigs	Growth Traits	adg46_240	Average daily gain of 46-240 days	7	34803564	CD	8.89966	6.10198	4.88417	NA	-0.342436	0.272642	916	0.4642	27497439-35709335	5.80898	4.50795	0.374259	0.048529	0.140321	0.044758	intergenic_variant	-
3-2	HS Rats	Body weight (obesity)	BW_at_day_immunization_bc	Body weight at day immunization	2	218263551	PD	6.74298	6.24467	1.94598	NA	-0.0295912	0.0147406	1226	0.441	217289202-218825370	6.08778	4.78675	0.65455	0.034395	0.343679	0.034384	intergenic_variant	-
3-2	HS Rats	Body weight (obesity)	BW_at_day9_pi_bc	Body weight at day 9	2	218263551	PD	6.91263	6.60022	1.86969	NA	-0.0288932	0.0130125	1395	0.441	217289202-218374259	6.0891	4.78807	0.635425	0.033009	0.364575	0.033093	intergenic_variant	-
3-2	HS Rats	Body weight (obesity)	BW_at_IPGTT_bc	Body weight at day IPGTT	2	218263551	PD	7.0002	5.15323	3.53181	NA	-0.0150222	0.0118438	1396	0.441	217289202-218825370	6.0891	4.78807	0.630954	0.03301	0.369045	0.033016	intergenic_variant	-
3-3	HS Mice	Body Growth (Obesity)	AdrenalMeanWeight.resid	AdrenalMeanWeight.resid	9	74220995	OD	5.38749	1.07072	3.28219	6.70738	-0.215827	0.701277	1678	0.2259	73368786-74382852	5.23563	3.9346	0.207112	0.032894	0.02575	0.022636	intergenic_variant	-
3-3	HS Mice	Body Growth (Obesity)	End.Weight.resid	End.Weight.resid	11	51824699	PD	5.50093	5.46156	1.91351	NA	-0.224028	0.0955051	1714	0.4312	51824699-52342239	5.23719	3.93616	0.363265	0.036934	0.116205	0.026841	missense_variant	Cdkl3
3-3	HS Mice	Body Growth (Obesity)	End.Weight.resid	End.Weight.resid	18	50846960	OD	4.20411	0.847153	4.80958	4.79988	0.0551699	0.281278	1714	0.2271	13580481-53262540	5.23719	3.93616	0.363265	0.036934	0.116205	0.026841	intergenic_variant	-
3-3	HS Mice	Body Growth (Obesity)	Start.Weight.resid	Start.Weight.resid	11	51824699	PD	4.76106	5.35443	0.878549	NA	-0.222603	0.0454892	1750	0.4312	51824699-52342239	5.23744	3.93641	0.342758	0.037193	0.144146	0.02909	missense_variant	Cdkl3
3-3	HS Mice	Body Growth (Obesity)	Weight.GrowthSlope.resid	Weight.GrowthSlope.resid	5	66893763	PD	4.14009	3.83366	2.13117	NA	-0.162071	0.108638	1744	0.4393	31228014-140917874	5.23739	3.93636	0.189265	0.032821	0.094425	0.028959	intron_variant	Apbb2
3-3	HS Mice	Body Growth (Obesity)	Weight.GrowthSlope.resid	Weight.GrowthSlope.resid	8	14696094	A	3.95876	4.70473	2.31835	NA	0.255632	0.0126144	1744	0.1688	14480079-131026984	5.23739	3.93636	0.189265	0.032821	0.094425	0.028959	intron_variant	Dlgap2
3-3	HS Mice	Body Growth (Obesity)	Obesity.BodyLength.resid	Obesity.BodyLength.resid	9	73928773	OD	3.93741	0.698326	4.49941	4.69397	0.0504913	0.247893	1681	0.3062	72030318-111173471	5.23634	3.93531	0.132069	0.030643	0.059657	0.026948	intergenic_variant	-
4-1	HS Rats	Glucose tolerance (diabetes)	AUC_G_bc	Area under glycemia curve	10	95365201	A	4.87362	5.62304	0.518776	NA	-0.0197963	-0.00210731	1384	0.3101	41208688-95978778	6.08882	4.78779	0.619306	0.03337	0.380562	0.033374	intron_variant	Ace
4-2	HS Mice	Glucose tolerance (diabetes)	Glucose.AUC.resid	Glucose.AUC.resid	3	127219724	PD	4.68166	4.43545	1.59776	NA	0.224387	0.130083	1253	0.477	35687294-128339413	5.22624	3.92521	0.180121	0.039603	0.05396	0.033674	downstream_gene_variant	Gm43354
4-2	HS Mice	Glucose tolerance (diabetes)	Glucose.Delta.resid	Glucose.Delta.resid	3	127219724	PD	4.77734	4.54398	1.59538	NA	0.227676	0.129553	1254	0.477	36207928-128339413	5.22624	3.92521	0.18262	0.039854	0.05513	0.034083	downstream_gene_variant	Gm43354
4-2	HS Mice	Glucose tolerance (diabetes)	Glucose_0.resid	Glucose_0.resid	1	74635389	A	4.07799	4.80403	0.569806	NA	0.217162	0.0202739	1648	0.3333	32756342-77565775	5.23578	3.93475	0.154064	0.031941	1e-06	0.023135	upstream_gene_variant	Zfp142
4-2	HS Mice	Glucose tolerance (diabetes)	Glucose_0.resid	Glucose_0.resid	16	37782823	PD	4.88564	5.21343	1.86594	NA	0.209716	-0.0786576	1648	0.3808	37782823-38585401	5.23578	3.93475	0.154064	0.031941	1e-06	0.023135	intron_variant	Fstl1
4-2	HS Mice	Glucose tolerance (diabetes)	Glucose_30.resid	Glucose_30.resid	14	63499353	OD	4.17906	1.9838	3.63645	0.822645	0.117307	0.182211	1631	0.4938	62510180-65324628	5.23497	3.93394	0.166569	0.033591	0.026246	0.025136	intron_variant	Wdfy2
5-1	HS Rats	Serum biochemistry	AST_bc	Aspartate aminotransferase	1	248196708	PD	5.08565	5.51822	2.64888	NA	-0.0676553	0.0277422	1364	0.2046	246961202-259745216	6.08758	4.78655	0.616883	0.034709	0.360492	0.035565	upstream_gene_variant	AC096317.3
5-1	HS Rats	Serum biochemistry	Chloride_bc	Chloride	14	62624701	PD	6.01728	5.01196	3.66335	NA	-0.614969	0.586835	1351	0.3039	44115515-62624701	6.08895	4.78792	0.625664	0.034068	0.370553	0.0342	intron_variant	Sel1l3
5-1	HS Rats	Serum biochemistry	HDL_bc	HDL	1	72746671	PD	7.3025	7.45965	0.00399562	NA	-0.0232064	-0.00727969	1355	0.2396	69638096-267241833	6.08884	4.78781	0.636931	0.033514	0.349434	0.034393	intron_variant	Zfp110
5-1	HS Rats	Serum biochemistry	LDL_bc	LDL	2	254225276	PD	5.18738	5.21157	2.98931	NA	0.0123224	-0.00721252	1347	0.2223	253642162-254225276	6.08882	4.78779	0.631248	0.034751	0.329622	0.035091	intergenic_variant	-
5-1	HS Rats	Serum biochemistry	Tot.Chol_bc	Total cholesterol	1	72746671	PD	7.58926	7.329	0.0980212	NA	-0.0740225	-0.0289494	1355	0.2396	67602409-78048055	6.08767	4.78664	0.587094	0.037637	0.227814	0.034173	intron_variant	Zfp110
5-1	HS Rats	Serum biochemistry	Trig._bc	Triglycerides	1	258837735	OD	4.80613	0.263891	5.26671	5.92983	-0.00347787	-0.0157174	1374	0.1352	61071162-261014054	6.0887	4.78767	0.647614	0.032452	0.351135	0.032469	intergenic_variant	-
5-1	HS Rats	Serum biochemistry	Urea_bc	Urea	3	44533911	PD	4.91559	4.5995	3.67276	NA	0.0336075	-0.0305387	1356	0.2525	42671758-47091538	6.08753	4.7865	0.602971	0.035214	0.362629	0.036341	intergenic_variant	-
5-2	HS Mice	Serum biochemistry	Biochem.Calcium.resid	Biochem.Calcium.resid	11	4131025	CD	4.70365	1.09968	1.61049	0.788338	0.32276	0.389636	1594	0.1583	4131025-11071114	5.23442	3.93339	0.225664	0.037707	0.142843	0.032793	non_coding_transcript_exon_variant	Gm11956
5-2	HS Mice	Serum biochemistry	Biochem.Chloride.resid	Biochem.Chloride.resid	15	20748198	PD	4.43308	3.07796	0.483696	NA	-0.519162	-0.376659	1638	0.1333	19568260-91147389	5.23538	3.93435	0.201737	0.036056	0.138867	0.032296	intron_variant,non_coding_transcript_variant	Cdh12
5-2	HS Mice	Serum biochemistry	Biochem.Creatinine.resid	Biochem.Creatinine.resid	3	158042515	OD	4.13122	1.22044	4.88631	3.34558	0.00619391	-0.217479	1642	0.3417	135447338-158042515	5.23578	3.93475	0.096817	0.028571	0.052189	0.027125	intron_variant	Lrrc7
5-2	HS Mice	Serum biochemistry	Biochem.HDL.resid	Biochem.HDL.resid	1	173631425	A	15.6594	16.685	1.74754	NA	-0.440043	-0.011596	1509	0.3088	173171049-173631425	5.23137	3.93034	0.454492	0.036983	0.034255	0.024049	intron_variant	Cd48
5-2	HS Mice	Serum biochemistry	Biochem.LDL.resid	Biochem.LDL.resid	1	183006589	OD	4.51113	0.229665	3.65626	3.61529	-0.217629	-0.37592	1553	0.175	172980758-196207683	5.23279	3.93176	0.304423	0.036955	0.005362	0.022635	intron_variant,non_coding_transcript_variant	Gm6606
5-2	HS Mice	Serum biochemistry	Biochem.LDL.resid	Biochem.LDL.resid	4	126389249	CD	4.13876	3.46621	3.77274	0.0968007	-0.138067	0.151645	1553	0.3013	19508250-129630675	5.23279	3.93176	0.304423	0.036955	0.005362	0.022635	downstream_gene_variant	Psmb2
5-2	HS Mice	Serum biochemistry	Biochem.LDL.resid	Biochem.LDL.resid	6	122368025	A	5.93668	6.56775	0.529098	NA	0.24956	0.0507044	1553	0.3583	120717961-122368025	5.23279	3.93176	0.304423	0.036955	0.005362	0.022635	downstream_gene_variant	Gm19254
5-2	HS Mice	Serum biochemistry	Biochem.LDL.resid	Biochem.LDL.resid	12	7420720	PD	4.00294	4.1161	0.994013	NA	-0.200597	-0.082834	1553	0.4958	3779593-60476453	5.23279	3.93176	0.304423	0.036955	0.005362	0.022635	downstream_gene_variant	Gm9139
5-2	HS Mice	Serum biochemistry	Biochem.Sodium.resid	Biochem.Sodium.resid	8	84568855	A	4.46794	5.17406	0.972095	NA	-0.214847	0.0330954	1629	0.3912	83887227-86972515	5.23497	3.93394	0.15765	0.034633	0.164081	0.034006	intron_variant	Inpp4b
5-2	HS Mice	Serum biochemistry	Biochem.Sodium.resid	Biochem.Sodium.resid	11	8585238	OD	4.47343	0.168985	5.1388	5.58575	-0.0363166	-0.280288	1629	0.3562	4131025-55605498	5.23497	3.93394	0.15765	0.034633	0.164081	0.034006	regulatory_region_variant	-
5-2	HS Mice	Serum biochemistry	Biochem.Sodium.resid	Biochem.Sodium.resid	15	20748198	PD	4.10477	3.5616	1.00799	NA	-0.473071	-0.297901	1629	0.1333	19346669-91990394	5.23497	3.93394	0.15765	0.034633	0.164081	0.034006	intron_variant,non_coding_transcript_variant	Cdh12
5-2	HS Mice	Serum biochemistry	Biochem.Tot.Cholesterol.resid	Biochem.Tot.Cholesterol.resid	1	173631425	A	21.9771	22.8918	4.21526	NA	-0.491105	0.0492349	1600	0.3088	173631425-173631425	5.23386	3.93283	0.305568	0.037507	0.016549	0.023411	intron_variant	Cd48
5-2	HS Mice	Serum biochemistry	Biochem.Urea.resid	Biochem.Urea.resid	12	92498332	PD	4.24369	3.13963	0.687187	NA	-0.465079	-0.332661	1587	0.1438	92208932-110136460	5.2334	3.93237	0.15599	0.030855	0.098324	0.029496	intron_variant	Cep128
6-1	F2 Pigs	Hematology Trait	HCT_18	Hematocrit on age 18 days	5	71889421	OD	7.30687	0.574888	7.96426	6.14076	0.0722599	-0.462548	584	0.4716	71889421-71889421	5.79698	4.49595	0.261022	0.06816	0.257309	0.088478	intergenic_variant	-
6-1	F2 Pigs	Hematology Trait	HCT_240	Hematocrit on age 240 days	7	35177641	PD	10.883	9.88616	3.22472	NA	0.473131	-0.177238	896	0.4552	34803564-35177641	5.80867	4.50764	0.347612	0.051666	1e-06	0.03166	intron_variant	C6orf106
6-1	F2 Pigs	Hematology Trait	HCT_240	Hematocrit on age 240 days	11	72031850	PD	4.73001	3.65109	0.389325	NA	-0.506392	-0.329933	896	0.1873	62052563-72031850	5.80867	4.50764	0.347612	0.051666	1e-06	0.03166	intron_variant	DZIP1
6-1	F2 Pigs	Hematology Trait	HCT_240	Hematocrit on age 240 days	13	159112745	CD	5.43482	4.15801	3.88571	NA	0.246228	-0.19281	896	0.3831	159112745-159112745	5.80867	4.50764	0.347612	0.051666	1e-06	0.03166	intergenic_variant	-
6-1	F2 Pigs	Hematology Trait	HCT_46	Hematocrit on age 46 days	5	5515322	OD	5.03133	0.555186	5.10448	3.51119	0.117455	0.342305	770	0.4114	5363246-75914804	5.80557	4.50454	0.245777	0.055778	0.20413	0.069532	intron_variant	TNRC6B
6-1	F2 Pigs	Hematology Trait	HCT_46	Hematocrit on age 46 days	11	64773392	OD	5.01162	0.316089	5.30511	4.1063	-0.100622	-0.350213	770	0.4073	29125223-67736688	5.80557	4.50454	0.245777	0.055778	0.20413	0.069532	intergenic_variant	-
6-1	F2 Pigs	Hematology Trait	HGB_18	Hemoglobin on age 18 days	1	30428425	CD	4.99881	3.4531	2.63176	NA	-0.233928	-0.23164	769	0.4791	16097672-30540826	5.80501	4.50398	0.189371	0.051175	0.251318	0.073611	intergenic_variant	-
6-1	F2 Pigs	Hematology Trait	HGB_18	Hemoglobin on age 18 days	5	71889421	OD	7.39717	0.258682	8.27592	7.65222	0.00672043	-0.413255	769	0.4716	71889421-71889421	5.80501	4.50398	0.189371	0.051175	0.251318	0.073611	intergenic_variant	-
6-1	F2 Pigs	Hematology Trait	HGB_18	Hemoglobin on age 18 days	12	19333770	OD	4.74313	0.0287319	2.61609	2.47287	0.40309	0.564964	769	0.2299	9823548-25741688	5.80501	4.50398	0.189371	0.051175	0.251318	0.073611	intron_variant	ATXN7L3
6-1	F2 Pigs	Hematology Trait	HGB_240	Hemoglobin on age 240 days	3	92014512	PD	4.57435	5.08863	1.67282	NA	0.300013	-0.0721752	895	0.3592	92014512-92014512	5.80867	4.50764	0.375174	0.05245	1e-06	0.030937	upstream_gene_variant	ADGRF2
6-1	F2 Pigs	Hematology Trait	HGB_240	Hemoglobin on age 240 days	7	35177641	PD	10.3562	9.81713	2.60716	NA	0.481929	-0.153058	895	0.4552	34803564-35177641	5.80867	4.50764	0.375174	0.05245	1e-06	0.030937	intron_variant	C6orf106
6-1	F2 Pigs	Hematology Trait	HGB_240	Hemoglobin on age 240 days	13	159112745	CD	5.53853	4.10662	4.03541	NA	0.246861	-0.198028	895	0.3831	159112745-159112745	5.80867	4.50764	0.375174	0.05245	1e-06	0.030937	intergenic_variant	-
6-1	F2 Pigs	Hematology Trait	HGB_46	Hemoglobin on age 46 days	5	5363246	OD	8.13405	1.57965	6.70748	3.2642	0.212308	0.424314	769	0.4125	5363246-5363246	5.80547	4.50444	0.26107	0.0562	0.194379	0.069254	intron_variant	TNRC6B
6-1	F2 Pigs	Hematology Trait	HGB_46	Hemoglobin on age 46 days	12	11161527	CD	5.26059	4.50684	4.20361	0.0209312	-0.201623	0.205497	769	0.3824	10118697-11915433	5.80547	4.50444	0.26107	0.0562	0.194379	0.069254	intron_variant	MAP2K6
6-1	F2 Pigs	Hematology Trait	HGB_46	Hemoglobin on age 46 days	18	51091879	OD	5.8716	0.384409	3.5839	2.89847	0.311052	0.489429	769	0.2453	2334006-53009145	5.80547	4.50444	0.26107	0.0562	0.194379	0.069254	intergenic_variant	-
6-1	F2 Pigs	Hematology Trait	LYM_240	Lymphocyte on age 240 days	7	37231172	PD	4.98107	4.67311	0.544906	NA	-0.340612	-0.147842	910	0.3831	22488950-127042709	5.80897	4.50794	0.291769	0.047564	0.075311	0.049605	intergenic_variant	-
6-1	F2 Pigs	Hematology Trait	LYM_240	Lymphocyte on age 240 days	13	159112745	PD	4.98107	4.67311	0.544906	NA	-0.340612	-0.147842	910	0.3831	64849756-159112745	5.80897	4.50794	0.291769	0.047564	0.075311	0.049605	intergenic_variant	-
6-1	F2 Pigs	Hematology Trait	MCH_18	Mean corpusular hemoglobin on age 18 days	3	118615471	OD	4.63583	1.41343	3.09026	0.850918	-0.238646	-0.319371	766	0.3119	69920466-119979845	5.80473	4.5037	0.448845	0.05727	0.265816	0.063507	intergenic_variant	-
6-1	F2 Pigs	Hematology Trait	MCH_18	Mean corpusular hemoglobin on age 18 days	7	123208314	CD	5.60533	1.70739	3.06635	0.997057	0.245608	0.322318	766	0.3816	34803564-123208314	5.80473	4.5037	0.448845	0.05727	0.265816	0.063507	intergenic_variant	-
6-1	F2 Pigs	Hematology Trait	MCH_18	Mean corpusular hemoglobin on age 18 days	8	44927836	PD	7.72932	7.48269	4.40783	NA	-0.412892	0.194563	766	0.3478	37838817-77780905	5.80473	4.5037	0.448845	0.05727	0.265816	0.063507	intron_variant	TLL1
6-1	F2 Pigs	Hematology Trait	MCH_18	Mean corpusular hemoglobin on age 18 days	9	115275398	CD	4.59272	1.00339	1.16708	0.0438424	0.550683	0.556785	766	0.1532	71460799-137209096	5.80473	4.5037	0.448845	0.05727	0.265816	0.063507	intron_variant	LHFPL3
6-1	F2 Pigs	Hematology Trait	MCH_240	Mean corpusular hemoglobin on age 240 days	7	34803564	PD	5.43229	4.9836	1.99834	NA	0.342003	-0.129804	895	0.4642	34803564-42787330	5.80855	4.50752	0.607421	0.043965	0.038165	0.029085	intergenic_variant	-
6-1	F2 Pigs	Hematology Trait	MCH_240	Mean corpusular hemoglobin on age 240 days	8	39271876	PD	16.5348	16.3734	5.67774	NA	-0.612488	0.139274	895	0.3428	37838817-50096834	5.80855	4.50752	0.607421	0.043965	0.038165	0.029085	intron_variant	GABRB1
6-1	F2 Pigs	Hematology Trait	MCH_46	Mean corpusular hemoglobin on age 46 days	2	87851455	OD	4.5878	0.0351229	5.29771	4.92526	0.0431468	0.337477	759	0.4194	41498878-156749949	5.80489	4.50386	0.391572	0.057647	0.249061	0.065603	intron_variant	-
6-1	F2 Pigs	Hematology Trait	MCH_46	Mean corpusular hemoglobin on age 46 days	8	44927836	PD	5.88369	6.49428	2.39999	NA	-0.404442	0.0858538	759	0.3478	37838817-78996665	5.80489	4.50386	0.391572	0.057647	0.249061	0.065603	intron_variant	TLL1
6-1	F2 Pigs	Hematology Trait	MCHC_120	Mean corpusular hemoglobin concerntration on age 120 days	8	41372523	A	5.55902	6.29384	1.90267	NA	-0.6392	0.0813467	241	0.2495	35482933-76669199	5.73635	4.43532	0.64982	0.100803	0.015315	0.108873	intron_variant	SPATA18
6-1	F2 Pigs	Hematology Trait	MCHC_18	Mean corpusular hemoglobin concerntration on age 18 days	5	91678339	PD	4.60123	4.61768	1.32836	NA	-0.261213	0.12427	768	0.4763	10552965-104263450	5.805	4.50397	0.359513	0.05702	0.343296	0.069021	intergenic_variant	-
6-1	F2 Pigs	Hematology Trait	MCHC_18	Mean corpusular hemoglobin concerntration on age 18 days	8	12442646	A	4.68293	5.44227	2.69488	NA	0.364977	-0.0380744	768	0.2129	4211329-145914891	5.805	4.50397	0.359513	0.05702	0.343296	0.069021	intron_variant	FAM184B
6-1	F2 Pigs	Hematology Trait	MCHC_18	Mean corpusular hemoglobin concerntration on age 18 days	10	2662531	OD	5.76571	2.90379	4.16551	0.735334	-0.202749	0.279288	768	0.4458	2388937-53443550	5.805	4.50397	0.359513	0.05702	0.343296	0.069021	intergenic_variant	-
6-1	F2 Pigs	Hematology Trait	MCHC_240	Mean corpusular hemoglobin concerntration on age 240 days	2	8775302	CD	5.05058	3.57815	3.57657	0.276666	0.174348	-0.208486	895	0.463	7998883-19365828	5.80859	4.50756	0.18444	0.045061	0.135569	0.056407	intron_variant	-
6-1	F2 Pigs	Hematology Trait	MCHC_240	Mean corpusular hemoglobin concerntration on age 240 days	15	6038721	CD	4.68873	1.57023	0.732164	0.0278085	-0.420574	-0.423792	895	0.2211	6038721-135758253	5.80859	4.50756	0.18444	0.045061	0.135569	0.056407	#N/A	#N/A
6-1	F2 Pigs	Hematology Trait	MCHC_46	Mean corpusular hemoglobin concerntration on age 46 days	4	130673871	OD	5.14641	1.71987	4.25859	1.56075	0.1606	0.284586	748	0.4746	130469151-130673871	5.80419	4.50316	0.308894	0.056554	0.357295	0.068648	intron_variant	SNX7
6-1	F2 Pigs	Hematology Trait	MCHC_46	Mean corpusular hemoglobin concerntration on age 46 days	6	37779571	OD	4.54547	0.0186751	5.18862	5.08928	0.0550182	0.358338	748	0.3728	21256772-61116514	5.80419	4.50316	0.308894	0.056554	0.357295	0.068648	intron_variant	ZNF507
6-1	F2 Pigs	Hematology Trait	MCHC_46	Mean corpusular hemoglobin concerntration on age 46 days	7	2431990	PD	5.46302	5.8296	0.139282	NA	-0.301254	-0.0991214	748	0.3965	2303184-2431990	5.80419	4.50316	0.308894	0.056554	0.357295	0.068648	intron_variant	PRPF4B
6-1	F2 Pigs	Hematology Trait	MCV_120	Mean corpusular volume on age 120 days	6	19601974	PD	4.48515	4.87579	0.902177	NA	-0.808363	-0.256553	242	0.2198	13679250-35627285	5.73749	4.43646	0.63445	0.102266	0.173406	0.126363	intergenic_variant	-
6-1	F2 Pigs	Hematology Trait	MCV_120	Mean corpusular volume on age 120 days	8	40219544	PD	7.12032	7.19593	3.03825	NA	-0.601166	0.214898	242	0.3423	37838817-75574086	5.73749	4.43646	0.63445	0.102266	0.173406	0.126363	intron_variant	TEC
6-1	F2 Pigs	Hematology Trait	MCV_18	Mean corpusular volume on age 18 days	4	41360877	CD	4.55417	0.839764	2.04307	0.590582	0.39172	0.451877	766	0.1738	26596573-57910575	5.80473	4.5037	0.573154	0.052957	0.150613	0.05494	upstream_gene_variant	KCNS2
6-1	F2 Pigs	Hematology Trait	MCV_18	Mean corpusular volume on age 18 days	7	93251213	OD	4.56268	1.92804	5.3097	3.45589	0.0402796	0.373596	766	0.1995	13770793-95077435	5.80473	4.5037	0.573154	0.052957	0.150613	0.05494	intergenic_variant	-
6-1	F2 Pigs	Hematology Trait	MCV_18	Mean corpusular volume on age 18 days	8	76480145	A	8.22352	8.98292	2.07403	NA	-0.44273	0.0566699	766	0.3139	38439306-79506715	5.80473	4.5037	0.573154	0.052957	0.150613	0.05494	#N/A	#N/A
6-1	F2 Pigs	Hematology Trait	MCV_240	Mean corpusular volume on age 240 days	7	35177641	PD	5.16204	4.97304	1.76632	NA	0.335406	-0.121404	895	0.4552	22488950-35177641	5.80859	4.50756	0.574962	0.045953	0.063822	0.036429	intron_variant	C6orf106
6-1	F2 Pigs	Hematology Trait	MCV_240	Mean corpusular volume on age 240 days	8	44927836	PD	17.2367	16.1938	7.13054	NA	-0.609158	0.193128	895	0.3478	44927836-50096834	5.80859	4.50756	0.574962	0.045953	0.063822	0.036429	intron_variant	TLL1
6-1	F2 Pigs	Hematology Trait	MCV_46	Mean corpusular volume on age 46 days	8	42150857	PD	9.21434	9.15567	1.54703	NA	-0.502681	-0.151615	764	0.4925	42150857-50096834	5.80509	4.50406	0.35968	0.057776	0.06795	0.050502	intron_variant	SCFD2
6-1	F2 Pigs	Hematology Trait	MON_240	Monocyte count (109) on age 240 days	12	49872027	OD	4.69992	3.19298	5.06338	1.16882	0.115915	-0.288977	656	0.2781	2879332-49872027	5.79962	4.49859	0.371591	0.05988	0.12487	0.064638	intron_variant	RPA1
6-1	F2 Pigs	Hematology Trait	PDW_240	Platelet distribution width (%) on age 240 days	8	21404142	CD	4.76619	1.24541	2.53925	0.899369	0.298507	0.384886	657	0.3025	20766274-78671695	5.79988	4.49885	0.262048	0.059103	0.057715	0.056481	intergenic_variant	-
6-1	F2 Pigs	Hematology Trait	PLT_240	Platelet count (109) on age 240 days	9	133403289	OD	4.68618	0.444348	5.46164	5.4854	-0.0148	-0.288631	895	0.3689	52177218-142338853	5.80858	4.50755	0.442132	0.050565	1e-06	0.030395	intron_variant	-
6-1	F2 Pigs	Hematology Trait	RBC_120	Red blood cell on age 120 days	8	114583053	A	4.58561	5.34722	1.60576	NA	0.635599	0.0572671	242	0.2124	37838817-118171424	5.73794	4.43691	0.44392	0.112896	0.293191	0.156841	intergenic_variant	-
6-1	F2 Pigs	Hematology Trait	RBC_18	Red blood cell on age 18 days	5	71889421	OD	4.82809	0.206416	5.61509	5.34947	0.0104711	-0.324274	767	0.4716	64544775-84758267	5.80496	4.50393	0.289613	0.054166	0.154532	0.065202	intergenic_variant	-
6-1	F2 Pigs	Hematology Trait	RBC_18	Red blood cell on age 18 days	8	49881116	PD	10.8836	10.7002	8.19906	NA	0.433872	-0.237814	767	0.2512	49881116-49881116	5.80496	4.50393	0.289613	0.054166	0.154532	0.065202	intron_variant	RXFP1
6-1	F2 Pigs	Hematology Trait	RBC_18	Red blood cell on age 18 days	12	19333770	OD	5.46383	0.199104	3.50816	3.55929	0.392272	0.589197	767	0.2299	12721417-19333770	5.80496	4.50393	0.289613	0.054166	0.154532	0.065202	intron_variant	ATXN7L3
6-1	F2 Pigs	Hematology Trait	RBC_240	Red blood cell on age 240 days	8	50096834	PD	9.95054	10.0923	4.2874	NA	0.473455	-0.12889	895	0.3323	34904211-66349700	5.80866	4.50763	0.477565	0.051016	1e-06	0.027074	intron_variant	PPID
6-1	F2 Pigs	Hematology Trait	RBC_240	Red blood cell on age 240 days	14	19967230	CD	4.60978	1.63284	2.25748	NA	0.278272	0.277395	895	0.3229	16701621-88987258	5.80866	4.50763	0.477565	0.051016	1e-06	0.027074	intergenic_variant	-
6-1	F2 Pigs	Hematology Trait	RBC_46	Red blood cell on age 46 days	5	5363246	OD	6.00491	0.962634	5.50416	3.26279	0.158878	0.368077	771	0.4125	5363246-5363246	5.80572	4.50469	0.230942	0.050623	0.07058	0.055833	intron_variant	TNRC6B
6-1	F2 Pigs	Hematology Trait	RDW_120	Red cell distribution width on age 120 days	12	2690149	CD	4.57684	2.0081	1.39637	0.340602	0.475009	0.536467	243	0.3124	2118343-39929071	5.73778	4.43675	0.176953	0.097045	0.168109	0.172223	upstream_gene_variant	ENPP7
6-1	F2 Pigs	Hematology Trait	RDW_120	Red cell distribution width on age 120 days	14	106446655	OD	4.63037	0.107941	4.28866	4.40186	0.34824	0.838032	243	0.2525	14662396-107516607	5.73778	4.43675	0.176953	0.097045	0.168109	0.172223	intron_variant	PRKG1
6-1	F2 Pigs	Hematology Trait	RDW_120	Red cell distribution width on age 120 days	17	60723750	OD	4.6072	1.15022	2.55397	1.46631	0.399227	0.598235	243	0.3151	60017456-60805062	5.73778	4.43675	0.176953	0.097045	0.168109	0.172223	intron_variant,non_coding_transcript_variant	-
6-1	F2 Pigs	Hematology Trait	RDW_18	Red cell distribution width on age 18 days	10	1897282	A	4.71033	5.46919	0.516767	NA	-0.283571	0.0263307	748	0.4383	1897282-1946432	5.80423	4.5032	0.252992	0.057301	0.088736	0.06204	intergenic_variant	-
6-1	F2 Pigs	Hematology Trait	RDW_46	Red cell distribution width on age 46 days	2	88512637	OD	4.64855	0.505504	5.31463	4.23099	0.0454696	-0.340457	726	0.4706	85129145-160085066	5.80372	4.50269	0.103817	0.042751	0.07562	0.058287	downstream_gene_variant	-
6-1	F2 Pigs	Hematology Trait	RDW_46	Red cell distribution width on age 46 days	9	150448510	CD	4.55823	4.90485	4.90103	0.0402982	-0.203538	0.222234	726	0.1229	6538230-150448510	5.80372	4.50269	0.103817	0.042751	0.07562	0.058287	intron_variant	PTPN14
6-1	F2 Pigs	Hematology Trait	WBC_240	White blood cell count (109) on age 240 days	7	37231172	A	6.23381	6.91321	0.155681	NA	-0.397082	-0.0540999	908	0.3831	33115876-39512713	5.80885	4.50782	0.330313	0.04791	0.014339	0.036334	intergenic_variant	-
6-1	F2 Pigs	Hematology Trait	WBC_240	White blood cell count (109) on age 240 days	9	135707936	OD	4.88216	1.91423	4.73161	5.95615	-0.303019	-0.61219	908	0.1582	60600061-136369976	5.80885	4.50782	0.330313	0.04791	0.014339	0.036334	intron_variant	ZNF648
6-1	F2 Pigs	Hematology Trait	WBC_240	White blood cell count (109) on age 240 days	11	31886839	PD	4.81348	2.59392	0.155729	NA	-0.500511	-0.408098	908	0.1592	2328318-57065645	5.80885	4.50782	0.330313	0.04791	0.014339	0.036334	intergenic_variant	-
6-1	F2 Pigs	Hematology Trait	WBC_240	White blood cell count (109) on age 240 days	13	159112745	A	6.23381	6.91321	0.155681	NA	-0.397082	-0.0540999	908	0.3831	159112745-159112745	5.80885	4.50782	0.330313	0.04791	0.014339	0.036334	intergenic_variant	-
6-2	HS Rats	Basal hematology	HCT_bc	Hematocrit	12	2984468	PD	5.2424	5.42837	0.344559	NA	-0.0994153	-0.0391021	1295	0.1706	2420096-5763763	6.08863	4.7876	0.630116	0.035125	0.369883	0.035236	intron_variant	Insr
6-2	HS Rats	Basal hematology	LYM_bc	Proportion of lymphocytes in WBC	9	3971071	PD	7.9318	6.96442	4.66652	NA	-273.897	198.136	1302	0.1206	3363629-4671561	6.08864	4.78761	0.637266	0.035151	0.341255	0.035715	intergenic_variant	-
6-2	HS Rats	Basal hematology	MCH_bc	Mean corpuscular hemoglobin	10	84084407	A	7.82736	8.71232	0.275856	NA	0.193886	0.00539753	1304	0.3753	84084407-84084407	6.08862	4.78759	0.643859	0.033896	0.353811	0.033906	intergenic_variant	-
6-2	HS Rats	Basal hematology	MCH_bc	Mean corpuscular hemoglobin	11	70094090	A	4.97281	5.76724	0.057655	NA	0.148721	-0.00341261	1304	0.4796	68523337-71817497	6.08862	4.78759	0.643859	0.033896	0.353811	0.033906	intron_variant	Zdhhc19
6-2	HS Rats	Basal hematology	MCH_bc	Mean corpuscular hemoglobin	19	54641065	OD	13.7392	5.6093	10.5682	1.43165	-0.14238	0.20199	1304	0.4755	53561647-54793503	6.08862	4.78759	0.643859	0.033896	0.353811	0.033906	intergenic_variant	-
6-2	HS Rats	Basal hematology	MCHC_bc	Measured mean cell hemoglobin concentration	4	16558945	PD	6.12934	6.11426	1.2331	NA	0.00622016	-0.00282947	1301	0.4626	13738947-22807139	6.08862	4.78759	0.534669	0.053455	0.465331	0.056191	intron_variant	Sema3e
6-2	HS Rats	Basal hematology	MCV_bc	Mean corpuscular volume	10	84084407	A	5.99604	6.67691	0.779512	NA	0.00739923	-0.00117912	1311	0.3753	38364263-84084407	6.08867	4.78764	0.639928	0.034009	0.360071	0.034017	intergenic_variant	-
6-2	HS Rats	Basal hematology	MCV_bc	Mean corpuscular volume	12	3661032	PD	5.48478	5.40206	0.234262	NA	0.0119336	0.00442089	1311	0.1551	59326-5474137	6.08867	4.78764	0.639928	0.034009	0.360071	0.034017	intron_variant	Stard13
6-2	HS Rats	Basal hematology	MCV_bc	Mean corpuscular volume	19	54641065	CD	8.98793	5.51061	5.50296	NA	-0.00671791	0.00596254	1311	0.4755	53561647-54793503	6.08867	4.78764	0.639928	0.034009	0.360071	0.034017	intergenic_variant	-
6-2	HS Rats	Basal hematology	MONO_bc	Proportion of monocytes in WBC	1	252431436	PD	6.43339	6.85925	1.76729	NA	-0.0248252	0.0072955	1313	0.2101	251614943-252431436	6.08873	4.7877	0.628601	0.0349	0.351065	0.03551	intron_variant	Pdcd11
6-2	HS Rats	Basal hematology	MONO_bc	Proportion of monocytes in WBC	6	122872449	OD	5.482	0.70082	4.13863	5.16147	0.0348102	0.057336	1313	0.07173	91044869-123505880	6.08873	4.7877	0.628601	0.0349	0.351065	0.03551	intron_variant	Ptpn21
6-2	HS Rats	Basal hematology	MONO_bc	Proportion of monocytes in WBC	8	128401650	A	10.0791	10.8988	1.3986	NA	0.0282274	-0.00340215	1313	0.3169	127272378-128791491	6.08873	4.7877	0.628601	0.0349	0.351065	0.03551	intron_variant	Slc6a20
6-2	HS Rats	Basal hematology	PCT_bc	Plateletcrit	3	165291814	A	6.32833	7.17358	0.0867005	NA	0.0494989	-0.000792618	1309	0.4929	164460353-166670001	6.08872	4.78769	0.616126	0.037914	0.256686	0.035073	intergenic_variant	-
6-2	HS Rats	Basal hematology	PCT_bc	Plateletcrit	9	67159402	A	14.1468	15.1253	6.42541	NA	0.178117	-0.0125228	1309	0.05366	65085386-67159402	6.08872	4.78769	0.616126	0.037914	0.256686	0.035073	intron_variant	Erbb4
6-2	HS Rats	Basal hematology	PCT_bc	Plateletcrit	12	3661032	A	7.11731	7.98793	2.86268	NA	-0.0759109	-0.000731881	1309	0.1551	59326-5763763	6.08872	4.78769	0.616126	0.037914	0.256686	0.035073	intron_variant	Stard13
6-2	HS Rats	Basal hematology	PDW_bc	Platelet distribution width	9	77415076	PD	9.92862	9.27246	1.0611	NA	-0.0344282	-0.016716	1304	0.3673	77358745-77415076	6.08867	4.78764	0.631117	0.03474	0.363923	0.03488	intergenic_variant	-
6-2	HS Rats	Basal hematology	PLT_bc	Platelet count	9	67159402	A	16.3051	17.3349	5.62021	NA	87945.8	-3597.35	1312	0.05366	65085386-67159402	6.08872	4.78769	0.578843	0.041365	0.182271	0.033856	intron_variant	Erbb4
6-2	HS Rats	Basal hematology	PLT_bc	Platelet count	18	64542733	OD	5.08463	1.74958	5.59183	2.74797	5046.42	-20438.9	1312	0.3654	64542733-66130482	6.08872	4.78769	0.578843	0.041365	0.182271	0.033856	intergenic_variant	-
6-2	HS Rats	Basal hematology	RDW_bc	Red blood cell distribution width	2	131201107	PD	5.22351	3.61569	2.13227	NA	-0.0119612	-0.00987597	1300	0.3781	125476891-131446102	6.08868	4.78765	0.637906	0.034306	0.360957	0.034306	intergenic_variant	-
6-2	HS Rats	Basal hematology	RDW_bc	Red blood cell distribution width	4	117897978	PD	5.40356	4.34163	0.0424138	NA	-0.0332987	-0.0205584	1300	0.06548	9637091-139557427	6.08868	4.78765	0.637906	0.034306	0.360957	0.034306	intergenic_variant	-
6-2	HS Rats	Basal hematology	RDW_bc	Red blood cell distribution width	16	67754461	CD	5.08405	1.59785	2.13901	0.445537	-0.0248379	-0.0283896	1300	0.06802	4498111-67789992	6.08868	4.78765	0.637906	0.034306	0.360957	0.034306	intergenic_variant	-
6-2	HS Rats	Basal hematology	WBCB_Abs	WBC in the Baso channel	9	4163535	CD	11.9036	8.92477	8.52878	0.0242013	-0.0372373	0.0377372	1302	0.1163	3777639-4671561	6.08871	4.78768	0.648648	0.033768	0.334062	0.034559	intron_variant	Tbc1d5
6-2	HS Rats	Basal hematology	WBCB_Abs	WBC in the Baso channel	13	61269539	OD	4.92532	0.102098	5.63566	5.12656	-0.00346635	-0.0272349	1302	0.4491	50036081-62751880	6.08871	4.78768	0.648648	0.033768	0.334062	0.034559	intergenic_variant	-
6-2	HS Rats	Basal hematology	WBCB_bc	WBC in the Baso channel	9	4163535	CD	10.7209	8.41509	7.47926	NA	-0.0509674	0.0483583	1313	0.1163	3777639-4671561	6.08872	4.78769	0.639785	0.034245	0.340698	0.035257	intron_variant	Tbc1d5
6-3	HS Mice	Basal hematology	Haem.HCT.resid	Haem.HCT.resid	11	67705817	OD	4.06823	3.27177	4.81603	1.31458	-0.0222068	0.319962	1449	0.1042	62292118-83225930	5.2304	3.92937	0.11661	0.03208	0.034875	0.027428	intron_variant	Usp43
6-3	HS Mice	Basal hematology	Haem.HGB.resid	Haem.HGB.resid	11	82676165	A	3.93389	4.58405	0.164998	NA	-0.223269	-0.0401444	1446	0.3458	56514996-83225930	5.2304	3.92937	0.144169	0.034045	0.061633	0.029198	intron_variant	Rffl
6-3	HS Mice	Basal hematology	Haem.MCH.resid	Haem.MCH.resid	1	157307057	OD	11.4061	7.29829	12.37	4.77753	-0.0195181	-0.54257	1446	0.1172	157307057-157307057	5.23045	3.92942	0.602522	0.033939	0.05954	0.021224	intergenic_variant	-
6-3	HS Mice	Basal hematology	Haem.MCH.resid	Haem.MCH.resid	9	107917976	OD	8.7787	2.84388	6.89495	1.08396	-0.202862	-0.273291	1446	0.4247	107917976-107917976	5.23045	3.92942	0.602522	0.033939	0.05954	0.021224	intron_variant	Ip6k1
6-3	HS Mice	Basal hematology	Haem.MCH.resid	Haem.MCH.resid	14	71177943	A	6.36701	7.21253	1.73846	NA	0.358385	0.00663762	1446	0.2042	70971693-72168818	5.23045	3.92942	0.602522	0.033939	0.05954	0.021224	3_prime_UTR_variant	Dok2
6-3	HS Mice	Basal hematology	Haem.MCHC.resid	Haem.MCHC.resid	7	111297435	PD	4.02468	4.47144	0.440886	NA	-0.243922	-0.0711072	1441	0.4396	54006552-112061771	5.23045	3.92942	0.243861	0.038369	0.123755	0.032473	downstream_gene_variant	Olfm5
6-3	HS Mice	Basal hematology	Haem.MCHC.resid	Haem.MCHC.resid	9	107917976	PD	5.05227	4.65664	1.17096	NA	-0.231755	-0.127288	1441	0.4247	54089199-109779388	5.23045	3.92942	0.243861	0.038369	0.123755	0.032473	intron_variant	Ip6k1
6-3	HS Mice	Basal hematology	Haem.MCHC.resid	Haem.MCHC.resid	13	106107018	OD	4.86428	1.66868	3.01841	0.816747	-0.180813	-0.239767	1441	0.3688	106107018-106904421	5.23045	3.92942	0.243861	0.038369	0.123755	0.032473	intergenic_variant	-
6-3	HS Mice	Basal hematology	Haem.MCV.resid	Haem.MCV.resid	1	157307057	OD	7.21104	3.26789	7.63668	6.20876	-0.162778	-0.528986	1456	0.1172	132747429-157307057	5.23045	3.92942	0.482826	0.038447	0.068092	0.025475	intergenic_variant	-
6-3	HS Mice	Basal hematology	Haem.MCV.resid	Haem.MCV.resid	9	109158429	OD	4.13917	0.181173	4.87178	5.33777	-0.0192681	-0.217957	1456	0.4055	60352955-111095398	5.23045	3.92942	0.482826	0.038447	0.068092	0.025475	intergenic_variant	-
6-3	HS Mice	Basal hematology	Haem.MPV.resid	Haem.MPV.resid	1	173148974	PD	22.8125	22.9626	12.425	NA	0.497689	-0.146776	1450	0.2667	173148974-173148974	5.23045	3.92942	0.26043	0.038913	0.039592	0.027523	3_prime_UTR_variant	Tomm40l
6-3	HS Mice	Basal hematology	Haem.PCT.resid	Haem.PCT.resid	3	99536614	CD	5.38958	2.8358	2.16879	NA	0.235971	0.232297	1419	0.3125	99536614-99536614	5.22978	3.92875	0.143018	0.033179	0.044622	0.027214	intergenic_variant	-
6-3	HS Mice	Basal hematology	Haem.PCT.resid	Haem.PCT.resid	5	76154729	A	3.93627	4.53173	0.571447	NA	-0.21579	0.0486072	1419	0.4896	74594494-76154729	5.22978	3.92875	0.143018	0.033179	0.044622	0.027214	intron_variant,non_coding_transcript_variant	Gm43100
6-3	HS Mice	Basal hematology	Haem.PLT.resid	Haem.PLT.resid	1	180395824	A	3.99148	4.71328	2.57712	NA	-0.362664	-0.0477689	1440	0.1188	138462885-189743108	5.23045	3.92942	0.147883	0.033879	0.080938	0.030346	intron_variant	Efcab2
6-3	HS Mice	Basal hematology	Haem.RBC.resid	Haem.RBC.resid	2	152404722	OD	4.01247	1.62263	4.75759	2.843	0.0142273	0.293595	1445	0.2229	86643868-152835269	5.23024	3.92921	0.108221	0.032589	0.07254	0.030995	intron_variant	Defb19
6-3	HS Mice	Basal hematology	Haem.RBC.resid	Haem.RBC.resid	11	82676165	PD	4.71286	5.05817	0.0721995	NA	-0.238993	-0.0850659	1445	0.3458	67158767-83225930	5.23024	3.92921	0.108221	0.032589	0.07254	0.030995	intron_variant	Rffl
6-3	HS Mice	Basal hematology	Haem.RDW.resid	Haem.RDW.resid	7	112061771	A	6.31283	7.1498	0.323666	NA	-0.340579	-0.0117008	1438	0.3724	14433942-114369436	5.2303	3.92927	0.368141	0.038741	0.082117	0.028489	downstream_gene_variant	Olfr667
6-3	HS Mice	Basal hematology	Haem.RDW.resid	Haem.RDW.resid	9	109779388	PD	4.90867	4.1605	1.11156	NA	0.238444	0.13614	1438	0.4059	107985586-109779388	5.2303	3.92927	0.368141	0.038741	0.082117	0.028489	intron_variant	Cdc25a
