# Supplementary material for: Dominance is common in mammals and is associated with trans-acting gene expression and alternative splicing
Source: Genome Biol. 2023 Sep 29;24:215. doi: 10.1186/s13059-023-03060-2 (PMC10540365; doi:10.1186/s13059-023-03060-2)
Supplement: Supplementary file 8 — Additional file 8: Table S7. Gene expression heritabilities and standard errors explained by additive and dominance effects estimated by genome-wide SNPs within each tissue of F2 pigs (Table S7-1), HS rats (Table S7-2) and HS mice (Table S7-3), summary of average additive and dominance variance components of each tissue across three populations (Table S7-4). [file 13059_2023_3060_MOESM8_ESM.xlsx]

## Sheet: Table S7-1 (F2pigs)
Table S7-1. Gene expression variation explained by additive and dominance effect through the whole genome loci and the corresponding standard errors within each tissue of F2 pigs.
F2pigs_Liver	Add_Var	Add_SE	Dom_Var	Dom_SE		F2pigs_Muscle	Add_Var	Add_SE	Dom_Var	Dom_SE
gnl.UG.Ssc.S39840566	0.002261	0.066443	0.593285	0.139632		gnl.UG.Ssc.S35173945	0.002254	0.045434	0.544441	0.130678
THY01_0110_C09	0.296414	0.091459	0.49462	0.120404		gnl.UG.Ssc.S23757542	0.013365	0.04489	0.421468	0.12731
gnl.UG.Ssc.S18335836	1e-06	0.058256	0.457201	0.154489		THY01_0110_C09	0.391385	0.08432	0.406557	0.101832
HTMT1_0039_B03	0.039278	0.063356	0.451744	0.137961		gnl.UG.Ssc.S17516481	0.61059	0.047103	0.389409	0.055501
gnl.UG.Ssc.S35323410	0.032853	0.073468	0.45049	0.177368		gnl.UG.Ssc.S46876270	0.508748	0.058836	0.387472	0.067321
gnl.UG.Ssc.S35169386	1e-06	0.054727	0.442488	0.150049		SKNB1_0093_D06	1e-06	0.054043	0.380053	0.122957
gnl.UG.Ssc.S18548496	1e-06	0.077959	0.4255	0.164736		gnl.UG.Ssc.S40513578	0.645996	0.050407	0.354003	0.059054
gnl.UG.Ssc.S23757573	0.080137	0.052956	0.42101	0.113716		SPL01_0037_C10	0.364833	0.086226	0.348432	0.104693
gnl.UG.Ssc.S35172379	0.134318	0.085552	0.419118	0.131711		gnl.UG.Ssc.S19550156	0.010657	0.050542	0.343824	0.154285
gnl.UG.Ssc.S46878300	0.023318	0.044438	0.399673	0.102674		gnl.UG.Ssc.S40331654	0.005092	0.047776	0.343762	0.113689
gnl.UG.Ssc.S40525228	1e-06	0.066249	0.399241	0.148601		gnl.UG.Ssc.S23213362	0.013464	0.029364	0.339812	0.09013
gnl.UG.Ssc.S35167756	0.010739	0.0527	0.39216	0.139306		LVRM1_0053_F07	1e-06	0.044633	0.328489	0.128623
gnl.UG.Ssc.S35167355	0.086803	0.052252	0.386418	0.099926		gnl.UG.Ssc.S19545399	1e-06	0.041313	0.327135	0.104526
gnl.UG.Ssc.S40353838	1e-06	0.073521	0.385502	0.131076		gnl.UG.Ssc.S46880213	0.094951	0.047016	0.325937	0.092385
gnl.UG.Ssc.S31124556	0.048911	0.073873	0.379875	0.166769		gnl.UG.Ssc.S39854407	1e-06	0.05585	0.324831	0.131589
gnl.UG.Ssc.S35164836	0.147174	0.056708	0.372547	0.103538		gnl.UG.Ssc.S35169047	1e-06	0.058317	0.322382	0.132902
TCH01_0015_D09	0.01597	0.036798	0.368153	0.105758		gnl.UG.Ssc.S35169298	0.64667	0.059259	0.317704	0.06727
gnl.UG.Ssc.S18555329	0.112604	0.070472	0.364811	0.127709		TCH01_0008_D04	1e-06	0.065985	0.315938	0.154081
gnl.UG.Ssc.S35164047	1e-06	0.040939	0.364356	0.107786		gnl.UG.Ssc.S35168088	1e-06	0.069293	0.31202	0.141364
gnl.UG.Ssc.S35165758	0.635825	0.051295	0.364173	0.06113		SKNB1_0030_B07	0.080701	0.067735	0.311768	0.141082
gnl.UG.Ssc.S19546365	0.088974	0.077484	0.354724	0.155697		gnl.UG.Ssc.S40067353	0.126247	0.081994	0.309765	0.128663
ITT01_0038_G07	0.649677	0.053793	0.350321	0.061856		gnl.UG.Ssc.S19542569	0.690987	0.045215	0.309012	0.053602
gnl.UG.Ssc.S6025291	1e-06	0.049528	0.346177	0.118492		gnl.UG.Ssc.S35170311	0.098296	0.054024	0.304077	0.095922
LVRM1_0095_G04	0.540374	0.069866	0.345421	0.084605		PBL01_0009_D07	0.096723	0.060936	0.303863	0.115141
gnl.UG.Ssc.S17502688	0.052391	0.059409	0.341882	0.135092		gnl.UG.Ssc.S26652967	0.073649	0.058001	0.298419	0.111657
MLN01_0073_H01	0.073979	0.055554	0.340137	0.116011		gnl.UG.Ssc.S40244541	1e-06	0.055834	0.295441	0.145505
gnl.UG.Ssc.S6024458	0.073124	0.07519	0.33589	0.15894		gnl.UG.Ssc.S31115183	1e-06	0.033529	0.294574	0.086801
SPL01_0037_E09	1e-06	0.039428	0.335445	0.104894		gnl.UG.Ssc.S35166051	0.048713	0.066121	0.292898	0.143372
OVRM1_0170_C03	0.044893	0.046112	0.33375	0.107289		gnl.UG.Ssc.S34525268	0.00607	0.049407	0.292833	0.139894
OVRM1_0200_A11	0.381093	0.076714	0.333395	0.096341		gnl.UG.Ssc.S35166955	1e-06	0.045756	0.29015	0.158567
ITT01_0085_F05	0.087305	0.055326	0.331215	0.102241		LVRM1_0168_B01	0.142114	0.054356	0.289829	0.085854
gnl.UG.Ssc.S19538997	1e-06	0.079401	0.328682	0.166832		gnl.UG.Ssc.S35170540	0.713476	0.041911	0.286522	0.046988
gnl.UG.Ssc.S40409780	0.167819	0.079207	0.328188	0.113886		gnl.UG.Ssc.S46876735	1e-06	0.047749	0.285682	0.118552
gnl.UG.Ssc.S17525713	0.023212	0.071665	0.326773	0.164965		gnl.UG.Ssc.S35167661	1e-06	0.047951	0.285374	0.131483
gnl.UG.Ssc.S26648597	0.676505	0.053318	0.323494	0.061641		gnl.UG.Ssc.S39779170	0.087422	0.048717	0.282513	0.08475
TES01_0020_F02	1e-06	0.0587	0.322017	0.163955		gnl.UG.Ssc.S35335537	1e-06	0.058977	0.279939	0.133808
gnl.UG.Ssc.S17516481	0.681465	0.051542	0.318534	0.058814		gnl.UG.Ssc.S31124416	1e-06	0.053706	0.277638	0.136167
gnl.UG.Ssc.S35165680	0.405295	0.106748	0.317549	0.133647		gnl.UG.Ssc.S35170428	1e-06	0.040208	0.277215	0.134639
gnl.UG.Ssc.S6667456	0.24227	0.092199	0.315881	0.107575		gnl.UG.Ssc.S35170316	1e-06	0.059483	0.275568	0.136342
LNG01_0068_F05	0.293871	0.086842	0.313958	0.114358		gnl.UG.Ssc.S26729177	0.082907	0.05178	0.275517	0.096138
gnl.UG.Ssc.S50180809	0.049847	0.04883	0.309696	0.111937		gnl.UG.Ssc.S18548934	0.461817	0.066339	0.275071	0.070359
LVRM1_0184_H12	0.17975	0.10153	0.309601	0.156377		gnl.UG.Ssc.S31130713	1e-06	0.053607	0.273325	0.129459
gnl.UG.Ssc.S18355845	0.107472	0.081131	0.309504	0.134873		gnl.UG.Ssc.S40440160	1e-06	0.05009	0.272705	0.118535
MLN01_0051_F06	0.005601	0.04092	0.305062	0.121308		gnl.UG.Ssc.S35171849	1e-06	0.057208	0.270609	0.126893
gnl.UG.Ssc.S46916712	0.038819	0.046442	0.3046	0.099279		gnl.UG.Ssc.S46878342	0.080914	0.047801	0.270279	0.089448
gnl.UG.Ssc.S35172073	0.005554	0.03311	0.302813	0.106883		AMP01_0096_D04	0.166778	0.05369	0.269998	0.083153
gnl.UG.Ssc.S34509927	0.060283	0.049231	0.300397	0.108912		gnl.UG.Ssc.S39840566	1e-06	0.053278	0.26947	0.114209
TES01_0001_A04	0.391908	0.078479	0.298389	0.092552		gnl.UG.Ssc.S40104292	1e-06	0.050047	0.268708	0.134748
gnl.UG.Ssc.S50706549	0.023165	0.041417	0.296816	0.1022		gnl.UG.Ssc.S23772428	0.028986	0.044396	0.267665	0.115195
gnl.UG.Ssc.S23762456	0.286917	0.093441	0.296052	0.125874		gnl.UG.Ssc.S16512351	0.108391	0.067853	0.265607	0.124745
gnl.UG.Ssc.S40556595	1e-06	0.060791	0.292384	0.133215		gnl.UG.Ssc.S20116614	0.069415	0.069235	0.264806	0.129384
TCH01_0101_H12	1e-06	0.076712	0.290547	0.134067		gnl.UG.Ssc.S40041320	0.053508	0.05565	0.26378	0.115088
gnl.UG.Ssc.S42501055	0.710536	0.045953	0.289462	0.053733		gnl.UG.Ssc.S26721765	0.035662	0.042385	0.262322	0.107225
gnl.UG.Ssc.S35166289	0.156278	0.066421	0.288849	0.106979		LVRM1_0145_E05	0.109909	0.066024	0.26219	0.121891
gnl.UG.Ssc.S18547346	0.250025	0.073431	0.286852	0.100934		gnl.UG.Ssc.S26734422	1e-06	0.051384	0.261225	0.111659
LVRM1_0075_E09	0.137698	0.063194	0.285088	0.100221		gnl.UG.Ssc.S23690683	0.032689	0.035616	0.259526	0.087481
gnl.UG.Ssc.S18356767	0.022713	0.059233	0.283966	0.154889		gnl.UG.Ssc.S35168602	0.476957	0.064348	0.258283	0.071333
gnl.UG.Ssc.S20116717	0.055467	0.054688	0.283593	0.131094		gnl.UG.Ssc.S46878808	0.093754	0.050198	0.258038	0.087546
SPL01_0061_C06	1e-06	0.053113	0.282867	0.127081		gnl.UG.Ssc.S23213273	0.08952	0.049128	0.257981	0.078521
gnl.UG.Ssc.S35171509	0.078732	0.055655	0.282385	0.104226		gnl.UG.Ssc.S34534073	1e-06	0.055141	0.257928	0.119703
DCI01_0014_H06	0.015019	0.054326	0.281844	0.150718		gnl.UG.Ssc.S18355989	0.018901	0.04005	0.257285	0.100396
gnl.UG.Ssc.S19547720	0.080277	0.066836	0.28172	0.136358		gnl.UG.Ssc.S35167682	0.034215	0.039495	0.256783	0.089111
AMP01_0071_C06	0.6268	0.071178	0.281699	0.087045		BKFL1_0012_E10	0.075442	0.052737	0.256251	0.101123
gnl.UG.Ssc.S6080105	1e-06	0.062008	0.281647	0.157314		LNG01_0068_F05	0.206101	0.075112	0.253832	0.099025
gnl.UG.Ssc.S23213297	0.02521	0.044734	0.281179	0.104687		gnl.UG.Ssc.S35165613	0.149318	0.056114	0.251836	0.090314
gnl.UG.Ssc.S35169208	0.066297	0.047637	0.281074	0.096878		gnl.UG.Ssc.S19536978	0.016779	0.041896	0.251513	0.105396
gnl.UG.Ssc.S6090470	0.027439	0.069258	0.280551	0.176494		gnl.UG.Ssc.S46879708	0.057772	0.046943	0.251144	0.099887
gnl.UG.Ssc.S18267174	0.099375	0.087519	0.280487	0.147518		gnl.UG.Ssc.S35171524	0.071807	0.049513	0.250447	0.09414
gnl.UG.Ssc.S35169971	1e-06	0.054394	0.280392	0.138491		LNG01_0062_G08	1e-06	0.045618	0.250048	0.122249
gnl.UG.Ssc.S19540774	0.135894	0.063246	0.28029	0.097331		PTG01_0086_D02	0.476608	0.085445	0.249872	0.094691
gnl.UG.Ssc.S40397753	1e-06	0.079714	0.278586	0.153508		gnl.UG.Ssc.S26434619	1e-06	0.050769	0.246369	0.126396
gnl.UG.Ssc.S38675442	0.046623	0.074996	0.276953	0.144084		gnl.UG.Ssc.S22279946	0.015126	0.042025	0.246111	0.0957
gnl.UG.Ssc.S35164933	0.22307	0.067203	0.276419	0.103037		gnl.UG.Ssc.S19547475	0.001303	0.053145	0.24565	0.123667
AMP01_0075_F12	0.037346	0.064583	0.275944	0.170238		gnl.UG.Ssc.S35165944	0.063925	0.042982	0.245555	0.084875
gnl.UG.Ssc.S40293058	0.300644	0.103595	0.274748	0.155571		gnl.UG.Ssc.S35174155	0.140508	0.055834	0.244846	0.084318
gnl.UG.Ssc.S35169872	0.064195	0.052225	0.274578	0.098057		TCH01_0101_H12	0.258353	0.079105	0.243846	0.103632
gnl.UG.Ssc.S46877546	1e-06	0.044254	0.270845	0.113183		gnl.UG.Ssc.S35165534	0.222453	0.060563	0.242461	0.084676
gnl.UG.Ssc.S35167690	0.178619	0.061889	0.270386	0.094569		gnl.UG.Ssc.S40127760	0.095339	0.053834	0.241916	0.088284
gnl.UG.Ssc.S35166067	0.257291	0.076178	0.270172	0.092358		gnl.UG.Ssc.S23699838	0.035415	0.037118	0.240521	0.087117
gnl.UG.Ssc.S40414532	1e-06	0.050748	0.269157	0.119579		TES01_0001_A04	0.368485	0.073584	0.239634	0.080217
gnl.UG.Ssc.S6057019	1e-06	0.075225	0.269018	0.158459		gnl.UG.Ssc.S6089854	0.00102	0.027513	0.23841	0.085928
gnl.UG.Ssc.S17524983	0.081833	0.049584	0.267865	0.095619		gnl.UG.Ssc.S34527571	0.00866	0.036286	0.236507	0.098367
gnl.UG.Ssc.S31115622	0.054177	0.053816	0.267804	0.113175		gnl.UG.Ssc.S20451451	1e-06	0.064762	0.23576	0.138507
gnl.UG.Ssc.S18557265	0.135762	0.067927	0.267606	0.117757		gnl.UG.Ssc.S19541074	1e-06	0.040556	0.235625	0.106134
gnl.UG.Ssc.S39965737	0.180796	0.091858	0.267057	0.139717		gnl.UG.Ssc.S18383054	1e-06	0.049385	0.234583	0.110566
gnl.UG.Ssc.S34509498	1e-06	0.056785	0.266804	0.139239		gnl.UG.Ssc.S39967823	0.251537	0.072195	0.233422	0.09083
gnl.UG.Ssc.S23763688	1e-06	0.063468	0.266182	0.136685		gnl.UG.Ssc.S21575132	0.015761	0.039142	0.233057	0.096821
gnl.UG.Ssc.S40427272	0.096057	0.079204	0.266172	0.165487		PTG01_0040_C07	0.156885	0.057502	0.232584	0.083818
gnl.UG.Ssc.S40477113	0.067261	0.053699	0.265111	0.113777		gnl.UG.Ssc.S17499560	0.139772	0.058281	0.232249	0.08391
gnl.UG.Ssc.S46877798	0.011516	0.041074	0.265021	0.091577		gnl.UG.Ssc.S35173492	0.039518	0.036377	0.232197	0.090303
gnl.UG.Ssc.S39839282	0.05164	0.057919	0.264201	0.141396		gnl.UG.Ssc.S39835895	0.056619	0.042393	0.232089	0.085664
SKNB1_0058_G10	0.136627	0.059477	0.263426	0.093444		OVRM1_0019_A03	1e-06	0.032334	0.231447	0.083084
gnl.UG.Ssc.S35165519	1e-06	0.078487	0.262969	0.155407		gnl.UG.Ssc.S18548805	0.760092	0.03922	0.230733	0.043941
gnl.UG.Ssc.S35171236	0.192004	0.080606	0.262898	0.115631		gnl.UG.Ssc.S17527330	0.073996	0.044914	0.230156	0.085954
gnl.UG.Ssc.S46879115	0.177428	0.07068	0.26262	0.097647		gnl.UG.Ssc.S22312271	0.217012	0.061037	0.229764	0.082876
gnl.UG.Ssc.S40501058	1e-06	0.052954	0.261558	0.14037		gnl.UG.Ssc.S35167726	0.073907	0.045438	0.229289	0.083883
gnl.UG.Ssc.S18551497	0.002618	0.035142	0.2613	0.09715		gnl.UG.Ssc.S35165775	0.171112	0.05946	0.228751	0.08257
OVRM1_0018_G01	0.401769	0.078478	0.260588	0.089285		gnl.UG.Ssc.S40108328	0.129346	0.057195	0.228546	0.087613
gnl.UG.Ssc.S49953837	0.001451	0.032506	0.260248	0.098878		gnl.UG.Ssc.S29976380	0.090488	0.07388	0.228083	0.132469
LVRM1_0113_H09	0.034485	0.068905	0.259613	0.152599		gnl.UG.Ssc.S23758059	0.007046	0.030338	0.227516	0.091601
gnl.UG.Ssc.S31986268	0.47748	0.088378	0.258988	0.103104		gnl.UG.Ssc.S43134846	1e-06	0.048092	0.226643	0.101617
gnl.UG.Ssc.S16762308	0.060794	0.049501	0.258826	0.097423		SMG01_0103_D08	0.083163	0.047979	0.225725	0.085524
gnl.UG.Ssc.S23764797	0.011395	0.048139	0.258514	0.110646		gnl.UG.Ssc.S46878327	1e-06	0.037474	0.224698	0.087895
gnl.UG.Ssc.S46875851	1e-06	0.072666	0.258359	0.157854		gnl.UG.Ssc.S46876897	0.028384	0.038613	0.224534	0.087705
gnl.UG.Ssc.S50176033	0.225082	0.074485	0.258069	0.097615		gnl.UG.Ssc.S23696659	1e-06	0.046289	0.224381	0.123647
gnl.UG.Ssc.S40430242	1e-06	0.057203	0.254753	0.145456		SMG01_0090_F05	0.047768	0.052802	0.224299	0.10947
gnl.UG.Ssc.S40064881	1e-06	0.03904	0.253032	0.095443		BKFL1_0026_D08	0.009005	0.055262	0.223895	0.139883
gnl.UG.Ssc.S35164107	0.00934	0.038038	0.252908	0.098526		gnl.UG.Ssc.S6076720	1e-06	0.05247	0.223889	0.129676
SKNB1_0081_H10	1e-06	0.076082	0.25281	0.155415		PBL01_0023_C09	0.073751	0.056518	0.222094	0.122424
gnl.UG.Ssc.S26732391	0.114673	0.077568	0.252384	0.133623		gnl.UG.Ssc.S17515492	1e-06	0.036894	0.221923	0.096771
gnl.UG.Ssc.S35170540	0.747702	0.044653	0.252296	0.048936		gnl.UG.Ssc.S17513877	0.521837	0.062128	0.22141	0.071153
gnl.UG.Ssc.S50200203	0.106458	0.057239	0.252274	0.10591		gnl.UG.Ssc.S23213323	0.021198	0.035526	0.220974	0.087725
gnl.UG.Ssc.S14766367	0.066258	0.063168	0.252211	0.138841		gnl.UG.Ssc.S23698356	0.043431	0.056083	0.220488	0.116894
gnl.UG.Ssc.S40498462	0.09649	0.052408	0.251599	0.099201		gnl.UG.Ssc.S23759802	0.006615	0.029019	0.220307	0.080912
SPL01_0101_G05	0.033904	0.036763	0.251346	0.096859		gnl.UG.Ssc.S34502088	0.132678	0.051641	0.219662	0.085457
gnl.UG.Ssc.S35167164	0.02726	0.039231	0.250958	0.098295		gnl.UG.Ssc.S35167150	0.260639	0.065095	0.218962	0.081706
gnl.UG.Ssc.S52898482	0.082347	0.045504	0.250774	0.095943		gnl.UG.Ssc.S16768096	0.041531	0.048425	0.21888	0.101281
gnl.UG.Ssc.S35174052	1e-06	0.046264	0.250307	0.104817		gnl.UG.Ssc.S35168763	0.016357	0.033873	0.218736	0.084619
gnl.UG.Ssc.S29966076	0.068912	0.048726	0.249986	0.101272		OVRM1_0072_E11	1e-06	0.040128	0.218663	0.079223
gnl.UG.Ssc.S26721510	1e-06	0.048224	0.249722	0.120014		gnl.UG.Ssc.S46879828	0.202814	0.060247	0.218153	0.077288
gnl.UG.Ssc.S23694848	1e-06	0.055823	0.249512	0.13223		UTR01_0057_F06	0.019827	0.03398	0.217935	0.096629
gnl.UG.Ssc.S18314674	0.489349	0.091924	0.249443	0.112586		gnl.UG.Ssc.S18382677	0.062909	0.043342	0.217854	0.100737
gnl.UG.Ssc.S17518750	0.004332	0.038797	0.24893	0.111137		gnl.UG.Ssc.S46878768	1e-06	0.064224	0.217739	0.139702
gnl.UG.Ssc.S52898483	1e-06	0.037635	0.248485	0.095601		gnl.UG.Ssc.S35169291	0.204528	0.057717	0.217163	0.07658
SKNB1_0016_A09	0.155227	0.064254	0.248482	0.096966		gnl.UG.Ssc.S26735527	0.010281	0.034703	0.216201	0.090032
gnl.UG.Ssc.S6072888	0.704364	0.051019	0.248317	0.055558		gnl.UG.Ssc.S35164544	1e-06	0.054343	0.215944	0.109345
gnl.UG.Ssc.S17525904	1e-06	0.054034	0.248163	0.121439		gnl.UG.Ssc.S23698769	0.006657	0.03201	0.215682	0.084334
gnl.UG.Ssc.S23213146	0.000398	0.030185	0.24814	0.096219		gnl.UG.Ssc.S39774751	1e-06	0.046703	0.215649	0.1258
OVRM1_0072_H12	0.048106	0.08471	0.247806	0.173766		gnl.UG.Ssc.S23695245	1e-06	0.051872	0.21554	0.120705
gnl.UG.Ssc.S40088883	0.045982	0.039176	0.247375	0.100325		gnl.UG.Ssc.S40131076	0.17023	0.056249	0.215168	0.084352
gnl.UG.Ssc.S35168677	1e-06	0.035242	0.247222	0.092376		gnl.UG.Ssc.S18272610	0.029689	0.036185	0.215106	0.086335
gnl.UG.Ssc.S46875841	1e-06	0.055937	0.246921	0.131117		gnl.UG.Ssc.S34504774	0.036557	0.03966	0.214465	0.088907
gnl.UG.Ssc.S38982510	1e-06	0.038207	0.24675	0.103253		gnl.UG.Ssc.S46877436	0.092521	0.048233	0.214292	0.087831
gnl.UG.Ssc.S35166651	0.142875	0.0585	0.246483	0.097138		gnl.UG.Ssc.S18355129	0.148273	0.057118	0.214113	0.084962
gnl.UG.Ssc.S35172699	0.082168	0.052726	0.246027	0.096186		ADR01_0023_C06	0.042492	0.04245	0.213589	0.08895
gnl.UG.Ssc.S34533584	0.017368	0.056432	0.245966	0.142239		gnl.UG.Ssc.S23760066	1e-06	0.033629	0.213558	0.07906
gnl.UG.Ssc.S34498009	1e-06	0.051901	0.245189	0.140325		gnl.UG.Ssc.S18383812	1e-06	0.058087	0.213412	0.140755
gnl.UG.Ssc.S40071966	0.100268	0.080413	0.245016	0.151689		gnl.UG.Ssc.S35167312	0.736436	0.041468	0.212183	0.042319
gnl.UG.Ssc.S29979830	1e-06	0.039395	0.244937	0.095462		gnl.UG.Ssc.S35165317	0.084076	0.048858	0.211849	0.087588
gnl.UG.Ssc.S46878923	0.352069	0.074144	0.244514	0.093486		gnl.UG.Ssc.S26389428	0.053685	0.040364	0.211534	0.08628
gnl.UG.Ssc.S46880291	0.007752	0.039156	0.244035	0.103804		LNG01_0044_G11	1e-06	0.037389	0.211319	0.08822
gnl.UG.Ssc.S50084297	0.073983	0.051344	0.243577	0.101441		gnl.UG.Ssc.S19226676	1e-06	0.056282	0.211183	0.139955
MLN01_0073_F02	0.129085	0.08027	0.243282	0.142251		gnl.UG.Ssc.S18551330	1e-06	0.058614	0.210775	0.124835
gnl.UG.Ssc.S22980911	0.026573	0.064312	0.242578	0.14024		gnl.UG.Ssc.S23757573	0.128038	0.057089	0.210715	0.092526
gnl.UG.Ssc.S35164643	0.038083	0.043052	0.242183	0.097717		gnl.UG.Ssc.S34506822	1e-06	0.032083	0.210593	0.085423
gnl.UG.Ssc.S35169550	0.388175	0.084863	0.241742	0.09526		gnl.UG.Ssc.S26648597	0.654775	0.052235	0.210154	0.056561
gnl.UG.Ssc.S31133918	0.195323	0.065968	0.241162	0.091979		gnl.UG.Ssc.S52128909	0.084259	0.046577	0.210083	0.081572
gnl.UG.Ssc.S17510187	0.019858	0.037481	0.240998	0.097552		DCI01_0012_A06	0.159676	0.078331	0.210033	0.126424
gnl.UG.Ssc.S18554642	1e-06	0.059721	0.240566	0.139425		gnl.UG.Ssc.S16761818	0.765716	0.041995	0.209518	0.047482
gnl.UG.Ssc.S35171516	1e-06	0.045236	0.24055	0.127496		ADR01_0010_F08	0.043621	0.040437	0.209468	0.083712
gnl.UG.Ssc.S41350334	0.073886	0.053559	0.239567	0.104616		SKNB1_0033_C10	0.019351	0.049795	0.209429	0.119314
PTG01_0083_C09	0.08239	0.055657	0.239017	0.101823		gnl.UG.Ssc.S35172232	0.747629	0.04125	0.209033	0.044946
gnl.UG.Ssc.S40549542	1e-06	0.053615	0.238664	0.12222		gnl.UG.Ssc.S46878250	0.005368	0.029392	0.208887	0.089479
gnl.UG.Ssc.S6065152	1e-06	0.040715	0.237911	0.103718		gnl.UG.Ssc.S19542511	0.007027	0.029426	0.208535	0.080437
gnl.UG.Ssc.S23697383	1e-06	0.038901	0.23783	0.096826		gnl.UG.Ssc.S39884838	0.05596	0.043942	0.208523	0.082612
gnl.UG.Ssc.S35167390	1e-06	0.058593	0.237759	0.151644		gnl.UG.Ssc.S18377127	0.090683	0.055247	0.207678	0.102169
gnl.UG.Ssc.S46879244	1e-06	0.069824	0.237494	0.165622		gnl.UG.Ssc.S21557447	0.161159	0.054576	0.207662	0.077176
gnl.UG.Ssc.S35336616	0.208162	0.077774	0.237048	0.1182		gnl.UG.Ssc.S29968246	1e-06	0.062906	0.207523	0.136907
gnl.UG.Ssc.S35164132	0.045195	0.045905	0.236662	0.104158		PTG01_0003_D08	1e-06	0.045419	0.20691	0.11087
gnl.UG.Ssc.S23764885	0.023076	0.055416	0.236556	0.134376		gnl.UG.Ssc.S23694833	0.046118	0.041359	0.206709	0.083255
gnl.UG.Ssc.S40155272	0.058728	0.044165	0.236452	0.095759		gnl.UG.Ssc.S18354494	0.141272	0.053626	0.206556	0.078838
gnl.UG.Ssc.S35172001	1e-06	0.058141	0.235877	0.136294		gnl.UG.Ssc.S35173235	1e-06	0.034131	0.206555	0.082495
gnl.UG.Ssc.S46879919	1e-06	0.041094	0.235863	0.096819		gnl.UG.Ssc.S17511932	1e-06	0.04462	0.205293	0.129178
UTR01_0096_F02	0.075411	0.053087	0.235827	0.101276		OVRM1_0123_C01	0.073061	0.045261	0.204968	0.087414
DCI01_0111_B12	0.041615	0.043354	0.235582	0.097385		gnl.UG.Ssc.S46876817	0.076786	0.046007	0.204942	0.084063
gnl.UG.Ssc.S34527557	0.014504	0.055022	0.234911	0.13729		LNG01_0064_E10	0.100473	0.051002	0.204187	0.087485
gnl.UG.Ssc.S40441071	1e-06	0.057937	0.234874	0.135911		gnl.UG.Ssc.S35173921	0.086243	0.04189	0.203658	0.078995
gnl.UG.Ssc.S46875737	0.09694	0.057035	0.234764	0.096564		gnl.UG.Ssc.S34505126	1e-06	0.059679	0.203538	0.148074
gnl.UG.Ssc.S40178068	0.318411	0.087146	0.234599	0.095136		gnl.UG.Ssc.S17515553	0.041212	0.057892	0.203115	0.101569
gnl.UG.Ssc.S18555979	0.030651	0.05598	0.234407	0.131165		gnl.UG.Ssc.S46876843	0.00232	0.029993	0.202763	0.08487
gnl.UG.Ssc.S35172120	0.100638	0.078619	0.234235	0.15569		gnl.UG.Ssc.S18551209	0.112822	0.051303	0.202354	0.087649
gnl.UG.Ssc.S40375620	0.052379	0.048138	0.233998	0.100888		gnl.UG.Ssc.S46880983	0.284527	0.063921	0.202077	0.081211
gnl.UG.Ssc.S35165411	1e-06	0.04339	0.233512	0.09749		gnl.UG.Ssc.S35171580	0.126646	0.048346	0.201597	0.081242
gnl.UG.Ssc.S35172624	0.049628	0.051439	0.233497	0.103314		gnl.UG.Ssc.S26725596	0.009076	0.038473	0.201377	0.097976
gnl.UG.Ssc.S6074090	0.026828	0.053002	0.233117	0.102402		gnl.UG.Ssc.S35170008	0.077554	0.046348	0.201375	0.085022
gnl.UG.Ssc.S35167000	0.114858	0.058068	0.233116	0.09367		gnl.UG.Ssc.S46875869	0.106956	0.050861	0.200972	0.082311
gnl.UG.Ssc.S6072779	1e-06	0.056151	0.232495	0.121205		gnl.UG.Ssc.S18546602	0.017641	0.037463	0.200312	0.084474
gnl.UG.Ssc.S14897432	0.02737	0.056029	0.23225	0.147432		gnl.UG.Ssc.S35168260	0.048218	0.043008	0.200197	0.080814
gnl.UG.Ssc.S18261002	0.093283	0.054685	0.231697	0.095282		gnl.UG.Ssc.S22287589	0.106506	0.054304	0.199814	0.084886
gnl.UG.Ssc.S46879827	1e-06	0.034739	0.231443	0.1024		gnl.UG.Ssc.S34500539	1e-06	0.035619	0.199423	0.092938
gnl.UG.Ssc.S46880609	0.01362	0.034649	0.231424	0.097073		gnl.UG.Ssc.S35165186	0.028033	0.037161	0.199314	0.083712
gnl.UG.Ssc.S6090138	0.116294	0.060178	0.231306	0.101975		gnl.UG.Ssc.S6006894	0.017236	0.039671	0.199114	0.108311
gnl.UG.Ssc.S46876015	0.253183	0.073263	0.231208	0.090035		SMG01_0049_E07	0.007297	0.043174	0.199105	0.10626
SPL01_0037_C10	0.382549	0.096156	0.231138	0.115983		gnl.UG.Ssc.S19538909	0.119393	0.062589	0.19904	0.105277
gnl.UG.Ssc.S17525007	1e-06	0.037649	0.231022	0.106305		gnl.UG.Ssc.S40034722	0.0636	0.040407	0.198739	0.087328
gnl.UG.Ssc.S19542661	0.218627	0.095909	0.230663	0.130284		SPL01_0062_D01	1e-06	0.041347	0.198408	0.108474
gnl.UG.Ssc.S40439142	1e-06	0.079641	0.230101	0.168283		gnl.UG.Ssc.S46877209	1e-06	0.032357	0.198184	0.082259
DCI01_0057_F10	0.113896	0.063243	0.229874	0.096598		OVR01_0056_C02	0.030835	0.037441	0.198025	0.085717
gnl.UG.Ssc.S31111456	0.025835	0.059808	0.229664	0.148839		gnl.UG.Ssc.S6013669	0.151902	0.05813	0.197901	0.087966
gnl.UG.Ssc.S26725554	1e-06	0.053743	0.229466	0.14031		gnl.UG.Ssc.S35171596	0.62698	0.053174	0.197778	0.060546
gnl.UG.Ssc.S26713232	0.012628	0.051027	0.229166	0.135443		gnl.UG.Ssc.S35164691	0.773256	0.039807	0.197751	0.046
gnl.UG.Ssc.S23762902	0.105227	0.053542	0.229025	0.098311		gnl.UG.Ssc.S40178068	0.18715	0.064669	0.197666	0.092886
gnl.UG.Ssc.S46876443	7.1e-05	0.031348	0.228998	0.097441		gnl.UG.Ssc.S21502436	0.045595	0.038772	0.197542	0.083252
gnl.UG.Ssc.S31100927	1e-06	0.085886	0.228165	0.145467		PTG01_0066_D07	1e-06	0.051187	0.197093	0.108093
gnl.UG.Ssc.S35167289	0.143801	0.086349	0.227919	0.14424		OVRM1_0213_D10	0.012452	0.04481	0.196927	0.116489
gnl.UG.Ssc.S40243562	0.013812	0.040173	0.227674	0.092869		gnl.UG.Ssc.S35164009	0.106656	0.048848	0.196897	0.083367
gnl.UG.Ssc.S40084369	0.079126	0.084766	0.227106	0.15523		gnl.UG.Ssc.S23755435	0.051698	0.042417	0.196788	0.086794
gnl.UG.Ssc.S46879010	0.586958	0.069812	0.225702	0.07346		gnl.UG.Ssc.S46879061	0.251564	0.0628	0.196764	0.079682
gnl.UG.Ssc.S23213235	0.004678	0.032218	0.225157	0.098053		gnl.UG.Ssc.S35170293	0.061029	0.05323	0.196634	0.115151
gnl.UG.Ssc.S52535121	0.127859	0.066365	0.224969	0.113503		gnl.UG.Ssc.S46878654	0.131111	0.054327	0.196353	0.085274
gnl.UG.Ssc.S23690364	0.379264	0.074669	0.224906	0.090371		gnl.UG.Ssc.S26723763	0.209417	0.064057	0.196331	0.074401
LVRM1_0180_E07	0.151381	0.059782	0.224837	0.09636		gnl.UG.Ssc.S40100658	0.018408	0.040056	0.196326	0.097675
gnl.UG.Ssc.S26716864	0.152831	0.074298	0.224467	0.111732		gnl.UG.Ssc.S35167413	0.060506	0.041633	0.196	0.087081
gnl.UG.Ssc.S34524449	1e-06	0.071188	0.224295	0.132855		gnl.UG.Ssc.S35165140	0.083494	0.04486	0.19598	0.087417
gnl.UG.Ssc.S38482418	0.128497	0.071711	0.224125	0.107261		gnl.UG.Ssc.S6082736	0.005925	0.037761	0.195918	0.099046
gnl.UG.Ssc.S35167312	0.708374	0.04626	0.22389	0.050734		gnl.UG.Ssc.S6027835	0.004083	0.036639	0.195706	0.104234
gnl.UG.Ssc.S26719024	0.108329	0.055877	0.223575	0.089713		gnl.UG.Ssc.S18377308	1e-06	0.056202	0.195408	0.109149
gnl.UG.Ssc.S35173488	0.124545	0.070274	0.223421	0.139148		gnl.UG.Ssc.S35171245	0.651924	0.052299	0.195341	0.054978
gnl.UG.Ssc.S17526747	0.219971	0.093813	0.223301	0.120421		gnl.UG.Ssc.S18309118	0.052229	0.043017	0.195263	0.095059
gnl.UG.Ssc.S19542569	0.734327	0.048841	0.222991	0.055108		gnl.UG.Ssc.S35165504	0.083155	0.054549	0.194965	0.099203
gnl.UG.Ssc.S35171357	0.118161	0.082843	0.222652	0.139611		gnl.UG.Ssc.S35173982	0.005084	0.029448	0.194575	0.080673
gnl.UG.Ssc.S23766726	0.010803	0.038171	0.222232	0.099701		UTR01_0075_E02	0.0456	0.050305	0.194245	0.111291
gnl.UG.Ssc.S39990118	1e-06	0.040695	0.222019	0.095218		gnl.UG.Ssc.S40554541	0.004322	0.037587	0.194136	0.105703
gnl.UG.Ssc.S46881067	1e-06	0.055038	0.221867	0.125013		gnl.UG.Ssc.S40156624	0.029307	0.038328	0.194115	0.083439
gnl.UG.Ssc.S40473942	0.422274	0.085396	0.221841	0.097994		gnl.UG.Ssc.S18547542	0.033729	0.036143	0.193726	0.083338
gnl.UG.Ssc.S46879292	1e-06	0.075482	0.221599	0.140915		PBL01_0014_A06	0.714498	0.041678	0.193511	0.045036
gnl.UG.Ssc.S40102815	1e-06	0.056392	0.221386	0.145799		gnl.UG.Ssc.S46879207	0.070615	0.04433	0.193477	0.082913
gnl.UG.Ssc.S20116217	0.114982	0.062439	0.221273	0.095664		gnl.UG.Ssc.S35167284	1e-06	0.029822	0.193372	0.082875
gnl.UG.Ssc.S35169963	0.03452	0.046429	0.221265	0.0954		gnl.UG.Ssc.S23759538	0.089623	0.046638	0.193327	0.081798
gnl.UG.Ssc.S35171106	0.019326	0.059636	0.221234	0.133111		PBL01_0065_H11	0.004402	0.040966	0.193221	0.108865
gnl.UG.Ssc.S23776885	1e-06	0.050046	0.220601	0.136958		gnl.UG.Ssc.S40215438	1e-06	0.041915	0.193159	0.11207
gnl.UG.Ssc.S17513715	1e-06	0.038908	0.220158	0.099811		gnl.UG.Ssc.S26730640	0.043571	0.05358	0.193056	0.109439
UTR01_0075_E02	0.194574	0.074889	0.220027	0.106407		gnl.UG.Ssc.S40087294	0.118142	0.051519	0.192889	0.085309
UTR01_0045_F01	0.026154	0.059829	0.22001	0.141168		gnl.UG.Ssc.S35171141	1e-06	0.031726	0.192858	0.08324
gnl.UG.Ssc.S35334259	0.082314	0.068249	0.219708	0.148073		gnl.UG.Ssc.S18278779	1e-06	0.032005	0.192829	0.083308
gnl.UG.Ssc.S22415866	0.106852	0.060879	0.219579	0.096016		gnl.UG.Ssc.S35174023	0.083223	0.046318	0.192771	0.090955
gnl.UG.Ssc.S18547694	0.096381	0.061406	0.219126	0.105276		gnl.UG.Ssc.S35170485	0.67905	0.047603	0.192674	0.053507
gnl.UG.Ssc.S26718498	0.066346	0.064129	0.218971	0.132547		gnl.UG.Ssc.S46880963	0.136975	0.053364	0.192646	0.081815
gnl.UG.Ssc.S26434997	1e-06	0.052045	0.218613	0.120914		gnl.UG.Ssc.S27601844	0.013504	0.057179	0.192589	0.131626
gnl.UG.Ssc.S19537185	0.007817	0.05009	0.218205	0.128099		LVR01_0022_E07	0.136365	0.056176	0.192434	0.08797
gnl.UG.Ssc.S18380365	1e-06	0.039821	0.217997	0.108793		gnl.UG.Ssc.S17517338	1e-06	0.035996	0.192278	0.083556
gnl.UG.Ssc.S20116167	0.05428	0.04708	0.217794	0.090777		gnl.UG.Ssc.S35165160	0.074389	0.044485	0.192171	0.090976
gnl.UG.Ssc.S35165219	1e-06	0.046562	0.217486	0.119877		gnl.UG.Ssc.S6057378	1e-06	0.049851	0.192083	0.119372
gnl.UG.Ssc.S31116864	0.144996	0.090588	0.217362	0.146714		gnl.UG.Ssc.S16517590	0.195739	0.061877	0.191492	0.087538
gnl.UG.Ssc.S35165347	0.034017	0.041569	0.217238	0.094522		gnl.UG.Ssc.S40315766	0.044532	0.04298	0.191427	0.080654
gnl.UG.Ssc.S31101661	1e-06	0.073154	0.21717	0.143876		gnl.UG.Ssc.S39766892	0.616193	0.066001	0.191413	0.069544
LVR01_0028_B11	0.082015	0.051767	0.21707	0.091677		gnl.UG.Ssc.S40232930	1e-06	0.037708	0.191326	0.09908
gnl.UG.Ssc.S23700642	0.350381	0.067359	0.216768	0.086435		gnl.UG.Ssc.S22313193	1e-06	0.040931	0.19085	0.095878
gnl.UG.Ssc.S40477435	1e-06	0.05806	0.216232	0.143337		gnl.UG.Ssc.S46876703	0.051518	0.039728	0.190329	0.078857
gnl.UG.Ssc.S18354196	1e-06	0.072571	0.216011	0.142124		gnl.UG.Ssc.S31123478	0.302562	0.066471	0.190301	0.084327
MLTL1_0100_H03	0.236447	0.070446	0.215966	0.094814		gnl.UG.Ssc.S34533129	0.044157	0.059126	0.190104	0.11889
gnl.UG.Ssc.S14897295	0.009741	0.057059	0.215861	0.13528		gnl.UG.Ssc.S18355010	0.023683	0.03569	0.189967	0.074367
gnl.UG.Ssc.S35166338	0.141758	0.062937	0.215829	0.091337		SKNB1_0023_F07	0.153091	0.050001	0.189906	0.085337
ADR01_0046_G06	0.086333	0.05218	0.215237	0.088763		gnl.UG.Ssc.S35171411	1e-06	0.037473	0.189874	0.087435
gnl.UG.Ssc.S35172765	0.081323	0.056929	0.215159	0.104676		gnl.UG.Ssc.S35165915	0.029178	0.037102	0.189869	0.078565
gnl.UG.Ssc.S52128947	1e-06	0.052041	0.214914	0.106156		gnl.UG.Ssc.S46878257	0.036551	0.041817	0.189634	0.083523
gnl.UG.Ssc.S29987721	0.710724	0.054231	0.214722	0.060355		gnl.UG.Ssc.S41576352	1e-06	0.042718	0.189381	0.087548
gnl.UG.Ssc.S35169131	0.010562	0.038652	0.214449	0.093492		gnl.UG.Ssc.S6665103	1e-06	0.042411	0.189274	0.097791
gnl.UG.Ssc.S23692076	1e-06	0.059231	0.214374	0.140248		gnl.UG.Ssc.S18546557	0.022201	0.037288	0.189095	0.085704
gnl.UG.Ssc.S18551170	0.015993	0.042147	0.214324	0.107042		gnl.UG.Ssc.S24318161	0.573656	0.055574	0.188765	0.058157
OVRM1_0001_A01	0.086169	0.086156	0.214127	0.151069		gnl.UG.Ssc.S39839709	0.428724	0.068848	0.188616	0.070777
gnl.UG.Ssc.S50160026	0.014696	0.066526	0.214076	0.143547		gnl.UG.Ssc.S18547782	0.0057	0.032768	0.188476	0.090631
gnl.UG.Ssc.S46876865	0.085742	0.050098	0.213647	0.090351		gnl.UG.Ssc.S18357153	0.062076	0.041495	0.188128	0.08629
gnl.UG.Ssc.S40430463	0.006043	0.03172	0.213448	0.097415		gnl.UG.Ssc.S35170332	1e-06	0.038502	0.188077	0.104141
gnl.UG.Ssc.S17515303	0.080947	0.086846	0.213318	0.153747		gnl.UG.Ssc.S40573206	0.079738	0.066528	0.187333	0.115271
gnl.UG.Ssc.S26400348	0.14478	0.074439	0.213121	0.126004		gnl.UG.Ssc.S35166083	0.064197	0.041781	0.187321	0.088366
gnl.UG.Ssc.S23213002	0.787836	0.045644	0.212163	0.057649		THY01_0050_D11	1e-06	0.063268	0.187205	0.11513
gnl.UG.Ssc.S18378644	1e-06	0.052602	0.212117	0.135533		gnl.UG.Ssc.S26726517	1e-06	0.065948	0.186891	0.152636
gnl.UG.Ssc.S18283523	1e-06	0.057098	0.212036	0.114294		gnl.UG.Ssc.S5996703	0.046311	0.04244	0.186852	0.095105
gnl.UG.Ssc.S40012186	0.101877	0.055792	0.211787	0.090394		gnl.UG.Ssc.S22302803	0.006478	0.036089	0.186621	0.099314
gnl.UG.Ssc.S43509647	0.024947	0.044075	0.21156	0.104769		gnl.UG.Ssc.S40529850	0.341888	0.065873	0.186457	0.072803
gnl.UG.Ssc.S46876670	0.682986	0.054046	0.211442	0.055936		gnl.UG.Ssc.S31101791	0.052556	0.065679	0.18634	0.125863
gnl.UG.Ssc.S35167161	0.295422	0.070697	0.211297	0.087785		gnl.UG.Ssc.S46881053	0.254161	0.061042	0.186193	0.075693
gnl.UG.Ssc.S35167027	0.70871	0.04925	0.211239	0.052326		gnl.UG.Ssc.S46877785	0.094269	0.046833	0.186019	0.084557
ADR01_0061_G04	0.034609	0.044281	0.211035	0.099785		gnl.UG.Ssc.S17499742	1e-06	0.057282	0.185892	0.143277
OVR01_0073_C01	0.266465	0.09611	0.211	0.137343		OVRM1_0089_A11	1e-06	0.033107	0.185367	0.082267
gnl.UG.Ssc.S35170189	0.096936	0.055269	0.210873	0.088002		gnl.UG.Ssc.S16766534	0.039112	0.063405	0.18522	0.146212
UTR01_0051_G07	0.041133	0.052231	0.210438	0.1013		gnl.UG.Ssc.S40191742	1e-06	0.03006	0.185151	0.086532
gnl.UG.Ssc.S40440160	0.318029	0.100097	0.210138	0.110038		gnl.UG.Ssc.S35169810	0.204147	0.061043	0.184819	0.082262
gnl.UG.Ssc.S35164901	0.075741	0.089842	0.209976	0.158381		gnl.UG.Ssc.S35173124	1e-06	0.061729	0.184487	0.12288
gnl.UG.Ssc.S35168424	0.045887	0.048873	0.209675	0.096924		gnl.UG.Ssc.S17509886	0.001839	0.031455	0.184313	0.084359
gnl.UG.Ssc.S18384406	1e-06	0.042914	0.209617	0.116584		gnl.UG.Ssc.S40544230	0.460947	0.065047	0.184245	0.068309
gnl.UG.Ssc.S35174064	0.014659	0.038726	0.20958	0.096142		gnl.UG.Ssc.S37211119	0.040171	0.038301	0.184167	0.081011
THY01_0124_A06	1e-06	0.033705	0.209533	0.092918		gnl.UG.Ssc.S46878960	0.061913	0.041171	0.18364	0.08218
gnl.UG.Ssc.S35171510	1e-06	0.057593	0.209358	0.133292		SKNB1_0016_E09	0.129339	0.048552	0.183371	0.079869
gnl.UG.Ssc.S46876140	1e-06	0.064234	0.209294	0.159348		gnl.UG.Ssc.S23756365	0.032008	0.067347	0.182949	0.122809
gnl.UG.Ssc.S26735351	0.009198	0.035041	0.208855	0.095577		gnl.UG.Ssc.S40546326	0.043179	0.062589	0.182594	0.116713
gnl.UG.Ssc.S35167542	0.079552	0.051214	0.208769	0.094485		gnl.UG.Ssc.S40482848	0.047509	0.04226	0.18242	0.086514
gnl.UG.Ssc.S35171789	0.169408	0.06848	0.208618	0.097791		gnl.UG.Ssc.S40407699	0.174336	0.061927	0.182413	0.089752
gnl.UG.Ssc.S18556295	0.068495	0.050241	0.208589	0.094942		gnl.UG.Ssc.S40146828	0.123722	0.061791	0.182299	0.097837
gnl.UG.Ssc.S29988216	0.03751	0.042382	0.208488	0.095582		gnl.UG.Ssc.S39958727	1e-06	0.035884	0.18225	0.088741
gnl.UG.Ssc.S19540361	0.019936	0.057611	0.208455	0.137666		gnl.UG.Ssc.S39851109	1e-06	0.047846	0.182047	0.10526
AMP01_0050_H06	0.118549	0.084321	0.208418	0.16845		gnl.UG.Ssc.S35165895	0.037574	0.037701	0.181957	0.084007
gnl.UG.Ssc.S39849509	0.019073	0.03971	0.208397	0.100276		gnl.UG.Ssc.S5997763	0.142343	0.066823	0.181845	0.110311
HTMT1_0011_G08	0.015069	0.06152	0.208366	0.154623		gnl.UG.Ssc.S46877339	1e-06	0.063012	0.181814	0.13785
gnl.UG.Ssc.S50177462	0.662601	0.056221	0.208347	0.061886		gnl.UG.Ssc.S26719780	0.034521	0.038202	0.181736	0.090436
gnl.UG.Ssc.S35169183	0.023631	0.03949	0.208216	0.09264		gnl.UG.Ssc.S35165390	0.03155	0.05722	0.181599	0.13556
gnl.UG.Ssc.S35169099	1e-06	0.055662	0.208024	0.122297		gnl.UG.Ssc.S23759972	1e-06	0.031321	0.181162	0.080495
gnl.UG.Ssc.S35169939	0.016779	0.040537	0.207088	0.096452		gnl.UG.Ssc.S46875885	0.091034	0.047911	0.181083	0.082424
gnl.UG.Ssc.S31133523	0.088912	0.078973	0.206533	0.142761		gnl.UG.Ssc.S18551074	1e-06	0.032663	0.181062	0.083292
gnl.UG.Ssc.S17518664	0.008891	0.032821	0.206519	0.090619		gnl.UG.Ssc.S40509202	0.23163	0.075569	0.180968	0.098298
gnl.UG.Ssc.S35165285	0.580245	0.06632	0.206501	0.074444		gnl.UG.Ssc.S34528852	1e-06	0.055884	0.180928	0.130106
gnl.UG.Ssc.S33333593	0.100866	0.053015	0.206441	0.093776		gnl.UG.Ssc.S23691466	1e-06	0.053269	0.180768	0.133883
gnl.UG.Ssc.S31125136	0.059419	0.046951	0.206433	0.09989		gnl.UG.Ssc.S31101661	1e-06	0.05638	0.180765	0.112886
gnl.UG.Ssc.S35166235	1e-06	0.074192	0.206422	0.152245		gnl.UG.Ssc.S40436538	1e-06	0.038979	0.180571	0.084699
gnl.UG.Ssc.S35164668	0.138595	0.059259	0.206096	0.099454		OVR01_0067_F03	0.070721	0.041283	0.18041	0.082923
LVR01_0047_A06	0.290547	0.097176	0.205972	0.12772		gnl.UG.Ssc.S46878418	0.05928	0.042711	0.180287	0.089145
ADR01_0035_F06	1e-06	0.076357	0.205814	0.150175		gnl.UG.Ssc.S46876899	0.04462	0.040011	0.17982	0.077093
gnl.UG.Ssc.S40422298	1e-06	0.035934	0.20573	0.091675		SMG01_0036_E03	0.059666	0.055919	0.179716	0.108448
gnl.UG.Ssc.S46876414	0.020606	0.049308	0.205541	0.12316		gnl.UG.Ssc.S43509687	0.113311	0.051899	0.179691	0.079957
gnl.UG.Ssc.S14895344	1e-06	0.075556	0.205483	0.138849		gnl.UG.Ssc.S26733296	0.005491	0.040695	0.179507	0.103409
gnl.UG.Ssc.S35164693	1e-06	0.034095	0.20546	0.083193		PTG01_0042_F10	1e-06	0.049734	0.179464	0.110098
gnl.UG.Ssc.S26648854	0.014021	0.036725	0.205338	0.097515		gnl.UG.Ssc.S18275051	1e-06	0.034795	0.179326	0.081981
gnl.UG.Ssc.S19226676	0.129012	0.083671	0.205285	0.163531		gnl.UG.Ssc.S46877194	0.107086	0.055739	0.179273	0.08743
gnl.UG.Ssc.S19541585	1e-06	0.044242	0.205272	0.101565		gnl.UG.Ssc.S46879305	0.060819	0.040439	0.179237	0.081317
gnl.UG.Ssc.S23757434	0.02303	0.040844	0.205201	0.096276		gnl.UG.Ssc.S26714520	0.053436	0.039773	0.179109	0.079693
PTG01_0027_B10	0.333111	0.074427	0.204653	0.088114		gnl.UG.Ssc.S27604263	0.065048	0.0406	0.179098	0.085292
ADR01_0081_G09	0.006265	0.036377	0.20464	0.099516		gnl.UG.Ssc.S26400890	1e-06	0.036043	0.179024	0.108725
gnl.UG.Ssc.S50194643	0.071182	0.063074	0.204472	0.122425		gnl.UG.Ssc.S35164705	0.45503	0.059205	0.178822	0.061325
PTG01_0027_F03	1e-06	0.040307	0.204471	0.101888		gnl.UG.Ssc.S17510568	0.114148	0.050724	0.17879	0.078416
gnl.UG.Ssc.S29984745	0.159334	0.079763	0.204446	0.143126		gnl.UG.Ssc.S21545960	0.003362	0.038493	0.178782	0.110609
gnl.UG.Ssc.S40464521	0.031434	0.042466	0.204438	0.090633		gnl.UG.Ssc.S43509625	0.129844	0.051634	0.178556	0.081074
gnl.UG.Ssc.S19542862	1e-06	0.050264	0.204418	0.129801		gnl.UG.Ssc.S35172038	0.782258	0.037123	0.178424	0.04129
SPL01_0081_A11	1e-06	0.063641	0.204376	0.127481		gnl.UG.Ssc.S35165957	1e-06	0.034089	0.178018	0.075394
gnl.UG.Ssc.S35174184	0.079056	0.053501	0.204328	0.100102		gnl.UG.Ssc.S22415866	0.196738	0.063648	0.177881	0.079815
gnl.UG.Ssc.S40521928	0.115159	0.088833	0.204301	0.156162		gnl.UG.Ssc.S23761044	1e-06	0.055677	0.177681	0.11293
gnl.UG.Ssc.S39888249	0.079782	0.061206	0.204233	0.113338		gnl.UG.Ssc.S46878994	0.754649	0.041801	0.177674	0.047033
gnl.UG.Ssc.S35173007	0.068536	0.082771	0.204223	0.156719		gnl.UG.Ssc.S40313534	0.0045	0.033025	0.177527	0.081542
gnl.UG.Ssc.S27601287	0.105864	0.056103	0.204181	0.099073		gnl.UG.Ssc.S35166151	0.103056	0.048352	0.177302	0.087126
SKNB1_0016_B08	0.008422	0.054979	0.203883	0.124076		gnl.UG.Ssc.S46878746	0.050171	0.037262	0.177101	0.078395
MLTL1_0058_H02	1e-06	0.041954	0.203855	0.091165		gnl.UG.Ssc.S35168884	0.674814	0.054892	0.177067	0.059852
gnl.UG.Ssc.S41658123	0.080083	0.076392	0.203417	0.145077		DCI01_0077_B12	0.01332	0.042811	0.17699	0.098415
gnl.UG.Ssc.S46877337	0.367204	0.07768	0.203365	0.090465		gnl.UG.Ssc.S6059023	0.039331	0.0524	0.176894	0.111322
gnl.UG.Ssc.S23770591	0.246952	0.07145	0.20335	0.084872		gnl.UG.Ssc.S6082550	0.031137	0.039132	0.176857	0.079427
gnl.UG.Ssc.S50165061	0.089013	0.082304	0.203082	0.136797		gnl.UG.Ssc.S46876853	0.061652	0.040051	0.176839	0.078834
gnl.UG.Ssc.S40115165	0.597084	0.062768	0.202546	0.072355		gnl.UG.Ssc.S23757683	0.033049	0.04989	0.176777	0.109726
gnl.UG.Ssc.S18359711	1e-06	0.055592	0.20211	0.125276		gnl.UG.Ssc.S23691349	1e-06	0.03624	0.176378	0.094101
gnl.UG.Ssc.S40161618	1e-06	0.043272	0.201911	0.10358		gnl.UG.Ssc.S35172093	0.029688	0.042095	0.176368	0.074344
gnl.UG.Ssc.S46875742	0.132855	0.062761	0.201607	0.089534		gnl.UG.Ssc.S35166708	0.064619	0.042139	0.175734	0.086684
gnl.UG.Ssc.S18550902	0.037608	0.039364	0.20139	0.100109		gnl.UG.Ssc.S26716819	0.198004	0.061872	0.175712	0.078803
gnl.UG.Ssc.S35170972	0.145637	0.063901	0.201343	0.098309		gnl.UG.Ssc.S23763359	0.181929	0.059589	0.175545	0.084431
gnl.UG.Ssc.S46879737	0.033311	0.039471	0.201282	0.090458		gnl.UG.Ssc.S40357960	1e-06	0.034778	0.175387	0.094304
gnl.UG.Ssc.S18284924	0.187143	0.064609	0.201096	0.089764		gnl.UG.Ssc.S35168698	1e-06	0.029611	0.175332	0.083365
gnl.UG.Ssc.S18549775	0.012313	0.03458	0.201085	0.095236		TCH01_0084_F11	0.150479	0.079879	0.175229	0.103612
gnl.UG.Ssc.S35165294	0.033583	0.061883	0.201016	0.123433		LVRM1_0192_C02	0.244006	0.07026	0.175098	0.08188
gnl.UG.Ssc.S35164385	0.057544	0.073939	0.200964	0.152643		gnl.UG.Ssc.S16517281	1e-06	0.0443	0.174847	0.103735
PTG01_0092_E04	0.219719	0.070649	0.200675	0.089631		gnl.UG.Ssc.S29975387	0.03488	0.036707	0.174769	0.083968
gnl.UG.Ssc.S20116216	0.262428	0.06787	0.200564	0.087261		gnl.UG.Ssc.S16512395	0.014737	0.039154	0.174439	0.094225
gnl.UG.Ssc.S29469955	0.149081	0.058251	0.200563	0.08893		gnl.UG.Ssc.S35170141	0.023238	0.037445	0.174316	0.083215
gnl.UG.Ssc.S26711180	0.166977	0.061665	0.200188	0.093162		gnl.UG.Ssc.S17516141	0.03598	0.045153	0.174309	0.097244
gnl.UG.Ssc.S22415824	0.576807	0.060279	0.20008	0.069299		gnl.UG.Ssc.S23213002	0.757005	0.041395	0.174236	0.047
SPL01_0021_D10	0.029096	0.058948	0.199902	0.132258		gnl.UG.Ssc.S18386089	0.04551	0.042458	0.174191	0.084004
gnl.UG.Ssc.S40268747	0.021746	0.049588	0.199775	0.103597		gnl.UG.Ssc.S18552383	0.203814	0.057478	0.17383	0.082537
gnl.UG.Ssc.S26404606	0.022445	0.041151	0.199625	0.104668		gnl.UG.Ssc.S6072546	1e-06	0.046249	0.173772	0.098322
gnl.UG.Ssc.S35171226	0.616056	0.056284	0.199606	0.059176		gnl.UG.Ssc.S40554996	1e-06	0.028893	0.173687	0.077617
gnl.UG.Ssc.S40200365	0.129843	0.057246	0.198919	0.095709		gnl.UG.Ssc.S46879990	0.045586	0.037374	0.173675	0.07821
gnl.UG.Ssc.S40480739	1e-06	0.033378	0.198916	0.093193		DCI01_0066_H08	0.415599	0.09404	0.173641	0.099994
AMP01_0018_B08	1e-06	0.040346	0.198526	0.092005		gnl.UG.Ssc.S35164580	0.096736	0.050407	0.173441	0.082004
gnl.UG.Ssc.S26720004	1e-06	0.038836	0.198387	0.094239		gnl.UG.Ssc.S25791138	0.124791	0.050414	0.172858	0.078033
gnl.UG.Ssc.S40404002	0.040645	0.044738	0.198362	0.094808		gnl.UG.Ssc.S23700016	0.016703	0.035037	0.172831	0.081931
gnl.UG.Ssc.S40324604	0.668425	0.050406	0.198193	0.052692		gnl.UG.Ssc.S46917265	0.200243	0.057063	0.172724	0.073763
gnl.UG.Ssc.S31103525	0.100345	0.056231	0.19814	0.092437		gnl.UG.Ssc.S38480439	0.060564	0.068657	0.172482	0.13683
gnl.UG.Ssc.S23699963	1e-06	0.079239	0.198051	0.14973		gnl.UG.Ssc.S35169137	1e-06	0.062961	0.172443	0.146061
gnl.UG.Ssc.S6667152	1e-06	0.053224	0.197695	0.126817		gnl.UG.Ssc.S26732395	0.046979	0.061826	0.172387	0.122045
gnl.UG.Ssc.S25095185	0.272863	0.107031	0.197606	0.144264		gnl.UG.Ssc.S40270517	0.070854	0.048177	0.172376	0.085435
gnl.UG.Ssc.S31101172	1e-06	0.066383	0.19754	0.158226		gnl.UG.Ssc.S26435418	1e-06	0.050832	0.172343	0.114183
gnl.UG.Ssc.S35165659	0.097677	0.050682	0.19745	0.093693		gnl.UG.Ssc.S35167695	0.047034	0.053106	0.172093	0.106426
gnl.UG.Ssc.S17510489	1e-06	0.052652	0.196871	0.089297		gnl.UG.Ssc.S35173386	0.387971	0.061612	0.171967	0.070864
gnl.UG.Ssc.S39847111	0.669485	0.06451	0.196829	0.074055		gnl.UG.Ssc.S23016576	0.063448	0.046951	0.171799	0.076054
gnl.UG.Ssc.S19545856	0.260152	0.070737	0.196696	0.088551		gnl.UG.Ssc.S50188339	0.026823	0.047489	0.171758	0.098499
gnl.UG.Ssc.S6009646	0.036934	0.043878	0.19656	0.105026		gnl.UG.Ssc.S23762145	0.009086	0.030974	0.171735	0.08321
gnl.UG.Ssc.S23768536	1e-06	0.053397	0.196538	0.129804		gnl.UG.Ssc.S23696300	1e-06	0.030409	0.171529	0.080154
gnl.UG.Ssc.S46879841	1e-06	0.060221	0.195975	0.124602		gnl.UG.Ssc.S40208132	0.095202	0.045581	0.17148	0.07823
THY01_0204_B05	0.096864	0.056131	0.195765	0.102706		gnl.UG.Ssc.S5990815	0.253011	0.063834	0.171418	0.073571
gnl.UG.Ssc.S6057941	0.133415	0.063294	0.19573	0.095267		gnl.UG.Ssc.S26648854	0.223715	0.058706	0.171402	0.074366
gnl.UG.Ssc.S35171335	0.004501	0.037354	0.195722	0.095139		gnl.UG.Ssc.S39897948	0.013644	0.032998	0.171384	0.079196
gnl.UG.Ssc.S35165946	0.662926	0.054753	0.195706	0.059177		gnl.UG.Ssc.S40152553	0.158102	0.056133	0.171286	0.080608
gnl.UG.Ssc.S6072859	0.032804	0.039472	0.195651	0.095629		gnl.UG.Ssc.S20116692	0.189042	0.060241	0.171239	0.07964
gnl.UG.Ssc.S43235699	0.165132	0.06224	0.19564	0.089664		gnl.UG.Ssc.S46880046	0.021085	0.034958	0.171162	0.085452
gnl.UG.Ssc.S50169685	0.026174	0.05295	0.195201	0.107831		gnl.UG.Ssc.S35165764	0.118618	0.052982	0.171047	0.077012
gnl.UG.Ssc.S35170126	0.032512	0.050383	0.1948	0.119598		gnl.UG.Ssc.S46880179	0.076577	0.046781	0.171034	0.075973
gnl.UG.Ssc.S6080640	0.704842	0.054524	0.194642	0.063477		THY01_0100_E01	0.014933	0.031225	0.170934	0.082013
SMG01_0056_D09	0.148138	0.061408	0.194615	0.090196		PTG01_0070_C11	0.026303	0.035679	0.170746	0.079557
gnl.UG.Ssc.S35169552	1e-06	0.042998	0.194495	0.0921		gnl.UG.Ssc.S18354853	0.45049	0.065421	0.170495	0.068529
gnl.UG.Ssc.S19540194	0.275898	0.076277	0.194376	0.100289		ITT01_0007_E04	0.004386	0.044103	0.170427	0.107531
gnl.UG.Ssc.S35164691	0.7151	0.052115	0.194282	0.059118		gnl.UG.Ssc.S35166728	0.087361	0.0463	0.170351	0.07961
gnl.UG.Ssc.S18551548	1e-06	0.052051	0.193977	0.117051		gnl.UG.Ssc.S40230250	1e-06	0.030284	0.170064	0.081967
gnl.UG.Ssc.S23770014	1e-06	0.033793	0.193705	0.098556		gnl.UG.Ssc.S39984940	1e-06	0.041427	0.170058	0.098795
gnl.UG.Ssc.S46879327	0.0121	0.034249	0.193685	0.093903		gnl.UG.Ssc.S39990514	0.741393	0.044171	0.170017	0.046124
DCI01_0091_B05	0.01059	0.040099	0.193629	0.100974		gnl.UG.Ssc.S35171597	0.053697	0.0449	0.170008	0.082095
gnl.UG.Ssc.S35169706	0.044562	0.04435	0.193453	0.096266		THY01_0201_A03	0.076577	0.051698	0.169533	0.082936
gnl.UG.Ssc.S46877352	0.386412	0.071908	0.193144	0.083244		gnl.UG.Ssc.S46877554	0.188325	0.059723	0.169423	0.077038
OVR01_0033_F02	0.072522	0.047723	0.192939	0.093892		gnl.UG.Ssc.S35173028	0.277359	0.068714	0.169381	0.073988
gnl.UG.Ssc.S6033965	0.256913	0.083294	0.192865	0.109974		gnl.UG.Ssc.S18550222	0.057377	0.041391	0.169291	0.087778
gnl.UG.Ssc.S35166315	0.040232	0.047067	0.192609	0.095661		gnl.UG.Ssc.S35169797	0.092337	0.0522	0.168975	0.086826
gnl.UG.Ssc.S39890943	0.004528	0.041351	0.192575	0.094061		SKNB1_0058_B07	0.227633	0.06557	0.168934	0.084811
gnl.UG.Ssc.S29988285	0.006845	0.047095	0.192536	0.110202		gnl.UG.Ssc.S50196292	0.056108	0.053632	0.168913	0.094347
gnl.UG.Ssc.S40096590	0.47595	0.099624	0.192413	0.11667		gnl.UG.Ssc.S46881027	0.121216	0.054821	0.168848	0.083304
gnl.UG.Ssc.S18359470	0.022387	0.053089	0.192356	0.126656		gnl.UG.Ssc.S40102974	0.021325	0.044387	0.168699	0.102499
gnl.UG.Ssc.S23694356	1e-06	0.066313	0.19209	0.119379		gnl.UG.Ssc.S26717711	0.012634	0.030822	0.168414	0.080541
gnl.UG.Ssc.S40559303	0.016479	0.047877	0.192004	0.114663		gnl.UG.Ssc.S11319344	0.069517	0.051371	0.16833	0.083788
gnl.UG.Ssc.S40041320	0.023324	0.061336	0.191906	0.119688		gnl.UG.Ssc.S46879899	1e-06	0.030164	0.168296	0.082767
gnl.UG.Ssc.S29978269	0.050233	0.069022	0.191792	0.153243		gnl.UG.Ssc.S17514192	1e-06	0.050002	0.16825	0.117291
gnl.UG.Ssc.S31134253	0.052388	0.042346	0.191359	0.094223		gnl.UG.Ssc.S40098777	0.110926	0.050974	0.167801	0.080428
gnl.UG.Ssc.S18304172	0.029055	0.037198	0.191351	0.094368		gnl.UG.Ssc.S35169184	0.748271	0.041609	0.167779	0.045799
SPL01_0017_F12	0.712248	0.053885	0.191328	0.063263		gnl.UG.Ssc.S16512257	0.002012	0.042662	0.167745	0.118992
AMP01_0014_F07	0.079295	0.050962	0.191262	0.091801		gnl.UG.Ssc.S35164983	0.2609	0.06742	0.167598	0.077465
gnl.UG.Ssc.S35164974	0.002776	0.036798	0.190962	0.094838		gnl.UG.Ssc.S52898482	0.12767	0.053699	0.167535	0.08201
gnl.UG.Ssc.S35174292	1e-06	0.037299	0.190838	0.098985		OVRM1_0182_H09	0.13232	0.051368	0.167514	0.082456
gnl.UG.Ssc.S35167863	0.232857	0.06601	0.190659	0.088139		gnl.UG.Ssc.S34529071	0.02661	0.036536	0.167464	0.079904
gnl.UG.Ssc.S34494789	0.340131	0.089048	0.1905	0.117256		gnl.UG.Ssc.S35169076	0.007094	0.049635	0.167432	0.120383
gnl.UG.Ssc.S46875803	0.018079	0.036514	0.190193	0.09398		gnl.UG.Ssc.S23213046	0.099051	0.046096	0.167421	0.084677
gnl.UG.Ssc.S46879601	0.175736	0.062758	0.190055	0.090478		PTG01_0027_B10	0.374384	0.066971	0.167407	0.073592
gnl.UG.Ssc.S35169586	0.129539	0.059792	0.190051	0.095232		gnl.UG.Ssc.S48830436	0.144362	0.057046	0.167129	0.081425
gnl.UG.Ssc.S35167962	0.060997	0.048165	0.189945	0.099888		gnl.UG.Ssc.S23213116	0.351607	0.073484	0.167057	0.072311
gnl.UG.Ssc.S40407699	0.06951	0.05062	0.189939	0.09771		gnl.UG.Ssc.S35166416	0.152158	0.058176	0.166991	0.074979
gnl.UG.Ssc.S46878729	0.123673	0.063568	0.189937	0.108929		gnl.UG.Ssc.S35172624	0.36156	0.068358	0.16695	0.07479
gnl.UG.Ssc.S23774385	0.11335	0.099268	0.189366	0.157513		gnl.UG.Ssc.S16761678	1e-06	0.03103	0.166893	0.08264
gnl.UG.Ssc.S35168912	0.139727	0.068463	0.189279	0.09462		gnl.UG.Ssc.S40015356	0.129482	0.05664	0.166875	0.077798
gnl.UG.Ssc.S19541523	0.592484	0.056591	0.189271	0.059518		gnl.UG.Ssc.S26394010	0.179326	0.056734	0.166814	0.079095
gnl.UG.Ssc.S35164948	0.210917	0.068882	0.18903	0.092301		gnl.UG.Ssc.S18274705	0.739874	0.044573	0.166753	0.047233
gnl.UG.Ssc.S46875656	0.335233	0.07297	0.188997	0.087027		gnl.UG.Ssc.S19542416	0.106759	0.052267	0.166731	0.077814
gnl.UG.Ssc.S40060322	1e-06	0.059266	0.188877	0.131475		gnl.UG.Ssc.S20947078	0.086133	0.04623	0.166713	0.080239
gnl.UG.Ssc.S35166669	0.119987	0.056771	0.188756	0.091221		gnl.UG.Ssc.S40324708	0.11526	0.049622	0.166495	0.081414
gnl.UG.Ssc.S35171886	0.240797	0.075626	0.188527	0.100897		gnl.UG.Ssc.S35171095	1e-06	0.040114	0.166465	0.082032
gnl.UG.Ssc.S34507749	0.071696	0.06555	0.188521	0.125425		gnl.UG.Ssc.S40102263	0.0903	0.048177	0.166252	0.077157
PTG01_0023_H06	0.037127	0.039923	0.188519	0.095247		gnl.UG.Ssc.S14902333	0.150166	0.058296	0.166164	0.083335
gnl.UG.Ssc.S16767726	0.026527	0.04366	0.188489	0.088568		gnl.UG.Ssc.S40173012	0.098295	0.058519	0.166093	0.098925
gnl.UG.Ssc.S35174103	0.112819	0.06116	0.188424	0.09992		gnl.UG.Ssc.S50169540	0.029791	0.040531	0.166016	0.0982
gnl.UG.Ssc.S35167701	1e-06	0.045587	0.187809	0.106484		gnl.UG.Ssc.S35169272	0.058567	0.044176	0.165629	0.080464
gnl.UG.Ssc.S40588179	0.051279	0.050837	0.187705	0.109016		gnl.UG.Ssc.S35172398	0.001353	0.051277	0.165614	0.115946
gnl.UG.Ssc.S50182610	0.044385	0.068041	0.187513	0.13099		gnl.UG.Ssc.S6089840	0.390913	0.066598	0.165515	0.07371
gnl.UG.Ssc.S46878719	0.15366	0.062338	0.18714	0.096984		gnl.UG.Ssc.S39940822	0.010355	0.038253	0.165485	0.099303
gnl.UG.Ssc.S35167126	0.06643	0.050633	0.187065	0.089789		gnl.UG.Ssc.S17517447	0.189764	0.05741	0.165305	0.073754
THY01_0119_H01	1e-06	0.05551	0.186883	0.1583		gnl.UG.Ssc.S23691897	1e-06	0.042406	0.165263	0.089873
gnl.UG.Ssc.S35164519	0.014144	0.073197	0.186651	0.156506		gnl.UG.Ssc.S29974909	0.013234	0.054902	0.165097	0.125698
TCH01_0085_D10	0.005173	0.037228	0.186316	0.095962		gnl.UG.Ssc.S23758906	0.132294	0.053112	0.164941	0.079911
gnl.UG.Ssc.S40667282	0.685483	0.055321	0.186207	0.06067		gnl.UG.Ssc.S19537530	1e-06	0.03361	0.164845	0.086412
gnl.UG.Ssc.S17500017	0.017932	0.055999	0.186079	0.125211		gnl.UG.Ssc.S23213250	0.068988	0.047249	0.164744	0.083075
gnl.UG.Ssc.S16515960	0.644819	0.075697	0.186044	0.081458		PTG01_0082_E02	0.017558	0.046448	0.164738	0.092089
gnl.UG.Ssc.S35165922	0.478757	0.071618	0.186006	0.0755		gnl.UG.Ssc.S46876726	0.073928	0.045017	0.16466	0.077637
LVRM1_0161_D10	0.734582	0.048448	0.18581	0.052076		gnl.UG.Ssc.S40145713	0.003887	0.026634	0.164537	0.082033
gnl.UG.Ssc.S23694886	0.02714	0.039921	0.185572	0.091847		gnl.UG.Ssc.S18284015	1e-06	0.046225	0.164479	0.098062
gnl.UG.Ssc.S46879523	0.145402	0.066877	0.18555	0.107235		gnl.UG.Ssc.S35164164	0.16483	0.05815	0.164451	0.079437
gnl.UG.Ssc.S18381103	1e-06	0.034235	0.185523	0.095936		gnl.UG.Ssc.S38481943	0.008392	0.02888	0.164441	0.076921
gnl.UG.Ssc.S35166725	0.067596	0.048906	0.185371	0.092824		gnl.UG.Ssc.S6054634	0.060858	0.042964	0.164238	0.077017
OVRM1_0020_B01	1e-06	0.063609	0.185252	0.139106		gnl.UG.Ssc.S18546948	0.169156	0.055737	0.164196	0.08194
gnl.UG.Ssc.S46877526	0.07838	0.078287	0.185245	0.155758		THY01_0089_G12	0.081546	0.045257	0.164189	0.080344
ITT01_0045_B01	0.001508	0.036955	0.185029	0.09567		LVR01_0089_B04	0.735259	0.04433	0.164167	0.049595
gnl.UG.Ssc.S35171291	0.073178	0.048449	0.184891	0.087429		TCH01_0062_C10	1e-06	0.042689	0.164158	0.089731
LVR01_0012_A10	0.076613	0.049575	0.184713	0.088038		gnl.UG.Ssc.S50163661	0.021213	0.034572	0.164081	0.076353
gnl.UG.Ssc.S18552886	0.670893	0.060917	0.184642	0.068651		gnl.UG.Ssc.S23767422	0.036029	0.042681	0.16359	0.094479
gnl.UG.Ssc.S35169002	0.107246	0.074634	0.184558	0.140137		gnl.UG.Ssc.S50169630	0.052584	0.045981	0.163478	0.108421
gnl.UG.Ssc.S40424734	0.087605	0.068995	0.184546	0.119302		gnl.UG.Ssc.S6074641	1e-06	0.033199	0.163455	0.083396
gnl.UG.Ssc.S40241659	0.129132	0.062352	0.184431	0.08887		TCH01_0052_B07	1e-06	0.030479	0.163432	0.091006
gnl.UG.Ssc.S46879063	0.080858	0.048902	0.184321	0.099623		gnl.UG.Ssc.S20116287	0.072073	0.044863	0.163417	0.080771
gnl.UG.Ssc.S28103974	0.564815	0.067296	0.184053	0.072399		gnl.UG.Ssc.S23758172	0.112278	0.05378	0.163323	0.088094
gnl.UG.Ssc.S18354003	0.104047	0.081912	0.184051	0.130216		gnl.UG.Ssc.S17516605	0.10711	0.052251	0.163211	0.083762
gnl.UG.Ssc.S40187106	0.065325	0.051888	0.183891	0.086487		gnl.UG.Ssc.S35171665	0.018652	0.036393	0.163189	0.082765
gnl.UG.Ssc.S23759538	0.092237	0.053581	0.183589	0.094851		gnl.UG.Ssc.S50210495	0.003228	0.060035	0.163058	0.127972
gnl.UG.Ssc.S23690342	0.076317	0.054444	0.183544	0.11212		gnl.UG.Ssc.S23699694	1e-06	0.048923	0.16274	0.1234
gnl.UG.Ssc.S40469662	0.074023	0.055942	0.183331	0.095239		OVRM1_0211_D07	0.005522	0.037781	0.16268	0.105411
gnl.UG.Ssc.S46879829	0.139274	0.06527	0.183313	0.096686		gnl.UG.Ssc.S40144734	1e-06	0.031668	0.162179	0.083113
gnl.UG.Ssc.S39960115	0.355373	0.087512	0.183297	0.106745		gnl.UG.Ssc.S18551559	0.004969	0.033817	0.162082	0.089467
gnl.UG.Ssc.S35165324	0.546066	0.076083	0.183277	0.075571		gnl.UG.Ssc.S19537587	0.048589	0.038816	0.161986	0.085922
gnl.UG.Ssc.S35173464	0.055449	0.047479	0.183215	0.084665		gnl.UG.Ssc.S18378957	1e-06	0.037047	0.161981	0.098731
LVRM1_0135_C07	0.164879	0.068367	0.183212	0.093059		LVRM1_0198_H07	0.03647	0.051639	0.161898	0.115133
gnl.UG.Ssc.S17513710	0.101823	0.070693	0.183066	0.113189		gnl.UG.Ssc.S6053380	1e-06	0.032752	0.161806	0.077236
gnl.UG.Ssc.S46878042	0.002867	0.055222	0.18295	0.139522		PBL01_0085_D12	0.148595	0.063392	0.161792	0.089805
ITT01_0070_G01	0.059986	0.046406	0.182746	0.090543		gnl.UG.Ssc.S35170335	0.090195	0.049121	0.16171	0.082422
gnl.UG.Ssc.S18358007	0.009039	0.040629	0.182655	0.095762		gnl.UG.Ssc.S6088338	1e-06	0.049264	0.16171	0.111603
gnl.UG.Ssc.S18554306	0.202805	0.067038	0.18259	0.089271		gnl.UG.Ssc.S46879829	0.054424	0.040985	0.161694	0.082414
LNG01_0071_F06	1e-06	0.040193	0.182472	0.091363		gnl.UG.Ssc.S16512520	1e-06	0.037092	0.161647	0.084731
gnl.UG.Ssc.S35170659	0.096744	0.055269	0.182368	0.092552		PTG01_0092_E04	0.132202	0.054939	0.161229	0.074737
ADR01_0090_G11	0.030517	0.041726	0.182347	0.087488		gnl.UG.Ssc.S22285647	0.00376	0.030908	0.161184	0.080975
gnl.UG.Ssc.S35168481	0.13341	0.05967	0.182049	0.087103		gnl.UG.Ssc.S40069269	0.082945	0.043969	0.160988	0.080435
gnl.UG.Ssc.S46877243	0.129029	0.060843	0.182034	0.096687		gnl.UG.Ssc.S46878325	1e-06	0.032451	0.160939	0.072816
gnl.UG.Ssc.S46878298	0.040028	0.043087	0.182	0.086547		gnl.UG.Ssc.S18380653	0.081518	0.043089	0.160838	0.08106
gnl.UG.Ssc.S35165694	0.059831	0.053664	0.181895	0.086848		gnl.UG.Ssc.S18353828	1e-06	0.030651	0.160805	0.0822
gnl.UG.Ssc.S42528236	0.010664	0.035744	0.181828	0.092827		gnl.UG.Ssc.S16763802	0.018014	0.035948	0.160798	0.077245
gnl.UG.Ssc.S39866397	0.689807	0.065749	0.181824	0.070254		gnl.UG.Ssc.S23770448	0.017629	0.030934	0.160756	0.079814
gnl.UG.Ssc.S26734446	0.013036	0.050448	0.181759	0.110633		gnl.UG.Ssc.S22287254	0.021658	0.028581	0.160649	0.081731
gnl.UG.Ssc.S43509641	1e-06	0.058555	0.181361	0.142705		gnl.UG.Ssc.S27604348	1e-06	0.045019	0.160602	0.12227
gnl.UG.Ssc.S31116754	0.013595	0.046438	0.181326	0.114741		PTG01_0062_F07	0.078612	0.041341	0.160419	0.079865
gnl.UG.Ssc.S29983900	1e-06	0.043529	0.180933	0.100029		gnl.UG.Ssc.S35174265	0.001169	0.030818	0.160288	0.076115
gnl.UG.Ssc.S39987126	0.028265	0.043009	0.180887	0.087644		gnl.UG.Ssc.S23759544	0.061827	0.043026	0.160268	0.080201
gnl.UG.Ssc.S22282135	0.046913	0.042294	0.180798	0.089543		gnl.UG.Ssc.S26719080	0.168068	0.058595	0.160244	0.076927
gnl.UG.Ssc.S19548276	0.09299	0.052434	0.180765	0.084926		gnl.UG.Ssc.S39943227	0.046666	0.040161	0.160239	0.088149
gnl.UG.Ssc.S35171184	0.017157	0.038885	0.18068	0.097411		OVRM1_0085_F03	0.010764	0.04455	0.160201	0.105937
gnl.UG.Ssc.S35167182	0.046098	0.040788	0.180033	0.090644		gnl.UG.Ssc.S48853659	1e-06	0.050847	0.160125	0.092594
gnl.UG.Ssc.S35167897	0.115102	0.054715	0.179719	0.087621		gnl.UG.Ssc.S39897086	0.099903	0.046819	0.160065	0.082146
SPL01_0055_H08	0.053787	0.048547	0.179672	0.09482		gnl.UG.Ssc.S18557371	0.012446	0.040726	0.159906	0.103617
gnl.UG.Ssc.S22287254	0.016192	0.041004	0.179643	0.09883		gnl.UG.Ssc.S35167266	0.03439	0.039742	0.159894	0.077383
gnl.UG.Ssc.S35169434	0.090952	0.048116	0.179619	0.082752		gnl.UG.Ssc.S26720841	1e-06	0.035239	0.159854	0.087921
gnl.UG.Ssc.S35170232	0.025874	0.050754	0.179285	0.108484		gnl.UG.Ssc.S40213312	0.209239	0.062153	0.159845	0.077907
gnl.UG.Ssc.S39799301	1e-06	0.049693	0.179275	0.128139		ADR01_0090_A05	0.086938	0.050398	0.159842	0.0847
gnl.UG.Ssc.S18554259	0.012586	0.03545	0.179226	0.099026		gnl.UG.Ssc.S19546062	0.201348	0.058124	0.159748	0.078424
gnl.UG.Ssc.S39841622	0.025178	0.036525	0.179103	0.100441		gnl.UG.Ssc.S39892044	0.078362	0.044306	0.159734	0.080545
gnl.UG.Ssc.S35170163	1e-06	0.042268	0.178868	0.091815		gnl.UG.Ssc.S40186236	0.034956	0.055945	0.159722	0.144039
gnl.UG.Ssc.S35168922	1e-06	0.033517	0.178849	0.096172		BKFL1_0037_H07	0.051937	0.071453	0.159544	0.124584
gnl.UG.Ssc.S46876930	1e-06	0.034815	0.178769	0.092919		gnl.UG.Ssc.S39766860	0.065412	0.040938	0.159472	0.082631
AMP01_0045_F06	0.088748	0.065954	0.178559	0.123265		gnl.UG.Ssc.S35170917	0.095344	0.048022	0.159342	0.07644
gnl.UG.Ssc.S35164280	0.003323	0.0562	0.178475	0.135261		gnl.UG.Ssc.S17518177	0.139397	0.05316	0.159327	0.082795
gnl.UG.Ssc.S46878419	0.034301	0.04594	0.178338	0.094695		gnl.UG.Ssc.S40307691	0.063957	0.047346	0.15928	0.088921
gnl.UG.Ssc.S39804615	1e-06	0.045836	0.178261	0.121523		gnl.UG.Ssc.S34526101	1e-06	0.040501	0.159038	0.095191
gnl.UG.Ssc.S26724439	0.014977	0.059269	0.178239	0.146971		gnl.UG.Ssc.S26721159	0.168403	0.060905	0.158934	0.077921
gnl.UG.Ssc.S23775557	1e-06	0.031418	0.178231	0.093191		gnl.UG.Ssc.S23767960	0.152228	0.056083	0.15891	0.07972
gnl.UG.Ssc.S35723883	0.421814	0.070546	0.178192	0.080754		gnl.UG.Ssc.S35165313	0.042906	0.035981	0.158909	0.081685
ITT01_0019_G03	0.738012	0.047608	0.178136	0.055521		gnl.UG.Ssc.S39981322	0.083501	0.047108	0.158895	0.077281
ITT01_0094_B04	0.140163	0.060544	0.178003	0.09203		gnl.UG.Ssc.S46878815	0.010748	0.052887	0.158886	0.115982
gnl.UG.Ssc.S23696999	1e-06	0.036146	0.177998	0.098847		PTG01_0002_H11	1e-06	0.037511	0.158867	0.096819
gnl.UG.Ssc.S6063336	0.070289	0.058629	0.177952	0.136695		UTR01_0025_C01	0.464851	0.063307	0.158825	0.065601
gnl.UG.Ssc.S6043099	0.137261	0.059164	0.177951	0.087232		gnl.UG.Ssc.S40492996	0.705781	0.056928	0.158821	0.055457
gnl.UG.Ssc.S17501697	1e-06	0.05607	0.177793	0.127964		gnl.UG.Ssc.S40416673	0.340045	0.067445	0.158761	0.07157
gnl.UG.Ssc.S35173844	0.095942	0.054786	0.177643	0.08586		gnl.UG.Ssc.S29974549	0.141189	0.069233	0.158734	0.102614
gnl.UG.Ssc.S50167226	0.027653	0.038623	0.177543	0.09059		gnl.UG.Ssc.S19546358	0.13531	0.056233	0.158487	0.081178
gnl.UG.Ssc.S19540119	0.007591	0.031178	0.177383	0.085869		gnl.UG.Ssc.S40480990	0.029071	0.033517	0.158443	0.080367
gnl.UG.Ssc.S35169674	0.00115	0.034505	0.177367	0.100885		gnl.UG.Ssc.S40014508	0.139926	0.052645	0.158385	0.081447
OVRM1_0185_H10	0.754719	0.044161	0.177334	0.044288		gnl.UG.Ssc.S35168539	0.02426	0.042062	0.158325	0.087762
gnl.UG.Ssc.S35166504	0.128832	0.062114	0.177325	0.088708		gnl.UG.Ssc.S40524121	0.069715	0.046053	0.158297	0.083163
gnl.UG.Ssc.S17512211	0.293944	0.093631	0.177101	0.13169		gnl.UG.Ssc.S31106530	0.019923	0.037313	0.158259	0.081098
gnl.UG.Ssc.S35166160	0.120287	0.057748	0.176941	0.092401		LNG01_0019_F01	0.1289	0.050628	0.158168	0.078946
gnl.UG.Ssc.S35168079	0.119773	0.063104	0.176753	0.090036		SMG01_0103_C06	0.275205	0.068965	0.158079	0.077467
gnl.UG.Ssc.S35168639	0.083822	0.050898	0.176677	0.090874		gnl.UG.Ssc.S14767424	1e-06	0.050521	0.158052	0.121822
gnl.UG.Ssc.S35174171	0.134186	0.080944	0.176607	0.135211		SMG01_0081_G09	1e-06	0.066304	0.158047	0.121144
gnl.UG.Ssc.S40558886	0.714522	0.049224	0.176227	0.051203		gnl.UG.Ssc.S40433116	0.014373	0.0453	0.158022	0.101903
gnl.UG.Ssc.S46879920	0.005248	0.036792	0.175926	0.092678		gnl.UG.Ssc.S18301441	1e-06	0.034041	0.15801	0.087157
PTG01_0042_G03	1e-06	0.058664	0.175412	0.124929		gnl.UG.Ssc.S35167472	0.004104	0.031288	0.157792	0.086672
gnl.UG.Ssc.S40169746	0.460843	0.074004	0.175358	0.07738		gnl.UG.Ssc.S35167924	0.02752	0.037806	0.157751	0.080308
gnl.UG.Ssc.S46880924	0.477298	0.064196	0.175285	0.06846		gnl.UG.Ssc.S6082099	1e-06	0.060205	0.157719	0.134403
gnl.UG.Ssc.S35172704	0.091634	0.052533	0.175239	0.094331		gnl.UG.Ssc.S34500333	0.008116	0.030569	0.157572	0.081396
gnl.UG.Ssc.S48857138	0.045197	0.061165	0.175164	0.108048		gnl.UG.Ssc.S40219489	0.429589	0.071891	0.157568	0.073603
gnl.UG.Ssc.S46888458	0.070527	0.054322	0.175136	0.092448		gnl.UG.Ssc.S23767015	1e-06	0.033675	0.157523	0.077515
gnl.UG.Ssc.S19546547	0.07787	0.059146	0.17513	0.112903		gnl.UG.Ssc.S46877038	0.114995	0.04706	0.15745	0.07425
gnl.UG.Ssc.S18548415	0.027401	0.042369	0.174984	0.091469		gnl.UG.Ssc.S35167587	0.141197	0.057071	0.157431	0.079879
gnl.UG.Ssc.S18548176	0.141905	0.066647	0.174916	0.099071		gnl.UG.Ssc.S39995335	1e-06	0.038325	0.157348	0.105234
gnl.UG.Ssc.S40172458	1e-06	0.078303	0.174844	0.155995		gnl.UG.Ssc.S23213419	0.109315	0.050957	0.157326	0.079313
gnl.UG.Ssc.S18387646	1e-06	0.04898	0.174799	0.114956		gnl.UG.Ssc.S18384781	0.09321	0.06489	0.157186	0.107367
gnl.UG.Ssc.S46877025	0.021516	0.054998	0.17477	0.129392		gnl.UG.Ssc.S6081625	0.00837	0.028405	0.157074	0.074623
gnl.UG.Ssc.S40152553	1e-06	0.070896	0.174734	0.144598		OVRM1_0220_H08	0.08889	0.049615	0.157023	0.080561
gnl.UG.Ssc.S18556801	0.289212	0.074987	0.17473	0.084404		MLTL1_0043_G04	0.110616	0.049336	0.156991	0.078862
DCI01_0066_C05	0.483892	0.074894	0.174726	0.077665		gnl.UG.Ssc.S46877140	0.016976	0.036746	0.156653	0.076391
gnl.UG.Ssc.S6059254	0.074777	0.054545	0.174711	0.100011		gnl.UG.Ssc.S50199169	0.023476	0.050261	0.156435	0.110761
gnl.UG.Ssc.S43509606	0.052316	0.056899	0.174655	0.125604		gnl.UG.Ssc.S23767003	0.581852	0.068758	0.15639	0.070033
gnl.UG.Ssc.S18358279	0.122777	0.074879	0.174619	0.141431		gnl.UG.Ssc.S35171226	0.560839	0.052886	0.156347	0.05561
gnl.UG.Ssc.S35172458	0.016485	0.049703	0.174605	0.119121		OVRM1_0185_H10	0.742168	0.041319	0.156247	0.040952
gnl.UG.Ssc.S35167098	1e-06	0.063678	0.174578	0.126211		gnl.UG.Ssc.S18550560	0.008814	0.038974	0.156083	0.095054
gnl.UG.Ssc.S19550475	0.149947	0.091753	0.174555	0.13313		gnl.UG.Ssc.S26716038	0.050857	0.040777	0.156078	0.082123
gnl.UG.Ssc.S40035688	0.195829	0.078915	0.174489	0.11228		gnl.UG.Ssc.S18383814	0.234527	0.062868	0.15593	0.07801
gnl.UG.Ssc.S40079660	0.142868	0.072772	0.174445	0.107428		gnl.UG.Ssc.S46876215	0.050148	0.040665	0.155805	0.079294
gnl.UG.Ssc.S23762352	1e-06	0.032553	0.174406	0.098232		gnl.UG.Ssc.S23213388	0.213875	0.06301	0.155802	0.080524
gnl.UG.Ssc.S40208580	1e-06	0.054554	0.174032	0.122757		gnl.UG.Ssc.S26711885	1e-06	0.054933	0.155537	0.140359
gnl.UG.Ssc.S39984714	0.655678	0.058612	0.173976	0.062717		gnl.UG.Ssc.S19550439	0.034843	0.053776	0.155436	0.110935
gnl.UG.Ssc.S23759756	1e-06	0.058229	0.173736	0.122929		gnl.UG.Ssc.S50171057	0.018328	0.03792	0.155412	0.085024
gnl.UG.Ssc.S35174028	0.059641	0.077962	0.173544	0.13198		gnl.UG.Ssc.S40278618	1e-06	0.039627	0.155365	0.109516
gnl.UG.Ssc.S23691718	0.15778	0.058367	0.173423	0.090209		PTG01_0097_D03	0.01231	0.037676	0.15527	0.092209
gnl.UG.Ssc.S23213555	0.038715	0.040998	0.173397	0.087582		gnl.UG.Ssc.S26734197	0.107682	0.044883	0.155243	0.077856
gnl.UG.Ssc.S23759157	0.074388	0.061663	0.173336	0.113851		gnl.UG.Ssc.S23699659	0.028296	0.050453	0.155233	0.098491
PBL01_0014_A06	0.687245	0.053326	0.173153	0.058163		gnl.UG.Ssc.S47005760	0.014355	0.035434	0.1552	0.082132
gnl.UG.Ssc.S35169340	0.017955	0.036292	0.172914	0.087406		gnl.UG.Ssc.S18383312	0.008439	0.034581	0.155019	0.077782
gnl.UG.Ssc.S26649788	0.13136	0.065285	0.172894	0.085527		gnl.UG.Ssc.S6090138	0.124345	0.080971	0.154976	0.130419
gnl.UG.Ssc.S46875776	1e-06	0.035995	0.172824	0.088823		gnl.UG.Ssc.S19545362	0.147178	0.055415	0.154898	0.076151
gnl.UG.Ssc.S34517161	0.045738	0.057855	0.172741	0.131955		gnl.UG.Ssc.S35170553	0.169815	0.062424	0.154717	0.084481
gnl.UG.Ssc.S19543049	1e-06	0.075795	0.172644	0.14237		LVRM1_0177_F09	0.008802	0.032502	0.154714	0.080113
gnl.UG.Ssc.S46880133	0.658608	0.054542	0.172626	0.058324		gnl.UG.Ssc.S40244181	1e-06	0.040126	0.15469	0.096012
gnl.UG.Ssc.S18387506	0.071436	0.079422	0.172564	0.137495		gnl.UG.Ssc.S35171065	1e-06	0.033704	0.154628	0.088685
gnl.UG.Ssc.S6007455	0.058756	0.062772	0.172529	0.12693		gnl.UG.Ssc.S23755976	0.085379	0.050893	0.15453	0.079314
gnl.UG.Ssc.S39844514	0.085057	0.05319	0.172511	0.086148		gnl.UG.Ssc.S35170635	1e-06	0.054844	0.154524	0.116095
gnl.UG.Ssc.S18385460	0.001622	0.050406	0.17233	0.123516		gnl.UG.Ssc.S6000485	0.055321	0.039618	0.154444	0.080732
gnl.UG.Ssc.S35170807	0.00325	0.035909	0.172301	0.09572		gnl.UG.Ssc.S23762813	0.12011	0.053472	0.154288	0.078192
gnl.UG.Ssc.S19538179	0.693457	0.051077	0.172023	0.056032		gnl.UG.Ssc.S40191701	1e-06	0.02736	0.154267	0.077177
gnl.UG.Ssc.S50181566	1e-06	0.068883	0.17184	0.159087		gnl.UG.Ssc.S40286740	1e-06	0.03059	0.154231	0.077575
gnl.UG.Ssc.S35171625	1e-06	0.054178	0.171642	0.137573		gnl.UG.Ssc.S26721108	0.011247	0.054749	0.154041	0.135774
gnl.UG.Ssc.S35169410	0.523384	0.078204	0.171561	0.072918		gnl.UG.Ssc.S46876121	0.242365	0.066151	0.153822	0.076396
gnl.UG.Ssc.S18281375	0.061386	0.048588	0.171524	0.091101		gnl.UG.Ssc.S19545749	0.034115	0.041592	0.153806	0.0928
gnl.UG.Ssc.S40318372	0.126291	0.059089	0.171338	0.09593		PBL01_0056_A10	0.034225	0.036886	0.153705	0.080599
gnl.UG.Ssc.S35334992	0.069516	0.049692	0.171273	0.09491		gnl.UG.Ssc.S18386034	0.04579	0.037613	0.153316	0.080067
gnl.UG.Ssc.S35164983	0.056759	0.045742	0.171128	0.096589		gnl.UG.Ssc.S46876235	1e-06	0.032601	0.153312	0.085863
gnl.UG.Ssc.S35165039	0.048662	0.045059	0.17112	0.091056		SKNB1_0020_B03	0.005001	0.032697	0.153297	0.090235
gnl.UG.Ssc.S18270561	1e-06	0.066905	0.171051	0.135396		gnl.UG.Ssc.S35167938	0.196332	0.059215	0.153194	0.074697
gnl.UG.Ssc.S6091656	0.561656	0.068065	0.171044	0.0722		gnl.UG.Ssc.S46879886	0.027312	0.040248	0.153134	0.093084
gnl.UG.Ssc.S18555454	1e-06	0.037969	0.17059	0.098188		gnl.UG.Ssc.S40498856	0.134231	0.049467	0.153111	0.081167
PTG01_0026_D01	0.093177	0.056768	0.170537	0.090125		gnl.UG.Ssc.S40440480	0.069512	0.045926	0.153044	0.080117
BKFL1_0089_B01	0.015049	0.043359	0.170374	0.098911		gnl.UG.Ssc.S50208044	0.040724	0.041449	0.153043	0.084733
gnl.UG.Ssc.S18284015	0.046064	0.057777	0.170312	0.105892		gnl.UG.Ssc.S6667456	0.070287	0.065839	0.152955	0.096971
gnl.UG.Ssc.S31119448	1e-06	0.060766	0.169968	0.138692		gnl.UG.Ssc.S23689853	0.113543	0.050619	0.152749	0.078739
gnl.UG.Ssc.S35165346	0.806408	0.040833	0.169957	0.045839		gnl.UG.Ssc.S35329662	0.03894	0.048333	0.152663	0.095985
gnl.UG.Ssc.S23767543	1e-06	0.063775	0.169946	0.137644		gnl.UG.Ssc.S20116410	0.137696	0.051715	0.152599	0.074906
gnl.UG.Ssc.S6073089	1e-06	0.06165	0.169919	0.163454		gnl.UG.Ssc.S39840028	0.058896	0.05352	0.152538	0.104304
gnl.UG.Ssc.S40094148	1e-06	0.040825	0.169785	0.094971		gnl.UG.Ssc.S20948233	0.002786	0.042249	0.152517	0.107621
OVRM1_0056_D01	0.2177	0.061481	0.169714	0.086698		gnl.UG.Ssc.S46876249	0.03546	0.036093	0.152474	0.079263
TCH01_0065_F02	1e-06	0.069838	0.169713	0.141293		gnl.UG.Ssc.S35170082	0.111477	0.053081	0.152368	0.077953
gnl.UG.Ssc.S19546358	0.080255	0.050747	0.169507	0.096807		gnl.UG.Ssc.S46876611	0.140247	0.056308	0.152152	0.078023
gnl.UG.Ssc.S39879409	1e-06	0.038799	0.169507	0.092653		gnl.UG.Ssc.S39835683	0.399739	0.07216	0.152064	0.070837
gnl.UG.Ssc.S18381365	1e-06	0.037763	0.169503	0.098298		gnl.UG.Ssc.S50160026	1e-06	0.050202	0.152035	0.117354
gnl.UG.Ssc.S23689788	0.038165	0.045673	0.169479	0.099227		gnl.UG.Ssc.S19549758	1e-06	0.030804	0.152007	0.08599
BKFL1_0089_F03	0.083162	0.065047	0.16939	0.117938		gnl.UG.Ssc.S21099266	0.032391	0.036684	0.15199	0.085352
gnl.UG.Ssc.S46878290	0.119843	0.056602	0.169343	0.090442		gnl.UG.Ssc.S18383996	0.007967	0.029799	0.151981	0.081908
gnl.UG.Ssc.S19542668	1e-06	0.063784	0.169314	0.127832		gnl.UG.Ssc.S23756838	1e-06	0.042122	0.151974	0.106727
gnl.UG.Ssc.S46881323	0.136315	0.063511	0.169288	0.112416		OVRM1_0030_H09	1e-06	0.035259	0.151898	0.075718
gnl.UG.Ssc.S46880901	0.103123	0.074917	0.168791	0.135685		gnl.UG.Ssc.S40197614	0.06706	0.039493	0.151452	0.069437
gnl.UG.Ssc.S17514343	1e-06	0.042512	0.168777	0.112671		gnl.UG.Ssc.S46879644	0.07283	0.043075	0.151238	0.079917
gnl.UG.Ssc.S20946999	1e-06	0.032741	0.168748	0.09005		gnl.UG.Ssc.S18387536	0.064813	0.065239	0.151208	0.120664
gnl.UG.Ssc.S20452703	1e-06	0.06291	0.168745	0.134723		gnl.UG.Ssc.S23689787	0.848841	0.032663	0.151158	0.038949
gnl.UG.Ssc.S14901527	0.010043	0.0404	0.168666	0.092387		gnl.UG.Ssc.S23213365	0.300013	0.063962	0.151154	0.075074
UTR01_0034_D07	0.374982	0.071273	0.168657	0.076858		OVRM1_0025_H08	0.020514	0.036828	0.151116	0.080341
gnl.UG.Ssc.S35164485	0.067829	0.04378	0.168566	0.088271		gnl.UG.Ssc.S46879404	0.061399	0.042014	0.151005	0.077055
gnl.UG.Ssc.S39895526	0.479046	0.075722	0.16855	0.077733		gnl.UG.Ssc.S18388294	0.014672	0.038548	0.150933	0.103761
gnl.UG.Ssc.S35173760	0.112252	0.05268	0.168479	0.092287		gnl.UG.Ssc.S17527125	1e-06	0.030115	0.150926	0.079188
gnl.UG.Ssc.S46879116	0.699104	0.059524	0.16846	0.063799		gnl.UG.Ssc.S46876649	0.224518	0.06413	0.150921	0.079809
gnl.UG.Ssc.S40279101	0.247778	0.07045	0.168424	0.092663		gnl.UG.Ssc.S35167247	0.140328	0.056961	0.150897	0.082238
gnl.UG.Ssc.S35171408	0.008551	0.034871	0.168254	0.092499		OVR01_0070_F05	0.60937	0.056599	0.15082	0.059141
gnl.UG.Ssc.S35167666	1e-06	0.04506	0.168225	0.097176		gnl.UG.Ssc.S18547863	0.09157	0.047683	0.150741	0.083027
gnl.UG.Ssc.S35327513	1e-06	0.053732	0.168013	0.129925		gnl.UG.Ssc.S35169193	0.22281	0.055812	0.150686	0.075689
gnl.UG.Ssc.S17517101	0.023368	0.040584	0.167922	0.092517		gnl.UG.Ssc.S48378759	0.068342	0.041168	0.150679	0.079918
gnl.UG.Ssc.S26728785	0.039385	0.062194	0.167813	0.128853		gnl.UG.Ssc.S46877316	0.241921	0.061882	0.150664	0.074262
ITT01_0007_E04	0.015863	0.069083	0.167813	0.145488		gnl.UG.Ssc.S35173315	0.252973	0.060554	0.150482	0.080621
gnl.UG.Ssc.S19550409	0.04792	0.059358	0.167804	0.124013		gnl.UG.Ssc.S31116754	0.069915	0.063213	0.150429	0.119552
gnl.UG.Ssc.S19547297	0.040983	0.046064	0.167604	0.100643		gnl.UG.Ssc.S26710658	0.104864	0.045472	0.15041	0.073672
gnl.UG.Ssc.S35164904	1e-06	0.039476	0.167593	0.092756		gnl.UG.Ssc.S39836895	0.480034	0.064109	0.150398	0.063906
gnl.UG.Ssc.S35170154	0.016198	0.036408	0.167506	0.086456		gnl.UG.Ssc.S35173570	0.093448	0.063842	0.150306	0.11047
gnl.UG.Ssc.S40270517	1e-06	0.034625	0.167498	0.086847		SMG01_0077_E12	0.726491	0.049889	0.150301	0.050414
gnl.UG.Ssc.S23698189	0.449566	0.095342	0.167454	0.107263		LVRM1_0090_H01	0.052596	0.064115	0.150237	0.121803
gnl.UG.Ssc.S35168581	0.116331	0.05894	0.167401	0.0945		gnl.UG.Ssc.S22415865	0.144548	0.05801	0.150207	0.077839
gnl.UG.Ssc.S17515524	0.093097	0.051032	0.167356	0.098834		gnl.UG.Ssc.S35171667	0.189535	0.061211	0.150187	0.076718
LVRM1_0044_G03	0.084458	0.053563	0.167315	0.091071		gnl.UG.Ssc.S19538997	0.192711	0.059298	0.150161	0.070845
gnl.UG.Ssc.S35172348	0.03173	0.051075	0.167275	0.104324		gnl.UG.Ssc.S17514407	0.038368	0.041515	0.15001	0.096098
gnl.UG.Ssc.S35167130	0.060069	0.051196	0.16724	0.090558		MLN01_0067_H08	0.018256	0.041322	0.150009	0.096352
gnl.UG.Ssc.S35170581	1e-06	0.03373	0.167126	0.095029		gnl.UG.Ssc.S46879992	0.02803	0.035709	0.15	0.077161
gnl.UG.Ssc.S38675437	1e-06	0.054085	0.166974	0.117836		gnl.UG.Ssc.S35324990	0.009235	0.050436	0.14996	0.123694
gnl.UG.Ssc.S18550039	1e-06	0.052487	0.166962	0.136563		gnl.UG.Ssc.S46880907	1e-06	0.032547	0.149923	0.074929
gnl.UG.Ssc.S35172530	0.044648	0.055647	0.166951	0.114781		AMP01_0090_H07	0.04861	0.038571	0.149902	0.076109
OVR01_0027_F02	0.112861	0.056603	0.166934	0.090852		gnl.UG.Ssc.S35171123	0.029025	0.034079	0.149875	0.07723
gnl.UG.Ssc.S35165649	0.074903	0.068913	0.166927	0.12752		MLTL1_0048_F05	0.038633	0.038632	0.149847	0.081827
gnl.UG.Ssc.S35167460	0.672696	0.051853	0.166887	0.05072		DCI01_0066_B03	0.225705	0.063435	0.149837	0.07719
gnl.UG.Ssc.S29981644	0.038101	0.069242	0.166853	0.129621		gnl.UG.Ssc.S46881241	0.080928	0.046114	0.149824	0.08048
gnl.UG.Ssc.S35173525	1e-06	0.069314	0.166823	0.153978		gnl.UG.Ssc.S21656162	0.075189	0.043131	0.149712	0.076517
THY01_0022_C07	1e-06	0.04168	0.166775	0.092276		gnl.UG.Ssc.S46880035	0.037988	0.040749	0.149682	0.075626
gnl.UG.Ssc.S34530610	1e-06	0.046079	0.166567	0.105922		OVR01_0028_F05	1e-06	0.035817	0.149666	0.082572
gnl.UG.Ssc.S35174120	1e-06	0.034268	0.166561	0.094403		gnl.UG.Ssc.S35171925	0.131936	0.053466	0.149661	0.079747
gnl.UG.Ssc.S46875728	1e-06	0.065512	0.16654	0.142877		gnl.UG.Ssc.S40327551	1e-06	0.03171	0.149613	0.090176
SMG01_0064_D05	1e-06	0.036785	0.16635	0.106443		gnl.UG.Ssc.S14887890	0.097574	0.082996	0.149372	0.127907
gnl.UG.Ssc.S18546817	1e-06	0.039258	0.166342	0.09267		OVRM1_0198_B01	0.045995	0.050711	0.149346	0.105719
gnl.UG.Ssc.S40554875	0.024297	0.040426	0.166237	0.091791		gnl.UG.Ssc.S40508283	0.636429	0.049691	0.149326	0.044963
gnl.UG.Ssc.S31105617	0.039266	0.075518	0.166068	0.150426		gnl.UG.Ssc.S35165630	0.066663	0.043096	0.149276	0.079118
gnl.UG.Ssc.S50169630	0.130056	0.063001	0.165988	0.087657		gnl.UG.Ssc.S40543010	0.040105	0.038719	0.149264	0.076071
gnl.UG.Ssc.S35165224	0.072311	0.049066	0.165915	0.095459		gnl.UG.Ssc.S16762581	0.046519	0.040687	0.149057	0.082294
gnl.UG.Ssc.S35172518	0.318231	0.09201	0.165809	0.090626		AMP01_0076_G12	0.012375	0.040636	0.149031	0.088021
gnl.UG.Ssc.S35166492	0.221043	0.071927	0.165804	0.083729		gnl.UG.Ssc.S20453290	0.124131	0.080333	0.148918	0.130695
gnl.UG.Ssc.S40193801	0.324516	0.073728	0.165744	0.084127		gnl.UG.Ssc.S39944894	0.065315	0.051557	0.148859	0.091811
gnl.UG.Ssc.S46880206	0.01682	0.037875	0.165666	0.091378		TCH01_0006_C07	1e-06	0.060787	0.14884	0.111788
gnl.UG.Ssc.S35168425	0.069723	0.058167	0.165647	0.101623		UTR01_0064_F01	0.194026	0.064211	0.148837	0.079647
gnl.UG.Ssc.S46879134	1e-06	0.062974	0.165294	0.125363		gnl.UG.Ssc.S46877987	0.130753	0.055335	0.14883	0.080074
OVRM1_0106_G10	0.01991	0.059612	0.165286	0.149183		gnl.UG.Ssc.S23212797	0.562962	0.060763	0.148816	0.062545
DCI01_0078_A09	0.593532	0.058323	0.165277	0.060333		gnl.UG.Ssc.S39854232	0.255914	0.064667	0.148687	0.077628
gnl.UG.Ssc.S35171232	1e-06	0.039153	0.165272	0.100638		gnl.UG.Ssc.S31133636	0.021671	0.038608	0.148663	0.08788
AMP01_0095_F01	1e-06	0.070532	0.165195	0.143061		gnl.UG.Ssc.S35171651	1e-06	0.052083	0.148611	0.133007
gnl.UG.Ssc.S48857139	1e-06	0.040117	0.165128	0.087823		OVRM1_0055_H03	0.091919	0.049859	0.148606	0.083859
gnl.UG.Ssc.S46877728	1e-06	0.04125	0.165107	0.090353		gnl.UG.Ssc.S26724439	0.021331	0.044391	0.148325	0.087491
gnl.UG.Ssc.S35166907	0.045567	0.042295	0.165026	0.090722		OVRM1_0077_E07	1e-06	0.042311	0.148204	0.102817
OVRM1_0002_C05	1e-06	0.03853	0.164934	0.093802		gnl.UG.Ssc.S26725631	0.000305	0.027037	0.148191	0.074758
gnl.UG.Ssc.S20116151	1e-06	0.045476	0.164912	0.109812		gnl.UG.Ssc.S36126910	0.020882	0.035056	0.148168	0.081121
gnl.UG.Ssc.S47626228	1e-06	0.050489	0.164822	0.115057		gnl.UG.Ssc.S46879230	0.129142	0.048207	0.148034	0.080415
gnl.UG.Ssc.S6031534	0.299886	0.073087	0.164807	0.102981		gnl.UG.Ssc.S6054859	0.108116	0.051582	0.14798	0.080901
PTG01_0014_E10	0.028562	0.04225	0.164767	0.085613		gnl.UG.Ssc.S23758602	1e-06	0.056557	0.147897	0.123182
gnl.UG.Ssc.S40280021	0.03225	0.040143	0.164731	0.088358		gnl.UG.Ssc.S50184164	0.207712	0.059222	0.147782	0.075913
gnl.UG.Ssc.S35172297	0.057048	0.062915	0.164568	0.101486		SKNB1_0096_E06	0.084483	0.043259	0.14766	0.079177
gnl.UG.Ssc.S34497667	0.034671	0.051956	0.16442	0.107746		gnl.UG.Ssc.S35171749	1e-06	0.037826	0.147636	0.091021
gnl.UG.Ssc.S35169785	0.288581	0.077788	0.164392	0.09224		gnl.UG.Ssc.S18357321	0.049173	0.047115	0.147581	0.082657
gnl.UG.Ssc.S14765777	0.056496	0.053178	0.164324	0.096202		THY01_0110_F11	0.077804	0.041995	0.147568	0.07534
gnl.UG.Ssc.S40082795	0.150305	0.097459	0.164223	0.150383		gnl.UG.Ssc.S20944105	0.032698	0.033782	0.147322	0.07856
SPL01_0027_H08	0.019375	0.037661	0.164029	0.092645		gnl.UG.Ssc.S31120015	0.029943	0.047104	0.147301	0.116342
gnl.UG.Ssc.S18277271	0.015625	0.053042	0.164001	0.161173		LVR01_0081_A02	1e-06	0.030262	0.147167	0.083566
gnl.UG.Ssc.S14902001	0.038751	0.048311	0.16396	0.087375		gnl.UG.Ssc.S35168496	0.024316	0.041969	0.147164	0.096333
gnl.UG.Ssc.S35166365	0.059971	0.052023	0.163774	0.091881		gnl.UG.Ssc.S29991259	0.023362	0.064965	0.14713	0.126993
gnl.UG.Ssc.S19544757	1e-06	0.048607	0.16362	0.099634		gnl.UG.Ssc.S35170620	0.205861	0.059972	0.147	0.081895
TCH01_0094_D06	1e-06	0.044906	0.163602	0.09728		gnl.UG.Ssc.S46877341	0.151023	0.056162	0.146946	0.077861
gnl.UG.Ssc.S18380710	1e-06	0.036144	0.163577	0.086086		THY01_0048_B12	0.011822	0.047831	0.146915	0.116137
gnl.UG.Ssc.S35170561	0.111855	0.063792	0.163552	0.100468		ADR01_0084_D06	0.051507	0.036582	0.146876	0.077941
gnl.UG.Ssc.S17514578	0.018374	0.039809	0.163481	0.091851		gnl.UG.Ssc.S46877280	1e-06	0.058811	0.146794	0.116992
gnl.UG.Ssc.S39786939	0.092171	0.053102	0.163445	0.08545		gnl.UG.Ssc.S16763004	0.653434	0.047832	0.146746	0.050209
gnl.UG.Ssc.S40286740	0.06174	0.046596	0.163388	0.091787		MLN01_0066_A10	0.097045	0.049842	0.146702	0.079032
gnl.UG.Ssc.S35165065	0.116586	0.060416	0.163348	0.093619		DCI01_0068_E12	0.11989	0.052699	0.146688	0.083721
gnl.UG.Ssc.S35171524	0.320069	0.078052	0.1629	0.090171		gnl.UG.Ssc.S18549522	1e-06	0.040202	0.146638	0.095104
SPL01_0013_H04	0.117366	0.051011	0.162897	0.088557		gnl.UG.Ssc.S46876776	0.112519	0.048954	0.146619	0.079935
gnl.UG.Ssc.S46880436	0.013511	0.036198	0.162771	0.08872		gnl.UG.Ssc.S26406052	1e-06	0.032654	0.146554	0.084223
gnl.UG.Ssc.S35168733	1e-06	0.044186	0.162765	0.103582		gnl.UG.Ssc.S40096700	1e-06	0.03573	0.14654	0.096009
gnl.UG.Ssc.S19540289	0.077281	0.068366	0.162462	0.129194		gnl.UG.Ssc.S35173453	0.047475	0.041418	0.146356	0.08173
gnl.UG.Ssc.S35173922	0.259458	0.109347	0.162441	0.126899		gnl.UG.Ssc.S38794848	0.100289	0.049898	0.146264	0.080119
gnl.UG.Ssc.S40527391	1e-06	0.053939	0.162419	0.108764		gnl.UG.Ssc.S19539719	1e-06	0.036164	0.146247	0.097703
gnl.UG.Ssc.S26718173	1e-06	0.060577	0.162366	0.160742		gnl.UG.Ssc.S43509654	0.085807	0.046256	0.146071	0.075688
gnl.UG.Ssc.S31101577	1e-06	0.034937	0.162186	0.087571		gnl.UG.Ssc.S40106146	1e-06	0.055634	0.145867	0.119314
gnl.UG.Ssc.S19542924	1e-06	0.043353	0.162146	0.090059		gnl.UG.Ssc.S35171958	0.156406	0.0587	0.145861	0.07705
gnl.UG.Ssc.S18548038	1e-06	0.073546	0.162122	0.149776		LVRM1_0126_A07	0.193473	0.05851	0.145855	0.075778
gnl.UG.Ssc.S46876484	0.048316	0.045939	0.162122	0.094348		gnl.UG.Ssc.S40064815	0.277619	0.06802	0.145853	0.07769
gnl.UG.Ssc.S40591094	1e-06	0.043513	0.162094	0.096268		gnl.UG.Ssc.S40315709	0.001506	0.04417	0.145796	0.102057
MLN01_0101_E02	0.10721	0.057452	0.162056	0.094453		gnl.UG.Ssc.S23766848	0.109145	0.050889	0.145758	0.083924
gnl.UG.Ssc.S19536867	0.170362	0.055479	0.162028	0.092379		gnl.UG.Ssc.S46878898	0.166357	0.055344	0.145711	0.081448
gnl.UG.Ssc.S35167474	0.03009	0.046048	0.162028	0.084949		gnl.UG.Ssc.S18277825	0.041281	0.041624	0.145662	0.101507
DCI01_0060_H06	0.236546	0.077509	0.161974	0.082002		AMP01_0011_F03	0.083742	0.045052	0.145641	0.081944
gnl.UG.Ssc.S23213112	0.01632	0.058131	0.161874	0.143038		MLTL1_0056_D10	0.005171	0.031163	0.145616	0.078613
gnl.UG.Ssc.S35164611	0.039494	0.043564	0.161771	0.093419		TES01_0088_B11	0.064208	0.042442	0.145589	0.075677
gnl.UG.Ssc.S46879439	0.022602	0.045067	0.161597	0.088056		gnl.UG.Ssc.S29979819	0.024241	0.048315	0.145565	0.116763
gnl.UG.Ssc.S23758772	0.014386	0.034696	0.161569	0.091533		gnl.UG.Ssc.S40519425	0.076075	0.059301	0.145555	0.103271
gnl.UG.Ssc.S35167512	0.048106	0.042995	0.161538	0.090986		gnl.UG.Ssc.S23763381	1e-06	0.037744	0.145544	0.072351
gnl.UG.Ssc.S19545843	0.07276	0.072253	0.161488	0.132625		THY01_0057_A11	0.05191	0.043171	0.145495	0.083267
gnl.UG.Ssc.S35171245	0.665887	0.056589	0.161294	0.060953		ADR01_0026_H12	1e-06	0.059097	0.145323	0.12167
gnl.UG.Ssc.S17517447	0.099566	0.054128	0.161289	0.08909		gnl.UG.Ssc.S35167220	0.056529	0.04081	0.14529	0.073623
gnl.UG.Ssc.S18378680	0.045283	0.046692	0.16126	0.094582		gnl.UG.Ssc.S6066273	0.24941	0.080561	0.145228	0.092709
gnl.UG.Ssc.S46879112	0.15126	0.084391	0.161089	0.116627		gnl.UG.Ssc.S19536957	0.069941	0.049485	0.145201	0.089835
gnl.UG.Ssc.S35167255	1e-06	0.038729	0.160955	0.087463		gnl.UG.Ssc.S31127536	1e-06	0.062658	0.145196	0.115941
gnl.UG.Ssc.S23766996	0.0166	0.040224	0.160893	0.096673		THY01_0008_D11	0.042424	0.041751	0.144942	0.083422
gnl.UG.Ssc.S40208132	0.018089	0.04144	0.160786	0.093226		gnl.UG.Ssc.S6072859	0.191044	0.060091	0.144884	0.08044
gnl.UG.Ssc.S18381997	1e-06	0.037938	0.160662	0.090142		gnl.UG.Ssc.S18354874	0.027831	0.033922	0.144814	0.081649
gnl.UG.Ssc.S40513051	0.097217	0.059455	0.160657	0.085822		gnl.UG.Ssc.S40498202	0.0074	0.033399	0.144781	0.077964
SPL01_0074_C06	0.278449	0.086061	0.160656	0.115305		gnl.UG.Ssc.S46878142	0.184178	0.059562	0.14471	0.079693
gnl.UG.Ssc.S35167413	0.057703	0.049292	0.160585	0.090133		gnl.UG.Ssc.S18383491	0.033503	0.035261	0.144676	0.08271
gnl.UG.Ssc.S40098881	1e-06	0.065825	0.160556	0.113341		gnl.UG.Ssc.S36164941	0.081965	0.049478	0.144642	0.076032
LVRM1_0198_H07	0.063588	0.069792	0.160552	0.157854		gnl.UG.Ssc.S35167106	0.184846	0.056229	0.144609	0.070726
gnl.UG.Ssc.S23770889	0.147872	0.060868	0.160518	0.09714		gnl.UG.Ssc.S31117329	0.028981	0.051032	0.144601	0.115541
gnl.UG.Ssc.S39994671	1e-06	0.061225	0.160475	0.110464		gnl.UG.Ssc.S23764286	0.102549	0.04791	0.144583	0.08447
gnl.UG.Ssc.S5999924	1e-06	0.042254	0.160428	0.09639		PTG01_0080_E09	0.067952	0.059135	0.144563	0.114095
gnl.UG.Ssc.S18384620	1e-06	0.044952	0.160392	0.121444		gnl.UG.Ssc.S26730867	0.000977	0.049116	0.144465	0.137032
gnl.UG.Ssc.S18358035	1e-06	0.06006	0.16034	0.13608		gnl.UG.Ssc.S46878789	0.069317	0.047316	0.144379	0.083363
gnl.UG.Ssc.S40978319	1e-06	0.034599	0.160226	0.09203		gnl.UG.Ssc.S40350735	0.136067	0.063426	0.144358	0.088256
gnl.UG.Ssc.S35168543	1e-06	0.0414	0.160213	0.090747		gnl.UG.Ssc.S23693015	0.097309	0.0505	0.144339	0.075849
gnl.UG.Ssc.S35166053	1e-06	0.034088	0.160115	0.096165		gnl.UG.Ssc.S46880174	0.215031	0.067483	0.144203	0.07613
gnl.UG.Ssc.S38676074	0.070186	0.058847	0.160072	0.114285		TCH01_0023_D06	0.062215	0.043845	0.144163	0.075025
PBL01_0009_D07	0.065478	0.049929	0.160058	0.094435		gnl.UG.Ssc.S46881204	0.029057	0.03686	0.144146	0.073309
gnl.UG.Ssc.S5991837	0.018177	0.043393	0.160003	0.09104		ADR01_0071_F09	0.003033	0.031415	0.144131	0.073893
gnl.UG.Ssc.S29980382	0.009614	0.05954	0.159878	0.172859		gnl.UG.Ssc.S46879930	0.239856	0.060909	0.1441	0.07534
gnl.UG.Ssc.S20944553	0.060233	0.072435	0.159694	0.137169		gnl.UG.Ssc.S35164559	0.004766	0.04016	0.144082	0.096514
gnl.UG.Ssc.S35168199	0.085046	0.054279	0.159688	0.081431		gnl.UG.Ssc.S50207049	0.005841	0.03058	0.144014	0.076758
gnl.UG.Ssc.S35169375	0.455467	0.074958	0.159572	0.084832		gnl.UG.Ssc.S46876771	1e-06	0.054796	0.143853	0.10758
gnl.UG.Ssc.S19537007	0.038555	0.045185	0.159565	0.091938		gnl.UG.Ssc.S23701374	0.05996	0.050219	0.143746	0.086264
gnl.UG.Ssc.S35164408	1e-06	0.040889	0.15955	0.098987		gnl.UG.Ssc.S40156034	0.032288	0.03498	0.143735	0.082523
gnl.UG.Ssc.S39980685	0.321328	0.078954	0.159522	0.088971		gnl.UG.Ssc.S23763650	1e-06	0.048994	0.143676	0.104098
gnl.UG.Ssc.S36127277	1e-06	0.044921	0.159362	0.10108		gnl.UG.Ssc.S39819270	1e-06	0.053173	0.143651	0.115386
gnl.UG.Ssc.S35171125	0.094877	0.061633	0.159314	0.104696		gnl.UG.Ssc.S38480337	1e-06	0.056757	0.143636	0.127391
PTG01_0019_B05	0.242552	0.073079	0.159161	0.094184		gnl.UG.Ssc.S26721918	1e-06	0.033534	0.143348	0.075089
gnl.UG.Ssc.S40265019	0.066156	0.062499	0.159065	0.111626		gnl.UG.Ssc.S5993568	0.09086	0.044618	0.143332	0.076199
gnl.UG.Ssc.S35167898	0.194269	0.066791	0.158946	0.089934		gnl.UG.Ssc.S40558595	0.085902	0.04765	0.143305	0.078144
gnl.UG.Ssc.S18377232	0.045476	0.043844	0.158933	0.093297		gnl.UG.Ssc.S35167344	1e-06	0.029653	0.14324	0.088535
gnl.UG.Ssc.S6065497	0.071702	0.05462	0.158923	0.08852		gnl.UG.Ssc.S23757485	0.052099	0.063688	0.14321	0.125024
gnl.UG.Ssc.S34517654	0.078184	0.053531	0.158824	0.08975		gnl.UG.Ssc.S35170320	0.058325	0.043682	0.143201	0.071955
gnl.UG.Ssc.S46877349	0.23192	0.071773	0.158398	0.085027		gnl.UG.Ssc.S18359557	0.08738	0.048555	0.142949	0.079866
gnl.UG.Ssc.S39872872	1e-06	0.073316	0.15836	0.13613		ADR01_0052_A07	0.006006	0.031006	0.142916	0.07897
gnl.UG.Ssc.S35173667	1e-06	0.040413	0.158344	0.103283		gnl.UG.Ssc.S29983874	0.461419	0.085157	0.142888	0.0905
gnl.UG.Ssc.S17524832	0.126146	0.055476	0.158333	0.086867		gnl.UG.Ssc.S22281949	0.026072	0.051004	0.14283	0.12437
gnl.UG.Ssc.S46879300	0.059039	0.048526	0.158323	0.093526		gnl.UG.Ssc.S17517581	0.09134	0.044553	0.142532	0.076373
gnl.UG.Ssc.S21656158	0.051615	0.055265	0.1583	0.098014		PTG01_0048_C10	1e-06	0.029963	0.142462	0.082056
gnl.UG.Ssc.S46878730	1e-06	0.035098	0.158273	0.085191		gnl.UG.Ssc.S46877819	0.674896	0.050648	0.142415	0.054099
gnl.UG.Ssc.S40482232	1e-06	0.039933	0.158255	0.090679		gnl.UG.Ssc.S29978457	0.031189	0.056938	0.142348	0.106757
gnl.UG.Ssc.S46876741	0.035875	0.040914	0.158126	0.093376		gnl.UG.Ssc.S35168042	1e-06	0.033207	0.142258	0.085511
gnl.UG.Ssc.S18385103	0.024781	0.053567	0.158121	0.128251		gnl.UG.Ssc.S18554615	0.059695	0.040078	0.142237	0.077472
gnl.UG.Ssc.S40206152	1e-06	0.04748	0.158096	0.113178		gnl.UG.Ssc.S29988897	0.026544	0.037896	0.142193	0.075619
gnl.UG.Ssc.S20116676	0.486211	0.098459	0.15809	0.110517		gnl.UG.Ssc.S23691079	0.064512	0.041807	0.14215	0.076803
gnl.UG.Ssc.S26716926	0.082701	0.05065	0.157929	0.08853		gnl.UG.Ssc.S35172575	0.050721	0.038547	0.142071	0.079702
gnl.UG.Ssc.S29270765	0.077569	0.051923	0.157828	0.099131		gnl.UG.Ssc.S47626205	0.126144	0.053496	0.142061	0.08124
TES01_0102_H07	0.009142	0.038772	0.157777	0.102458		gnl.UG.Ssc.S46879115	0.125814	0.054148	0.141979	0.076106
gnl.UG.Ssc.S35165682	0.300743	0.067235	0.157687	0.080791		gnl.UG.Ssc.S35170308	0.170479	0.060346	0.141924	0.077131
gnl.UG.Ssc.S40087334	1e-06	0.055701	0.157599	0.126286		gnl.UG.Ssc.S35172251	0.016913	0.031163	0.141907	0.079275
PTG01_0097_D03	0.002287	0.052953	0.157575	0.129816		gnl.UG.Ssc.S26725174	1e-06	0.056495	0.141899	0.117423
gnl.UG.Ssc.S18357511	0.417027	0.076495	0.157492	0.080617		gnl.UG.Ssc.S35167851	0.107759	0.049361	0.141676	0.077693
gnl.UG.Ssc.S35168233	0.013847	0.041433	0.157473	0.092403		ADR01_0054_D04	0.003783	0.029511	0.141558	0.077492
gnl.UG.Ssc.S16771008	0.020766	0.055881	0.157187	0.125424		gnl.UG.Ssc.S22839339	0.096406	0.069854	0.141469	0.111441
gnl.UG.Ssc.S23213283	0.022531	0.043141	0.157065	0.092294		gnl.UG.Ssc.S43945732	1e-06	0.031267	0.141422	0.07825
gnl.UG.Ssc.S6013669	0.079957	0.060185	0.157034	0.116615		gnl.UG.Ssc.S23689821	0.120369	0.055056	0.141386	0.074377
gnl.UG.Ssc.S40426887	0.167081	0.059678	0.157001	0.092891		gnl.UG.Ssc.S35174000	1e-06	0.030416	0.141324	0.075747
gnl.UG.Ssc.S52535117	1e-06	0.054266	0.156981	0.099821		gnl.UG.Ssc.S26733493	0.401251	0.09016	0.141164	0.112581
gnl.UG.Ssc.S31126788	0.079606	0.058997	0.156979	0.08897		gnl.UG.Ssc.S35168888	0.113585	0.05447	0.14112	0.076041
gnl.UG.Ssc.S35170462	0.099863	0.056705	0.156567	0.083846		gnl.UG.Ssc.S35166599	0.044562	0.041546	0.141114	0.084555
gnl.UG.Ssc.S35164714	0.097717	0.053134	0.156317	0.100863		gnl.UG.Ssc.S40149328	0.035705	0.041871	0.141065	0.080661
gnl.UG.Ssc.S6038268	0.043006	0.055594	0.156276	0.118196		gnl.UG.Ssc.S18546698	0.126288	0.048956	0.141004	0.07047
SKNB1_0074_D10	0.019434	0.038745	0.156196	0.09033		gnl.UG.Ssc.S35173179	0.015516	0.028685	0.140952	0.074479
gnl.UG.Ssc.S46877925	0.088173	0.073521	0.156114	0.134845		gnl.UG.Ssc.S35164753	0.174205	0.063051	0.140929	0.080637
UTR01_0075_F05	0.004348	0.03637	0.156012	0.093403		gnl.UG.Ssc.S46875672	0.013552	0.032513	0.14088	0.079728
gnl.UG.Ssc.S40159769	0.323527	0.087562	0.156004	0.092633		OVRM1_0168_A04	0.006716	0.039574	0.140861	0.099449
gnl.UG.Ssc.S35171947	0.307694	0.07728	0.15597	0.082054		gnl.UG.Ssc.S6073613	0.059145	0.044034	0.140716	0.08052
gnl.UG.Ssc.S35170800	0.188392	0.064196	0.155962	0.096033		OVRM1_0063_A04	0.354033	0.073712	0.140713	0.06993
gnl.UG.Ssc.S31108948	0.049398	0.047849	0.155622	0.094002		gnl.UG.Ssc.S18553551	1e-06	0.056551	0.140687	0.136053
OVR01_0020_E01	0.344959	0.084076	0.155593	0.103638		gnl.UG.Ssc.S46876834	0.288926	0.068941	0.140673	0.076586
gnl.UG.Ssc.S41446731	0.117425	0.052916	0.155558	0.088893		gnl.UG.Ssc.S39946921	0.093359	0.053077	0.140661	0.074945
gnl.UG.Ssc.S19541074	0.021689	0.055451	0.155557	0.133859		BKFL1_0101_E09	1e-06	0.040708	0.140524	0.094875
gnl.UG.Ssc.S46877011	0.072542	0.049931	0.155469	0.091349		BKFL1_0009_H07	0.273903	0.064304	0.140506	0.073158
gnl.UG.Ssc.S46880590	0.00247	0.032946	0.155445	0.090764		gnl.UG.Ssc.S6667439	0.004066	0.035416	0.140459	0.087267
THY01_0001_A12	0.022978	0.038964	0.155413	0.09192		gnl.UG.Ssc.S26731870	0.045463	0.062343	0.140438	0.112591
gnl.UG.Ssc.S18377822	0.627582	0.056837	0.155365	0.064407		gnl.UG.Ssc.S18555750	0.815553	0.036162	0.140422	0.039736
gnl.UG.Ssc.S35164533	0.232626	0.074621	0.155352	0.08478		gnl.UG.Ssc.S35164420	1e-06	0.031106	0.140393	0.075873
gnl.UG.Ssc.S35168276	0.068392	0.054898	0.155258	0.091839		gnl.UG.Ssc.S26721085	0.007219	0.049464	0.140389	0.147891
gnl.UG.Ssc.S46877545	0.031642	0.051118	0.155182	0.104124		gnl.UG.Ssc.S35166276	0.144365	0.056445	0.14037	0.079005
PTG01_0039_H04	0.029759	0.063571	0.155156	0.127451		gnl.UG.Ssc.S35170411	0.044979	0.044783	0.140321	0.081359
gnl.UG.Ssc.S40471826	0.104279	0.057378	0.15515	0.089741		gnl.UG.Ssc.S40555341	1e-06	0.051701	0.140285	0.121183
gnl.UG.Ssc.S35165742	0.557852	0.058728	0.155047	0.059873		SPL01_0060_A09	0.14344	0.052462	0.140189	0.080293
PBL01_0077_B05	1e-06	0.055733	0.155001	0.119395		gnl.UG.Ssc.S50013346	0.133245	0.049598	0.140056	0.07666
gnl.UG.Ssc.S40479130	0.001338	0.044517	0.154779	0.112704		gnl.UG.Ssc.S50166558	0.739072	0.055594	0.140046	0.062456
gnl.UG.Ssc.S46877284	0.666268	0.059517	0.154614	0.058399		gnl.UG.Ssc.S35173673	0.020569	0.033889	0.140037	0.08084
gnl.UG.Ssc.S50086143	0.012655	0.040714	0.154608	0.105142		gnl.UG.Ssc.S18554905	0.065059	0.041604	0.139881	0.078756
LVRM1_0024_A03	0.012483	0.037746	0.154582	0.092277		gnl.UG.Ssc.S26646492	0.059445	0.053341	0.139593	0.080459
gnl.UG.Ssc.S35169982	0.112143	0.055481	0.154556	0.080894		gnl.UG.Ssc.S31102109	1e-06	0.034224	0.139591	0.082721
gnl.UG.Ssc.S35164277	0.090975	0.052006	0.15435	0.088154		gnl.UG.Ssc.S35174312	0.045829	0.036805	0.139541	0.077998
gnl.UG.Ssc.S35171251	0.05559	0.044964	0.154295	0.083342		gnl.UG.Ssc.S32382476	0.071825	0.060499	0.139527	0.106484
ADR01_0047_A08	1e-06	0.037931	0.153826	0.082657		gnl.UG.Ssc.S35169208	0.037236	0.037653	0.139482	0.080219
UTR01_0023_H10	0.013407	0.05135	0.153726	0.115672		gnl.UG.Ssc.S11319405	0.045697	0.044037	0.139398	0.091254
gnl.UG.Ssc.S6082016	0.045781	0.061793	0.153657	0.115856		gnl.UG.Ssc.S23696828	1e-06	0.048424	0.139367	0.102303
gnl.UG.Ssc.S35172591	0.033391	0.049152	0.153648	0.105427		AMP01_0071_C06	0.469253	0.071476	0.139357	0.068303
gnl.UG.Ssc.S40290488	1e-06	0.037653	0.153612	0.095637		gnl.UG.Ssc.S17501934	0.071332	0.054405	0.139351	0.099166
gnl.UG.Ssc.S27604742	0.040062	0.063793	0.153367	0.134426		gnl.UG.Ssc.S40380547	0.010023	0.030226	0.139337	0.086155
gnl.UG.Ssc.S23768320	0.400164	0.065079	0.153262	0.080345		MLN01_0081_D06	0.025644	0.03879	0.139329	0.074155
gnl.UG.Ssc.S35165405	1e-06	0.041126	0.153249	0.106806		gnl.UG.Ssc.S31117014	0.071065	0.045527	0.139268	0.086367
gnl.UG.Ssc.S46880472	0.072187	0.047378	0.153222	0.093099		PTG01_0108_C06	0.013823	0.042114	0.139097	0.095494
gnl.UG.Ssc.S39998179	0.00719	0.039373	0.153186	0.107433		gnl.UG.Ssc.S31125030	0.068059	0.044428	0.138999	0.071792
gnl.UG.Ssc.S40232412	0.056817	0.059768	0.153112	0.096633		LVRM1_0156_E03	0.004896	0.040706	0.138861	0.095481
gnl.UG.Ssc.S39861498	0.253798	0.067045	0.15305	0.084647		gnl.UG.Ssc.S40376675	0.03254	0.038348	0.138789	0.078758
gnl.UG.Ssc.S26712735	0.00231	0.058045	0.153035	0.153024		THY01_0001_C01	0.073686	0.056145	0.138788	0.093758
gnl.UG.Ssc.S23766570	0.780204	0.063694	0.153019	0.068379		gnl.UG.Ssc.S35173619	0.139311	0.053283	0.138631	0.075595
gnl.UG.Ssc.S40548075	1e-06	0.037394	0.152928	0.087284		OVRM1_0057_E07	0.003057	0.043184	0.138631	0.107095
gnl.UG.Ssc.S40144734	1e-06	0.05543	0.152806	0.109099		gnl.UG.Ssc.S14897298	1e-06	0.041463	0.138571	0.116647
gnl.UG.Ssc.S18272639	0.011489	0.034037	0.152593	0.094083		gnl.UG.Ssc.S40335524	0.438063	0.074545	0.138567	0.072208
gnl.UG.Ssc.S39934250	0.002062	0.04025	0.152551	0.107276		gnl.UG.Ssc.S35170800	0.104668	0.047776	0.138551	0.083802
gnl.UG.Ssc.S35173319	0.007912	0.036773	0.152492	0.090047		gnl.UG.Ssc.S14895344	1e-06	0.055633	0.13852	0.107812
gnl.UG.Ssc.S50169691	0.046764	0.056233	0.152462	0.114331		gnl.UG.Ssc.S35165411	0.007621	0.03391	0.138502	0.080872
SPL01_0013_C03	1e-06	0.047796	0.152331	0.110308		UTR01_0022_B09	1e-06	0.029429	0.13849	0.082322
gnl.UG.Ssc.S34532008	0.058513	0.07959	0.152295	0.15752		TCH01_0070_B06	0.116791	0.055661	0.138449	0.095102
gnl.UG.Ssc.S35173658	0.159702	0.066921	0.152252	0.100945		SMG01_0062_A10	0.014688	0.036151	0.138284	0.078151
THY01_0054_B09	0.08184	0.048354	0.152057	0.087948		gnl.UG.Ssc.S24663702	0.025169	0.03495	0.138246	0.068759
gnl.UG.Ssc.S18384473	1e-06	0.07602	0.151977	0.151968		gnl.UG.Ssc.S40155098	0.075197	0.046465	0.138041	0.081577
gnl.UG.Ssc.S23700477	0.004809	0.040612	0.151924	0.104901		THY01_0046_E12	0.042778	0.041533	0.138041	0.083811
MLN01_0002_C04	0.125549	0.058616	0.151852	0.089225		gnl.UG.Ssc.S18382520	0.576501	0.05139	0.137995	0.049169
gnl.UG.Ssc.S50196386	0.01917	0.039516	0.151808	0.087161		gnl.UG.Ssc.S40314380	0.240635	0.063867	0.137744	0.068287
gnl.UG.Ssc.S23213561	0.03067	0.039352	0.151696	0.086092		gnl.UG.Ssc.S40480746	0.029703	0.037066	0.13765	0.089677
gnl.UG.Ssc.S39796889	0.113628	0.058348	0.151665	0.089469		UTR01_0052_A01	0.003055	0.042735	0.137632	0.091917
gnl.UG.Ssc.S35167795	0.082264	0.050943	0.151295	0.090215		gnl.UG.Ssc.S46880657	1e-06	0.029399	0.137566	0.077703
gnl.UG.Ssc.S35165301	0.141613	0.064123	0.151221	0.092397		gnl.UG.Ssc.S19542535	1e-06	0.051471	0.137534	0.118843
gnl.UG.Ssc.S20116738	0.278397	0.073114	0.151116	0.096189		gnl.UG.Ssc.S38479734	1e-06	0.060186	0.137533	0.133554
gnl.UG.Ssc.S17526940	0.045513	0.045814	0.151048	0.085681		gnl.UG.Ssc.S18551724	0.026597	0.041761	0.137443	0.095946
gnl.UG.Ssc.S26720803	0.230385	0.066797	0.151034	0.087404		gnl.UG.Ssc.S35165112	0.044529	0.055297	0.13743	0.113232
gnl.UG.Ssc.S37211119	0.006137	0.033204	0.151017	0.091179		gnl.UG.Ssc.S35166441	0.04635	0.040871	0.137417	0.077946
gnl.UG.Ssc.S26727188	1e-06	0.037955	0.150977	0.085089		THY01_0206_F08	0.087465	0.053203	0.137385	0.084154
gnl.UG.Ssc.S40193329	0.039804	0.034537	0.150963	0.08568		gnl.UG.Ssc.S18549491	0.058057	0.041369	0.137368	0.074498
gnl.UG.Ssc.S6063121	1e-06	0.065395	0.150808	0.117097		gnl.UG.Ssc.S26719435	0.203738	0.066592	0.137339	0.077994
gnl.UG.Ssc.S23699968	0.113913	0.056725	0.150694	0.088527		SKNB1_0010_A03	0.085585	0.068279	0.137317	0.116708
gnl.UG.Ssc.S46880251	1e-06	0.044653	0.150687	0.088114		OVR01_0086_C10	0.038158	0.056203	0.137312	0.101559
gnl.UG.Ssc.S19550139	1e-06	0.039967	0.150641	0.103		gnl.UG.Ssc.S20116666	1e-06	0.032263	0.13718	0.07547
gnl.UG.Ssc.S22612236	0.021013	0.039692	0.150557	0.089748		ADR01_0079_A08	0.064356	0.044945	0.137076	0.076509
gnl.UG.Ssc.S35172703	0.530405	0.071797	0.150485	0.073812		gnl.UG.Ssc.S18377223	0.046177	0.03946	0.136893	0.076374
gnl.UG.Ssc.S35169206	0.194219	0.066012	0.150472	0.085359		AMP01_0017_H04	0.032925	0.039895	0.13689	0.074998
gnl.UG.Ssc.S18383646	0.111908	0.077534	0.150468	0.151068		gnl.UG.Ssc.S35165302	1e-06	0.027776	0.136837	0.075122
gnl.UG.Ssc.S23694635	0.329268	0.066098	0.150429	0.079043		gnl.UG.Ssc.S40103354	0.203238	0.069442	0.136809	0.07147
gnl.UG.Ssc.S23213253	0.079921	0.052661	0.150358	0.08681		gnl.UG.Ssc.S35172787	0.070619	0.042229	0.136773	0.076778
gnl.UG.Ssc.S23695270	0.069997	0.053906	0.150324	0.109458		gnl.UG.Ssc.S23213543	0.130936	0.054335	0.136763	0.074835
gnl.UG.Ssc.S39917561	0.036163	0.053995	0.150294	0.113281		gnl.UG.Ssc.S46881077	0.043645	0.043928	0.136688	0.10494
gnl.UG.Ssc.S20945373	0.097283	0.057849	0.150238	0.091779		gnl.UG.Ssc.S19543756	0.015713	0.033263	0.136605	0.080352
gnl.UG.Ssc.S35168416	0.035497	0.043801	0.150201	0.083505		gnl.UG.Ssc.S19543764	0.119163	0.047235	0.136591	0.075006
gnl.UG.Ssc.S27598948	1e-06	0.042661	0.150144	0.090716		gnl.UG.Ssc.S46876346	1e-06	0.033384	0.136565	0.080696
OVRM1_0056_F12	0.111112	0.060441	0.150116	0.088297		gnl.UG.Ssc.S46876118	0.086563	0.046133	0.136549	0.069791
gnl.UG.Ssc.S40053191	1e-06	0.051627	0.150065	0.13485		gnl.UG.Ssc.S40081063	1e-06	0.038414	0.136469	0.109539
gnl.UG.Ssc.S35165460	0.056969	0.057143	0.149858	0.122445		gnl.UG.Ssc.S19541281	1e-06	0.040334	0.136439	0.084831
gnl.UG.Ssc.S31114178	1e-06	0.035143	0.14976	0.090833		gnl.UG.Ssc.S35170919	0.225569	0.060984	0.136392	0.072872
gnl.UG.Ssc.S18557861	0.063439	0.048142	0.149743	0.091825		gnl.UG.Ssc.S40549960	0.063228	0.042946	0.136349	0.075341
gnl.UG.Ssc.S37223544	0.018926	0.037329	0.149727	0.088018		gnl.UG.Ssc.S46880133	0.630395	0.050064	0.136262	0.050845
gnl.UG.Ssc.S17511979	0.088283	0.062858	0.14958	0.132616		gnl.UG.Ssc.S18551169	0.315247	0.065328	0.136235	0.073024
gnl.UG.Ssc.S34496141	0.040217	0.038717	0.149576	0.08383		gnl.UG.Ssc.S46878893	0.026786	0.039569	0.136227	0.079093
gnl.UG.Ssc.S26711200	0.063393	0.054354	0.149383	0.097048		AMP01_0005_B07	0.033045	0.037595	0.136222	0.076571
ITT01_0006_F05	0.049909	0.044622	0.149351	0.087652		gnl.UG.Ssc.S39971515	0.055378	0.057475	0.136129	0.117448
gnl.UG.Ssc.S35172914	0.007249	0.048394	0.149332	0.105304		gnl.UG.Ssc.S14891358	0.056227	0.069033	0.136108	0.149495
gnl.UG.Ssc.S17524616	0.078826	0.049185	0.149301	0.087434		gnl.UG.Ssc.S35166370	1e-06	0.039856	0.136058	0.098112
gnl.UG.Ssc.S6082931	0.278914	0.070644	0.149256	0.090776		gnl.UG.Ssc.S39838935	1e-06	0.031445	0.1358	0.075954
PTG01_0071_C08	0.115216	0.056736	0.149201	0.084209		OVRM1_0196_B01	0.106334	0.054789	0.135716	0.075446
gnl.UG.Ssc.S6061350	0.027808	0.043495	0.149161	0.118263		gnl.UG.Ssc.S35166300	0.076373	0.043829	0.135684	0.072019
gnl.UG.Ssc.S18551520	0.072439	0.050758	0.149127	0.089667		gnl.UG.Ssc.S46876750	0.038747	0.03637	0.135554	0.076142
gnl.UG.Ssc.S46878659	0.035733	0.040961	0.148989	0.088997		gnl.UG.Ssc.S17518305	0.161549	0.059745	0.135509	0.078679
gnl.UG.Ssc.S46876424	0.028571	0.047065	0.148938	0.088103		gnl.UG.Ssc.S35172748	0.084773	0.057247	0.135454	0.087789
gnl.UG.Ssc.S40176046	0.324267	0.07674	0.148867	0.080383		LNG01_0077_A05	0.239911	0.064387	0.135344	0.079721
gnl.UG.Ssc.S18383278	1e-06	0.046209	0.148773	0.083955		gnl.UG.Ssc.S19546179	0.076517	0.042251	0.13496	0.075068
gnl.UG.Ssc.S39940285	0.286254	0.10759	0.148708	0.137992		gnl.UG.Ssc.S35165404	0.266813	0.064549	0.134853	0.066707
gnl.UG.Ssc.S35167341	0.025707	0.038766	0.148579	0.088858		gnl.UG.Ssc.S39767030	0.138824	0.078073	0.134827	0.103417
gnl.UG.Ssc.S18309024	0.003017	0.053259	0.14856	0.127144		gnl.UG.Ssc.S35164006	1e-06	0.044059	0.134764	0.091741
gnl.UG.Ssc.S35166559	0.144553	0.061566	0.148524	0.076038		gnl.UG.Ssc.S18379691	1e-06	0.038659	0.134748	0.091427
gnl.UG.Ssc.S26727275	0.086911	0.060737	0.148505	0.116199		gnl.UG.Ssc.S35165573	0.140243	0.051838	0.134716	0.074496
gnl.UG.Ssc.S46879322	0.012475	0.038007	0.148496	0.088314		gnl.UG.Ssc.S35173416	0.056081	0.040347	0.134708	0.084651
gnl.UG.Ssc.S35170077	0.024721	0.052789	0.148373	0.101138		gnl.UG.Ssc.S40553929	1e-06	0.036969	0.134624	0.079738
gnl.UG.Ssc.S23768212	0.115561	0.063081	0.148335	0.105061		AMP01_0054_B04	0.107388	0.049405	0.134593	0.081562
gnl.UG.Ssc.S31102724	1e-06	0.065944	0.148325	0.149895		gnl.UG.Ssc.S35166227	0.160221	0.054465	0.134576	0.085102
gnl.UG.Ssc.S35170358	1e-06	0.039177	0.148225	0.082665		gnl.UG.Ssc.S35174120	0.203469	0.063645	0.134543	0.074564
gnl.UG.Ssc.S35164979	0.059731	0.047588	0.148175	0.084287		gnl.UG.Ssc.S6049456	0.217006	0.060974	0.13454	0.078936
gnl.UG.Ssc.S46879535	0.272579	0.076793	0.148108	0.083824		gnl.UG.Ssc.S23766692	0.097822	0.046339	0.134504	0.079052
gnl.UG.Ssc.S35172818	1e-06	0.037335	0.148058	0.081906		gnl.UG.Ssc.S15981606	0.003179	0.029799	0.134428	0.072496
gnl.UG.Ssc.S23759508	0.100083	0.053124	0.148011	0.085976		gnl.UG.Ssc.S46879737	0.055962	0.041801	0.134426	0.073236
gnl.UG.Ssc.S40327686	0.010742	0.07501	0.147894	0.140509		gnl.UG.Ssc.S6080826	0.040853	0.051463	0.13442	0.098574
gnl.UG.Ssc.S35166818	0.012328	0.037085	0.147877	0.08793		ADR01_0080_G03	0.01835	0.039213	0.134409	0.076476
gnl.UG.Ssc.S40117649	0.010432	0.033628	0.147809	0.086589		gnl.UG.Ssc.S18549905	0.116913	0.052849	0.134365	0.079656
gnl.UG.Ssc.S23213019	0.157517	0.065835	0.14773	0.088407		gnl.UG.Ssc.S18358331	1e-06	0.049376	0.134353	0.108554
gnl.UG.Ssc.S46877157	0.092978	0.060282	0.14769	0.086587		DCI01_0072_F08	0.090047	0.043562	0.134332	0.07639
PTG01_0076_C10	1e-06	0.03801	0.147677	0.097185		gnl.UG.Ssc.S40150562	0.004036	0.041953	0.134331	0.109078
gnl.UG.Ssc.S46881299	0.212627	0.072667	0.147622	0.089518		gnl.UG.Ssc.S35165205	1e-06	0.039889	0.13428	0.089055
gnl.UG.Ssc.S35168429	0.170826	0.062592	0.147611	0.089172		gnl.UG.Ssc.S18380534	0.026763	0.040666	0.134244	0.090134
gnl.UG.Ssc.S40034965	0.161123	0.073576	0.147437	0.098188		gnl.UG.Ssc.S35164051	0.110245	0.053161	0.134225	0.074127
gnl.UG.Ssc.S35173262	0.141709	0.065285	0.147397	0.090561		gnl.UG.Ssc.S40482883	0.144823	0.057108	0.134216	0.074578
gnl.UG.Ssc.S39879084	0.004194	0.045671	0.147342	0.112834		gnl.UG.Ssc.S50168062	0.058111	0.040713	0.134214	0.077787
gnl.UG.Ssc.S46876561	0.191181	0.064787	0.147188	0.087965		gnl.UG.Ssc.S40403768	1e-06	0.030447	0.134088	0.074196
gnl.UG.Ssc.S19547055	0.012463	0.036436	0.147175	0.091912		gnl.UG.Ssc.S46879870	0.142753	0.058237	0.134051	0.0804
gnl.UG.Ssc.S18355351	0.104403	0.053799	0.14711	0.082701		gnl.UG.Ssc.S35171239	0.005982	0.049309	0.134037	0.144725
gnl.UG.Ssc.S34505459	1e-06	0.03626	0.147086	0.094161		gnl.UG.Ssc.S33578952	0.206922	0.060559	0.133959	0.067314
gnl.UG.Ssc.S23213104	0.148243	0.060916	0.147069	0.092216		gnl.UG.Ssc.S20116507	0.037361	0.034915	0.133896	0.080665
gnl.UG.Ssc.S26721980	1e-06	0.041483	0.146989	0.097306		gnl.UG.Ssc.S31107988	1e-06	0.033754	0.133806	0.082639
UTR01_0006_D01	0.165884	0.067715	0.14688	0.102377		gnl.UG.Ssc.S46877207	0.074021	0.041511	0.133775	0.080198
gnl.UG.Ssc.S46880565	0.166771	0.065448	0.146851	0.093579		THY01_0038_G06	1e-06	0.064502	0.133695	0.119732
gnl.UG.Ssc.S35165348	1e-06	0.041499	0.146836	0.092484		gnl.UG.Ssc.S52535136	0.081496	0.047482	0.133583	0.069375
gnl.UG.Ssc.S19547678	0.018587	0.035741	0.146822	0.082697		gnl.UG.Ssc.S17516010	0.098932	0.042927	0.133558	0.070785
gnl.UG.Ssc.S19547975	0.021796	0.039158	0.146801	0.090409		gnl.UG.Ssc.S6084984	0.085336	0.051384	0.133417	0.080097
gnl.UG.Ssc.S35167468	1e-06	0.036387	0.146767	0.093195		gnl.UG.Ssc.S18554156	0.117754	0.051376	0.133374	0.075764
gnl.UG.Ssc.S23697428	0.370173	0.075926	0.146641	0.086732		gnl.UG.Ssc.S46880609	0.02331	0.039195	0.133374	0.08396
OVR01_0009_D08	0.063161	0.049247	0.146585	0.093405		THY01_0089_H03	0.785534	0.044441	0.133369	0.049421
gnl.UG.Ssc.S35171543	0.012741	0.043703	0.146576	0.103063		gnl.UG.Ssc.S19549578	1e-06	0.052055	0.133334	0.117222
gnl.UG.Ssc.S17518472	0.14299	0.083716	0.14657	0.153221		gnl.UG.Ssc.S35172432	0.320263	0.068298	0.133277	0.074166
gnl.UG.Ssc.S23762736	0.288047	0.075278	0.14656	0.089232		gnl.UG.Ssc.S18554121	0.029811	0.038932	0.133171	0.080453
DCI01_0057_D11	0.044616	0.058739	0.146378	0.130629		gnl.UG.Ssc.S51828677	0.074518	0.04689	0.132957	0.081786
gnl.UG.Ssc.S50194533	1e-06	0.04863	0.146376	0.126895		gnl.UG.Ssc.S35173205	0.034506	0.037925	0.132948	0.082438
gnl.UG.Ssc.S39950844	0.114478	0.053086	0.146343	0.092656		gnl.UG.Ssc.S46879077	0.205767	0.057516	0.132945	0.075998
gnl.UG.Ssc.S39842061	0.033038	0.063966	0.146326	0.123463		gnl.UG.Ssc.S23762736	0.505048	0.064666	0.132879	0.058827
gnl.UG.Ssc.S18387062	0.020844	0.055455	0.146268	0.127324		gnl.UG.Ssc.S35166030	0.016459	0.034495	0.13279	0.08226
gnl.UG.Ssc.S18383117	0.168703	0.062313	0.146254	0.087727		gnl.UG.Ssc.S40412819	0.058273	0.055903	0.132771	0.112142
gnl.UG.Ssc.S19550259	0.012004	0.052842	0.146246	0.152883		gnl.UG.Ssc.S40070915	0.061261	0.042389	0.132757	0.077268
gnl.UG.Ssc.S35168329	0.005935	0.039298	0.146223	0.088504		gnl.UG.Ssc.S23772608	0.00312	0.028768	0.132642	0.074562
gnl.UG.Ssc.S46879304	1e-06	0.038458	0.14614	0.081753		gnl.UG.Ssc.S35166058	0.258025	0.061976	0.132541	0.070749
OVRM1_0089_C03	0.001637	0.038235	0.146138	0.088362		gnl.UG.Ssc.S28103973	0.088677	0.053902	0.132523	0.080391
gnl.UG.Ssc.S35173178	0.0115	0.039056	0.146123	0.096723		gnl.UG.Ssc.S35164759	0.050956	0.038175	0.132461	0.078213
gnl.UG.Ssc.S18267271	0.134969	0.068539	0.146122	0.118146		gnl.UG.Ssc.S35167086	1e-06	0.049142	0.132432	0.107802
PBL01_0013_D12	0.014874	0.035144	0.146038	0.089038		gnl.UG.Ssc.S35167795	0.158784	0.054928	0.132385	0.076234
gnl.UG.Ssc.S35168172	0.216909	0.073222	0.145829	0.087319		LVRM1_0012_F08	0.121652	0.05074	0.13237	0.07872
gnl.UG.Ssc.S40036447	0.126164	0.060597	0.145745	0.086449		gnl.UG.Ssc.S23213134	0.056709	0.04617	0.132362	0.079063
gnl.UG.Ssc.S18556718	0.00056	0.054269	0.145567	0.143546		gnl.UG.Ssc.S17526874	0.299281	0.070643	0.132286	0.070619
gnl.UG.Ssc.S35173389	0.129937	0.05697	0.145522	0.091722		gnl.UG.Ssc.S18546458	0.010458	0.053969	0.132242	0.125192
gnl.UG.Ssc.S46880060	0.094682	0.049541	0.145486	0.092433		LVRM1_0169_B11	0.094786	0.045417	0.132151	0.076235
gnl.UG.Ssc.S39998523	1e-06	0.030983	0.145484	0.087463		gnl.UG.Ssc.S40182718	1e-06	0.04401	0.131884	0.104622
gnl.UG.Ssc.S23757914	0.049973	0.050243	0.145426	0.099899		ITT01_0081_D07	0.035192	0.04002	0.131856	0.076105
gnl.UG.Ssc.S26400849	0.076816	0.069771	0.145321	0.121541		gnl.UG.Ssc.S16764565	0.027391	0.036585	0.131841	0.089236
SPL01_0004_C08	0.031641	0.034698	0.145241	0.093085		gnl.UG.Ssc.S35171114	0.044748	0.038175	0.131785	0.073058
gnl.UG.Ssc.S16770187	0.015702	0.037027	0.145218	0.086408		gnl.UG.Ssc.S35168129	0.044109	0.037271	0.131766	0.074943
gnl.UG.Ssc.S46878782	0.160763	0.065143	0.145195	0.092076		gnl.UG.Ssc.S40438511	0.068697	0.042072	0.131747	0.075037
gnl.UG.Ssc.S23213557	0.106727	0.053188	0.14519	0.082577		gnl.UG.Ssc.S31101550	0.119955	0.049309	0.131741	0.071812
BKFL1_0090_E08	1e-06	0.067844	0.145167	0.131306		gnl.UG.Ssc.S35165351	0.130371	0.058854	0.131699	0.103869
gnl.UG.Ssc.S5998272	1e-06	0.06277	0.145105	0.122351		gnl.UG.Ssc.S18359664	0.286069	0.065142	0.131665	0.072347
gnl.UG.Ssc.S17525545	0.217551	0.068666	0.145049	0.08408		gnl.UG.Ssc.S40391211	0.31233	0.070965	0.131625	0.076582
gnl.UG.Ssc.S18355303	0.389984	0.078088	0.145005	0.084091		SKNB1_0008_B05	0.002011	0.029504	0.131612	0.080634
gnl.UG.Ssc.S40553613	1e-06	0.038876	0.145001	0.100125		gnl.UG.Ssc.S46877806	0.190967	0.06075	0.131574	0.071281
gnl.UG.Ssc.S35168657	1e-06	0.0387	0.144996	0.086868		gnl.UG.Ssc.S25135824	0.04633	0.039848	0.131537	0.074917
gnl.UG.Ssc.S40524208	1e-06	0.045896	0.144975	0.120976		gnl.UG.Ssc.S40020159	0.030077	0.039376	0.131476	0.080107
gnl.UG.Ssc.S40082261	0.16116	0.090334	0.144953	0.139714		gnl.UG.Ssc.S18386069	0.069549	0.044515	0.131386	0.081957
gnl.UG.Ssc.S26723584	0.025091	0.065354	0.144776	0.139444		gnl.UG.Ssc.S17526139	0.019795	0.031576	0.131312	0.076415
gnl.UG.Ssc.S6033944	1e-06	0.051692	0.144752	0.11515		gnl.UG.Ssc.S19546257	0.005695	0.029434	0.13127	0.081343
gnl.UG.Ssc.S35165226	0.126825	0.054753	0.144723	0.089923		gnl.UG.Ssc.S35165919	0.028144	0.03533	0.131223	0.073072
gnl.UG.Ssc.S35171095	0.073994	0.057559	0.14472	0.098318		gnl.UG.Ssc.S46878066	0.078339	0.043985	0.131223	0.079236
gnl.UG.Ssc.S35171117	1e-06	0.041539	0.144645	0.086941		gnl.UG.Ssc.S6068994	1e-06	0.028949	0.131205	0.080013
gnl.UG.Ssc.S18292679	0.17683	0.069789	0.144629	0.084024		gnl.UG.Ssc.S23213282	0.046573	0.03657	0.131174	0.078251
gnl.UG.Ssc.S46879861	0.6612	0.064524	0.144625	0.070415		gnl.UG.Ssc.S46880408	0.014301	0.04943	0.131171	0.113409
LNG01_0092_B11	0.140376	0.058166	0.144587	0.090441		gnl.UG.Ssc.S17509845	0.018841	0.038882	0.131147	0.078343
gnl.UG.Ssc.S17501352	0.417741	0.073749	0.144554	0.075185		gnl.UG.Ssc.S50175922	0.041887	0.038447	0.131087	0.073976
OVRM1_0062_H05	0.55838	0.068121	0.144553	0.067748		gnl.UG.Ssc.S23213065	0.097356	0.045126	0.131008	0.073438
gnl.UG.Ssc.S6065016	0.030743	0.05029	0.144494	0.105326		LVRM1_0154_B01	0.05794	0.041766	0.131003	0.074161
gnl.UG.Ssc.S35166270	0.248002	0.076685	0.144458	0.083729		gnl.UG.Ssc.S35171541	0.257874	0.066543	0.13099	0.06834
THY01_0004_D02	0.222399	0.086127	0.144327	0.102767		gnl.UG.Ssc.S35168958	1e-06	0.035778	0.130926	0.075405
gnl.UG.Ssc.S18353885	1e-06	0.037237	0.144307	0.086824		gnl.UG.Ssc.S46876762	0.313268	0.067148	0.130907	0.075073
gnl.UG.Ssc.S40100893	0.028398	0.039003	0.144251	0.09348		OVRM1_0101_C10	0.036674	0.03919	0.130857	0.076493
gnl.UG.Ssc.S35171839	0.156717	0.062212	0.144215	0.087922		gnl.UG.Ssc.S40003640	0.110412	0.056314	0.130847	0.080133
gnl.UG.Ssc.S18551435	0.297642	0.073012	0.14421	0.087122		gnl.UG.Ssc.S27604633	1e-06	0.03843	0.130824	0.099563
gnl.UG.Ssc.S40230867	0.155068	0.062715	0.144157	0.083633		gnl.UG.Ssc.S35167458	0.053006	0.039254	0.130685	0.074175
gnl.UG.Ssc.S35167520	0.113505	0.062591	0.144106	0.091084		gnl.UG.Ssc.S35167126	0.039251	0.036972	0.130648	0.07779
gnl.UG.Ssc.S23766680	0.053862	0.062265	0.143856	0.120066		gnl.UG.Ssc.S40223437	0.080696	0.051302	0.130569	0.087914
gnl.UG.Ssc.S35172967	0.155812	0.056619	0.143847	0.082153		gnl.UG.Ssc.S6000073	0.065607	0.042656	0.130543	0.073849
gnl.UG.Ssc.S19545808	0.780109	0.072487	0.143738	0.087282		gnl.UG.Ssc.S40204453	0.248049	0.071394	0.130527	0.075737
gnl.UG.Ssc.S35171059	0.034591	0.045201	0.143645	0.086072		gnl.UG.Ssc.S6061417	1e-06	0.057672	0.130468	0.131095
gnl.UG.Ssc.S35173781	0.013318	0.038069	0.143638	0.088096		gnl.UG.Ssc.S23690687	0.015132	0.034672	0.130352	0.082808
gnl.UG.Ssc.S46879042	0.070242	0.051161	0.143608	0.086519		gnl.UG.Ssc.S17525826	0.213726	0.059981	0.130274	0.069777
ITT01_0026_D06	1e-06	0.036352	0.143587	0.090873		gnl.UG.Ssc.S23701196	0.565638	0.056607	0.130131	0.054941
gnl.UG.Ssc.S35169268	0.135663	0.05681	0.143568	0.086766		gnl.UG.Ssc.S18386751	0.016561	0.030653	0.130118	0.079909
gnl.UG.Ssc.S35164081	0.06274	0.048748	0.143551	0.098836		gnl.UG.Ssc.S20942207	1e-06	0.029944	0.130108	0.075734
gnl.UG.Ssc.S35171392	0.041907	0.039819	0.143538	0.080669		gnl.UG.Ssc.S40318462	0.443047	0.070514	0.130044	0.067083
TCH01_0018_F05	0.187325	0.068679	0.143515	0.100631		gnl.UG.Ssc.S26728087	0.098716	0.053282	0.130037	0.081229
gnl.UG.Ssc.S39797295	0.115872	0.062938	0.143471	0.117457		gnl.UG.Ssc.S35164209	0.18658	0.059591	0.130021	0.070267
gnl.UG.Ssc.S39809461	0.01667	0.056855	0.143445	0.143266		gnl.UG.Ssc.S35171158	0.318133	0.070647	0.13002	0.069671
gnl.UG.Ssc.S46880035	0.005556	0.036883	0.143416	0.082078		gnl.UG.Ssc.S35169301	0.055715	0.040516	0.129878	0.07401
gnl.UG.Ssc.S17502177	0.039701	0.046975	0.143358	0.10053		OVR01_0040_B12	0.00863	0.034988	0.129875	0.091848
UTR01_0049_D10	0.071801	0.047989	0.143358	0.083805		gnl.UG.Ssc.S39872348	0.11892	0.053394	0.129814	0.082333
gnl.UG.Ssc.S46877987	0.18764	0.064659	0.143344	0.089579		gnl.UG.Ssc.S23213516	1e-06	0.028607	0.129562	0.078648
gnl.UG.Ssc.S35171181	0.099135	0.053419	0.143341	0.087864		gnl.UG.Ssc.S46880214	0.057081	0.044155	0.129541	0.079927
gnl.UG.Ssc.S18357507	1e-06	0.038098	0.143324	0.092071		gnl.UG.Ssc.S35165465	0.045452	0.040097	0.129527	0.078277
gnl.UG.Ssc.S43509693	0.41314	0.073069	0.143256	0.078524		gnl.UG.Ssc.S21546086	0.061618	0.045286	0.129505	0.07773
gnl.UG.Ssc.S46875992	0.031781	0.037305	0.143171	0.087067		gnl.UG.Ssc.S35170309	0.023822	0.033075	0.129474	0.078525
MLN01_0047_E05	0.023467	0.042498	0.143135	0.094231		gnl.UG.Ssc.S35165137	0.1508	0.05394	0.12947	0.067158
gnl.UG.Ssc.S23763174	0.246163	0.069289	0.143049	0.083584		gnl.UG.Ssc.S18555004	0.035892	0.037875	0.129458	0.076822
gnl.UG.Ssc.S18387783	0.013885	0.0373	0.143048	0.08272		gnl.UG.Ssc.S19184285	1e-06	0.031519	0.129382	0.083297
DCI01_0042_H09	1e-06	0.035393	0.142971	0.079123		gnl.UG.Ssc.S18301038	0.080461	0.066591	0.129339	0.123396
gnl.UG.Ssc.S26715859	1e-06	0.04511	0.142815	0.098395		gnl.UG.Ssc.S35169425	0.010542	0.033015	0.129329	0.075171
gnl.UG.Ssc.S35607463	1e-06	0.048236	0.142793	0.111811		gnl.UG.Ssc.S35167492	0.124901	0.049754	0.129258	0.07533
gnl.UG.Ssc.S46876279	0.103429	0.061991	0.142786	0.101129		OVRM1_0119_G05	0.122056	0.05137	0.129195	0.074404
gnl.UG.Ssc.S35164557	0.094357	0.052064	0.142729	0.086963		gnl.UG.Ssc.S26727747	0.083764	0.053417	0.129186	0.086714
gnl.UG.Ssc.S35168272	1e-06	0.058912	0.142725	0.103172		gnl.UG.Ssc.S50198609	0.226159	0.062501	0.129151	0.078151
DCI01_0101_E08	1e-06	0.051828	0.142718	0.116628		gnl.UG.Ssc.S35172619	0.057505	0.039822	0.129078	0.072983
gnl.UG.Ssc.S17515108	0.014472	0.03853	0.142679	0.091129		gnl.UG.Ssc.S40561460	1e-06	0.030806	0.129062	0.080304
gnl.UG.Ssc.S35173986	0.079633	0.05675	0.142633	0.112803		LNG01_0101_A11	0.217902	0.059823	0.129039	0.075011
gnl.UG.Ssc.S35326767	0.060409	0.048402	0.142586	0.093196		gnl.UG.Ssc.S46880125	0.029909	0.036879	0.128977	0.074274
gnl.UG.Ssc.S35168160	0.020747	0.041905	0.142483	0.089224		gnl.UG.Ssc.S44163569	0.001575	0.032066	0.12895	0.078193
gnl.UG.Ssc.S40429437	0.042245	0.06566	0.142387	0.121963		DCI01_0032_G11	0.0076	0.027228	0.128936	0.08085
gnl.UG.Ssc.S19540603	1e-06	0.048462	0.142384	0.120066		gnl.UG.Ssc.S18549348	0.073045	0.045637	0.128931	0.077024
gnl.UG.Ssc.S35167008	0.14716	0.066512	0.142363	0.090107		gnl.UG.Ssc.S35167831	0.1606	0.058624	0.1289	0.081323
gnl.UG.Ssc.S18379946	0.059798	0.053883	0.142302	0.105597		gnl.UG.Ssc.S19538000	0.088542	0.052773	0.128884	0.089943
THY01_0085_E05	0.16589	0.06216	0.14218	0.082885		gnl.UG.Ssc.S35171047	0.076801	0.046507	0.12885	0.076566
gnl.UG.Ssc.S5994252	0.051047	0.04782	0.142176	0.092967		gnl.UG.Ssc.S16769624	0.108672	0.05403	0.128751	0.075341
gnl.UG.Ssc.S23701360	0.125241	0.054873	0.142167	0.086901		gnl.UG.Ssc.S27598806	0.491267	0.06285	0.128561	0.060809
gnl.UG.Ssc.S46877809	1e-06	0.038361	0.142153	0.083617		gnl.UG.Ssc.S18387207	0.083213	0.042594	0.128478	0.07511
gnl.UG.Ssc.S29989765	0.068802	0.044863	0.142129	0.086166		gnl.UG.Ssc.S35165214	0.007721	0.029002	0.128452	0.077374
gnl.UG.Ssc.S17510471	0.753748	0.04832	0.142114	0.055185		gnl.UG.Ssc.S40070548	0.103988	0.047215	0.128439	0.07636
gnl.UG.Ssc.S22277604	1e-06	0.042759	0.142069	0.088822		gnl.UG.Ssc.S35170588	1e-06	0.046983	0.128426	0.111055
gnl.UG.Ssc.S26721124	0.050569	0.051214	0.142063	0.100109		gnl.UG.Ssc.S40559942	0.067503	0.045673	0.128414	0.083015
LVR01_0012_H02	0.229032	0.069375	0.141938	0.08926		PBL01_0007_D04	0.015287	0.031044	0.128384	0.075702
gnl.UG.Ssc.S6083376	0.008633	0.060087	0.141842	0.128793		gnl.UG.Ssc.S35170897	0.480852	0.063738	0.128316	0.061048
gnl.UG.Ssc.S35166024	0.074172	0.064006	0.14183	0.101101		gnl.UG.Ssc.S23699836	1e-06	0.049798	0.128281	0.098424
OVRM1_0175_F08	0.098515	0.0499	0.141803	0.090585		SPL01_0104_B09	0.149422	0.053072	0.128219	0.077714
gnl.UG.Ssc.S46878974	0.130835	0.061978	0.141797	0.091007		gnl.UG.Ssc.S18380110	0.01447	0.031771	0.128205	0.076776
gnl.UG.Ssc.S40101517	1e-06	0.073547	0.141769	0.144197		gnl.UG.Ssc.S6076101	0.01948	0.049499	0.128178	0.102992
gnl.UG.Ssc.S46876994	0.367872	0.074047	0.141663	0.083069		gnl.UG.Ssc.S46877546	0.125793	0.052389	0.128145	0.072234
gnl.UG.Ssc.S5989338	0.126985	0.058626	0.141656	0.101843		gnl.UG.Ssc.S35170463	1e-06	0.026894	0.128139	0.076622
gnl.UG.Ssc.S20116736	0.018861	0.05469	0.141626	0.113889		gnl.UG.Ssc.S35168329	0.041026	0.034521	0.128081	0.081212
gnl.UG.Ssc.S35166334	0.009741	0.044168	0.141574	0.099581		gnl.UG.Ssc.S46876786	0.017339	0.048289	0.128078	0.118542
gnl.UG.Ssc.S40156369	1e-06	0.04059	0.141548	0.105014		gnl.UG.Ssc.S46880134	0.084714	0.045547	0.128011	0.080589
gnl.UG.Ssc.S39907388	1e-06	0.055431	0.141465	0.113554		gnl.UG.Ssc.S52535132	0.075623	0.043644	0.127944	0.079721
gnl.UG.Ssc.S35173257	0.179981	0.078402	0.141335	0.12101		gnl.UG.Ssc.S35169021	0.135038	0.054731	0.127909	0.081511
gnl.UG.Ssc.S18356632	1e-06	0.036656	0.14127	0.092407		gnl.UG.Ssc.S18550371	1e-06	0.044608	0.127907	0.104405
gnl.UG.Ssc.S35164537	1e-06	0.087317	0.14123	0.147255		gnl.UG.Ssc.S18301666	0.057	0.047042	0.127872	0.08735
gnl.UG.Ssc.S31129089	0.017961	0.037946	0.141223	0.085915		gnl.UG.Ssc.S35171523	0.222026	0.058965	0.127869	0.071542
gnl.UG.Ssc.S35167678	0.020478	0.039152	0.141094	0.091673		OVR01_0017_H07	0.009538	0.029784	0.127868	0.076832
gnl.UG.Ssc.S26726238	0.029721	0.040532	0.140988	0.084243		gnl.UG.Ssc.S46879060	0.231361	0.072213	0.127862	0.08284
AMP01_0096_D11	0.005142	0.046386	0.140888	0.098554		gnl.UG.Ssc.S46876267	0.088456	0.045266	0.127853	0.078091
gnl.UG.Ssc.S6091505	0.06718	0.045477	0.14088	0.080132		gnl.UG.Ssc.S18357288	0.013952	0.031778	0.127843	0.070065
gnl.UG.Ssc.S18379594	1e-06	0.045941	0.140833	0.093233		gnl.UG.Ssc.S40152221	0.038829	0.037966	0.127808	0.074883
gnl.UG.Ssc.S18384377	1e-06	0.039409	0.140661	0.091145		gnl.UG.Ssc.S35172458	1e-06	0.0388	0.127797	0.096816
gnl.UG.Ssc.S35173557	0.095371	0.054933	0.140649	0.097205		gnl.UG.Ssc.S35170974	0.09648	0.047682	0.127725	0.07399
gnl.UG.Ssc.S23760685	0.018626	0.039843	0.14059	0.098596		gnl.UG.Ssc.S35166172	0.03099	0.039038	0.127625	0.080834
gnl.UG.Ssc.S27601313	1e-06	0.042247	0.140486	0.090303		gnl.UG.Ssc.S39996707	0.065878	0.049687	0.127619	0.097775
gnl.UG.Ssc.S35173954	0.113388	0.056826	0.140452	0.090554		gnl.UG.Ssc.S46879222	0.065892	0.049134	0.127571	0.084029
ITT01_0034_D07	1e-06	0.032994	0.140439	0.084235		PTG01_0084_B06	0.147955	0.052536	0.127532	0.081515
gnl.UG.Ssc.S35171008	0.002864	0.03636	0.14043	0.085021		gnl.UG.Ssc.S23762101	1e-06	0.064748	0.127509	0.108338
gnl.UG.Ssc.S31118594	0.089896	0.082397	0.140286	0.153252		gnl.UG.Ssc.S23765150	0.072887	0.042138	0.127493	0.080254
gnl.UG.Ssc.S23761013	0.06253	0.051568	0.140229	0.097479		gnl.UG.Ssc.S40143820	0.111943	0.054329	0.127484	0.081399
gnl.UG.Ssc.S39846159	0.056482	0.04642	0.140191	0.082165		gnl.UG.Ssc.S19540954	0.091626	0.069864	0.127414	0.11525
gnl.UG.Ssc.S23764911	1e-06	0.071726	0.140125	0.151614		gnl.UG.Ssc.S23699748	1e-06	0.041598	0.127395	0.101689
gnl.UG.Ssc.S40419915	1e-06	0.051138	0.140082	0.120673		gnl.UG.Ssc.S50180497	1e-06	0.042327	0.127393	0.109766
gnl.UG.Ssc.S26401324	0.254947	0.078617	0.140016	0.109132		PBL01_0085_H01	0.029514	0.036991	0.127393	0.084551
gnl.UG.Ssc.S18309170	0.007965	0.036638	0.140014	0.095427		gnl.UG.Ssc.S35172545	0.20257	0.053735	0.127374	0.075014
gnl.UG.Ssc.S17505465	0.061821	0.069593	0.139925	0.121421		gnl.UG.Ssc.S46877795	1e-06	0.030569	0.127282	0.074929
BFLT1_0067_E09	1e-06	0.037142	0.139892	0.092296		gnl.UG.Ssc.S20116725	0.020731	0.039455	0.127256	0.084745
gnl.UG.Ssc.S17504939	0.013312	0.060626	0.139879	0.125891		gnl.UG.Ssc.S6080640	1e-06	0.054367	0.127222	0.12281
gnl.UG.Ssc.S23755122	0.537345	0.071701	0.139773	0.070474		gnl.UG.Ssc.S29975821	1e-06	0.055748	0.127213	0.112429
gnl.UG.Ssc.S34521853	1e-06	0.035843	0.139768	0.092152		gnl.UG.Ssc.S38481515	0.020272	0.034572	0.127205	0.078131
TES01_0073_D11	1e-06	0.037799	0.139718	0.086732		gnl.UG.Ssc.S26725639	0.017402	0.051708	0.127194	0.101493
gnl.UG.Ssc.S23213251	0.034808	0.042331	0.139698	0.091299		gnl.UG.Ssc.S35172031	0.350114	0.064839	0.127146	0.071359
gnl.UG.Ssc.S40050544	0.104298	0.060656	0.139674	0.093975		THY01_0027_F06	1e-06	0.053608	0.127088	0.128961
gnl.UG.Ssc.S18387933	0.053659	0.044668	0.139516	0.090654		gnl.UG.Ssc.S19543283	0.274625	0.072619	0.127085	0.088369
gnl.UG.Ssc.S40416673	0.13312	0.062852	0.139509	0.090262		gnl.UG.Ssc.S23756704	0.111222	0.053558	0.126829	0.078669
PTG01_0008_C11	0.160497	0.064643	0.139443	0.087689		AMP01_0032_C12	0.022093	0.035389	0.126781	0.073756
gnl.UG.Ssc.S18548275	0.05962	0.044825	0.139384	0.079353		gnl.UG.Ssc.S23767117	0.014131	0.030866	0.126723	0.073665
gnl.UG.Ssc.S6070983	0.006072	0.033286	0.139378	0.087221		gnl.UG.Ssc.S35168732	1e-06	0.028089	0.12671	0.076221
gnl.UG.Ssc.S18386751	0.094413	0.056689	0.139369	0.087705		gnl.UG.Ssc.S23768389	0.109764	0.073215	0.126683	0.116032
LVRM1_0009_D10	0.624947	0.062657	0.139302	0.067043		gnl.UG.Ssc.S14901749	1e-06	0.064568	0.126583	0.115053
gnl.UG.Ssc.S17516362	0.049889	0.048241	0.139257	0.087864		gnl.UG.Ssc.S40177122	0.064237	0.042274	0.126578	0.075634
gnl.UG.Ssc.S29974891	0.024955	0.070015	0.139168	0.142151		gnl.UG.Ssc.S19550947	1e-06	0.038201	0.126577	0.091716
gnl.UG.Ssc.S35167458	0.013036	0.043027	0.139034	0.090308		gnl.UG.Ssc.S35173311	0.027399	0.032786	0.126538	0.081882
gnl.UG.Ssc.S46878304	0.044965	0.045957	0.139001	0.085172		gnl.UG.Ssc.S35174101	1e-06	0.040755	0.126538	0.08696
gnl.UG.Ssc.S35167779	0.046462	0.03964	0.138985	0.095841		LNG01_0013_B08	0.027977	0.037425	0.126517	0.078056
gnl.UG.Ssc.S35165764	0.130236	0.058589	0.138973	0.093895		gnl.UG.Ssc.S35173718	0.066258	0.047432	0.126496	0.075893
gnl.UG.Ssc.S35168303	1e-06	0.042737	0.138931	0.094512		gnl.UG.Ssc.S40427272	0.036604	0.047604	0.126458	0.0993
UTR01_0069_A02	1e-06	0.032223	0.138891	0.085768		gnl.UG.Ssc.S23691900	0.032839	0.032265	0.126419	0.072781
gnl.UG.Ssc.S40245600	0.168525	0.063016	0.138866	0.083345		gnl.UG.Ssc.S23696459	1e-06	0.031502	0.126417	0.072503
gnl.UG.Ssc.S35168404	0.058044	0.051039	0.138842	0.092432		TCH01_0038_H10	0.10037	0.053596	0.126397	0.085622
OVR01_0017_H07	0.00129	0.037582	0.138812	0.090108		gnl.UG.Ssc.S31123896	0.615085	0.05521	0.12636	0.052022
ITT01_0040_H06	1e-06	0.042435	0.138803	0.085527		gnl.UG.Ssc.S21549193	0.012036	0.032839	0.126332	0.07893
gnl.UG.Ssc.S35173398	1e-06	0.033161	0.138723	0.092771		gnl.UG.Ssc.S35171233	0.047995	0.041913	0.1262	0.074185
gnl.UG.Ssc.S18361128	1e-06	0.045061	0.138697	0.098633		gnl.UG.Ssc.S46876424	0.056041	0.043051	0.126175	0.076482
gnl.UG.Ssc.S35174009	0.094785	0.053728	0.138656	0.087959		gnl.UG.Ssc.S46880110	0.105793	0.048961	0.126108	0.073739
gnl.UG.Ssc.S18273631	0.149963	0.081253	0.138646	0.119267		gnl.UG.Ssc.S35326767	0.141559	0.057747	0.126014	0.078053
gnl.UG.Ssc.S23768495	0.193915	0.070163	0.138608	0.086539		gnl.UG.Ssc.S15981284	0.016765	0.031148	0.125967	0.070936
gnl.UG.Ssc.S6057970	1e-06	0.063394	0.138592	0.136512		gnl.UG.Ssc.S35337350	1e-06	0.032031	0.125914	0.080867
gnl.UG.Ssc.S31119609	0.133335	0.073539	0.13853	0.110807		gnl.UG.Ssc.S40189756	0.32198	0.079863	0.125868	0.103223
gnl.UG.Ssc.S42151464	0.036502	0.042718	0.138506	0.092607		gnl.UG.Ssc.S46880692	0.110324	0.048419	0.125865	0.079329
gnl.UG.Ssc.S31117014	0.035604	0.044308	0.138362	0.106162		gnl.UG.Ssc.S23213416	0.035036	0.035812	0.125863	0.071346
gnl.UG.Ssc.S35164882	0.051337	0.043625	0.138345	0.090743		gnl.UG.Ssc.S46875756	0.025434	0.036393	0.125848	0.074251
gnl.UG.Ssc.S50207049	0.043862	0.044177	0.138311	0.084719		gnl.UG.Ssc.S23213280	0.153507	0.05837	0.12582	0.080658
OVRM1_0022_C10	0.106665	0.0563	0.138305	0.08573		DCI01_0080_H10	0.04554	0.044603	0.12581	0.072848
gnl.UG.Ssc.S35167479	0.05016	0.045283	0.138287	0.09216		gnl.UG.Ssc.S26723327	0.080133	0.043183	0.125684	0.074933
gnl.UG.Ssc.S26730042	1e-06	0.049314	0.138144	0.112316		UTR01_0059_D08	1e-06	0.042966	0.125674	0.096909
gnl.UG.Ssc.S6032586	0.101206	0.067593	0.138134	0.120774		gnl.UG.Ssc.S40494130	0.032942	0.031137	0.125666	0.072959
gnl.UG.Ssc.S19547555	0.25641	0.070812	0.138085	0.083267		gnl.UG.Ssc.S26718775	1e-06	0.048387	0.125583	0.106413
gnl.UG.Ssc.S35174002	0.263192	0.072327	0.138042	0.080545		gnl.UG.Ssc.S23213159	0.141651	0.054999	0.125573	0.077711
gnl.UG.Ssc.S35170967	0.252083	0.069396	0.137963	0.084365		gnl.UG.Ssc.S35166486	0.013286	0.031045	0.12551	0.072049
gnl.UG.Ssc.S23698097	1e-06	0.038541	0.1379	0.082763		gnl.UG.Ssc.S46879830	0.056032	0.044684	0.12551	0.076849
gnl.UG.Ssc.S35165009	1e-06	0.057819	0.137852	0.110361		gnl.UG.Ssc.S40551787	0.015089	0.036462	0.125465	0.097256
gnl.UG.Ssc.S35171916	1e-06	0.061337	0.137843	0.127814		gnl.UG.Ssc.S40404977	0.007205	0.03201	0.125446	0.084705
gnl.UG.Ssc.S40093579	0.002149	0.033679	0.137821	0.096337		gnl.UG.Ssc.S35168079	0.064865	0.039763	0.125431	0.074393
gnl.UG.Ssc.S17501425	0.221457	0.078603	0.137796	0.082567		PTG01_0092_E08	0.071446	0.07358	0.125405	0.113129
gnl.UG.Ssc.S18335644	0.044767	0.045388	0.13779	0.08977		gnl.UG.Ssc.S40316120	0.033003	0.041394	0.125396	0.096625
OVRM1_0166_B07	0.180149	0.062317	0.13771	0.09017		gnl.UG.Ssc.S35170749	0.080205	0.048916	0.12537	0.074725
ADR01_0032_E01	0.028167	0.04248	0.137659	0.094695		DCI01_0092_G01	1e-06	0.026373	0.125212	0.069912
gnl.UG.Ssc.S35166766	0.459227	0.111866	0.137576	0.144496		gnl.UG.Ssc.S17510715	0.032425	0.04204	0.125177	0.100343
gnl.UG.Ssc.S35168605	1e-06	0.048228	0.137478	0.111934		gnl.UG.Ssc.S18382640	0.112139	0.048373	0.125139	0.076959
gnl.UG.Ssc.S46879163	0.338081	0.067104	0.137458	0.086104		gnl.UG.Ssc.S23696760	0.058644	0.066661	0.125021	0.103784
gnl.UG.Ssc.S40099219	1e-06	0.050004	0.137384	0.095514		gnl.UG.Ssc.S35171976	0.021956	0.034211	0.125001	0.077509
gnl.UG.Ssc.S26727747	0.064694	0.061876	0.137232	0.120187		gnl.UG.Ssc.S23756264	0.183573	0.064743	0.124988	0.084919
gnl.UG.Ssc.S15684361	0.25837	0.071961	0.137165	0.079565		ADR01_0084_E08	0.168648	0.064137	0.124944	0.078429
gnl.UG.Ssc.S18354874	0.019393	0.037834	0.137106	0.082939		gnl.UG.Ssc.S46879476	0.08199	0.044823	0.124899	0.074038
gnl.UG.Ssc.S29986762	1e-06	0.063751	0.137037	0.125722		gnl.UG.Ssc.S26722917	1e-06	0.044617	0.124847	0.120015
LVR01_0044_A12	0.03715	0.042882	0.137021	0.087588		gnl.UG.Ssc.S35164477	1e-06	0.030014	0.124826	0.077915
gnl.UG.Ssc.S5995996	0.06492	0.045775	0.136933	0.084113		gnl.UG.Ssc.S35164860	0.04087	0.040137	0.1248	0.070863
gnl.UG.Ssc.S40322095	0.02181	0.043085	0.13685	0.10951		OVR01_0005_F05	0.021476	0.040147	0.124785	0.084464
gnl.UG.Ssc.S40292737	0.818794	0.044679	0.136803	0.052535		gnl.UG.Ssc.S35168191	0.016381	0.031162	0.124749	0.080623
gnl.UG.Ssc.S23691379	0.066088	0.05541	0.136776	0.116092		gnl.UG.Ssc.S46880392	0.481347	0.060005	0.12454	0.062122
THY01_0109_F09	0.072519	0.054321	0.136757	0.092301		gnl.UG.Ssc.S23700002	0.088105	0.049108	0.124527	0.073901
gnl.UG.Ssc.S23212966	1e-06	0.042955	0.136685	0.089227		ITT01_0039_C10	0.008136	0.030546	0.124509	0.080354
gnl.UG.Ssc.S46879044	0.043694	0.045565	0.13646	0.087598		gnl.UG.Ssc.S40241018	1e-06	0.039284	0.124484	0.106752
gnl.UG.Ssc.S22286953	0.001242	0.047277	0.136412	0.127262		OVRM1_0193_F08	1e-06	0.054165	0.124484	0.093036
gnl.UG.Ssc.S35171372	1e-06	0.036355	0.136409	0.092726		gnl.UG.Ssc.S46879666	0.252591	0.066938	0.124476	0.079734
gnl.UG.Ssc.S35169447	0.30625	0.085603	0.13632	0.076138		gnl.UG.Ssc.S18384997	0.044543	0.038991	0.124463	0.071778
gnl.UG.Ssc.S19543140	0.000804	0.036195	0.136311	0.092058		gnl.UG.Ssc.S46876804	1e-06	0.030119	0.12446	0.075548
gnl.UG.Ssc.S35169166	0.062643	0.047816	0.136307	0.093919		gnl.UG.Ssc.S18383307	0.041683	0.04052	0.12438	0.078318
gnl.UG.Ssc.S46880256	0.137305	0.061394	0.136282	0.083555		OVR01_0006_E09	0.036038	0.038215	0.124343	0.084938
gnl.UG.Ssc.S35174109	1e-06	0.037442	0.136192	0.092914		gnl.UG.Ssc.S22282310	0.171699	0.057671	0.124321	0.07318
gnl.UG.Ssc.S18943250	0.086798	0.054223	0.136172	0.08482		gnl.UG.Ssc.S14889148	1e-06	0.042867	0.124285	0.097936
gnl.UG.Ssc.S35165338	0.004228	0.035877	0.136168	0.090268		gnl.UG.Ssc.S23696251	0.0142	0.034607	0.124233	0.07886
gnl.UG.Ssc.S46876336	0.143524	0.065778	0.136133	0.082787		gnl.UG.Ssc.S40074206	0.114716	0.049831	0.12422	0.079
gnl.UG.Ssc.S35164999	0.072282	0.05179	0.136105	0.09523		AMP01_0011_E10	0.140689	0.056098	0.124138	0.073079
gnl.UG.Ssc.S40440480	0.106201	0.05337	0.13609	0.088581		gnl.UG.Ssc.S46876182	0.095986	0.048429	0.124125	0.082481
gnl.UG.Ssc.S23700902	0.15917	0.058606	0.135941	0.08378		gnl.UG.Ssc.S23767506	1e-06	0.034032	0.124121	0.088156
SMG01_0058_A09	0.027254	0.038402	0.135901	0.086129		gnl.UG.Ssc.S35164521	0.082541	0.059858	0.124094	0.108957
gnl.UG.Ssc.S6082550	1e-06	0.034669	0.135877	0.083518		gnl.UG.Ssc.S46881066	0.145311	0.055476	0.124079	0.077676
gnl.UG.Ssc.S39862022	0.584465	0.087214	0.135807	0.104397		gnl.UG.Ssc.S52128917	0.033731	0.040694	0.124075	0.075874
gnl.UG.Ssc.S35174157	0.044671	0.046401	0.135763	0.086274		gnl.UG.Ssc.S35170956	0.071463	0.045495	0.124051	0.072072
gnl.UG.Ssc.S40305330	1e-06	0.050146	0.135722	0.112233		gnl.UG.Ssc.S39894750	1e-06	0.036428	0.123963	0.100316
gnl.UG.Ssc.S35173880	0.005342	0.036399	0.135716	0.089273		gnl.UG.Ssc.S38479765	0.153105	0.056025	0.123945	0.070505
gnl.UG.Ssc.S35173858	0.045946	0.045253	0.135687	0.090128		gnl.UG.Ssc.S17512292	0.123124	0.079999	0.123941	0.125409
gnl.UG.Ssc.S35164630	0.025229	0.037771	0.135676	0.09203		gnl.UG.Ssc.S18552627	0.099105	0.048343	0.123728	0.075401
gnl.UG.Ssc.S46876922	0.167749	0.073673	0.135617	0.103123		gnl.UG.Ssc.S18356347	0.018532	0.033522	0.123718	0.08577
gnl.UG.Ssc.S23763041	0.215987	0.070582	0.135587	0.087528		gnl.UG.Ssc.S26408061	0.049513	0.040026	0.12353	0.079184
gnl.UG.Ssc.S35723204	0.234466	0.065551	0.135473	0.084836		gnl.UG.Ssc.S35165363	0.109649	0.051714	0.123515	0.07061
gnl.UG.Ssc.S35165763	0.015311	0.04177	0.135466	0.08339		gnl.UG.Ssc.S35169699	0.215717	0.064945	0.123497	0.079215
gnl.UG.Ssc.S6077793	0.01666	0.036194	0.135283	0.091719		OVRM1_0116_F10	1e-06	0.054896	0.123472	0.121518
gnl.UG.Ssc.S6063903	0.035432	0.042689	0.135143	0.092055		gnl.UG.Ssc.S46876787	0.119294	0.056865	0.123447	0.077386
gnl.UG.Ssc.S23698783	1e-06	0.055285	0.135055	0.144052		gnl.UG.Ssc.S40107769	0.145748	0.058615	0.123445	0.080148
gnl.UG.Ssc.S18337182	0.018018	0.038148	0.134986	0.081254		gnl.UG.Ssc.S35166064	0.04685	0.040021	0.123441	0.080089
gnl.UG.Ssc.S26721893	0.078131	0.085072	0.134892	0.145183		gnl.UG.Ssc.S20451850	0.063458	0.059437	0.12344	0.105406
gnl.UG.Ssc.S17517405	0.067882	0.048965	0.134882	0.089917		gnl.UG.Ssc.S26720502	0.03427	0.039837	0.123327	0.07969
gnl.UG.Ssc.S35164161	0.034248	0.062773	0.134769	0.118335		gnl.UG.Ssc.S35336979	0.101026	0.04889	0.12327	0.082205
gnl.UG.Ssc.S40286779	0.049109	0.068533	0.134766	0.131149		gnl.UG.Ssc.S18335261	1e-06	0.056992	0.123269	0.119941
gnl.UG.Ssc.S19550948	0.005544	0.037528	0.134723	0.097037		gnl.UG.Ssc.S35172926	1e-06	0.046662	0.123112	0.10433
gnl.UG.Ssc.S29977054	1e-06	0.044886	0.134712	0.105944		gnl.UG.Ssc.S22487175	0.033051	0.037597	0.122998	0.076678
gnl.UG.Ssc.S6061935	0.030567	0.048548	0.134682	0.105003		gnl.UG.Ssc.S40484365	0.114128	0.046907	0.122998	0.076739
gnl.UG.Ssc.S35172885	0.14482	0.055532	0.134677	0.083957		OVRM1_0043_E09	1e-06	0.032104	0.122951	0.072927
gnl.UG.Ssc.S18552980	0.399798	0.087742	0.134674	0.104368		gnl.UG.Ssc.S18555831	0.027921	0.034583	0.122939	0.079435
gnl.UG.Ssc.S35164540	0.030619	0.063322	0.134659	0.165216		SKNB1_0053_C08	0.140364	0.086336	0.122938	0.128056
gnl.UG.Ssc.S35169374	0.070538	0.070798	0.134647	0.13512		gnl.UG.Ssc.S46878835	0.303241	0.075053	0.122877	0.09083
gnl.UG.Ssc.S39987079	0.069892	0.046306	0.134634	0.093536		gnl.UG.Ssc.S18357818	0.018941	0.030534	0.122724	0.065898
gnl.UG.Ssc.S35321994	1e-06	0.04604	0.134625	0.109743		gnl.UG.Ssc.S18384560	0.041826	0.039473	0.122708	0.077069
MLN01_0073_B01	0.064593	0.059899	0.134602	0.10598		gnl.UG.Ssc.S19550436	0.002368	0.028462	0.122629	0.072599
OVRM1_0148_A02	0.123815	0.072905	0.1346	0.105498		gnl.UG.Ssc.S17510408	1e-06	0.03133	0.122604	0.079227
gnl.UG.Ssc.S35166394	0.358378	0.071906	0.134575	0.092422		gnl.UG.Ssc.S39841127	0.115806	0.064057	0.122594	0.095927
gnl.UG.Ssc.S40587437	1e-06	0.04836	0.13455	0.103215		gnl.UG.Ssc.S46877694	0.147829	0.061884	0.122372	0.080188
gnl.UG.Ssc.S17514731	0.234795	0.075881	0.134525	0.086459		gnl.UG.Ssc.S22301407	1e-06	0.03821	0.122269	0.094595
gnl.UG.Ssc.S35323406	0.020703	0.037575	0.13452	0.079858		gnl.UG.Ssc.S23213240	1e-06	0.047737	0.122114	0.113484
gnl.UG.Ssc.S18549977	0.146758	0.058436	0.134511	0.082809		gnl.UG.Ssc.S46881255	0.121142	0.088344	0.122113	0.132776
ADR01_0014_D06	0.647236	0.067887	0.134489	0.072403		gnl.UG.Ssc.S52128902	1e-06	0.064679	0.122095	0.125181
MLTL1_0002_B12	0.507004	0.090185	0.134381	0.089235		gnl.UG.Ssc.S17514522	0.066113	0.045799	0.122068	0.068416
gnl.UG.Ssc.S19538972	1e-06	0.039831	0.134304	0.089454		gnl.UG.Ssc.S18356497	0.080174	0.046697	0.12204	0.077802
gnl.UG.Ssc.S19546081	0.036114	0.041319	0.134214	0.091762		UTR01_0026_D07	0.406126	0.074946	0.122016	0.063235
gnl.UG.Ssc.S35170415	0.06449	0.046338	0.134129	0.086185		gnl.UG.Ssc.S39779823	1e-06	0.048546	0.121962	0.097717
gnl.UG.Ssc.S29985635	0.584098	0.072399	0.134059	0.070658		gnl.UG.Ssc.S46879974	0.080779	0.045043	0.121881	0.074385
gnl.UG.Ssc.S18381463	1e-06	0.043224	0.134007	0.085365		gnl.UG.Ssc.S40164625	0.047358	0.059773	0.121869	0.10098
gnl.UG.Ssc.S35170864	0.05101	0.043228	0.133969	0.090267		MLN01_0006_A09	0.037561	0.039923	0.121854	0.075735
gnl.UG.Ssc.S18268814	0.145932	0.059969	0.133926	0.0847		gnl.UG.Ssc.S46876678	0.205354	0.058514	0.121801	0.07174
TES01_0006_A10	0.084883	0.05396	0.133851	0.099166		gnl.UG.Ssc.S20116664	0.04209	0.040883	0.121793	0.0725
gnl.UG.Ssc.S46880941	0.166216	0.075007	0.133802	0.106563		OVRM1_0133_F07	0.029255	0.034213	0.12168	0.078949
gnl.UG.Ssc.S35173577	0.125641	0.056786	0.133721	0.081093		OVRM1_0188_A04	0.005186	0.046229	0.121677	0.10218
DCI01_0073_B09	0.100796	0.053153	0.133513	0.085859		gnl.UG.Ssc.S26726474	0.062925	0.044145	0.121631	0.07656
gnl.UG.Ssc.S35173028	0.189455	0.068447	0.133512	0.086147		gnl.UG.Ssc.S39767615	0.136365	0.053065	0.121611	0.078385
gnl.UG.Ssc.S40226793	0.001711	0.037037	0.133512	0.091284		gnl.UG.Ssc.S21558013	0.025438	0.05742	0.121531	0.121049
gnl.UG.Ssc.S27600920	0.040099	0.042642	0.133508	0.0868		PTG01_0071_C08	0.260457	0.058811	0.121471	0.077623
gnl.UG.Ssc.S35173239	0.027346	0.039133	0.133486	0.093259		gnl.UG.Ssc.S17514321	0.04426	0.040294	0.121353	0.073616
gnl.UG.Ssc.S23213065	0.048643	0.043939	0.133441	0.090205		gnl.UG.Ssc.S35171942	0.012306	0.036787	0.121347	0.072521
gnl.UG.Ssc.S26722783	1e-06	0.057346	0.133265	0.120676		gnl.UG.Ssc.S15981481	0.079886	0.046075	0.121273	0.070108
gnl.UG.Ssc.S39933273	0.077058	0.050763	0.133257	0.089071		TCH01_0039_B06	1e-06	0.059577	0.121262	0.118066
gnl.UG.Ssc.S19546082	0.037403	0.042877	0.133218	0.088276		gnl.UG.Ssc.S23213456	0.041069	0.039698	0.12122	0.077719
gnl.UG.Ssc.S35172854	1e-06	0.040879	0.13319	0.094411		gnl.UG.Ssc.S52128921	0.01256	0.03124	0.121195	0.0799
gnl.UG.Ssc.S19540541	0.058577	0.060518	0.133171	0.133424		gnl.UG.Ssc.S39854409	0.026183	0.038588	0.121186	0.084187
gnl.UG.Ssc.S46876492	0.037785	0.03872	0.133156	0.082639		gnl.UG.Ssc.S46881290	0.03247	0.037976	0.121181	0.07296
gnl.UG.Ssc.S17519017	1e-06	0.03775	0.133133	0.096492		gnl.UG.Ssc.S41446582	0.254483	0.065274	0.121172	0.076835
gnl.UG.Ssc.S31114540	1e-06	0.071676	0.133114	0.132822		gnl.UG.Ssc.S39980685	0.389408	0.074834	0.121125	0.076862
gnl.UG.Ssc.S18379286	0.015851	0.039801	0.133062	0.084734		gnl.UG.Ssc.S31129394	0.07764	0.068161	0.121079	0.108635
gnl.UG.Ssc.S31101691	0.019878	0.047582	0.133036	0.094113		gnl.UG.Ssc.S46879752	1e-06	0.03807	0.12107	0.087856
gnl.UG.Ssc.S35164764	1e-06	0.041619	0.13298	0.083325		THY01_0117_H08	0.150254	0.056912	0.120966	0.075808
gnl.UG.Ssc.S17511265	1e-06	0.041521	0.132925	0.09127		gnl.UG.Ssc.S18556801	0.179521	0.057355	0.120955	0.06987
gnl.UG.Ssc.S40498445	0.064624	0.046035	0.132856	0.086999		gnl.UG.Ssc.S35171886	0.365984	0.069828	0.120852	0.067783
gnl.UG.Ssc.S26734441	0.017826	0.038531	0.132802	0.088101		gnl.UG.Ssc.S20116537	0.006656	0.039875	0.120847	0.095957
gnl.UG.Ssc.S35169441	0.065923	0.052149	0.132751	0.083959		OVRM1_0169_E06	0.078688	0.045327	0.120691	0.073663
gnl.UG.Ssc.S6040545	0.235386	0.082096	0.132714	0.105857		gnl.UG.Ssc.S6074029	1e-06	0.045943	0.120668	0.099941
gnl.UG.Ssc.S31112819	0.704107	0.054111	0.132641	0.057337		gnl.UG.Ssc.S35170728	1e-06	0.041519	0.120654	0.115391
gnl.UG.Ssc.S18261087	1e-06	0.05925	0.132603	0.125717		gnl.UG.Ssc.S23774520	0.013453	0.039813	0.120628	0.098396
ITT01_0015_A04	1e-06	0.048644	0.132454	0.099171		gnl.UG.Ssc.S35164251	0.024626	0.034352	0.120593	0.070801
gnl.UG.Ssc.S31124838	0.004219	0.04236	0.132386	0.115349		gnl.UG.Ssc.S40436056	0.24266	0.057276	0.120322	0.066934
SMG01_0035_G02	1e-06	0.05199	0.132385	0.128088		gnl.UG.Ssc.S35171505	0.054311	0.044223	0.120302	0.078641
gnl.UG.Ssc.S6041853	0.069081	0.051548	0.132378	0.109001		OVRM1_0054_D01	0.042953	0.038987	0.12024	0.071165
gnl.UG.Ssc.S46879477	0.005963	0.035632	0.132377	0.079414		gnl.UG.Ssc.S35166973	0.027349	0.03915	0.120178	0.076379
gnl.UG.Ssc.S39941303	0.047193	0.073123	0.132264	0.136862		MLTL1_0050_B02	0.025848	0.033431	0.120173	0.076323
gnl.UG.Ssc.S35170051	0.373723	0.084197	0.132213	0.092142		gnl.UG.Ssc.S18549186	0.075813	0.043836	0.120143	0.073198
gnl.UG.Ssc.S35167800	1e-06	0.050508	0.132164	0.124241		gnl.UG.Ssc.S19537868	1e-06	0.04496	0.120135	0.086142
gnl.UG.Ssc.S18355988	0.15411	0.062678	0.13215	0.091699		gnl.UG.Ssc.S46880148	0.01181	0.035243	0.120131	0.08588
gnl.UG.Ssc.S39785088	1e-06	0.032268	0.132019	0.083328		OVRM1_0021_D09	0.129362	0.049297	0.120124	0.067163
gnl.UG.Ssc.S39851416	0.105063	0.053695	0.132005	0.093608		gnl.UG.Ssc.S35168126	0.052788	0.042331	0.120059	0.070602
gnl.UG.Ssc.S18554577	1e-06	0.043828	0.131954	0.097092		gnl.UG.Ssc.S6073155	0.112501	0.049468	0.11997	0.082261
gnl.UG.Ssc.S37264302	0.290356	0.075621	0.13194	0.088379		gnl.UG.Ssc.S35168628	0.018677	0.033077	0.119968	0.071986
gnl.UG.Ssc.S35165048	1e-06	0.036186	0.131834	0.087462		gnl.UG.Ssc.S23758211	1e-06	0.033071	0.119908	0.071916
gnl.UG.Ssc.S23770925	0.029183	0.062793	0.131829	0.150009		gnl.UG.Ssc.S23689975	0.078144	0.047729	0.1199	0.080314
gnl.UG.Ssc.S35170332	0.004436	0.044446	0.131819	0.108389		gnl.UG.Ssc.S18547707	1e-06	0.047248	0.119891	0.112596
gnl.UG.Ssc.S35165365	1e-06	0.037425	0.13176	0.092148		gnl.UG.Ssc.S35167659	0.11355	0.052862	0.119809	0.077889
gnl.UG.Ssc.S46877485	1e-06	0.054143	0.131752	0.111303		gnl.UG.Ssc.S35172291	0.087985	0.047283	0.119763	0.07948
gnl.UG.Ssc.S18546502	0.014824	0.038707	0.131681	0.093487		gnl.UG.Ssc.S20116768	0.02571	0.046114	0.119735	0.107025
gnl.UG.Ssc.S31118320	0.269843	0.07547	0.131592	0.079743		gnl.UG.Ssc.S35172352	0.127933	0.054886	0.119706	0.076165
gnl.UG.Ssc.S18549490	1e-06	0.052761	0.131548	0.128624		gnl.UG.Ssc.S35168575	0.232442	0.066578	0.119583	0.076654
gnl.UG.Ssc.S26734598	0.080654	0.056329	0.13154	0.10495		gnl.UG.Ssc.S23700408	1e-06	0.029888	0.119533	0.077719
gnl.UG.Ssc.S23760025	1e-06	0.037101	0.131478	0.088361		gnl.UG.Ssc.S21577835	0.06543	0.043096	0.119526	0.079946
gnl.UG.Ssc.S35166721	1e-06	0.039441	0.131431	0.087194		gnl.UG.Ssc.S18300996	1e-06	0.059293	0.119516	0.133207
gnl.UG.Ssc.S35169997	1e-06	0.037343	0.131387	0.087508		gnl.UG.Ssc.S26726413	1e-06	0.035005	0.119516	0.083188
LVRM1_0206_C08	0.055995	0.059777	0.131336	0.1252		gnl.UG.Ssc.S19549654	0.080284	0.04589	0.119499	0.077584
gnl.UG.Ssc.S6666751	0.045674	0.04731	0.131328	0.081507		MLN01_0050_D12	0.154318	0.052908	0.119491	0.082146
gnl.UG.Ssc.S40555341	1e-06	0.060435	0.131116	0.147452		MLN01_0004_G06	0.027499	0.031255	0.119474	0.078413
gnl.UG.Ssc.S35165021	0.030741	0.039187	0.131085	0.090891		gnl.UG.Ssc.S46879126	0.12198	0.051363	0.119398	0.072747
gnl.UG.Ssc.S39998166	1e-06	0.049837	0.131037	0.114625		gnl.UG.Ssc.S35166148	0.494016	0.065628	0.119357	0.053133
MLTL1_0079_G05	1e-06	0.041514	0.130991	0.089049		DCI01_0112_C09	0.297943	0.065167	0.119327	0.070939
UTR01_0066_D12	0.03477	0.043476	0.13099	0.083677		gnl.UG.Ssc.S35171408	1e-06	0.031131	0.119291	0.078626
gnl.UG.Ssc.S50182290	1e-06	0.05065	0.130982	0.119895		gnl.UG.Ssc.S46880478	0.293167	0.064152	0.119221	0.070776
gnl.UG.Ssc.S35165722	1e-06	0.033727	0.130886	0.085523		gnl.UG.Ssc.S26722755	0.009229	0.037421	0.119219	0.101613
gnl.UG.Ssc.S35164300	0.120604	0.082414	0.130869	0.129524		gnl.UG.Ssc.S40591094	1e-06	0.032007	0.119181	0.078357
gnl.UG.Ssc.S16771024	0.028854	0.03745	0.130867	0.088012		gnl.UG.Ssc.S18379108	0.026451	0.035281	0.119153	0.071275
gnl.UG.Ssc.S18546950	1e-06	0.062837	0.130849	0.132306		gnl.UG.Ssc.S35166549	0.111831	0.054558	0.119103	0.079558
gnl.UG.Ssc.S35171453	1e-06	0.039781	0.13079	0.086487		ITT01_0036_G03	0.021651	0.032158	0.119049	0.077144
gnl.UG.Ssc.S35170395	0.034612	0.046845	0.130778	0.086033		gnl.UG.Ssc.S6008489	0.068831	0.039307	0.119038	0.073881
gnl.UG.Ssc.S40196621	0.048021	0.059865	0.130728	0.109996		gnl.UG.Ssc.S40186842	1e-06	0.035384	0.119023	0.086508
gnl.UG.Ssc.S35168267	0.00354	0.032865	0.130607	0.087222		gnl.UG.Ssc.S35165924	0.033794	0.035793	0.119016	0.086047
gnl.UG.Ssc.S23212948	0.085751	0.053596	0.130583	0.085623		gnl.UG.Ssc.S46876158	0.137904	0.05401	0.118999	0.074301
gnl.UG.Ssc.S39794612	1e-06	0.035704	0.1304	0.088258		gnl.UG.Ssc.S46876628	0.197241	0.064449	0.118982	0.076043
gnl.UG.Ssc.S40190176	0.065981	0.048448	0.130334	0.080696		LNG01_0008_C03	0.085606	0.06614	0.11897	0.122175
gnl.UG.Ssc.S35171812	0.063929	0.048565	0.130314	0.086867		gnl.UG.Ssc.S35171986	0.140805	0.055159	0.118964	0.072266
gnl.UG.Ssc.S46878328	0.006769	0.039242	0.13027	0.0965		gnl.UG.Ssc.S26710802	1e-06	0.031866	0.118954	0.073137
gnl.UG.Ssc.S35166701	0.010588	0.035733	0.130181	0.079765		gnl.UG.Ssc.S46880793	1e-06	0.034496	0.118946	0.075501
gnl.UG.Ssc.S20116797	0.061208	0.048526	0.130135	0.094848		DCI01_0094_G06	1e-06	0.041815	0.118898	0.087865
OVRM1_0123_C01	0.153095	0.066026	0.130069	0.088551		gnl.UG.Ssc.S26734754	1e-06	0.06316	0.118869	0.126771
gnl.UG.Ssc.S35170963	0.054584	0.042625	0.130059	0.081003		gnl.UG.Ssc.S31122676	0.000508	0.046142	0.118868	0.107459
gnl.UG.Ssc.S18554195	0.022542	0.034878	0.129987	0.081854		gnl.UG.Ssc.S20116737	0.001309	0.025075	0.118761	0.082989
gnl.UG.Ssc.S35167647	0.123953	0.059334	0.129951	0.083437		gnl.UG.Ssc.S20116281	1e-06	0.060734	0.118735	0.130936
gnl.UG.Ssc.S35173271	0.004676	0.030297	0.129948	0.082847		gnl.UG.Ssc.S6013985	0.005267	0.034024	0.118721	0.07914
gnl.UG.Ssc.S35170904	0.105464	0.06252	0.129865	0.091049		gnl.UG.Ssc.S18552425	0.645307	0.054584	0.118716	0.053211
gnl.UG.Ssc.S46879228	0.06101	0.050266	0.129808	0.084534		gnl.UG.Ssc.S6064814	0.122823	0.058304	0.118713	0.081958
ADR01_0023_F11	0.010513	0.035951	0.129764	0.084501		gnl.UG.Ssc.S23694157	0.010625	0.031249	0.118678	0.07577
gnl.UG.Ssc.S40327108	0.014829	0.035424	0.129655	0.091492		gnl.UG.Ssc.S46879919	0.04258	0.038589	0.118674	0.077118
BFLT1_0037_H07	0.06519	0.045539	0.129608	0.084559		gnl.UG.Ssc.S40157220	0.149272	0.054323	0.118596	0.07544
gnl.UG.Ssc.S26727088	0.040342	0.06346	0.129602	0.113725		gnl.UG.Ssc.S35173661	0.006491	0.028341	0.118547	0.081798
gnl.UG.Ssc.S35167296	1e-06	0.041548	0.129571	0.092472		gnl.UG.Ssc.S23212794	0.056855	0.043722	0.118439	0.074476
gnl.UG.Ssc.S16761746	0.066833	0.052042	0.129456	0.084715		MLN01_0069_F02	0.010847	0.03157	0.11839	0.073893
gnl.UG.Ssc.S46878829	0.128931	0.062507	0.129443	0.094962		gnl.UG.Ssc.S23701107	0.195003	0.058475	0.118319	0.074508
gnl.UG.Ssc.S35170983	0.010118	0.042328	0.129425	0.103668		AMP01_0071_C03	0.015866	0.039805	0.118312	0.08298
gnl.UG.Ssc.S18384536	0.016054	0.041177	0.129414	0.094434		gnl.UG.Ssc.S16515033	0.141226	0.059584	0.11831	0.073723
gnl.UG.Ssc.S35166127	0.018275	0.037273	0.129385	0.094604		gnl.UG.Ssc.S40004315	1e-06	0.030765	0.118292	0.074325
gnl.UG.Ssc.S23770744	0.01843	0.038877	0.12937	0.088654		gnl.UG.Ssc.S35173191	0.091324	0.053194	0.118252	0.082893
SPL01_0085_H03	0.083808	0.057729	0.12932	0.090399		gnl.UG.Ssc.S18551801	0.12434	0.054756	0.118224	0.076884
gnl.UG.Ssc.S35173718	0.019651	0.036863	0.129291	0.084468		PBL01_0107_C11	0.303908	0.065332	0.118191	0.06806
THY01_0019_H07	0.036931	0.050046	0.12917	0.089002		gnl.UG.Ssc.S35166941	1e-06	0.031178	0.118176	0.078528
gnl.UG.Ssc.S18557500	0.028337	0.05016	0.129141	0.10074		gnl.UG.Ssc.S18380830	1e-06	0.031497	0.118165	0.076141
gnl.UG.Ssc.S23213532	0.427967	0.068742	0.129088	0.071429		gnl.UG.Ssc.S35169571	1e-06	0.029669	0.118159	0.083975
gnl.UG.Ssc.S46875925	0.16278	0.066426	0.12899	0.092894		gnl.UG.Ssc.S46880374	0.033504	0.038129	0.117981	0.07365
gnl.UG.Ssc.S46876929	1e-06	0.067147	0.12897	0.144146		gnl.UG.Ssc.S39953755	0.032728	0.037181	0.117896	0.081139
gnl.UG.Ssc.S40191747	0.042195	0.048241	0.128872	0.091779		gnl.UG.Ssc.S35167838	1e-06	0.0401	0.117862	0.106928
gnl.UG.Ssc.S46879719	0.031121	0.044037	0.128847	0.084584		gnl.UG.Ssc.S40020447	1e-06	0.045103	0.117817	0.10127
gnl.UG.Ssc.S35167893	0.018583	0.038439	0.128825	0.087055		gnl.UG.Ssc.S39838123	1e-06	0.030334	0.117722	0.070019
gnl.UG.Ssc.S26712694	0.04812	0.065048	0.128723	0.137823		gnl.UG.Ssc.S46878972	0.216579	0.063944	0.117663	0.071001
gnl.UG.Ssc.S35164009	1e-06	0.033049	0.128661	0.081276		gnl.UG.Ssc.S50209641	0.063549	0.047479	0.117658	0.071534
gnl.UG.Ssc.S35171564	1e-06	0.036399	0.128632	0.092034		gnl.UG.Ssc.S35164409	0.130806	0.051723	0.117649	0.074357
SMG01_0004_G03	0.584862	0.067683	0.128557	0.071836		gnl.UG.Ssc.S18380682	0.017118	0.032845	0.117512	0.076142
gnl.UG.Ssc.S23213040	0.095815	0.05623	0.1285	0.08635		gnl.UG.Ssc.S40050410	1e-06	0.046028	0.117505	0.110447
gnl.UG.Ssc.S23213148	0.113521	0.053166	0.128456	0.083151		gnl.UG.Ssc.S40125539	0.026467	0.034526	0.117493	0.074498
gnl.UG.Ssc.S35167371	0.183316	0.067578	0.128452	0.084803		LVRM1_0129_B11	0.069718	0.046255	0.11749	0.076654
ITT01_0101_F09	1e-06	0.037374	0.12843	0.099133		gnl.UG.Ssc.S46875955	0.065755	0.044975	0.117464	0.074451
gnl.UG.Ssc.S17518997	0.046755	0.041046	0.128422	0.084163		gnl.UG.Ssc.S26721203	0.352416	0.06517	0.117446	0.065624
ADR01_0078_D08	0.000665	0.054201	0.128421	0.115645		gnl.UG.Ssc.S50167403	0.159407	0.058806	0.11734	0.086295
gnl.UG.Ssc.S18546074	0.01999	0.03727	0.128396	0.084748		gnl.UG.Ssc.S22272834	1e-06	0.029562	0.11733	0.07268
SKNB1_0028_G09	0.066522	0.051762	0.128361	0.087836		gnl.UG.Ssc.S35167637	0.077266	0.049925	0.117307	0.082066
gnl.UG.Ssc.S18385985	0.03501	0.037819	0.12831	0.08921		gnl.UG.Ssc.S35172585	1e-06	0.030527	0.117299	0.075235
gnl.UG.Ssc.S26645669	0.270658	0.079103	0.128309	0.096687		PTG01_0057_B10	1e-06	0.036408	0.117271	0.085087
gnl.UG.Ssc.S35166593	0.137247	0.062241	0.128209	0.084012		gnl.UG.Ssc.S18553494	0.092341	0.050301	0.11725	0.074565
OVRM1_0039_G01	0.183393	0.067441	0.128199	0.079223		gnl.UG.Ssc.S46876380	0.205531	0.090654	0.117241	0.118516
gnl.UG.Ssc.S31113008	0.11476	0.054922	0.128152	0.083958		gnl.UG.Ssc.S18388477	0.205429	0.059853	0.117227	0.076463
gnl.UG.Ssc.S35171597	1e-06	0.044949	0.128076	0.086091		gnl.UG.Ssc.S23691892	1e-06	0.050647	0.117218	0.098943
gnl.UG.Ssc.S46879061	0.003118	0.036094	0.128062	0.085595		PTG01_0076_C10	0.062487	0.044183	0.117198	0.071445
gnl.UG.Ssc.S6667357	0.090744	0.052922	0.127996	0.089489		gnl.UG.Ssc.S23768000	0.031639	0.039444	0.117153	0.076173
gnl.UG.Ssc.S23213386	0.035521	0.061497	0.127961	0.120326		gnl.UG.Ssc.S31986007	0.073955	0.044434	0.117146	0.074154
gnl.UG.Ssc.S17509930	1e-06	0.053629	0.127949	0.129175		gnl.UG.Ssc.S20116808	0.109879	0.050803	0.117125	0.080401
gnl.UG.Ssc.S18269539	1e-06	0.052416	0.127949	0.132378		gnl.UG.Ssc.S31986054	1e-06	0.030662	0.117106	0.074273
gnl.UG.Ssc.S22275831	0.031769	0.040184	0.127937	0.083692		gnl.UG.Ssc.S35169411	0.019127	0.044992	0.117092	0.089065
gnl.UG.Ssc.S31101544	0.054447	0.045626	0.127923	0.089277		gnl.UG.Ssc.S40528822	0.098466	0.048645	0.117063	0.080162
gnl.UG.Ssc.S35171998	0.435254	0.063996	0.127831	0.070296		gnl.UG.Ssc.S39796106	1e-06	0.049235	0.117027	0.107783
gnl.UG.Ssc.S39800183	0.360648	0.077392	0.127768	0.082916		gnl.UG.Ssc.S35173400	0.16086	0.056198	0.117007	0.071344
OVRM1_0056_B03	0.043402	0.039915	0.127744	0.084014		gnl.UG.Ssc.S17516797	0.053174	0.039172	0.116971	0.065558
gnl.UG.Ssc.S40154325	0.23277	0.081406	0.127694	0.096274		gnl.UG.Ssc.S40524123	0.135029	0.063452	0.116944	0.098345
gnl.UG.Ssc.S35173068	0.053094	0.047506	0.127681	0.085892		gnl.UG.Ssc.S46880372	0.031482	0.035775	0.116915	0.074148
gnl.UG.Ssc.S40030869	0.059628	0.066341	0.127581	0.144381		gnl.UG.Ssc.S6032878	0.594974	0.051834	0.116909	0.045924
gnl.UG.Ssc.S40475658	1e-06	0.044997	0.127511	0.079451		gnl.UG.Ssc.S6073003	0.029449	0.034123	0.116884	0.069632
gnl.UG.Ssc.S23760204	0.099262	0.04977	0.127482	0.081733		MLTL1_0079_G05	1e-06	0.033261	0.116828	0.078211
gnl.UG.Ssc.S26729177	0.008872	0.033519	0.127474	0.089523		gnl.UG.Ssc.S35166410	0.175109	0.056961	0.116819	0.072896
gnl.UG.Ssc.S23692876	1e-06	0.034102	0.127408	0.090976		LVRM1_0134_B11	0.008022	0.034296	0.116791	0.08328
gnl.UG.Ssc.S6077133	0.0022	0.043106	0.127399	0.102237		gnl.UG.Ssc.S18554382	0.018182	0.042088	0.116785	0.113528
PTG01_0028_F02	1e-06	0.050234	0.127386	0.12851		gnl.UG.Ssc.S35165794	0.158229	0.057577	0.116781	0.079318
SPL01_0003_F03	0.050747	0.050554	0.127317	0.092593		gnl.UG.Ssc.S19549684	1e-06	0.053849	0.116626	0.113193
gnl.UG.Ssc.S46878454	1e-06	0.032983	0.127303	0.086161		gnl.UG.Ssc.S18547484	0.041676	0.063128	0.116517	0.133189
gnl.UG.Ssc.S17516571	0.012326	0.058622	0.127295	0.138235		TES01_0033_G10	1e-06	0.060622	0.116477	0.121767
gnl.UG.Ssc.S23692837	1e-06	0.041451	0.127096	0.105426		MLN01_0040_G07	0.376069	0.064746	0.116444	0.064929
gnl.UG.Ssc.S18384975	1e-06	0.047072	0.127078	0.082069		gnl.UG.Ssc.S35173381	0.048501	0.046093	0.116413	0.079307
OVR01_0003_F11	0.037405	0.042285	0.127068	0.088429		gnl.UG.Ssc.S23758033	1e-06	0.048551	0.116405	0.118375
gnl.UG.Ssc.S17499560	0.201058	0.071723	0.127034	0.088861		gnl.UG.Ssc.S35166302	0.139897	0.052467	0.11637	0.075957
gnl.UG.Ssc.S23755419	0.391444	0.075338	0.12701	0.066381		gnl.UG.Ssc.S26724338	0.116417	0.050763	0.116353	0.079177
LVRM1_0024_C11	0.051739	0.046766	0.126996	0.087826		gnl.UG.Ssc.S34529887	0.340439	0.070524	0.116272	0.077165
gnl.UG.Ssc.S26731440	1e-06	0.055859	0.126983	0.115455		gnl.UG.Ssc.S46880755	1e-06	0.032194	0.11627	0.073041
gnl.UG.Ssc.S26391755	1e-06	0.035384	0.126889	0.08422		gnl.UG.Ssc.S39981214	1e-06	0.056136	0.116228	0.131612
gnl.UG.Ssc.S19542902	0.450295	0.074323	0.126878	0.075803		gnl.UG.Ssc.S6015955	0.024178	0.047725	0.116228	0.103178
SPL01_0008_D02	0.002318	0.038585	0.126847	0.089837		gnl.UG.Ssc.S31833144	0.045155	0.042522	0.116222	0.068584
gnl.UG.Ssc.S35168179	1e-06	0.063413	0.126841	0.138385		gnl.UG.Ssc.S35166550	0.041517	0.04282	0.11614	0.091249
AMP01_0018_F08	0.040986	0.050205	0.126632	0.080898		gnl.UG.Ssc.S35173977	1e-06	0.030952	0.116036	0.070527
gnl.UG.Ssc.S39914158	1e-06	0.066231	0.126628	0.110351		gnl.UG.Ssc.S35169670	0.009455	0.032752	0.115994	0.08383
LVRM1_0174_C09	0.192446	0.05904	0.126585	0.083943		PTG01_0009_D01	0.057799	0.043554	0.115983	0.079953
gnl.UG.Ssc.S22282766	0.01925	0.051788	0.126548	0.136262		OVR01_0042_A07	0.179102	0.055117	0.115959	0.071457
gnl.UG.Ssc.S29980719	0.053835	0.053421	0.126435	0.107204		DCI01_0091_A10	1e-06	0.032589	0.115952	0.075759
gnl.UG.Ssc.S6666574	0.255059	0.068422	0.126319	0.084199		gnl.UG.Ssc.S52535154	0.126521	0.054271	0.115902	0.074487
gnl.UG.Ssc.S26720615	0.073683	0.049808	0.126317	0.098431		gnl.UG.Ssc.S6013989	0.063464	0.052801	0.11588	0.091063
gnl.UG.Ssc.S6048157	1e-06	0.053248	0.126247	0.118501		gnl.UG.Ssc.S20116494	0.128711	0.058374	0.115815	0.07496
gnl.UG.Ssc.S35168044	1e-06	0.046056	0.126084	0.114182		gnl.UG.Ssc.S22290406	0.042457	0.039121	0.115735	0.074152
gnl.UG.Ssc.S27603008	0.094092	0.060666	0.126041	0.098603		gnl.UG.Ssc.S40053418	1e-06	0.065179	0.115697	0.125879
gnl.UG.Ssc.S46880230	0.182672	0.067796	0.125975	0.090068		gnl.UG.Ssc.S16516522	0.101899	0.048447	0.115686	0.079726
gnl.UG.Ssc.S19132999	1e-06	0.047531	0.125943	0.10627		gnl.UG.Ssc.S23213283	0.06286	0.046365	0.115685	0.080064
gnl.UG.Ssc.S23768374	0.110635	0.053436	0.125884	0.0832		gnl.UG.Ssc.S47626207	0.013232	0.030062	0.11563	0.075834
gnl.UG.Ssc.S6085740	0.09578	0.059254	0.125883	0.087921		gnl.UG.Ssc.S40304693	0.269612	0.070408	0.115577	0.07814
gnl.UG.Ssc.S35174175	0.004413	0.037947	0.125871	0.086825		gnl.UG.Ssc.S35166286	0.035399	0.033216	0.115537	0.069747
gnl.UG.Ssc.S34533546	0.006119	0.034809	0.125815	0.085255		gnl.UG.Ssc.S40206633	0.063555	0.042125	0.115509	0.075135
gnl.UG.Ssc.S50209257	0.014523	0.041326	0.125798	0.091862		gnl.UG.Ssc.S46877826	0.041844	0.036217	0.115501	0.080284
PTG01_0107_H06	0.166895	0.067995	0.125735	0.08914		gnl.UG.Ssc.S39778823	1e-06	0.030814	0.115445	0.072274
gnl.UG.Ssc.S6081565	0.279465	0.09418	0.125726	0.098964		SPL01_0021_B10	0.280242	0.064982	0.115419	0.074258
gnl.UG.Ssc.S35172809	0.030222	0.041502	0.12571	0.087795		gnl.UG.Ssc.S19539668	0.044332	0.049797	0.115372	0.089708
gnl.UG.Ssc.S39863426	0.04558	0.045052	0.125684	0.094599		gnl.UG.Ssc.S20947128	0.108819	0.050873	0.115326	0.073575
gnl.UG.Ssc.S40279826	0.047759	0.042668	0.125666	0.088164		SPL01_0063_G05	1e-06	0.038966	0.115291	0.091561
gnl.UG.Ssc.S26725240	1e-06	0.117494	0.125627	0.135227		gnl.UG.Ssc.S6029610	1e-06	0.047424	0.11524	0.097076
gnl.UG.Ssc.S40483854	1e-06	0.038621	0.125607	0.088024		gnl.UG.Ssc.S46878982	0.027763	0.041556	0.115126	0.082941
gnl.UG.Ssc.S18554486	0.120937	0.056079	0.125544	0.083611		gnl.UG.Ssc.S23758125	0.06446	0.042415	0.11506	0.073949
gnl.UG.Ssc.S46877415	0.145853	0.058809	0.125512	0.085019		gnl.UG.Ssc.S39979181	1e-06	0.035454	0.114976	0.086186
OVRM1_0203_D05	0.017477	0.046466	0.125504	0.112929		gnl.UG.Ssc.S18359743	1e-06	0.02864	0.114867	0.074953
gnl.UG.Ssc.S23692872	0.047498	0.046403	0.125466	0.086601		gnl.UG.Ssc.S40088883	0.027657	0.034491	0.114846	0.075838
gnl.UG.Ssc.S40527869	0.013049	0.035764	0.125454	0.080874		ADR01_0068_D04	0.202256	0.059135	0.114821	0.07133
gnl.UG.Ssc.S40273634	1e-06	0.041098	0.125344	0.095283		gnl.UG.Ssc.S35166778	0.072962	0.046732	0.114765	0.077591
gnl.UG.Ssc.S23776908	0.194799	0.084445	0.125263	0.124217		gnl.UG.Ssc.S35165202	0.046535	0.041464	0.114731	0.072881
gnl.UG.Ssc.S35170594	0.023524	0.040123	0.125257	0.085698		gnl.UG.Ssc.S43134853	0.11614	0.055735	0.114722	0.078478
gnl.UG.Ssc.S18552822	0.006032	0.045333	0.125227	0.09616		gnl.UG.Ssc.S35173290	0.107943	0.052396	0.114694	0.075361
gnl.UG.Ssc.S23213143	0.0734	0.052112	0.125182	0.084954		gnl.UG.Ssc.S18357042	0.106345	0.05213	0.114587	0.080208
gnl.UG.Ssc.S17510737	0.019595	0.065331	0.125157	0.141505		gnl.UG.Ssc.S31116068	0.051204	0.046984	0.114571	0.08933
gnl.UG.Ssc.S35164272	0.036403	0.048675	0.125068	0.092038		OVRM1_0047_B12	1e-06	0.025628	0.114511	0.074002
gnl.UG.Ssc.S22275082	1e-06	0.040262	0.125036	0.088212		TCH01_0008_G10	0.017406	0.032787	0.11447	0.076927
gnl.UG.Ssc.S46876086	0.244473	0.068328	0.124953	0.078624		gnl.UG.Ssc.S31122547	1e-06	0.038836	0.114356	0.095759
OVRM1_0106_C08	0.159354	0.056177	0.124952	0.087395		gnl.UG.Ssc.S39773006	0.123409	0.048044	0.114343	0.07286
gnl.UG.Ssc.S35170485	0.727159	0.049163	0.124852	0.052886		AMP01_0085_E12	0.43578	0.062278	0.11424	0.063139
gnl.UG.Ssc.S46879275	0.226891	0.068847	0.124774	0.089443		gnl.UG.Ssc.S23776242	1e-06	0.040691	0.114233	0.092713
gnl.UG.Ssc.S23689938	0.043913	0.040708	0.124722	0.084113		gnl.UG.Ssc.S35171105	0.006391	0.035876	0.114224	0.092235
gnl.UG.Ssc.S23757556	0.090718	0.058814	0.124671	0.091403		gnl.UG.Ssc.S35167664	0.058163	0.042539	0.11421	0.07252
gnl.UG.Ssc.S35168935	0.096442	0.053398	0.124504	0.087466		gnl.UG.Ssc.S23212867	0.057623	0.041478	0.114194	0.07598
gnl.UG.Ssc.S46878790	1e-06	0.040541	0.124474	0.08988		LVRM1_0151_D12	0.263086	0.066376	0.114136	0.071992
gnl.UG.Ssc.S35164123	0.11509	0.058834	0.12438	0.087792		gnl.UG.Ssc.S46880576	0.139988	0.056835	0.114087	0.074109
gnl.UG.Ssc.S20347646	0.171051	0.058195	0.124321	0.088693		gnl.UG.Ssc.S26728925	0.058963	0.041707	0.114059	0.079768
gnl.UG.Ssc.S40512743	0.009852	0.047808	0.12428	0.108491		gnl.UG.Ssc.S46880433	0.080247	0.04599	0.114029	0.075285
gnl.UG.Ssc.S35167742	1e-06	0.040596	0.124222	0.080412		gnl.UG.Ssc.S40580257	0.031883	0.035487	0.114024	0.073833
gnl.UG.Ssc.S17511884	0.005162	0.053573	0.124155	0.125154		MLN01_0049_A10	0.251848	0.061932	0.113987	0.070114
SPL01_0090_E01	0.001782	0.034944	0.12411	0.079853		gnl.UG.Ssc.S26713109	1e-06	0.047508	0.113974	0.116556
gnl.UG.Ssc.S35165706	0.146311	0.054078	0.124009	0.075063		PTG01_0019_H02	0.027117	0.031885	0.113971	0.072088
gnl.UG.Ssc.S46877035	0.485788	0.068992	0.124	0.067422		gnl.UG.Ssc.S18555797	0.06507	0.069859	0.113945	0.130682
gnl.UG.Ssc.S22301613	0.261071	0.076666	0.123931	0.083034		gnl.UG.Ssc.S6005281	1e-06	0.04401	0.113895	0.107364
gnl.UG.Ssc.S23697080	1e-06	0.038436	0.123868	0.090964		gnl.UG.Ssc.S35165563	0.064381	0.041531	0.113891	0.077246
gnl.UG.Ssc.S35174300	0.028108	0.038761	0.123841	0.087127		gnl.UG.Ssc.S35171418	0.24566	0.060238	0.113822	0.069215
gnl.UG.Ssc.S35170463	0.09134	0.055531	0.123763	0.081948		gnl.UG.Ssc.S26722221	0.138478	0.057346	0.113798	0.079998
gnl.UG.Ssc.S35165267	1e-06	0.031988	0.123756	0.090084		gnl.UG.Ssc.S38482418	0.469893	0.069276	0.113717	0.066915
gnl.UG.Ssc.S6665211	0.172047	0.063079	0.123662	0.091219		gnl.UG.Ssc.S35166374	1e-06	0.029525	0.113672	0.070398
gnl.UG.Ssc.S18384891	0.016554	0.044795	0.123661	0.120083		gnl.UG.Ssc.S46879179	0.082853	0.051854	0.113646	0.079858
gnl.UG.Ssc.S40028304	0.080781	0.053292	0.123599	0.081147		gnl.UG.Ssc.S23764014	0.012324	0.037102	0.113447	0.09281
gnl.UG.Ssc.S46879722	1e-06	0.063785	0.123587	0.12703		gnl.UG.Ssc.S5994539	0.264326	0.06587	0.113408	0.076218
gnl.UG.Ssc.S46878914	1e-06	0.039169	0.123578	0.089469		gnl.UG.Ssc.S35174296	1e-06	0.031372	0.113398	0.078689
gnl.UG.Ssc.S35164372	0.012186	0.032843	0.123558	0.086901		OVRM1_0201_D08	0.040157	0.054928	0.113395	0.097963
gnl.UG.Ssc.S40202343	0.043698	0.064248	0.123555	0.12845		gnl.UG.Ssc.S26712679	1e-06	0.032061	0.113354	0.085223
gnl.UG.Ssc.S35167927	0.0063	0.037545	0.123489	0.08804		gnl.UG.Ssc.S34514007	1e-06	0.054093	0.11335	0.104744
gnl.UG.Ssc.S27599570	0.024614	0.039646	0.123429	0.085891		gnl.UG.Ssc.S16764719	1e-06	0.030981	0.113319	0.082144
gnl.UG.Ssc.S35171953	0.108065	0.056814	0.123382	0.096133		gnl.UG.Ssc.S26648450	0.078267	0.041659	0.11327	0.069719
gnl.UG.Ssc.S35164718	0.000365	0.046482	0.123364	0.110062		AMP01_0095_B11	0.065804	0.041839	0.113193	0.076021
gnl.UG.Ssc.S23213284	0.110724	0.057747	0.123346	0.085102		gnl.UG.Ssc.S40212574	1e-06	0.043499	0.113187	0.099851
gnl.UG.Ssc.S39789298	0.753434	0.060573	0.1233	0.070706		gnl.UG.Ssc.S38676074	0.180317	0.085121	0.113172	0.107238
gnl.UG.Ssc.S40444598	0.772558	0.047238	0.123239	0.053216		gnl.UG.Ssc.S43509601	0.079502	0.049171	0.11315	0.074626
gnl.UG.Ssc.S19542637	1e-06	0.038113	0.123231	0.085852		gnl.UG.Ssc.S18336029	0.055294	0.042224	0.113131	0.075755
gnl.UG.Ssc.S35165740	0.456693	0.075591	0.123217	0.07389		gnl.UG.Ssc.S35165216	0.002803	0.029699	0.113043	0.075975
OVRM1_0115_D06	0.733989	0.063978	0.123189	0.064024		gnl.UG.Ssc.S19539603	0.032115	0.050033	0.113026	0.101156
gnl.UG.Ssc.S17525143	0.049917	0.056205	0.123063	0.106955		gnl.UG.Ssc.S46880973	0.183924	0.0548	0.112988	0.068481
gnl.UG.Ssc.S46880949	0.126607	0.056345	0.123012	0.087984		AMP01_0034_C08	1e-06	0.031328	0.112984	0.085332
gnl.UG.Ssc.S18556206	1e-06	0.037571	0.123003	0.085145		gnl.UG.Ssc.S26726878	0.08789	0.046616	0.112979	0.075188
gnl.UG.Ssc.S35167012	0.032721	0.043611	0.122974	0.094454		gnl.UG.Ssc.S23772162	0.029146	0.035164	0.112958	0.082066
gnl.UG.Ssc.S19549174	0.079718	0.04658	0.122962	0.080291		gnl.UG.Ssc.S18551838	0.069516	0.045638	0.112855	0.076254
gnl.UG.Ssc.S34500726	0.031485	0.047342	0.122893	0.102289		gnl.UG.Ssc.S35172231	0.406415	0.060049	0.112794	0.059158
gnl.UG.Ssc.S35170261	0.308177	0.088065	0.122874	0.109517		gnl.UG.Ssc.S40471465	0.094099	0.051637	0.112787	0.075286
gnl.UG.Ssc.S35166830	1e-06	0.074925	0.122868	0.129537		gnl.UG.Ssc.S46877217	0.167592	0.058283	0.112785	0.071249
gnl.UG.Ssc.S26434707	1e-06	0.041345	0.122844	0.092131		gnl.UG.Ssc.S35171479	0.154482	0.058894	0.112749	0.075635
LVRM1_0086_D02	0.610575	0.060138	0.122833	0.063542		gnl.UG.Ssc.S17524678	0.033039	0.033829	0.11271	0.071567
gnl.UG.Ssc.S35168132	0.172853	0.061638	0.122746	0.084345		gnl.UG.Ssc.S18553403	1e-06	0.037841	0.112702	0.079451
gnl.UG.Ssc.S35172303	1e-06	0.035124	0.122726	0.097781		gnl.UG.Ssc.S35173985	0.12322	0.053682	0.112649	0.073244
gnl.UG.Ssc.S40467430	0.01308	0.035415	0.122696	0.093364		SKNB1_0050_D11	0.102966	0.051728	0.112644	0.075689
gnl.UG.Ssc.S23756321	0.134895	0.070397	0.122646	0.106513		gnl.UG.Ssc.S35170527	0.127421	0.052886	0.112622	0.081379
gnl.UG.Ssc.S35166860	0.07755	0.052481	0.122642	0.095068		gnl.UG.Ssc.S23690375	1e-06	0.044456	0.112523	0.100464
gnl.UG.Ssc.S23212902	0.207263	0.066857	0.122638	0.086132		gnl.UG.Ssc.S35169719	0.139272	0.055519	0.112454	0.074507
gnl.UG.Ssc.S14830280	0.26311	0.07264	0.12262	0.082378		gnl.UG.Ssc.S18557932	0.070323	0.046204	0.112394	0.073037
UTR01_0032_D01	0.208563	0.065699	0.122512	0.074272		gnl.UG.Ssc.S40559812	0.037978	0.042546	0.112337	0.078072
OVRM1_0008_C12	1e-06	0.034465	0.122337	0.082832		gnl.UG.Ssc.S40060322	1e-06	0.034956	0.112323	0.089621
gnl.UG.Ssc.S39848538	1e-06	0.032945	0.122335	0.092838		gnl.UG.Ssc.S19540410	0.080235	0.042685	0.112309	0.078605
DCI01_0057_A04	1e-06	0.066766	0.122299	0.136598		gnl.UG.Ssc.S18549725	0.011525	0.038493	0.112246	0.096991
gnl.UG.Ssc.S31110341	0.112948	0.073307	0.122235	0.123776		gnl.UG.Ssc.S29978083	1e-06	0.065316	0.112243	0.128596
AMP01_0026_D04	1e-06	0.033575	0.122234	0.080028		gnl.UG.Ssc.S50838372	0.102077	0.05229	0.112227	0.072538
gnl.UG.Ssc.S34527824	0.260708	0.077291	0.122232	0.087189		gnl.UG.Ssc.S40551312	0.009398	0.033116	0.112219	0.088614
gnl.UG.Ssc.S20116197	0.242573	0.070314	0.122173	0.083092		gnl.UG.Ssc.S35173330	0.49365	0.054956	0.11219	0.052276
gnl.UG.Ssc.S46879556	0.059544	0.047135	0.122165	0.086123		gnl.UG.Ssc.S39939498	0.020001	0.039437	0.11219	0.087094
gnl.UG.Ssc.S35168510	1e-06	0.04352	0.12213	0.10757		gnl.UG.Ssc.S50196242	1e-06	0.037638	0.112109	0.103949
gnl.UG.Ssc.S23698110	1e-06	0.051742	0.122113	0.110829		gnl.UG.Ssc.S40481152	0.055164	0.048469	0.112093	0.090522
ADR01_0055_C07	0.133708	0.060628	0.122112	0.08299		gnl.UG.Ssc.S6056266	1e-06	0.044403	0.112023	0.105768
gnl.UG.Ssc.S46878819	0.006958	0.038617	0.122107	0.093709		gnl.UG.Ssc.S35167822	0.094372	0.044855	0.111987	0.070895
gnl.UG.Ssc.S22285438	0.675919	0.056903	0.122059	0.060635		gnl.UG.Ssc.S40247182	1e-06	0.028385	0.111926	0.079251
gnl.UG.Ssc.S14900094	0.026674	0.041991	0.122032	0.094363		gnl.UG.Ssc.S16767347	1e-06	0.049762	0.111895	0.108123
gnl.UG.Ssc.S35169332	0.00024	0.027828	0.121929	0.085038		gnl.UG.Ssc.S35174019	0.119417	0.050295	0.111859	0.071918
OVRM1_0092_G10	0.087499	0.04984	0.121926	0.075181		gnl.UG.Ssc.S46876778	0.108939	0.049325	0.111844	0.074277
gnl.UG.Ssc.S18550100	1e-06	0.040038	0.121898	0.085816		gnl.UG.Ssc.S39785460	0.433465	0.068769	0.111832	0.066734
gnl.UG.Ssc.S26735202	0.131658	0.054048	0.121893	0.084736		gnl.UG.Ssc.S40261058	0.000152	0.026746	0.111801	0.073921
gnl.UG.Ssc.S23763355	1e-06	0.057774	0.121879	0.130736		gnl.UG.Ssc.S26407955	0.0346	0.059788	0.111792	0.106625
gnl.UG.Ssc.S35172361	0.157592	0.0576	0.121875	0.085434		gnl.UG.Ssc.S35167489	1e-06	0.030196	0.111632	0.076635
gnl.UG.Ssc.S50175973	0.014965	0.039559	0.121861	0.100526		MLTL1_0030_A04	0.049321	0.040151	0.111629	0.077089
LVRM1_0033_H06	0.432406	0.085777	0.121861	0.087303		gnl.UG.Ssc.S23695501	0.02532	0.037435	0.111614	0.081578
gnl.UG.Ssc.S23699673	0.005181	0.043588	0.121858	0.106128		OVRM1_0056_F12	0.012503	0.029638	0.111612	0.076047
gnl.UG.Ssc.S23760138	0.066151	0.075243	0.121831	0.138377		gnl.UG.Ssc.S40154377	1e-06	0.03049	0.111554	0.068115
gnl.UG.Ssc.S18382520	0.66906	0.051142	0.121726	0.046418		gnl.UG.Ssc.S23759297	1e-06	0.039874	0.111521	0.092795
gnl.UG.Ssc.S40482883	0.216009	0.070158	0.121678	0.084693		gnl.UG.Ssc.S46880776	1e-06	0.028172	0.111461	0.074328
gnl.UG.Ssc.S26718966	1e-06	0.048589	0.12165	0.108862		gnl.UG.Ssc.S17510490	0.117544	0.053109	0.111428	0.075433
gnl.UG.Ssc.S46879454	0.09901	0.053455	0.121598	0.086558		gnl.UG.Ssc.S18358373	0.127151	0.054831	0.11141	0.077434
gnl.UG.Ssc.S17516685	0.007509	0.039562	0.121507	0.081023		gnl.UG.Ssc.S35166510	0.050831	0.042874	0.111399	0.072799
gnl.UG.Ssc.S18261212	0.124555	0.055754	0.121506	0.084863		gnl.UG.Ssc.S40202368	0.508726	0.058883	0.111185	0.057653
gnl.UG.Ssc.S35168504	0.080515	0.051265	0.121462	0.085808		gnl.UG.Ssc.S23213206	0.159376	0.058088	0.111159	0.070766
LVRM1_0020_B02	0.143605	0.060682	0.121421	0.088818		gnl.UG.Ssc.S35169157	0.041166	0.042184	0.111157	0.076909
gnl.UG.Ssc.S46876947	0.048064	0.055292	0.121356	0.113733		gnl.UG.Ssc.S40551263	1e-06	0.036402	0.111127	0.090659
gnl.UG.Ssc.S5996703	0.153985	0.064582	0.12133	0.085549		gnl.UG.Ssc.S18358324	0.120756	0.047799	0.111115	0.073872
gnl.UG.Ssc.S18378418	0.081946	0.060287	0.121326	0.114661		gnl.UG.Ssc.S35172217	0.059664	0.04507	0.111031	0.081643
gnl.UG.Ssc.S35168678	0.000629	0.035432	0.121298	0.083137		gnl.UG.Ssc.S20116232	0.535598	0.061298	0.111027	0.053124
gnl.UG.Ssc.S23767117	0.066955	0.048217	0.121297	0.088229		gnl.UG.Ssc.S31127788	0.065569	0.064239	0.110995	0.139354
gnl.UG.Ssc.S35331315	0.042375	0.049032	0.121211	0.094536		gnl.UG.Ssc.S18356767	0.03205	0.043349	0.11099	0.086521
gnl.UG.Ssc.S39954194	1e-06	0.058585	0.121198	0.137249		gnl.UG.Ssc.S46879896	0.006329	0.032601	0.110964	0.082785
gnl.UG.Ssc.S40258109	0.019258	0.041825	0.121189	0.088679		AMP01_0098_E11	0.022761	0.035011	0.110943	0.069125
gnl.UG.Ssc.S26720847	0.002487	0.03802	0.12118	0.09969		gnl.UG.Ssc.S23759851	0.100231	0.049005	0.110921	0.072227
UTR01_0001_E10	1e-06	0.04464	0.121174	0.10932		OVRM1_0105_E05	0.208103	0.071763	0.110912	0.083042
gnl.UG.Ssc.S35170472	0.057545	0.043804	0.12114	0.085096		gnl.UG.Ssc.S5996143	0.146021	0.07277	0.110907	0.103928
LVRM1_0101_G09	0.06748	0.051401	0.121137	0.085692		gnl.UG.Ssc.S35168574	0.041935	0.034675	0.110901	0.074691
gnl.UG.Ssc.S23775562	0.582387	0.061241	0.121112	0.064362		gnl.UG.Ssc.S35165431	0.199928	0.060071	0.110896	0.068669
gnl.UG.Ssc.S34497767	0.029143	0.057652	0.121092	0.132079		gnl.UG.Ssc.S29462637	0.198169	0.056303	0.110888	0.07158
gnl.UG.Ssc.S18383756	1e-06	0.042158	0.120929	0.111481		gnl.UG.Ssc.S26725050	0.03551	0.055792	0.110857	0.120945
gnl.UG.Ssc.S35165264	0.113144	0.055185	0.120895	0.089482		gnl.UG.Ssc.S23213291	0.081799	0.047964	0.110854	0.076121
gnl.UG.Ssc.S35164167	0.346107	0.062789	0.120877	0.072068		gnl.UG.Ssc.S26727859	0.034406	0.038532	0.110848	0.085945
gnl.UG.Ssc.S35172649	1e-06	0.039845	0.120857	0.078619		gnl.UG.Ssc.S35169167	0.103182	0.053057	0.110845	0.07675
gnl.UG.Ssc.S40137809	0.097191	0.050813	0.120838	0.084915		LVRM1_0200_D02	0.242188	0.057524	0.110755	0.070263
gnl.UG.Ssc.S35165503	0.204247	0.067033	0.120811	0.081784		gnl.UG.Ssc.S46878499	0.209855	0.062893	0.110709	0.076261
gnl.UG.Ssc.S35168445	0.075055	0.053805	0.120737	0.084206		gnl.UG.Ssc.S35169455	0.228685	0.062419	0.110685	0.074412
gnl.UG.Ssc.S35164113	0.138092	0.062642	0.120637	0.077494		gnl.UG.Ssc.S40556707	0.068039	0.046975	0.110658	0.083635
gnl.UG.Ssc.S46877486	1e-06	0.057211	0.120477	0.105992		gnl.UG.Ssc.S35164619	0.019054	0.03439	0.110618	0.072711
gnl.UG.Ssc.S39764528	0.190589	0.06996	0.120423	0.087529		gnl.UG.Ssc.S46876217	0.022341	0.034039	0.110602	0.078559
gnl.UG.Ssc.S29971466	1e-06	0.037964	0.120333	0.083872		gnl.UG.Ssc.S18276230	0.038791	0.040604	0.110554	0.079618
gnl.UG.Ssc.S35173904	0.03566	0.043426	0.120279	0.084766		PTG01_0099_E01	0.139911	0.062564	0.110546	0.082683
OVRM1_0155_C06	1e-06	0.047346	0.120258	0.1241		LVRM1_0050_B11	0.059927	0.043154	0.110534	0.073813
DCI01_0067_G02	0.023263	0.056782	0.120139	0.137083		gnl.UG.Ssc.S35172623	0.196927	0.056255	0.110496	0.074922
gnl.UG.Ssc.S35165978	0.048066	0.046216	0.12013	0.077066		gnl.UG.Ssc.S40158717	1e-06	0.037694	0.110467	0.075414
gnl.UG.Ssc.S26728010	1e-06	0.049764	0.120127	0.10826		gnl.UG.Ssc.S35164489	1e-06	0.030204	0.110455	0.074149
gnl.UG.Ssc.S18274705	0.705356	0.056072	0.120119	0.059738		gnl.UG.Ssc.S18554897	0.076926	0.044925	0.110397	0.074902
gnl.UG.Ssc.S23691906	0.005349	0.035904	0.120064	0.08471		SMG01_0064_C12	0.07422	0.049962	0.110395	0.073965
gnl.UG.Ssc.S31101806	0.164191	0.064085	0.120018	0.081158		gnl.UG.Ssc.S35168514	0.322822	0.068289	0.110352	0.070435
MLN01_0097_H07	0.159451	0.064562	0.119977	0.086532		gnl.UG.Ssc.S35165643	0.241508	0.063429	0.110349	0.070604
gnl.UG.Ssc.S35173474	0.034081	0.043752	0.119957	0.08868		LVRM1_0009_D10	0.499312	0.078248	0.110296	0.083248
OVRM1_0188_F03	0.012437	0.038674	0.119876	0.087203		gnl.UG.Ssc.S43509620	0.110422	0.052829	0.110282	0.075821
gnl.UG.Ssc.S35168214	0.037922	0.048764	0.119802	0.095983		ITT01_0070_G01	0.058912	0.045259	0.110247	0.089026
gnl.UG.Ssc.S19539494	1e-06	0.05475	0.119784	0.121353		gnl.UG.Ssc.S40084150	0.002862	0.040097	0.110241	0.109913
gnl.UG.Ssc.S35164136	0.078188	0.053862	0.11975	0.089524		gnl.UG.Ssc.S46880707	0.258246	0.065161	0.110241	0.069852
gnl.UG.Ssc.S35168842	0.020414	0.039282	0.119651	0.080764		gnl.UG.Ssc.S40188767	0.038893	0.037291	0.110163	0.073654
gnl.UG.Ssc.S35164048	0.129459	0.065378	0.119616	0.09275		gnl.UG.Ssc.S35172242	1e-06	0.053873	0.110154	0.140822
gnl.UG.Ssc.S35169060	0.051824	0.044552	0.119581	0.088175		gnl.UG.Ssc.S6086868	0.052339	0.037224	0.110153	0.074504
gnl.UG.Ssc.S46881187	1e-06	0.054986	0.119556	0.119774		gnl.UG.Ssc.S35166734	0.020508	0.034711	0.110095	0.069966
gnl.UG.Ssc.S46878836	0.076577	0.049635	0.119494	0.082038		gnl.UG.Ssc.S26715792	0.014963	0.032073	0.110065	0.08024
gnl.UG.Ssc.S50206475	0.103986	0.059028	0.119483	0.085738		gnl.UG.Ssc.S40110774	0.214689	0.060404	0.110058	0.068309
gnl.UG.Ssc.S46880174	0.184932	0.068199	0.119467	0.083252		gnl.UG.Ssc.S40438388	0.026548	0.044768	0.110052	0.092281
gnl.UG.Ssc.S35173810	0.002433	0.036784	0.119422	0.088442		MLN01_0073_H01	0.12615	0.051523	0.110031	0.075053
gnl.UG.Ssc.S20116221	0.147272	0.075354	0.119404	0.111236		gnl.UG.Ssc.S35167742	0.018041	0.034212	0.10997	0.073272
gnl.UG.Ssc.S40031732	0.002942	0.031725	0.119399	0.081991		gnl.UG.Ssc.S6090494	0.055584	0.043441	0.109941	0.071617
gnl.UG.Ssc.S46876463	0.008515	0.0347	0.119337	0.087561		gnl.UG.Ssc.S46880623	0.046796	0.039373	0.109931	0.089261
gnl.UG.Ssc.S40400100	0.287689	0.069039	0.119321	0.077246		gnl.UG.Ssc.S46877399	0.109404	0.051254	0.109888	0.083648
gnl.UG.Ssc.S40513859	0.039663	0.069269	0.119208	0.149087		AMP01_0101_D02	0.440617	0.068141	0.109852	0.062305
gnl.UG.Ssc.S40330478	0.003114	0.030885	0.119176	0.08987		gnl.UG.Ssc.S19545451	0.005301	0.031959	0.109832	0.070359
gnl.UG.Ssc.S19547576	1e-06	0.038081	0.119126	0.099055		OVRM1_0161_B01	0.030261	0.037872	0.109802	0.072004
gnl.UG.Ssc.S50206518	0.014991	0.049918	0.1191	0.099989		gnl.UG.Ssc.S35173851	0.0801	0.041306	0.109739	0.070097
gnl.UG.Ssc.S19550981	1e-06	0.04326	0.119098	0.081235		gnl.UG.Ssc.S35166623	0.11259	0.053655	0.109728	0.076204
DCI01_0069_D02	0.0123	0.03479	0.119047	0.097799		TCH01_0069_D07	0.047286	0.045499	0.109675	0.07335
gnl.UG.Ssc.S46881121	1e-06	0.043625	0.118884	0.100656		gnl.UG.Ssc.S19538179	1e-06	0.03944	0.109591	0.088431
gnl.UG.Ssc.S40070345	1e-06	0.048962	0.11888	0.121673		gnl.UG.Ssc.S35171357	0.53764	0.086867	0.109543	0.075862
gnl.UG.Ssc.S18361198	1e-06	0.051786	0.118868	0.110761		gnl.UG.Ssc.S40030592	0.321037	0.067515	0.109536	0.073152
gnl.UG.Ssc.S35168958	0.056704	0.043957	0.118789	0.092002		gnl.UG.Ssc.S35171987	0.144726	0.05348	0.109527	0.073419
UTR01_0084_G01	0.032822	0.041384	0.118746	0.083353		gnl.UG.Ssc.S50182181	1e-06	0.040637	0.109465	0.100956
gnl.UG.Ssc.S35172772	0.068302	0.047393	0.118709	0.089844		gnl.UG.Ssc.S35324244	0.019	0.03433	0.10945	0.081651
gnl.UG.Ssc.S6091219	0.361789	0.069929	0.118675	0.074076		gnl.UG.Ssc.S40439733	1e-06	0.04869	0.109434	0.120439
gnl.UG.Ssc.S35164827	0.049387	0.043541	0.118665	0.094575		gnl.UG.Ssc.S46878670	1e-06	0.031225	0.109393	0.076618
gnl.UG.Ssc.S35166222	0.036568	0.051421	0.118639	0.091673		gnl.UG.Ssc.S39863250	0.156005	0.056684	0.109366	0.078631
gnl.UG.Ssc.S22283823	0.120171	0.062412	0.118637	0.098271		gnl.UG.Ssc.S40310719	0.123064	0.053167	0.109307	0.074212
gnl.UG.Ssc.S35173164	1e-06	0.037465	0.11862	0.080777		gnl.UG.Ssc.S35168664	0.128063	0.051179	0.109299	0.068871
gnl.UG.Ssc.S40162503	1e-06	0.060444	0.118615	0.128166		gnl.UG.Ssc.S35166830	1e-06	0.051014	0.109277	0.095061
gnl.UG.Ssc.S40444212	0.025465	0.058485	0.118601	0.119406		gnl.UG.Ssc.S35170616	0.036355	0.043298	0.109276	0.096971
OVRM1_0121_E04	1e-06	0.031845	0.118549	0.087263		gnl.UG.Ssc.S40437644	0.013853	0.029786	0.109264	0.075241
gnl.UG.Ssc.S46879522	0.027233	0.041491	0.118547	0.079848		gnl.UG.Ssc.S22275888	0.031714	0.037846	0.109253	0.075161
gnl.UG.Ssc.S35171910	0.031145	0.040925	0.118538	0.08107		gnl.UG.Ssc.S46877011	0.105878	0.045472	0.109244	0.074682
gnl.UG.Ssc.S35171115	1e-06	0.051251	0.118487	0.113734		gnl.UG.Ssc.S26713238	1e-06	0.039795	0.109166	0.085496
gnl.UG.Ssc.S35168230	0.247753	0.071609	0.118323	0.082092		gnl.UG.Ssc.S35169637	0.113933	0.049638	0.109037	0.073967
gnl.UG.Ssc.S35172812	0.277519	0.064723	0.118307	0.084246		gnl.UG.Ssc.S46877643	0.049762	0.039637	0.109022	0.07537
gnl.UG.Ssc.S40551175	0.041352	0.050343	0.118294	0.112022		gnl.UG.Ssc.S18547696	0.024588	0.03444	0.109004	0.070013
gnl.UG.Ssc.S18547324	1e-06	0.042692	0.118285	0.103093		gnl.UG.Ssc.S35166099	0.050999	0.038232	0.108989	0.079744
gnl.UG.Ssc.S40081786	0.276001	0.071344	0.118249	0.076089		OVRM1_0193_E04	1e-06	0.030705	0.108961	0.068201
gnl.UG.Ssc.S35164596	0.146222	0.059344	0.118143	0.084622		gnl.UG.Ssc.S40219983	0.231173	0.059264	0.108934	0.07158
gnl.UG.Ssc.S35169221	0.770485	0.046309	0.118102	0.053544		gnl.UG.Ssc.S40519292	0.211631	0.071198	0.108888	0.077557
gnl.UG.Ssc.S39911080	0.043572	0.069656	0.118024	0.131686		gnl.UG.Ssc.S35322499	0.16079	0.065755	0.108784	0.08646
gnl.UG.Ssc.S46876486	0.055469	0.045532	0.118012	0.081917		gnl.UG.Ssc.S50185451	0.211838	0.071717	0.108766	0.088182
gnl.UG.Ssc.S14273478	0.141682	0.06026	0.11798	0.08433		gnl.UG.Ssc.S39986645	1e-06	0.048354	0.108707	0.118041
gnl.UG.Ssc.S35169068	0.14897	0.060722	0.117973	0.080917		THY01_0004_G10	0.011201	0.049253	0.108704	0.105914
gnl.UG.Ssc.S35172454	1e-06	0.040316	0.11793	0.082137		ADR01_0014_D06	0.442048	0.068437	0.108683	0.06636
gnl.UG.Ssc.S17513169	0.00716	0.0625	0.117922	0.110793		gnl.UG.Ssc.S34499757	0.113349	0.048013	0.108644	0.069507
gnl.UG.Ssc.S19546291	0.107906	0.054913	0.117915	0.090765		OVR01_0095_D08	0.061886	0.041415	0.108621	0.070664
gnl.UG.Ssc.S35171950	0.009302	0.036035	0.117897	0.079341		gnl.UG.Ssc.S46876160	0.004006	0.032351	0.108584	0.074718
gnl.UG.Ssc.S18284563	0.108483	0.060981	0.117846	0.086244		gnl.UG.Ssc.S26725714	0.124938	0.050836	0.108574	0.076729
gnl.UG.Ssc.S19541853	0.331	0.075809	0.117777	0.084205		gnl.UG.Ssc.S23768253	1e-06	0.032011	0.108569	0.078095
gnl.UG.Ssc.S35174080	1e-06	0.047327	0.117734	0.085807		gnl.UG.Ssc.S35172649	0.022511	0.036967	0.108526	0.074728
gnl.UG.Ssc.S35167449	1e-06	0.042302	0.117726	0.093846		gnl.UG.Ssc.S19545919	1e-06	0.048116	0.108523	0.101208
gnl.UG.Ssc.S23695383	0.683853	0.060174	0.117702	0.059574		gnl.UG.Ssc.S35173641	0.033375	0.034585	0.108503	0.071434
gnl.UG.Ssc.S40180801	0.032427	0.055076	0.117601	0.119369		gnl.UG.Ssc.S46878299	0.117265	0.050715	0.108437	0.071804
gnl.UG.Ssc.S23698716	0.138411	0.062191	0.117586	0.083574		gnl.UG.Ssc.S46880663	1e-06	0.055347	0.10831	0.123908
gnl.UG.Ssc.S46880179	0.02453	0.041665	0.117521	0.090479		ADR01_0056_G11	0.056366	0.05123	0.108227	0.084856
gnl.UG.Ssc.S17526993	0.111594	0.053328	0.117513	0.084422		gnl.UG.Ssc.S50164320	0.114971	0.055323	0.108177	0.081319
gnl.UG.Ssc.S35168662	0.012058	0.034514	0.117502	0.090041		gnl.UG.Ssc.S29976639	0.014426	0.042804	0.108148	0.113194
gnl.UG.Ssc.S46878523	0.007021	0.036049	0.117489	0.093985		gnl.UG.Ssc.S40215563	0.071201	0.043307	0.108142	0.081374
AMP01_0079_E12	0.155044	0.059179	0.117444	0.089548		gnl.UG.Ssc.S40482226	0.138629	0.058579	0.108097	0.071332
gnl.UG.Ssc.S46876184	0.148415	0.061814	0.117418	0.080871		SKNB1_0060_F09	0.029664	0.03784	0.108049	0.068367
gnl.UG.Ssc.S35168513	0.329615	0.069797	0.117296	0.078639		gnl.UG.Ssc.S23213171	0.026945	0.034738	0.108037	0.083118
gnl.UG.Ssc.S26735265	0.129826	0.06122	0.117274	0.088566		gnl.UG.Ssc.S50200339	0.035903	0.039127	0.10791	0.080667
gnl.UG.Ssc.S6013857	1e-06	0.059474	0.117258	0.140096		SPL01_0019_B10	1e-06	0.044057	0.107907	0.086585
gnl.UG.Ssc.S20455784	0.050718	0.059343	0.117246	0.117233		gnl.UG.Ssc.S26712562	1e-06	0.034884	0.107881	0.089911
TCH01_0018_D01	1e-06	0.031303	0.117244	0.075855		gnl.UG.Ssc.S35165795	0.041928	0.056381	0.107846	0.103842
gnl.UG.Ssc.S35166577	1e-06	0.051413	0.117231	0.140374		gnl.UG.Ssc.S35331900	1e-06	0.034378	0.107824	0.075436
gnl.UG.Ssc.S35173065	0.029365	0.044355	0.117222	0.079952		gnl.UG.Ssc.S35174284	1e-06	0.043651	0.107803	0.106349
gnl.UG.Ssc.S23766692	0.064199	0.059533	0.1172	0.095745		gnl.UG.Ssc.S19546660	0.014029	0.045139	0.107773	0.112135
gnl.UG.Ssc.S35164379	0.141462	0.059442	0.117196	0.09104		LVRM1_0131_H08	1e-06	0.031155	0.107762	0.081322
gnl.UG.Ssc.S35173426	0.119485	0.055325	0.117162	0.078613		gnl.UG.Ssc.S17503019	1e-06	0.03105	0.107741	0.074532
gnl.UG.Ssc.S26720873	1e-06	0.043019	0.117139	0.088823		gnl.UG.Ssc.S6090579	0.035243	0.036379	0.107732	0.073244
gnl.UG.Ssc.S39980973	0.223635	0.086735	0.117139	0.105571		gnl.UG.Ssc.S39958381	0.113033	0.055696	0.107713	0.094173
gnl.UG.Ssc.S35167732	0.107441	0.051721	0.117132	0.086438		ITT01_0040_H06	0.069686	0.044396	0.107708	0.079192
gnl.UG.Ssc.S40483020	0.043012	0.043071	0.117116	0.093596		gnl.UG.Ssc.S17511261	0.034784	0.036159	0.107683	0.07049
gnl.UG.Ssc.S6088064	0.184765	0.075458	0.117037	0.084911		gnl.UG.Ssc.S35166455	0.259912	0.062488	0.107682	0.072344
gnl.UG.Ssc.S20943367	0.019189	0.036224	0.117018	0.085387		gnl.UG.Ssc.S18384547	1e-06	0.029041	0.107649	0.079898
gnl.UG.Ssc.S35170194	0.074084	0.051261	0.116997	0.095351		gnl.UG.Ssc.S31124900	0.106281	0.051461	0.10761	0.068418
SMG01_0024_D10	1e-06	0.034884	0.116918	0.095273		gnl.UG.Ssc.S46880924	0.557484	0.054777	0.107596	0.052208
gnl.UG.Ssc.S31107136	0.092981	0.061963	0.11685	0.094633		gnl.UG.Ssc.S18552349	0.041629	0.039699	0.107546	0.077887
gnl.UG.Ssc.S17525951	1e-06	0.03533	0.116842	0.098368		gnl.UG.Ssc.S6091050	0.113195	0.059149	0.107495	0.089359
gnl.UG.Ssc.S35166507	0.123915	0.059719	0.11684	0.083671		THY01_0014_E02	0.021341	0.035225	0.107472	0.072375
gnl.UG.Ssc.S31101703	0.118124	0.069698	0.116829	0.110522		gnl.UG.Ssc.S19547504	0.068915	0.047234	0.107446	0.086127
OVRM1_0204_G03	1e-06	0.05888	0.116713	0.127562		gnl.UG.Ssc.S18554123	1e-06	0.031319	0.107392	0.074895
gnl.UG.Ssc.S40143948	0.022775	0.041816	0.116687	0.084919		gnl.UG.Ssc.S35165434	0.062021	0.047944	0.107329	0.076291
gnl.UG.Ssc.S39945182	0.04564	0.07499	0.116629	0.148067		gnl.UG.Ssc.S35171439	0.116997	0.067416	0.107301	0.09396
gnl.UG.Ssc.S46916721	0.028056	0.037928	0.116613	0.087584		gnl.UG.Ssc.S40361630	1e-06	0.040222	0.107255	0.086261
UTR01_0035_C06	0.525328	0.069469	0.116599	0.059865		gnl.UG.Ssc.S46880028	0.150164	0.055408	0.107212	0.072265
gnl.UG.Ssc.S23757442	0.082085	0.047701	0.116595	0.088961		gnl.UG.Ssc.S19539061	1e-06	0.034578	0.107209	0.081528
gnl.UG.Ssc.S40293996	0.102769	0.068723	0.116561	0.112339		gnl.UG.Ssc.S46881154	0.02537	0.033668	0.10715	0.072751
gnl.UG.Ssc.S17526074	0.193631	0.074899	0.116456	0.107863		gnl.UG.Ssc.S6085556	0.119339	0.05508	0.107125	0.071761
gnl.UG.Ssc.S35173481	0.042694	0.040884	0.116435	0.084862		gnl.UG.Ssc.S18383898	0.057083	0.040326	0.107091	0.082121
gnl.UG.Ssc.S16516206	0.04565	0.065145	0.116407	0.107408		LVRM1_0206_C08	1e-06	0.041235	0.107084	0.083462
gnl.UG.Ssc.S6074565	0.010121	0.06098	0.116349	0.127881		MLN01_0080_F11	0.104832	0.047762	0.107061	0.06526
OVRM1_0108_B08	0.051262	0.047431	0.116327	0.087403		gnl.UG.Ssc.S16767994	0.638832	0.054091	0.107036	0.054729
gnl.UG.Ssc.S40555954	0.008541	0.037655	0.116306	0.082361		gnl.UG.Ssc.S46879958	0.044031	0.039051	0.107022	0.07732
gnl.UG.Ssc.S40099717	1e-06	0.065829	0.116299	0.124489		gnl.UG.Ssc.S29987443	0.052245	0.043283	0.107021	0.081086
gnl.UG.Ssc.S35167444	0.018534	0.037647	0.116294	0.087564		TCH01_0094_D06	0.216231	0.063021	0.107005	0.070403
gnl.UG.Ssc.S52898488	0.117757	0.054231	0.116275	0.084102		gnl.UG.Ssc.S35167889	0.063214	0.070441	0.107004	0.12618
gnl.UG.Ssc.S46880246	0.093077	0.05947	0.116207	0.090933		gnl.UG.Ssc.S18546798	0.044759	0.05954	0.106956	0.106848
gnl.UG.Ssc.S39858693	0.143345	0.081236	0.116172	0.135954		gnl.UG.Ssc.S35171573	1e-06	0.034687	0.106946	0.075595
gnl.UG.Ssc.S46879514	1e-06	0.050833	0.116162	0.089631		gnl.UG.Ssc.S46879700	0.069026	0.040785	0.106926	0.079131
gnl.UG.Ssc.S35166688	0.070609	0.080538	0.116115	0.141611		gnl.UG.Ssc.S40414832	0.075249	0.054561	0.106904	0.081415
gnl.UG.Ssc.S46878671	1e-06	0.039156	0.116069	0.099051		gnl.UG.Ssc.S23690544	0.202529	0.056718	0.106843	0.074248
gnl.UG.Ssc.S35169504	0.058938	0.05326	0.116059	0.090573		gnl.UG.Ssc.S40331893	0.041329	0.037577	0.106831	0.068731
gnl.UG.Ssc.S35171399	0.097528	0.057832	0.116046	0.095903		gnl.UG.Ssc.S18557542	0.064988	0.042497	0.106716	0.078134
gnl.UG.Ssc.S40102046	0.086944	0.051717	0.116005	0.087468		gnl.UG.Ssc.S50206334	0.036601	0.052165	0.1067	0.114099
gnl.UG.Ssc.S46875821	1e-06	0.069742	0.115993	0.139295		gnl.UG.Ssc.S23690519	0.06573	0.040964	0.106677	0.074212
gnl.UG.Ssc.S35167529	0.265445	0.066919	0.115974	0.080049		SKNB1_0014_D12	0.044159	0.052508	0.106615	0.128443
gnl.UG.Ssc.S46880699	0.127846	0.056893	0.115903	0.082619		gnl.UG.Ssc.S40305464	0.164291	0.069923	0.106588	0.09698
gnl.UG.Ssc.S35167450	1e-06	0.046247	0.115889	0.10247		gnl.UG.Ssc.S46881117	0.809617	0.035772	0.106469	0.036684
LVRM1_0180_B08	0.03887	0.042681	0.115878	0.084589		gnl.UG.Ssc.S23776610	0.039513	0.034613	0.106455	0.078366
DCI01_0076_C05	0.066224	0.048292	0.115875	0.095712		gnl.UG.Ssc.S31122186	0.132786	0.056375	0.106405	0.071994
gnl.UG.Ssc.S35166474	1e-06	0.062579	0.115823	0.136107		gnl.UG.Ssc.S23770961	0.079366	0.046638	0.106373	0.074009
gnl.UG.Ssc.S35168085	0.007574	0.032725	0.115727	0.087358		OVRM1_0045_A12	0.028787	0.034397	0.106371	0.070144
gnl.UG.Ssc.S39772203	0.02502	0.053272	0.115684	0.10143		gnl.UG.Ssc.S35169117	0.075202	0.045576	0.106356	0.081157
gnl.UG.Ssc.S22277958	0.414236	0.079574	0.115669	0.077792		gnl.UG.Ssc.S23689840	0.11813	0.051095	0.106354	0.07224
gnl.UG.Ssc.S40052220	0.048752	0.044384	0.115654	0.078765		gnl.UG.Ssc.S26720937	0.138003	0.054507	0.1063	0.081078
gnl.UG.Ssc.S31114666	0.178138	0.072579	0.115653	0.093972		gnl.UG.Ssc.S31986306	1e-06	0.032364	0.106296	0.080022
LNG01_0044_G11	1e-06	0.042325	0.11563	0.087258		gnl.UG.Ssc.S23690364	0.045255	0.042145	0.106225	0.08012
gnl.UG.Ssc.S35167446	0.100639	0.055442	0.115593	0.091878		gnl.UG.Ssc.S18383401	1e-06	0.036575	0.106192	0.080411
gnl.UG.Ssc.S6667439	0.085685	0.051685	0.115583	0.082104		gnl.UG.Ssc.S17513715	0.161604	0.059455	0.106178	0.068587
gnl.UG.Ssc.S35172673	0.311461	0.075819	0.115561	0.07873		TES01_0047_A10	0.131945	0.05594	0.106148	0.076939
gnl.UG.Ssc.S19540641	1e-06	0.035633	0.115549	0.085499		BKFL1_0009_E03	0.016395	0.032935	0.106118	0.08051
gnl.UG.Ssc.S46881246	0.366367	0.075485	0.115535	0.08418		gnl.UG.Ssc.S18284563	0.011117	0.031864	0.106086	0.073494
gnl.UG.Ssc.S21545389	0.014038	0.039058	0.115492	0.088272		gnl.UG.Ssc.S46880224	1e-06	0.058166	0.106035	0.12061
LVR01_0044_B02	0.043966	0.045107	0.115492	0.082977		gnl.UG.Ssc.S36038435	0.012279	0.037713	0.106016	0.082195
gnl.UG.Ssc.S46880492	0.231134	0.071836	0.115476	0.087994		gnl.UG.Ssc.S29469949	0.112256	0.0507	0.105998	0.074197
gnl.UG.Ssc.S35166602	1e-06	0.03762	0.115324	0.093154		gnl.UG.Ssc.S16761785	0.054085	0.036574	0.10599	0.069246
gnl.UG.Ssc.S18551025	0.024839	0.037216	0.115313	0.077774		gnl.UG.Ssc.S39981957	1e-06	0.052034	0.105985	0.127314
gnl.UG.Ssc.S35166877	0.043845	0.044249	0.115307	0.08774		gnl.UG.Ssc.S39778104	0.126338	0.051506	0.105967	0.077336
gnl.UG.Ssc.S35165204	0.049025	0.044592	0.115301	0.079614		gnl.UG.Ssc.S17509965	0.241276	0.068132	0.105962	0.07151
gnl.UG.Ssc.S35166948	0.042069	0.045863	0.115291	0.079477		gnl.UG.Ssc.S19546365	1e-06	0.04116	0.105898	0.096186
gnl.UG.Ssc.S39849707	0.567286	0.065168	0.115277	0.065713		gnl.UG.Ssc.S18556935	0.033912	0.057954	0.105821	0.128338
gnl.UG.Ssc.S35167085	0.0243	0.040559	0.115276	0.087418		gnl.UG.Ssc.S17511339	0.540074	0.069916	0.105817	0.068952
gnl.UG.Ssc.S18387207	0.041887	0.045125	0.115274	0.082837		gnl.UG.Ssc.S18381365	0.019707	0.034393	0.105765	0.07667
gnl.UG.Ssc.S18359780	1e-06	0.035073	0.115257	0.084225		gnl.UG.Ssc.S35173068	0.007644	0.031594	0.105756	0.079941
gnl.UG.Ssc.S23758846	0.157813	0.058561	0.115225	0.078455		gnl.UG.Ssc.S18387539	1e-06	0.030308	0.105723	0.079603
gnl.UG.Ssc.S46879235	1e-06	0.049158	0.115179	0.118696		gnl.UG.Ssc.S31120932	1e-06	0.041037	0.105689	0.071107
LVR01_0057_G06	0.383853	0.080766	0.11517	0.088917		gnl.UG.Ssc.S19545859	0.013543	0.032175	0.105675	0.076694
TCH01_0047_B02	0.091431	0.054314	0.115088	0.088317		gnl.UG.Ssc.S19537384	0.050263	0.055382	0.105658	0.10451
OVRM1_0181_C09	0.047436	0.063695	0.115043	0.122187		gnl.UG.Ssc.S18546300	0.190789	0.066343	0.10565	0.082494
gnl.UG.Ssc.S23689787	0.836306	0.040525	0.115028	0.045992		gnl.UG.Ssc.S19546585	0.003295	0.057474	0.105639	0.135615
OVRM1_0170_B04	0.103502	0.054193	0.114947	0.086223		BKFL1_0043_F04	0.023069	0.043461	0.105609	0.100271
SKNB1_0087_D11	0.472454	0.070806	0.114915	0.071454		gnl.UG.Ssc.S18551204	0.113728	0.051938	0.105579	0.074032
gnl.UG.Ssc.S17525605	0.046534	0.056291	0.114904	0.113562		ITT01_0016_E01	0.030011	0.037185	0.105543	0.071073
gnl.UG.Ssc.S34273825	0.002156	0.045379	0.114895	0.10407		gnl.UG.Ssc.S6076780	1e-06	0.035092	0.105528	0.072378
gnl.UG.Ssc.S6064961	0.024022	0.039128	0.114841	0.087167		gnl.UG.Ssc.S35168340	0.172708	0.051586	0.1055	0.070335
gnl.UG.Ssc.S23698704	1e-06	0.042182	0.114827	0.086915		PTG01_0063_D05	1e-06	0.039679	0.105456	0.087779
PBL01_0024_C05	0.024831	0.045082	0.114811	0.092707		LVRM1_0154_G06	0.045969	0.058196	0.105429	0.129593
gnl.UG.Ssc.S35172466	0.16811	0.059177	0.114807	0.08015		ADR01_0066_D01	0.139253	0.05527	0.10539	0.0768
gnl.UG.Ssc.S18336230	0.130633	0.080162	0.114794	0.149039		gnl.UG.Ssc.S23758955	0.117475	0.049115	0.10538	0.075243
gnl.UG.Ssc.S26726984	0.733203	0.051729	0.114782	0.047375		gnl.UG.Ssc.S22275237	0.081439	0.044587	0.105351	0.078465
gnl.UG.Ssc.S23691163	1e-06	0.036906	0.11478	0.079282		gnl.UG.Ssc.S6033944	0.011779	0.031792	0.105329	0.078441
SMG01_0062_A10	0.041692	0.045493	0.114605	0.09718		gnl.UG.Ssc.S18546170	0.07515	0.046367	0.105321	0.08409
gnl.UG.Ssc.S18386034	0.079076	0.050902	0.114575	0.088402		gnl.UG.Ssc.S35171492	0.042415	0.03922	0.105229	0.079504
gnl.UG.Ssc.S35168942	0.189365	0.066826	0.114558	0.084633		gnl.UG.Ssc.S16767862	0.057639	0.060043	0.105228	0.129954
gnl.UG.Ssc.S46880482	1e-06	0.038056	0.114549	0.087338		gnl.UG.Ssc.S18384898	0.019998	0.031893	0.105217	0.071158
DCI01_0045_A10	0.118683	0.056177	0.114503	0.09444		gnl.UG.Ssc.S35171465	0.042675	0.038904	0.105168	0.073428
gnl.UG.Ssc.S17511918	0.024242	0.040808	0.114492	0.09067		gnl.UG.Ssc.S35171994	0.112955	0.051471	0.105159	0.074568
gnl.UG.Ssc.S18554430	0.18518	0.069692	0.114451	0.08478		gnl.UG.Ssc.S40551861	0.147526	0.056979	0.105131	0.071554
gnl.UG.Ssc.S19538488	1e-06	0.054247	0.114445	0.117412		gnl.UG.Ssc.S31115506	1e-06	0.049759	0.105125	0.128256
LVRM1_0020_E10	0.113928	0.059404	0.114422	0.088119		gnl.UG.Ssc.S18553702	0.091657	0.049997	0.10508	0.073616
gnl.UG.Ssc.S35174070	0.024922	0.041857	0.114416	0.088268		gnl.UG.Ssc.S17510318	1e-06	0.028031	0.105037	0.066179
gnl.UG.Ssc.S35171875	0.206244	0.078012	0.114367	0.093868		gnl.UG.Ssc.S17510077	0.089696	0.048245	0.105017	0.074359
gnl.UG.Ssc.S21579436	0.108147	0.053043	0.114366	0.081301		gnl.UG.Ssc.S43509693	0.014614	0.045773	0.10499	0.104111
gnl.UG.Ssc.S40515834	0.082481	0.056332	0.114306	0.102619		gnl.UG.Ssc.S19542061	0.058143	0.044179	0.104984	0.075433
SMG01_0030_A01	0.065864	0.048118	0.114299	0.090706		gnl.UG.Ssc.S35167115	0.067223	0.043473	0.104971	0.074095
gnl.UG.Ssc.S27603973	0.020939	0.041577	0.114226	0.080208		gnl.UG.Ssc.S23764058	0.026852	0.032437	0.104968	0.079199
gnl.UG.Ssc.S18381264	1e-06	0.046123	0.114181	0.096122		gnl.UG.Ssc.S26728327	1e-06	0.043548	0.104966	0.100016
gnl.UG.Ssc.S35169697	1e-06	0.036998	0.114172	0.080352		gnl.UG.Ssc.S35164032	0.014084	0.03154	0.104881	0.077501
gnl.UG.Ssc.S40482887	0.427926	0.083664	0.1141	0.087275		ADR01_0078_A06	1e-06	0.029848	0.104876	0.080068
gnl.UG.Ssc.S35170919	0.121225	0.066926	0.114099	0.127159		OVRM1_0219_A04	0.262311	0.063237	0.104875	0.067602
gnl.UG.Ssc.S40001562	0.009471	0.034971	0.114053	0.089877		gnl.UG.Ssc.S35172744	0.011543	0.044753	0.104853	0.10842
gnl.UG.Ssc.S40152399	0.036967	0.041556	0.11402	0.091026		gnl.UG.Ssc.S18378418	0.077823	0.053703	0.104739	0.088115
gnl.UG.Ssc.S40398304	0.049495	0.047561	0.113934	0.087915		gnl.UG.Ssc.S31133831	0.689965	0.049816	0.104702	0.055799
gnl.UG.Ssc.S40522408	1e-06	0.068338	0.113921	0.159235		gnl.UG.Ssc.S35173508	0.061684	0.04433	0.104702	0.076947
gnl.UG.Ssc.S18387945	0.059648	0.054449	0.113841	0.084923		gnl.UG.Ssc.S21581300	0.056825	0.047965	0.104684	0.099069
gnl.UG.Ssc.S17526267	0.026294	0.039798	0.113771	0.086718		gnl.UG.Ssc.S26724389	0.010828	0.03103	0.104564	0.073663
gnl.UG.Ssc.S35165354	1e-06	0.038966	0.113758	0.09132		gnl.UG.Ssc.S23212987	1e-06	0.03289	0.104551	0.071305
gnl.UG.Ssc.S35171109	1e-06	0.03291	0.113727	0.07916		gnl.UG.Ssc.S15981406	1e-06	0.035036	0.104539	0.083212
LNG01_0102_E06	0.149544	0.081223	0.113716	0.133234		DCI01_0083_A10	0.008475	0.035749	0.104532	0.078674
gnl.UG.Ssc.S19541664	0.114212	0.052705	0.113699	0.093206		gnl.UG.Ssc.S26722053	0.031009	0.036721	0.10446	0.077181
gnl.UG.Ssc.S19541911	0.006169	0.043108	0.113626	0.106749		SPL01_0055_H08	0.108237	0.053197	0.104455	0.073077
gnl.UG.Ssc.S18550180	1e-06	0.029438	0.113623	0.081038		MLN01_0103_E06	1e-06	0.033255	0.104451	0.086375
gnl.UG.Ssc.S35165921	1e-06	0.040907	0.113593	0.102903		gnl.UG.Ssc.S35169390	0.191073	0.058038	0.1044	0.068996
gnl.UG.Ssc.S34531289	0.01817	0.048953	0.113527	0.122746		gnl.UG.Ssc.S6072958	0.023608	0.031149	0.104397	0.07191
gnl.UG.Ssc.S20116657	1e-06	0.040315	0.113471	0.090713		gnl.UG.Ssc.S18554583	0.122315	0.047072	0.104376	0.069961
OVRM1_0100_G12	0.03571	0.047552	0.11344	0.08564		gnl.UG.Ssc.S23755556	0.069547	0.04493	0.104342	0.074007
gnl.UG.Ssc.S31122803	0.030869	0.040177	0.113377	0.084714		gnl.UG.Ssc.S39988119	0.045282	0.049056	0.104339	0.101698
gnl.UG.Ssc.S40456896	0.006495	0.041798	0.113353	0.088151		gnl.UG.Ssc.S35170479	0.132099	0.052476	0.104338	0.071988
gnl.UG.Ssc.S24318158	1e-06	0.0356	0.11327	0.088303		gnl.UG.Ssc.S46875766	0.012455	0.042982	0.104315	0.100008
gnl.UG.Ssc.S18547707	1e-06	0.042338	0.113269	0.095744		gnl.UG.Ssc.S46877873	1e-06	0.048607	0.104294	0.106963
gnl.UG.Ssc.S23760736	1e-06	0.04477	0.113219	0.10638		gnl.UG.Ssc.S35170966	0.047919	0.040358	0.104293	0.075332
gnl.UG.Ssc.S50161648	0.121753	0.06157	0.113197	0.080126		gnl.UG.Ssc.S35167273	0.027951	0.03395	0.104277	0.071632
gnl.UG.Ssc.S17526738	0.067471	0.048901	0.113176	0.090959		THY01_0054_B09	0.298191	0.066613	0.104261	0.070194
gnl.UG.Ssc.S35170788	0.122231	0.065372	0.113124	0.082843		gnl.UG.Ssc.S35167600	0.015721	0.030906	0.104238	0.065345
gnl.UG.Ssc.S40389825	1e-06	0.052988	0.113122	0.1271		gnl.UG.Ssc.S20945373	0.264054	0.059248	0.104228	0.065757
gnl.UG.Ssc.S6078393	0.1691	0.057452	0.113004	0.085755		gnl.UG.Ssc.S35169245	0.053127	0.040759	0.104189	0.070783
gnl.UG.Ssc.S35171879	0.050533	0.074483	0.112998	0.148797		OVRM1_0027_F11	0.096946	0.048672	0.10418	0.069088
gnl.UG.Ssc.S35172631	1e-06	0.036408	0.112954	0.076278		PBL01_0009_F01	0.641149	0.056593	0.10418	0.049893
gnl.UG.Ssc.S22286565	0.037633	0.046803	0.112921	0.09394		gnl.UG.Ssc.S35171291	0.281401	0.064707	0.104176	0.064841
gnl.UG.Ssc.S26403115	0.289205	0.071704	0.112888	0.077761		gnl.UG.Ssc.S38479762	0.133658	0.053858	0.104141	0.077648
PTG01_0103_G03	1e-06	0.047419	0.112882	0.118193		gnl.UG.Ssc.S35172703	0.320248	0.069125	0.10409	0.067931
gnl.UG.Ssc.S26721218	0.179046	0.068172	0.112874	0.089784		gnl.UG.Ssc.S40390344	0.125661	0.056111	0.104066	0.069561
gnl.UG.Ssc.S23765352	0.010068	0.05982	0.112814	0.145158		gnl.UG.Ssc.S40177823	0.043469	0.035555	0.10403	0.077298
gnl.UG.Ssc.S17518688	0.024807	0.041225	0.112785	0.081297		gnl.UG.Ssc.S35165703	1e-06	0.042989	0.104014	0.097405
gnl.UG.Ssc.S18359031	0.033209	0.04067	0.112776	0.086583		gnl.UG.Ssc.S46880249	0.087925	0.045877	0.103977	0.07587
gnl.UG.Ssc.S40834166	0.04978	0.048691	0.112753	0.084455		gnl.UG.Ssc.S20116709	0.002925	0.045564	0.103967	0.092318
gnl.UG.Ssc.S18279009	0.079663	0.060941	0.112695	0.097932		gnl.UG.Ssc.S46880666	0.29658	0.062165	0.103926	0.067971
gnl.UG.Ssc.S40269008	0.283488	0.097222	0.112569	0.119527		gnl.UG.Ssc.S40109867	0.049239	0.042797	0.103921	0.073095
gnl.UG.Ssc.S35174294	1e-06	0.035637	0.112502	0.085359		gnl.UG.Ssc.S6041853	0.051397	0.057674	0.103875	0.122929
gnl.UG.Ssc.S40175258	1e-06	0.046265	0.112492	0.090516		gnl.UG.Ssc.S40039737	0.006003	0.032007	0.103764	0.073391
gnl.UG.Ssc.S23690786	0.014222	0.039858	0.112465	0.089725		LNG01_0087_F11	0.098083	0.0455	0.103758	0.067962
gnl.UG.Ssc.S46877642	0.011917	0.035924	0.112432	0.084039		gnl.UG.Ssc.S40064881	0.098945	0.042741	0.10368	0.073225
gnl.UG.Ssc.S35164467	0.105418	0.055955	0.112429	0.090748		gnl.UG.Ssc.S39993765	1e-06	0.038938	0.103665	0.070965
SPL01_0012_D06	0.021576	0.038388	0.112401	0.086272		gnl.UG.Ssc.S17505232	1e-06	0.040004	0.103644	0.096587
gnl.UG.Ssc.S40554996	0.170027	0.062725	0.112388	0.090355		gnl.UG.Ssc.S46881299	0.116448	0.050172	0.103577	0.063615
gnl.UG.Ssc.S18547535	0.057933	0.048701	0.112367	0.08937		gnl.UG.Ssc.S35169462	0.19782	0.069394	0.103562	0.084642
OVRM1_0222_A04	0.081535	0.048534	0.1123	0.082554		gnl.UG.Ssc.S26648149	0.058808	0.040167	0.103389	0.071717
gnl.UG.Ssc.S35171523	0.029535	0.043611	0.112272	0.083379		gnl.UG.Ssc.S18388172	0.07527	0.045866	0.103382	0.077375
gnl.UG.Ssc.S23760447	0.35889	0.086782	0.112229	0.100569		gnl.UG.Ssc.S39952123	0.091143	0.047835	0.10335	0.075242
OVR01_0101_E01	1e-06	0.036715	0.112217	0.087829		DCI01_0092_F01	0.100638	0.05077	0.103323	0.073234
gnl.UG.Ssc.S19539278	0.028737	0.048598	0.112192	0.097763		gnl.UG.Ssc.S23693543	0.296289	0.066399	0.103314	0.07009
gnl.UG.Ssc.S40090864	1e-06	0.045851	0.112167	0.083565		PTG01_0038_C03	0.022311	0.033877	0.103283	0.07201
gnl.UG.Ssc.S35166358	0.062925	0.048091	0.11212	0.08833		gnl.UG.Ssc.S39947763	0.024133	0.051874	0.10327	0.115789
gnl.UG.Ssc.S23765896	1e-06	0.053879	0.112072	0.120267		gnl.UG.Ssc.S20116495	0.028091	0.034641	0.103166	0.073317
gnl.UG.Ssc.S46880535	0.102537	0.062911	0.11202	0.09978		gnl.UG.Ssc.S26716933	1e-06	0.052259	0.10315	0.111583
gnl.UG.Ssc.S19541433	0.012164	0.056714	0.112014	0.140147		gnl.UG.Ssc.S19540474	1e-06	0.031463	0.103131	0.072255
gnl.UG.Ssc.S23213585	1e-06	0.035923	0.111968	0.092675		gnl.UG.Ssc.S40596704	0.082426	0.043607	0.103103	0.074242
LVRM1_0146_C03	0.080595	0.053064	0.111905	0.083997		gnl.UG.Ssc.S40514352	0.136116	0.050229	0.103083	0.069108
gnl.UG.Ssc.S46879562	0.017805	0.040663	0.111903	0.088317		gnl.UG.Ssc.S18387223	0.016362	0.031235	0.103062	0.074637
gnl.UG.Ssc.S35172645	0.189064	0.06261	0.111866	0.082288		gnl.UG.Ssc.S18356820	0.013982	0.035729	0.102993	0.075174
gnl.UG.Ssc.S46876192	0.028281	0.036952	0.111831	0.08013		gnl.UG.Ssc.S18555852	0.036723	0.039109	0.102992	0.086153
gnl.UG.Ssc.S46877351	0.160819	0.06373	0.111823	0.078475		gnl.UG.Ssc.S40390095	0.010702	0.032184	0.102915	0.073089
gnl.UG.Ssc.S35167199	1e-06	0.043259	0.111806	0.081253		gnl.UG.Ssc.S31117365	0.130271	0.050471	0.10289	0.073044
gnl.UG.Ssc.S18357377	0.23383	0.09604	0.11179	0.140461		gnl.UG.Ssc.S40521062	0.150339	0.075131	0.102874	0.11852
LVRM1_0192_C02	0.07791	0.047124	0.111767	0.089143		gnl.UG.Ssc.S6056167	0.016099	0.033325	0.102862	0.076399
gnl.UG.Ssc.S35174111	0.046794	0.043164	0.111732	0.085399		gnl.UG.Ssc.S39858087	0.125416	0.05378	0.102799	0.074513
SKNB1_0035_B11	0.285277	0.072209	0.11173	0.08121		gnl.UG.Ssc.S18546984	0.044006	0.04387	0.10279	0.085363
gnl.UG.Ssc.S34513026	0.043212	0.058578	0.111712	0.101718		gnl.UG.Ssc.S19549273	0.039337	0.052624	0.102785	0.112497
gnl.UG.Ssc.S26724721	0.027819	0.075987	0.111704	0.138186		gnl.UG.Ssc.S19547688	1e-06	0.031568	0.102776	0.078676
OVRM1_0083_F10	0.068065	0.058576	0.111659	0.097894		gnl.UG.Ssc.S35166814	0.078321	0.057771	0.102669	0.075798
gnl.UG.Ssc.S40081063	0.02249	0.050238	0.111639	0.130382		gnl.UG.Ssc.S19226899	1e-06	0.040409	0.102643	0.081771
gnl.UG.Ssc.S34499097	1e-06	0.050194	0.111609	0.097828		gnl.UG.Ssc.S40096753	1e-06	0.038101	0.102546	0.079601
gnl.UG.Ssc.S38483093	0.095431	0.054514	0.111525	0.083289		gnl.UG.Ssc.S35172073	0.043514	0.044165	0.102437	0.081063
gnl.UG.Ssc.S35165463	0.010199	0.041148	0.11146	0.091118		gnl.UG.Ssc.S46881174	0.010073	0.031427	0.102407	0.071286
gnl.UG.Ssc.S23212495	1e-06	0.056013	0.111451	0.132988		gnl.UG.Ssc.S23694979	0.036156	0.03388	0.102381	0.073802
gnl.UG.Ssc.S26733695	0.028512	0.039105	0.111429	0.096128		gnl.UG.Ssc.S18385772	1e-06	0.060142	0.102367	0.118669
gnl.UG.Ssc.S35164463	0.119707	0.058449	0.11137	0.086174		LNG01_0106_A12	0.103442	0.049268	0.102363	0.070025
gnl.UG.Ssc.S23767506	1e-06	0.037961	0.111264	0.088789		gnl.UG.Ssc.S46878432	0.233585	0.064181	0.102332	0.076373
MLN01_0059_A11	0.040704	0.04274	0.111187	0.089625		gnl.UG.Ssc.S26718719	0.021068	0.038061	0.102309	0.071483
gnl.UG.Ssc.S17515147	0.013888	0.037172	0.111171	0.088469		gnl.UG.Ssc.S35173385	0.100125	0.047802	0.102259	0.075511
gnl.UG.Ssc.S35167737	0.152556	0.063681	0.111149	0.084634		gnl.UG.Ssc.S29981644	1e-06	0.046468	0.102258	0.095071
gnl.UG.Ssc.S35169443	0.010556	0.036404	0.111126	0.086344		TCH01_0055_H02	0.075687	0.048381	0.102231	0.08637
SPL01_0047_F03	1e-06	0.046484	0.111069	0.093662		gnl.UG.Ssc.S46876168	0.102425	0.047429	0.102219	0.072596
gnl.UG.Ssc.S35170572	1e-06	0.05666	0.111012	0.112036		gnl.UG.Ssc.S40082349	0.077586	0.053113	0.102214	0.090154
gnl.UG.Ssc.S34494848	0.009554	0.04899	0.11099	0.111558		gnl.UG.Ssc.S31133977	0.040216	0.054707	0.102203	0.118493
gnl.UG.Ssc.S35330332	0.580194	0.070673	0.110919	0.072922		OVRM1_0016_A02	1e-06	0.02992	0.102187	0.069025
gnl.UG.Ssc.S23691997	0.024048	0.059358	0.110888	0.116036		gnl.UG.Ssc.S23213567	0.119581	0.049984	0.102168	0.073887
gnl.UG.Ssc.S19547764	1e-06	0.069448	0.110836	0.1325		THY01_0033_G09	0.021215	0.03234	0.102168	0.071027
AMP01_0081_H04	0.124116	0.061571	0.110834	0.083769		gnl.UG.Ssc.S35167128	0.163453	0.055762	0.102124	0.07163
gnl.UG.Ssc.S6072150	0.383811	0.088279	0.110782	0.091458		gnl.UG.Ssc.S19537381	0.008708	0.053088	0.102123	0.121236
MLTL1_0029_H10	0.020687	0.036347	0.110776	0.0826		gnl.UG.Ssc.S19545939	1e-06	0.038928	0.10212	0.088978
gnl.UG.Ssc.S26710719	1e-06	0.040081	0.110771	0.091425		gnl.UG.Ssc.S39842027	0.011642	0.036002	0.102094	0.078439
MLN01_0038_C12	0.098384	0.054656	0.110694	0.08621		gnl.UG.Ssc.S40436701	0.025444	0.038869	0.102042	0.073522
gnl.UG.Ssc.S34516402	0.468933	0.087879	0.11069	0.097036		gnl.UG.Ssc.S35172993	0.034153	0.040102	0.10203	0.072271
gnl.UG.Ssc.S23762476	0.009001	0.055359	0.110688	0.148468		gnl.UG.Ssc.S40584908	0.07402	0.041762	0.102021	0.078668
gnl.UG.Ssc.S40076589	0.005199	0.034375	0.110681	0.076016		gnl.UG.Ssc.S23698740	0.075903	0.045815	0.10197	0.073049
gnl.UG.Ssc.S26713728	0.010158	0.043115	0.110594	0.097496		PCT01_0036_E12	0.058473	0.049479	0.101955	0.09224
LVR01_0005_C12	0.296252	0.069362	0.110544	0.077643		gnl.UG.Ssc.S6074392	0.00266	0.03831	0.1019	0.084903
THY01_0091_H02	0.033487	0.0431	0.110449	0.081561		gnl.UG.Ssc.S46877016	0.167111	0.04942	0.101894	0.063779
gnl.UG.Ssc.S40588301	0.073014	0.083082	0.110442	0.149394		gnl.UG.Ssc.S35166233	0.055193	0.042988	0.101876	0.076243
gnl.UG.Ssc.S35174115	1e-06	0.040496	0.110404	0.088162		gnl.UG.Ssc.S17511229	0.041357	0.034004	0.101844	0.075982
gnl.UG.Ssc.S41576300	0.014687	0.06196	0.110373	0.132862		gnl.UG.Ssc.S34503005	1e-06	0.058778	0.101827	0.127912
gnl.UG.Ssc.S23700108	0.033121	0.043277	0.110358	0.088271		gnl.UG.Ssc.S46880305	1e-06	0.030559	0.10182	0.072903
gnl.UG.Ssc.S35173883	0.068903	0.050453	0.11034	0.088034		LVR01_0051_C09	0.006612	0.029665	0.101794	0.079424
gnl.UG.Ssc.S35165180	0.104894	0.049318	0.110312	0.084174		gnl.UG.Ssc.S16515950	0.01194	0.041337	0.101723	0.088015
gnl.UG.Ssc.S46880928	1e-06	0.033337	0.11031	0.077033		gnl.UG.Ssc.S46877722	0.031984	0.034342	0.101715	0.071542
gnl.UG.Ssc.S35173202	0.009143	0.036686	0.110221	0.102979		gnl.UG.Ssc.S46876233	0.04449	0.036837	0.101704	0.075851
gnl.UG.Ssc.S18291758	0.016512	0.032646	0.110202	0.081584		gnl.UG.Ssc.S26710643	1e-06	0.038524	0.10168	0.08836
gnl.UG.Ssc.S19540444	0.197534	0.079208	0.110108	0.109902		gnl.UG.Ssc.S31105530	1e-06	0.045204	0.101675	0.097831
TCH01_0066_H12	0.004986	0.036514	0.110082	0.086186		gnl.UG.Ssc.S18553496	0.179905	0.064785	0.101643	0.073834
gnl.UG.Ssc.S46875830	0.029127	0.044844	0.110071	0.093184		gnl.UG.Ssc.S17510467	0.01037	0.032101	0.101639	0.070307
gnl.UG.Ssc.S46877173	0.113455	0.066775	0.110045	0.111424		gnl.UG.Ssc.S18296590	0.013887	0.057717	0.101627	0.117225
gnl.UG.Ssc.S6081211	0.017847	0.042333	0.109992	0.099785		gnl.UG.Ssc.S40499128	0.074038	0.047307	0.101547	0.078845
gnl.UG.Ssc.S29966067	0.148285	0.05821	0.109947	0.085559		gnl.UG.Ssc.S31105561	1e-06	0.03076	0.101453	0.074828
gnl.UG.Ssc.S31100834	0.329892	0.086756	0.109931	0.09411		gnl.UG.Ssc.S35166035	0.011843	0.030868	0.101416	0.072276
gnl.UG.Ssc.S18354111	0.009186	0.052971	0.109897	0.103986		MLN01_0087_G03	0.018709	0.034023	0.101407	0.07318
gnl.UG.Ssc.S40493658	0.00884	0.037572	0.10986	0.086995		gnl.UG.Ssc.S18360778	0.057829	0.04076	0.10138	0.070087
gnl.UG.Ssc.S35168326	0.208729	0.074551	0.109834	0.081211		MLN01_0079_F03	0.040092	0.039557	0.101367	0.07212
LVRM1_0073_E05	0.595504	0.069024	0.109782	0.062859		gnl.UG.Ssc.S46878441	0.16844	0.054583	0.101313	0.076407
THY01_0006_E07	0.060022	0.04302	0.109778	0.085678		gnl.UG.Ssc.S46877416	0.316524	0.06862	0.101286	0.061844
gnl.UG.Ssc.S35167040	0.118933	0.060845	0.109769	0.076901		gnl.UG.Ssc.S18557948	1e-06	0.042466	0.101218	0.107537
gnl.UG.Ssc.S46880541	0.040342	0.057073	0.109757	0.121044		gnl.UG.Ssc.S35166883	0.059509	0.042261	0.101204	0.074498
gnl.UG.Ssc.S18355850	0.225607	0.067743	0.109727	0.086498		gnl.UG.Ssc.S46880289	0.119715	0.053541	0.101197	0.077597
gnl.UG.Ssc.S40435720	0.038772	0.043364	0.109682	0.079217		gnl.UG.Ssc.S46876477	0.097807	0.047856	0.101192	0.074742
gnl.UG.Ssc.S17510771	1e-06	0.035783	0.109663	0.084124		gnl.UG.Ssc.S31122998	1e-06	0.038892	0.101154	0.092908
gnl.UG.Ssc.S6667524	0.048803	0.045478	0.109636	0.084144		gnl.UG.Ssc.S31107940	0.065429	0.048945	0.101146	0.087972
gnl.UG.Ssc.S46877961	0.062711	0.073553	0.10962	0.134791		gnl.UG.Ssc.S23697081	0.12756	0.054014	0.101138	0.076879
gnl.UG.Ssc.S46876551	0.036677	0.043913	0.109615	0.085719		gnl.UG.Ssc.S23772489	0.001182	0.037933	0.101138	0.084599
gnl.UG.Ssc.S34504596	1e-06	0.028956	0.109483	0.073888		gnl.UG.Ssc.S35166512	0.225932	0.061315	0.101093	0.070017
gnl.UG.Ssc.S6666476	0.10759	0.082076	0.109475	0.107252		gnl.UG.Ssc.S35171582	0.002632	0.029661	0.101087	0.086366
gnl.UG.Ssc.S35174067	0.016726	0.0352	0.109474	0.086141		gnl.UG.Ssc.S6019260	0.187585	0.081895	0.101079	0.087111
gnl.UG.Ssc.S35166632	0.146139	0.060639	0.109447	0.091254		OVR01_0053_B10	1e-06	0.051784	0.101022	0.108063
OVRM1_0027_F11	0.039989	0.049035	0.109443	0.075489		gnl.UG.Ssc.S23212996	0.022985	0.033678	0.101012	0.074665
gnl.UG.Ssc.S35166772	0.058589	0.069691	0.109441	0.149295		gnl.UG.Ssc.S35171378	1e-06	0.028942	0.101004	0.074523
gnl.UG.Ssc.S39892248	0.064136	0.0462	0.10937	0.086215		gnl.UG.Ssc.S46877234	0.031183	0.034436	0.100996	0.07357
gnl.UG.Ssc.S35172216	0.646076	0.084342	0.109364	0.095109		ITT01_0089_E06	0.34319	0.064657	0.100919	0.065068
gnl.UG.Ssc.S40256508	0.449222	0.070532	0.109354	0.065566		gnl.UG.Ssc.S22314173	0.123391	0.050864	0.100848	0.082322
gnl.UG.Ssc.S35165212	0.059988	0.046847	0.109351	0.088709		gnl.UG.Ssc.S18356838	0.038546	0.040158	0.100831	0.087259
gnl.UG.Ssc.S35174022	0.062076	0.050609	0.109327	0.09065		gnl.UG.Ssc.S19542228	0.193476	0.058445	0.100799	0.074233
gnl.UG.Ssc.S40184559	0.371458	0.079843	0.109307	0.078405		OVRM1_0071_G01	0.565566	0.059632	0.10078	0.054831
gnl.UG.Ssc.S35172965	0.035154	0.060591	0.109302	0.123254		gnl.UG.Ssc.S35168050	0.477428	0.065696	0.100738	0.059081
gnl.UG.Ssc.S26652967	0.334423	0.092205	0.10927	0.104457		gnl.UG.Ssc.S6043463	0.319717	0.066372	0.100731	0.064804
gnl.UG.Ssc.S35165581	0.194056	0.069067	0.109197	0.085752		gnl.UG.Ssc.S46880895	0.195188	0.060402	0.100723	0.079901
gnl.UG.Ssc.S35170761	0.047133	0.063761	0.109183	0.116179		MLTL1_0034_E10	0.017754	0.033083	0.100715	0.077901
gnl.UG.Ssc.S23212980	0.002407	0.033905	0.10911	0.081206		SMG01_0057_E04	0.105922	0.050364	0.100711	0.071476
gnl.UG.Ssc.S35165626	0.123703	0.055399	0.109079	0.083848		gnl.UG.Ssc.S35173445	0.086757	0.046768	0.10069	0.075121
gnl.UG.Ssc.S35174194	1e-06	0.0358	0.109004	0.088564		gnl.UG.Ssc.S35166399	0.06953	0.043989	0.100674	0.08155
gnl.UG.Ssc.S46877340	0.038754	0.040895	0.108998	0.087961		gnl.UG.Ssc.S15343425	0.129067	0.056403	0.100671	0.077316
gnl.UG.Ssc.S26724933	0.060939	0.06143	0.108986	0.102682		gnl.UG.Ssc.S20116342	0.070523	0.044346	0.100663	0.071887
SKNB1_0069_F06	0.174042	0.072271	0.108832	0.097343		gnl.UG.Ssc.S35173520	0.13834	0.05873	0.100662	0.068154
gnl.UG.Ssc.S46880214	0.200649	0.071221	0.108829	0.084384		PTG01_0058_D05	0.032621	0.035579	0.100642	0.068047
gnl.UG.Ssc.S26734445	0.034114	0.060668	0.108816	0.121847		SPL01_0024_A07	0.093046	0.047112	0.100559	0.076383
gnl.UG.Ssc.S18554789	0.187524	0.069888	0.108788	0.086102		gnl.UG.Ssc.S18273678	1e-06	0.051026	0.100555	0.105121
gnl.UG.Ssc.S39916640	1e-06	0.07012	0.108777	0.123637		gnl.UG.Ssc.S40471826	0.030886	0.03633	0.100535	0.076877
OVR01_0026_F10	0.078171	0.048267	0.108686	0.08391		gnl.UG.Ssc.S46880510	0.136067	0.050447	0.100534	0.070545
gnl.UG.Ssc.S35165578	1e-06	0.036321	0.108659	0.088429		gnl.UG.Ssc.S40513670	0.129428	0.056276	0.100506	0.079676
gnl.UG.Ssc.S46877194	0.118663	0.060192	0.10862	0.071365		gnl.UG.Ssc.S36052909	0.130368	0.054488	0.100491	0.079157
gnl.UG.Ssc.S35164572	0.452135	0.072089	0.10859	0.070566		gnl.UG.Ssc.S35167988	0.171989	0.052973	0.100463	0.071731
gnl.UG.Ssc.S17509873	0.018257	0.062307	0.108589	0.159585		gnl.UG.Ssc.S23764100	1e-06	0.031643	0.100448	0.088552
gnl.UG.Ssc.S35173583	0.028173	0.039723	0.108569	0.075673		gnl.UG.Ssc.S23213544	0.172965	0.056018	0.100354	0.074415
gnl.UG.Ssc.S19550097	0.028379	0.040825	0.108508	0.100257		gnl.UG.Ssc.S6083836	1e-06	0.052993	0.100344	0.100997
TCH01_0100_D10	0.017157	0.033242	0.108486	0.089316		gnl.UG.Ssc.S35165417	0.125845	0.050379	0.100333	0.076364
gnl.UG.Ssc.S35173138	0.182687	0.063627	0.108478	0.07684		gnl.UG.Ssc.S17515869	0.022277	0.035361	0.100316	0.073308
gnl.UG.Ssc.S46879085	0.057135	0.04359	0.108476	0.081756		gnl.UG.Ssc.S18555535	0.072339	0.041926	0.100283	0.075474
AMP01_0021_G01	0.006749	0.035256	0.108471	0.078892		gnl.UG.Ssc.S40098289	1e-06	0.042515	0.100277	0.084849
gnl.UG.Ssc.S46876744	0.087571	0.055972	0.108392	0.089097		gnl.UG.Ssc.S35167793	0.045095	0.035937	0.100268	0.068644
gnl.UG.Ssc.S41578632	0.061898	0.043734	0.108382	0.089115		gnl.UG.Ssc.S35173995	1e-06	0.04275	0.100262	0.085912
gnl.UG.Ssc.S42609561	1e-06	0.037468	0.108378	0.084699		DCI01_0073_A08	0.374727	0.065364	0.100244	0.064825
gnl.UG.Ssc.S17525005	0.004688	0.040353	0.108207	0.083026		gnl.UG.Ssc.S46877776	0.009869	0.032443	0.100223	0.076214
gnl.UG.Ssc.S52535174	0.133765	0.057585	0.108197	0.077484		OVRM1_0191_G08	0.131289	0.054959	0.100204	0.07281
gnl.UG.Ssc.S26716643	0.016373	0.042931	0.108181	0.093794		gnl.UG.Ssc.S19551023	0.091005	0.050753	0.100151	0.06775
ITT01_0070_C06	0.190663	0.063208	0.108174	0.083278		gnl.UG.Ssc.S35171820	0.080597	0.070881	0.099956	0.120729
gnl.UG.Ssc.S46878835	0.277475	0.073625	0.108145	0.073517		gnl.UG.Ssc.S35166596	0.124377	0.049191	0.099919	0.07399
gnl.UG.Ssc.S35165979	0.010607	0.039698	0.10813	0.084224		gnl.UG.Ssc.S35167324	0.195961	0.060155	0.099894	0.069385
MLN01_0088_A06	0.60525	0.084804	0.108072	0.072597		gnl.UG.Ssc.S40516238	0.045022	0.0389	0.099885	0.075538
gnl.UG.Ssc.S40141722	1e-06	0.073821	0.108071	0.142254		gnl.UG.Ssc.S40423841	0.004698	0.034341	0.099856	0.088008
gnl.UG.Ssc.S35171578	0.213313	0.068005	0.108048	0.076896		gnl.UG.Ssc.S35173991	0.059835	0.044924	0.099824	0.073323
gnl.UG.Ssc.S5983468	0.018112	0.045051	0.107999	0.080253		gnl.UG.Ssc.S29989903	0.022821	0.045416	0.099801	0.091927
gnl.UG.Ssc.S23212846	0.033678	0.041772	0.107974	0.079504		gnl.UG.Ssc.S40497259	0.068023	0.045914	0.099744	0.071379
gnl.UG.Ssc.S35168058	0.036239	0.041978	0.10794	0.085137		gnl.UG.Ssc.S51749231	0.123828	0.050098	0.099729	0.076813
OVR01_0075_B11	0.110999	0.060322	0.107938	0.080141		PTG01_0042_G03	1e-06	0.03638	0.099567	0.077638
gnl.UG.Ssc.S40041958	0.03407	0.043165	0.107893	0.081961		gnl.UG.Ssc.S17525005	1e-06	0.031367	0.099564	0.078614
gnl.UG.Ssc.S39990281	0.194004	0.071799	0.107891	0.082234		gnl.UG.Ssc.S26719606	0.072381	0.054158	0.099544	0.097844
gnl.UG.Ssc.S17526493	0.520595	0.070756	0.107842	0.072966		gnl.UG.Ssc.S40587772	0.031728	0.03549	0.099529	0.075242
gnl.UG.Ssc.S19548020	0.02587	0.04153	0.107826	0.088973		gnl.UG.Ssc.S35174022	0.178371	0.063288	0.099507	0.073796
SPL01_0001_E11	0.017935	0.041422	0.107824	0.096708		gnl.UG.Ssc.S22286953	0.08606	0.070632	0.099506	0.105126
gnl.UG.Ssc.S17518932	0.143654	0.06592	0.107822	0.098476		SKNB1_0099_H09	1e-06	0.039514	0.099492	0.107388
gnl.UG.Ssc.S35173511	1e-06	0.033091	0.107773	0.085199		gnl.UG.Ssc.S35164729	0.140774	0.056466	0.099479	0.076021
gnl.UG.Ssc.S39890488	0.091851	0.073859	0.107769	0.139734		gnl.UG.Ssc.S50201761	0.18618	0.073469	0.09947	0.084978
gnl.UG.Ssc.S40473967	0.096353	0.076756	0.107565	0.116856		gnl.UG.Ssc.S19542246	0.128807	0.054607	0.099453	0.068239
gnl.UG.Ssc.S18549186	0.017891	0.039432	0.107564	0.091264		gnl.UG.Ssc.S35166842	0.056984	0.045673	0.099431	0.075978
gnl.UG.Ssc.S35169302	0.06474	0.047103	0.107546	0.087812		gnl.UG.Ssc.S20116644	0.160035	0.057317	0.099272	0.069388
gnl.UG.Ssc.S23776700	0.177243	0.064898	0.107515	0.086425		gnl.UG.Ssc.S31124563	0.540688	0.079499	0.099251	0.084637
SPL01_0025_A06	0.207788	0.065058	0.107461	0.08964		gnl.UG.Ssc.S40475596	0.057317	0.042515	0.099219	0.077767
gnl.UG.Ssc.S35167354	0.336507	0.068612	0.107459	0.083375		gnl.UG.Ssc.S17500916	0.012904	0.031419	0.099207	0.074123
gnl.UG.Ssc.S23756129	0.03788	0.042562	0.107444	0.090859		gnl.UG.Ssc.S17526493	0.477322	0.062558	0.099188	0.059586
gnl.UG.Ssc.S35174125	0.674259	0.063001	0.10744	0.063745		gnl.UG.Ssc.S46876758	0.043541	0.040159	0.09916	0.075533
gnl.UG.Ssc.S35165839	0.062975	0.053423	0.107435	0.083781		gnl.UG.Ssc.S25095094	0.17021	0.07287	0.099148	0.102809
gnl.UG.Ssc.S39943227	0.038594	0.053781	0.107373	0.113061		gnl.UG.Ssc.S23700108	0.058778	0.040361	0.099138	0.074407
gnl.UG.Ssc.S18361655	0.026277	0.073067	0.107322	0.132778		gnl.UG.Ssc.S40477805	1e-06	0.028112	0.099056	0.073564
gnl.UG.Ssc.S26713936	0.073543	0.060037	0.107321	0.08959		gnl.UG.Ssc.S23700168	0.111273	0.056585	0.099054	0.074654
gnl.UG.Ssc.S26398381	0.310432	0.074616	0.107303	0.07941		LNG01_0025_H02	0.070471	0.043972	0.099048	0.079627
gnl.UG.Ssc.S46880305	1e-06	0.042197	0.1073	0.093977		gnl.UG.Ssc.S18284667	0.022574	0.040161	0.099035	0.093712
gnl.UG.Ssc.S26722922	0.010164	0.03836	0.107295	0.086596		gnl.UG.Ssc.S35171680	0.008205	0.041899	0.099033	0.096577
gnl.UG.Ssc.S40541978	0.181773	0.066699	0.107262	0.084608		gnl.UG.Ssc.S31111249	0.004716	0.031942	0.09901	0.079397
gnl.UG.Ssc.S35165088	0.03907	0.076298	0.107238	0.141278		gnl.UG.Ssc.S6043099	1e-06	0.048779	0.09901	0.116213
gnl.UG.Ssc.S18548165	0.009381	0.042006	0.107236	0.112643		gnl.UG.Ssc.S40162980	0.142413	0.059436	0.098995	0.072332
gnl.UG.Ssc.S46878684	0.03257	0.039668	0.107234	0.089772		gnl.UG.Ssc.S46877352	0.078345	0.040389	0.098987	0.075182
gnl.UG.Ssc.S35167855	1e-06	0.039738	0.107232	0.090193		gnl.UG.Ssc.S35169171	0.097589	0.047341	0.098932	0.074401
gnl.UG.Ssc.S26716294	0.042758	0.046096	0.107172	0.082662		BFLT1_0035_C03	1e-06	0.033421	0.098923	0.080536
gnl.UG.Ssc.S6089862	0.717939	0.053615	0.107132	0.052071		gnl.UG.Ssc.S43509685	1e-06	0.034709	0.09892	0.084134
gnl.UG.Ssc.S40096292	1e-06	0.039745	0.107122	0.088059		gnl.UG.Ssc.S23761429	0.012167	0.032045	0.098917	0.08199
gnl.UG.Ssc.S18555802	0.007436	0.035602	0.106997	0.083593		MLN01_0068_D11	0.023126	0.03407	0.098907	0.076477
gnl.UG.Ssc.S46879847	1e-06	0.044193	0.106948	0.076912		ADR01_0086_D08	0.044913	0.038261	0.098869	0.070592
gnl.UG.Ssc.S40591445	0.644512	0.054752	0.10692	0.056065		gnl.UG.Ssc.S23770882	1e-06	0.057034	0.098868	0.115731
gnl.UG.Ssc.S18387501	0.008639	0.030356	0.106834	0.087674		OVRM1_0039_B12	0.133479	0.056538	0.098866	0.069012
gnl.UG.Ssc.S46880504	0.31075	0.070348	0.106786	0.076634		UTR01_0084_B09	1e-06	0.068139	0.09886	0.120966
gnl.UG.Ssc.S23761180	0.036412	0.049331	0.106783	0.1041		gnl.UG.Ssc.S19544572	0.007659	0.051995	0.098839	0.135363
gnl.UG.Ssc.S50179134	0.216796	0.065751	0.106742	0.077046		gnl.UG.Ssc.S23696666	0.126076	0.053607	0.098784	0.071233
gnl.UG.Ssc.S18548258	0.137232	0.057737	0.106725	0.089567		gnl.UG.Ssc.S17512206	0.184337	0.060843	0.09878	0.069542
gnl.UG.Ssc.S35167145	0.033124	0.040978	0.106707	0.085853		SKNB1_0044_B06	0.012479	0.048053	0.098719	0.113061
gnl.UG.Ssc.S35166092	1e-06	0.030349	0.106699	0.076978		BKFL1_0028_B04	0.152679	0.072294	0.098698	0.120134
gnl.UG.Ssc.S6002981	0.093642	0.054827	0.106649	0.085311		ADR01_0009_D12	0.074156	0.044828	0.098654	0.070659
gnl.UG.Ssc.S40316707	0.477386	0.072759	0.106631	0.070843		gnl.UG.Ssc.S14901527	1e-06	0.030379	0.098637	0.074944
gnl.UG.Ssc.S39998988	0.025651	0.042786	0.106608	0.085222		gnl.UG.Ssc.S35168316	0.001442	0.028401	0.098631	0.074478
gnl.UG.Ssc.S35166807	1e-06	0.032341	0.106594	0.081817		gnl.UG.Ssc.S23761824	1e-06	0.053554	0.098593	0.104504
gnl.UG.Ssc.S35169482	0.021438	0.041423	0.106474	0.086891		gnl.UG.Ssc.S40260563	0.398673	0.064605	0.098592	0.060949
gnl.UG.Ssc.S35168841	0.029542	0.052337	0.106459	0.118836		gnl.UG.Ssc.S23760685	0.001661	0.027924	0.098577	0.07288
gnl.UG.Ssc.S18381352	0.088691	0.071471	0.106443	0.116718		gnl.UG.Ssc.S40226793	1e-06	0.041395	0.09857	0.082156
gnl.UG.Ssc.S26725898	0.045379	0.04759	0.106429	0.087277		OVR01_0053_D07	1e-06	0.039048	0.098569	0.068157
gnl.UG.Ssc.S35169363	0.045042	0.044779	0.106416	0.081375		gnl.UG.Ssc.S35166382	0.046231	0.037635	0.098559	0.074318
TES01_0102_F11	0.187974	0.069195	0.106342	0.088414		gnl.UG.Ssc.S35172853	0.084678	0.05094	0.09855	0.077794
gnl.UG.Ssc.S35167192	0.38441	0.106737	0.106316	0.121845		gnl.UG.Ssc.S26712595	1e-06	0.045463	0.098519	0.100983
OVR01_0044_B01	0.072137	0.052543	0.106279	0.089996		gnl.UG.Ssc.S23757413	0.037273	0.038045	0.0985	0.080653
gnl.UG.Ssc.S35167692	0.225906	0.062211	0.106246	0.080871		gnl.UG.Ssc.S17510000	0.054593	0.052961	0.098467	0.100018
gnl.UG.Ssc.S17513914	1e-06	0.064127	0.106193	0.136341		gnl.UG.Ssc.S46876026	0.059238	0.0415	0.098466	0.074929
gnl.UG.Ssc.S35173601	1e-06	0.044862	0.106179	0.077091		gnl.UG.Ssc.S40424734	0.00744	0.036506	0.098428	0.090186
gnl.UG.Ssc.S40013436	0.391415	0.077508	0.106176	0.079703		gnl.UG.Ssc.S40176954	0.38857	0.089467	0.098421	0.092939
gnl.UG.Ssc.S35166194	1e-06	0.034768	0.106156	0.095458		gnl.UG.Ssc.S46877733	0.039455	0.041034	0.098385	0.069808
gnl.UG.Ssc.S23772076	0.229967	0.074531	0.10615	0.095794		gnl.UG.Ssc.S16762236	0.003781	0.033424	0.098346	0.085096
SKNB1_0097_B11	0.016604	0.037179	0.106101	0.080128		gnl.UG.Ssc.S26724103	0.009585	0.036625	0.098319	0.078689
gnl.UG.Ssc.S35164121	0.064291	0.058335	0.106022	0.098048		THY01_0113_F05	0.094455	0.048507	0.098308	0.073779
gnl.UG.Ssc.S40241041	0.030588	0.060138	0.106018	0.131657		gnl.UG.Ssc.S35166884	0.14758	0.055337	0.098282	0.06927
gnl.UG.Ssc.S35172915	0.19596	0.065438	0.105955	0.083379		gnl.UG.Ssc.S6072259	1e-06	0.036117	0.098263	0.085247
gnl.UG.Ssc.S6010384	1e-06	0.046746	0.105935	0.115237		gnl.UG.Ssc.S46879050	0.002691	0.030428	0.098249	0.077696
gnl.UG.Ssc.S23767489	0.002063	0.06106	0.10586	0.117441		gnl.UG.Ssc.S23768319	0.028485	0.039433	0.098226	0.087487
gnl.UG.Ssc.S22415837	0.109945	0.056813	0.105792	0.079012		gnl.UG.Ssc.S35166504	0.054395	0.039972	0.098174	0.072912
gnl.UG.Ssc.S35171352	0.114393	0.063469	0.105776	0.079741		gnl.UG.Ssc.S31100735	0.054588	0.067484	0.098147	0.127915
OVRM1_0152_B02	0.105758	0.08062	0.105776	0.115449		gnl.UG.Ssc.S23771589	0.007806	0.028621	0.098134	0.073615
gnl.UG.Ssc.S18355957	0.01883	0.045823	0.10574	0.100824		OVRM1_0092_B09	0.403922	0.059884	0.09813	0.061026
OVRM1_0003_H06	0.023712	0.042489	0.105703	0.097678		gnl.UG.Ssc.S26727871	0.131642	0.057732	0.098127	0.071975
gnl.UG.Ssc.S35172020	0.015181	0.037632	0.1057	0.080653		gnl.UG.Ssc.S35170220	0.081819	0.046266	0.098066	0.068429
gnl.UG.Ssc.S35170446	0.055809	0.045739	0.105695	0.082571		OVRT1_0031_A01	1e-06	0.035801	0.098031	0.069672
gnl.UG.Ssc.S35173645	1e-06	0.034952	0.105656	0.083576		gnl.UG.Ssc.S40001852	0.114956	0.05409	0.097963	0.07301
gnl.UG.Ssc.S23689853	0.368378	0.07683	0.10564	0.074826		gnl.UG.Ssc.S40437605	0.030379	0.060915	0.097954	0.133489
gnl.UG.Ssc.S19550830	1e-06	0.041618	0.105609	0.087438		gnl.UG.Ssc.S48857139	0.130118	0.050813	0.097928	0.075959
gnl.UG.Ssc.S46879443	0.333135	0.077766	0.105587	0.076579		gnl.UG.Ssc.S35168482	0.064784	0.042309	0.097924	0.084219
gnl.UG.Ssc.S35170363	0.727059	0.051955	0.105577	0.050111		gnl.UG.Ssc.S40206012	0.027392	0.037802	0.097908	0.078291
LNG01_0059_A09	0.027565	0.039556	0.105486	0.09997		gnl.UG.Ssc.S46877105	0.001536	0.027463	0.097903	0.078816
OVR01_0046_H11	0.55631	0.064959	0.105462	0.05563		UTR01_0064_E10	0.034356	0.041232	0.097877	0.081856
gnl.UG.Ssc.S35166668	0.0232	0.042089	0.105449	0.086427		UTR01_0091_D10	0.004763	0.051572	0.097803	0.116929
OVRM1_0101_C10	1e-06	0.05264	0.105405	0.111029		gnl.UG.Ssc.S35171236	0.626073	0.062456	0.097765	0.057371
gnl.UG.Ssc.S23766507	0.054602	0.04759	0.105404	0.079186		gnl.UG.Ssc.S32393949	1e-06	0.037853	0.097721	0.097292
gnl.UG.Ssc.S35170047	0.073968	0.053107	0.10539	0.091321		gnl.UG.Ssc.S35165582	0.034041	0.032726	0.097706	0.078236
gnl.UG.Ssc.S40406739	1e-06	0.031761	0.10537	0.082007		gnl.UG.Ssc.S23761968	1e-06	0.047751	0.097682	0.094516
gnl.UG.Ssc.S46876703	0.028738	0.039774	0.105341	0.084272		gnl.UG.Ssc.S23755417	1e-06	0.066318	0.097604	0.149193
gnl.UG.Ssc.S6091506	1e-06	0.052015	0.10528	0.112357		gnl.UG.Ssc.S35169293	0.09615	0.046406	0.09755	0.06937
gnl.UG.Ssc.S35168710	0.090408	0.052145	0.10527	0.093415		gnl.UG.Ssc.S23757549	1e-06	0.031432	0.097534	0.07811
gnl.UG.Ssc.S34495469	0.304768	0.064846	0.105224	0.081824		MLTL1_0047_G03	1e-06	0.038644	0.09749	0.087387
gnl.UG.Ssc.S39889520	0.020491	0.039812	0.105189	0.094641		gnl.UG.Ssc.S17526074	0.210145	0.067259	0.097486	0.077023
gnl.UG.Ssc.S6082793	1e-06	0.046747	0.105157	0.090393		gnl.UG.Ssc.S26653059	0.063586	0.044326	0.097449	0.066754
gnl.UG.Ssc.S31114563	1e-06	0.034346	0.105092	0.086342		gnl.UG.Ssc.S40441071	1e-06	0.077957	0.097369	0.109752
OVRM1_0193_B11	1e-06	0.043941	0.105076	0.100928		gnl.UG.Ssc.S18337182	0.073328	0.041554	0.097256	0.069066
gnl.UG.Ssc.S40159378	0.039838	0.04028	0.105061	0.080671		gnl.UG.Ssc.S40212027	1e-06	0.047718	0.097252	0.100956
PTG01_0063_G06	1e-06	0.054806	0.105056	0.089797		gnl.UG.Ssc.S40099162	0.122872	0.051441	0.097248	0.071467
gnl.UG.Ssc.S35169130	0.339725	0.073603	0.10505	0.07975		gnl.UG.Ssc.S42528665	1e-06	0.032915	0.097246	0.081135
gnl.UG.Ssc.S18383422	0.25805	0.067867	0.105008	0.086744		gnl.UG.Ssc.S26722998	0.012111	0.039536	0.097244	0.104068
LVRM1_0041_A02	0.307355	0.086569	0.104943	0.090334		gnl.UG.Ssc.S35166401	0.050088	0.061297	0.097203	0.103869
DCI01_0024_A09	1e-06	0.041503	0.104921	0.088515		gnl.UG.Ssc.S35165355	0.083329	0.047675	0.097192	0.07871
gnl.UG.Ssc.S6085801	0.143561	0.067722	0.104901	0.106471		gnl.UG.Ssc.S26716926	0.047846	0.048092	0.097172	0.07166
OVR01_0032_E01	0.006636	0.034896	0.104877	0.093235		gnl.UG.Ssc.S19133002	1e-06	0.034702	0.097136	0.080216
gnl.UG.Ssc.S23759224	0.196316	0.06657	0.104806	0.081927		gnl.UG.Ssc.S35170524	0.104376	0.051824	0.09713	0.081434
gnl.UG.Ssc.S18555480	0.020207	0.041336	0.104782	0.082439		gnl.UG.Ssc.S35172745	0.011675	0.037542	0.097074	0.079581
gnl.UG.Ssc.S35167868	0.013864	0.034015	0.104778	0.07784		gnl.UG.Ssc.S39913654	0.091106	0.053208	0.097071	0.079931
gnl.UG.Ssc.S26726211	0.050166	0.061018	0.104752	0.112691		gnl.UG.Ssc.S35165260	0.006625	0.028166	0.097054	0.078147
gnl.UG.Ssc.S35169186	0.207658	0.063391	0.104728	0.075568		gnl.UG.Ssc.S35169441	0.073547	0.045576	0.097039	0.076194
gnl.UG.Ssc.S34498538	0.022785	0.04091	0.104663	0.089297		gnl.UG.Ssc.S40483985	0.100314	0.049241	0.097002	0.070168
PTG01_0021_B01	1e-06	0.033457	0.104662	0.087192		gnl.UG.Ssc.S40419694	0.009513	0.029141	0.096958	0.069631
gnl.UG.Ssc.S26734567	0.082198	0.049942	0.104632	0.08357		DCI01_0087_D05	0.140322	0.054462	0.09695	0.069361
gnl.UG.Ssc.S35168129	0.084022	0.053011	0.104584	0.076794		gnl.UG.Ssc.S34514909	0.140114	0.077754	0.096932	0.097807
gnl.UG.Ssc.S23762274	0.340797	0.086552	0.104574	0.083139		gnl.UG.Ssc.S18276554	1e-06	0.087354	0.096916	0.130198
gnl.UG.Ssc.S35174174	0.204651	0.066237	0.104522	0.089648		gnl.UG.Ssc.S6045810	0.001178	0.036331	0.096914	0.072715
gnl.UG.Ssc.S18387869	0.008455	0.033524	0.104472	0.08481		gnl.UG.Ssc.S40442316	0.07115	0.050016	0.096896	0.071239
gnl.UG.Ssc.S22272334	0.05949	0.048354	0.104426	0.086347		LVRM1_0118_C09	0.114254	0.051417	0.096891	0.075534
OVRM1_0151_E12	0.124862	0.069481	0.104391	0.122073		gnl.UG.Ssc.S20948284	0.168249	0.062771	0.09688	0.073611
LVRM1_0194_H04	0.104302	0.054176	0.10432	0.086325		gnl.UG.Ssc.S35168455	1e-06	0.043295	0.096849	0.096359
ITT01_0049_C11	0.016142	0.037569	0.104311	0.084157		gnl.UG.Ssc.S35171984	0.082472	0.046138	0.096751	0.07872
MLN01_0012_E04	0.182952	0.069128	0.104197	0.081036		gnl.UG.Ssc.S37366466	0.194889	0.060105	0.096745	0.073024
gnl.UG.Ssc.S23213388	0.144428	0.061262	0.104186	0.087381		gnl.UG.Ssc.S23692648	0.088522	0.044682	0.09673	0.075292
gnl.UG.Ssc.S23758909	0.023484	0.042488	0.104141	0.089309		gnl.UG.Ssc.S46876403	0.117216	0.049768	0.09671	0.074945
gnl.UG.Ssc.S18313839	0.200708	0.080257	0.104123	0.106829		gnl.UG.Ssc.S6076873	0.03368	0.052139	0.096578	0.106689
gnl.UG.Ssc.S31101300	1e-06	0.061261	0.104104	0.120261		gnl.UG.Ssc.S46875728	0.022629	0.043678	0.096511	0.09872
gnl.UG.Ssc.S40082696	1e-06	0.0552	0.104064	0.103494		gnl.UG.Ssc.S35173762	0.025279	0.034569	0.096451	0.069197
gnl.UG.Ssc.S35169658	0.000799	0.03568	0.104045	0.089238		gnl.UG.Ssc.S46880482	0.164611	0.058574	0.096434	0.073584
gnl.UG.Ssc.S46877549	0.248659	0.067748	0.104019	0.086926		gnl.UG.Ssc.S19544549	0.073012	0.048621	0.096427	0.082755
gnl.UG.Ssc.S31114813	0.088983	0.052412	0.103971	0.09099		PTG01_0024_H10	1e-06	0.061773	0.096422	0.130575
ADR01_0085_D04	0.067636	0.046772	0.103969	0.093205		gnl.UG.Ssc.S35167053	3e-05	0.02762	0.096356	0.074852
gnl.UG.Ssc.S40245157	0.045359	0.043137	0.103864	0.089636		gnl.UG.Ssc.S17511222	0.052921	0.038669	0.096324	0.070907
gnl.UG.Ssc.S20945368	1e-06	0.043491	0.103788	0.090072		ADR01_0031_C05	0.150025	0.079526	0.096205	0.120803
gnl.UG.Ssc.S19538899	1e-06	0.041628	0.103776	0.100958		gnl.UG.Ssc.S40261487	0.09056	0.045122	0.096185	0.071182
BKFL1_0006_H10	0.155771	0.060104	0.103745	0.085935		gnl.UG.Ssc.S18943248	0.219754	0.062321	0.096166	0.064117
gnl.UG.Ssc.S6077777	1e-06	0.047251	0.103737	0.098408		gnl.UG.Ssc.S23213560	0.080044	0.04539	0.096154	0.075106
AMP01_0085_C01	1e-06	0.043668	0.103708	0.090049		gnl.UG.Ssc.S23757544	0.00888	0.045193	0.096093	0.102478
gnl.UG.Ssc.S35335588	0.329362	0.074369	0.103679	0.070334		gnl.UG.Ssc.S40477707	1e-06	0.034955	0.095956	0.077984
gnl.UG.Ssc.S6081241	0.147097	0.059146	0.103665	0.076841		gnl.UG.Ssc.S38479713	0.231322	0.062745	0.095948	0.071643
gnl.UG.Ssc.S35166121	0.498281	0.066744	0.103642	0.064979		gnl.UG.Ssc.S41658109	0.044262	0.043762	0.095946	0.07611
gnl.UG.Ssc.S23768055	0.138151	0.063599	0.103624	0.079263		gnl.UG.Ssc.S26710850	0.014192	0.033866	0.09594	0.076323
gnl.UG.Ssc.S23213390	1e-06	0.052285	0.103614	0.101898		gnl.UG.Ssc.S46876221	0.125858	0.051016	0.095916	0.070039
gnl.UG.Ssc.S26722850	1e-06	0.034352	0.103612	0.086682		gnl.UG.Ssc.S35166844	0.20006	0.054557	0.095893	0.070527
gnl.UG.Ssc.S35169314	0.085361	0.052615	0.103562	0.083986		gnl.UG.Ssc.S26730165	0.042495	0.04522	0.095875	0.078281
gnl.UG.Ssc.S27604166	0.075748	0.050068	0.103478	0.086746		gnl.UG.Ssc.S26389939	0.01913	0.032805	0.095816	0.076142
OVRM1_0191_D05	0.596137	0.096279	0.103397	0.097372		gnl.UG.Ssc.S40525951	0.520169	0.059696	0.095812	0.057399
gnl.UG.Ssc.S19547688	0.033495	0.043645	0.103377	0.084777		OVRM1_0187_C12	0.164238	0.05821	0.095807	0.068924
gnl.UG.Ssc.S50184250	1e-06	0.040667	0.103375	0.094163		gnl.UG.Ssc.S35165503	1e-06	0.030717	0.095792	0.066446
gnl.UG.Ssc.S35170099	0.115687	0.056046	0.10335	0.091328		gnl.UG.Ssc.S35325457	1e-06	0.058832	0.095761	0.141128
gnl.UG.Ssc.S27604689	1e-06	0.047264	0.103286	0.106875		gnl.UG.Ssc.S35171915	1e-06	0.028639	0.095721	0.072598
gnl.UG.Ssc.S19538603	0.043272	0.059234	0.103235	0.124735		gnl.UG.Ssc.S23699986	1e-06	0.030937	0.095713	0.068497
gnl.UG.Ssc.S17505086	0.011	0.050907	0.103215	0.109823		gnl.UG.Ssc.S16763939	0.742945	0.04596	0.095712	0.046829
gnl.UG.Ssc.S35173407	0.01687	0.042535	0.103199	0.082014		gnl.UG.Ssc.S35172301	1e-06	0.043078	0.095697	0.101987
gnl.UG.Ssc.S46880277	1e-06	0.040431	0.103198	0.096617		gnl.UG.Ssc.S17518157	0.051958	0.045557	0.095696	0.072823
gnl.UG.Ssc.S18557342	0.007441	0.050115	0.103159	0.124628		DCI01_0035_H03	0.405434	0.067228	0.095667	0.067095
gnl.UG.Ssc.S23762500	0.05395	0.059551	0.103085	0.095672		OVRM1_0158_D10	0.094996	0.047911	0.095646	0.072635
gnl.UG.Ssc.S46880292	0.138213	0.055007	0.103079	0.082395		gnl.UG.Ssc.S52128939	1e-06	0.029931	0.095636	0.070951
gnl.UG.Ssc.S18354389	0.086612	0.055198	0.103071	0.08492		gnl.UG.Ssc.S40292224	1e-06	0.028602	0.095573	0.072546
gnl.UG.Ssc.S23213494	0.107687	0.049589	0.103071	0.071847		gnl.UG.Ssc.S40114250	0.399332	0.087459	0.095571	0.08901
gnl.UG.Ssc.S40074871	0.196898	0.079026	0.103051	0.094977		gnl.UG.Ssc.S35164997	0.190613	0.063629	0.095557	0.074447
gnl.UG.Ssc.S52535170	0.03105	0.042485	0.103029	0.080197		gnl.UG.Ssc.S18556646	0.01635	0.0302	0.095551	0.067416
[truncated: 13,420 more rows]

## Sheet: Table S7-2 (HSrats)
Table S7-2. Gene expression variation explained by additive and dominance effect through the whole genome loci and the corresponding standard errors within each tissue of HS rats.
HSrats_Amygdala	Add_Var	Add_SE	Dom_Var	Dom_SE		HSrats_Heart	Add_Var	Add_SE	Dom_Var	Dom_SE
ENSRNOG00000040590	0.005377	0.140906	0.994621	0.342738		ENSRNOG00000035114	1e-06	0.134794	0.936779	0.239961
ENSRNOG00000006649	1e-06	0.141137	0.99413	0.305413		ENSRNOG00000005227	1e-06	0.152042	0.911817	0.24428
ENSRNOG00000020730	0.006641	0.145853	0.993358	0.312163		ENSRNOG00000017434	1e-06	0.160671	0.892307	0.252839
ENSRNOG00000023176	1e-06	0.167692	0.985747	0.291158		ENSRNOG00000021725	1e-06	0.15742	0.888905	0.24476
ENSRNOG00000023877	1e-06	0.144056	0.982634	0.237135		ENSRNOG00000041339	0.12282	0.151537	0.877179	0.2444
ENSRNOG00000043055	1e-06	0.120854	0.982522	0.286179		ENSRNOG00000007568	1e-06	0.111839	0.862798	0.226605
ENSRNOG00000012442	0.019807	0.112919	0.980192	0.283623		ENSRNOG00000022066	0.052581	0.150402	0.846607	0.243879
ENSRNOG00000037017	1e-06	0.177229	0.976434	0.308387		ENSRNOG00000037946	0.068145	0.123628	0.829561	0.229672
ENSRNOG00000000825	1e-06	0.11411	0.974587	0.261726		ENSRNOG00000011015	0.028525	0.101165	0.819607	0.233235
ENSRNOG00000015956	0.026418	0.109888	0.972413	0.310954		ENSRNOG00000031887	1e-06	0.136825	0.797535	0.250967
ENSRNOG00000019549	1e-06	0.136517	0.967712	0.286393		ENSRNOG00000020703	1e-06	0.11276	0.792921	0.23865
ENSRNOG00000018417	0.034285	0.133702	0.965714	0.300795		ENSRNOG00000043165	1e-06	0.097472	0.78858	0.243417
ENSRNOG00000013514	1e-06	0.114404	0.96289	0.264625		ENSRNOG00000003559	0.036009	0.097318	0.76987	0.21312
ENSRNOG00000014029	0.037574	0.126954	0.962425	0.317501		ENSRNOG00000029037	1e-06	0.141981	0.769577	0.23531
ENSRNOG00000008421	1e-06	0.187889	0.953277	0.324584		ENSRNOG00000016924	1e-06	0.134719	0.766799	0.228935
ENSRNOG00000028651	1e-06	0.149713	0.952314	0.279168		ENSRNOG00000010604	1e-06	0.15508	0.76402	0.246499
ENSRNOG00000007769	1e-06	0.207256	0.951177	0.327871		ENSRNOG00000042056	1e-06	0.165198	0.763097	0.264945
ENSRNOG00000002144	0.051462	0.129677	0.948537	0.287199		ENSRNOG00000008445	0.037673	0.125019	0.758582	0.240328
ENSRNOG00000042172	1e-06	0.212359	0.944823	0.367253		ENSRNOG00000018546	0.003198	0.096618	0.756433	0.255682
ENSRNOG00000022482	1e-06	0.173116	0.940466	0.301162		ENSRNOG00000024177	0.022642	0.12922	0.756134	0.246539
ENSRNOG00000016462	1e-06	0.150636	0.939017	0.316533		ENSRNOG00000031320	0.076051	0.136353	0.755473	0.252445
ENSRNOG00000016681	1e-06	0.160489	0.938658	0.279349		ENSRNOG00000018343	1e-06	0.12949	0.753611	0.209464
ENSRNOG00000030506	1e-06	0.157914	0.937417	0.305573		ENSRNOG00000029443	1e-06	0.120232	0.75013	0.237574
ENSRNOG00000033403	1e-06	0.178339	0.936856	0.31084		ENSRNOG00000023770	1e-06	0.158789	0.749216	0.227609
ENSRNOG00000016067	1e-06	0.188819	0.936604	0.321699		ENSRNOG00000023197	1e-06	0.13049	0.742388	0.255662
ENSRNOG00000018304	1e-06	0.147991	0.932355	0.288851		ENSRNOG00000037795	1e-06	0.143174	0.735478	0.254303
ENSRNOG00000000166	1e-06	0.187578	0.92902	0.30297		ENSRNOG00000029971	0.229341	0.148382	0.735398	0.214426
ENSRNOG00000006321	1e-06	0.181035	0.92799	0.347351		ENSRNOG00000021263	0.022341	0.098494	0.735119	0.228304
ENSRNOG00000012364	1e-06	0.168405	0.924697	0.275275		ENSRNOG00000033675	1e-06	0.112387	0.732172	0.259613
ENSRNOG00000028169	0.050107	0.144534	0.918522	0.287051		ENSRNOG00000025298	1e-06	0.12591	0.730908	0.243376
ENSRNOG00000042788	1e-06	0.160266	0.917977	0.298804		ENSRNOG00000031819	1e-06	0.131241	0.72417	0.222354
ENSRNOG00000023816	1e-06	0.14254	0.915727	0.284655		ENSRNOG00000002353	1e-06	0.108384	0.72411	0.232648
ENSRNOG00000000421	1e-06	0.15664	0.913317	0.290271		ENSRNOG00000000947	1e-06	0.156857	0.723638	0.216692
ENSRNOG00000038186	1e-06	0.209807	0.91022	0.367217		ENSRNOG00000011311	1e-06	0.126635	0.721892	0.237082
ENSRNOG00000005358	1e-06	0.155142	0.907129	0.305693		ENSRNOG00000035437	1e-06	0.116175	0.720464	0.21411
ENSRNOG00000005577	1e-06	0.152411	0.905299	0.309002		ENSRNOG00000037613	1e-06	0.133569	0.720037	0.23553
ENSRNOG00000016295	0.096242	0.139335	0.903757	0.307044		ENSRNOG00000032508	1e-06	0.11221	0.719609	0.254846
ENSRNOG00000020744	0.004647	0.110606	0.903079	0.274481		ENSRNOG00000013320	1e-06	0.136968	0.717933	0.246086
ENSRNOG00000008810	1e-06	0.124003	0.902139	0.321913		ENSRNOG00000038402	1e-06	0.12353	0.717425	0.240207
ENSRNOG00000035274	0.103317	0.150515	0.896681	0.296158		ENSRNOG00000042074	0.009951	0.102908	0.713386	0.26728
ENSRNOG00000009944	1e-06	0.141775	0.896358	0.307677		ENSRNOG00000035815	1e-06	0.168995	0.713219	0.232875
ENSRNOG00000012807	0.1044	0.127108	0.895599	0.268373		ENSRNOG00000043314	0.230609	0.154254	0.7129	0.231951
ENSRNOG00000031824	1e-06	0.137195	0.893604	0.299781		ENSRNOG00000004401	0.079519	0.137692	0.711539	0.226309
ENSRNOG00000038819	1e-06	0.182635	0.893509	0.322489		ENSRNOG00000014937	1e-06	0.138088	0.70427	0.238502
ENSRNOG00000016448	0.103074	0.169823	0.891062	0.319408		ENSRNOG00000042136	1e-06	0.111114	0.701747	0.239968
ENSRNOG00000017405	1e-06	0.16367	0.890791	0.299361		ENSRNOG00000032000	1e-06	0.11816	0.700119	0.236165
ENSRNOG00000017536	1e-06	0.150821	0.886355	0.318952		ENSRNOG00000007046	0.018718	0.09855	0.697356	0.237776
ENSRNOG00000043903	1e-06	0.213727	0.88483	0.370047		ENSRNOG00000039341	1e-06	0.113702	0.691119	0.239472
ENSRNOG00000000418	1e-06	0.147012	0.882817	0.320839		ENSRNOG00000016064	1e-06	0.128506	0.690771	0.229614
ENSRNOG00000014209	1e-06	0.133368	0.881589	0.262715		ENSRNOG00000001551	0.095889	0.135373	0.688055	0.229003
ENSRNOG00000005141	0.023642	0.116586	0.876544	0.284938		ENSRNOG00000044107	1e-06	0.118794	0.687628	0.238985
ENSRNOG00000016141	1e-06	0.208531	0.87635	0.363643		ENSRNOG00000010241	0.166517	0.153272	0.687524	0.233083
ENSRNOG00000006144	1e-06	0.144555	0.875794	0.275915		ENSRNOG00000025922	1e-06	0.081914	0.68736	0.205494
ENSRNOG00000023493	1e-06	0.126312	0.873345	0.270756		ENSRNOG00000000060	2e-06	0.157305	0.686276	0.212771
ENSRNOG00000030294	1e-06	0.150198	0.872603	0.277585		ENSRNOG00000043339	1e-06	0.105977	0.686032	0.254313
ENSRNOG00000002659	1e-06	0.150454	0.871424	0.289543		ENSRNOG00000034713	1e-06	0.128775	0.684485	0.242442
ENSRNOG00000013391	1e-06	0.116012	0.870502	0.280197		ENSRNOG00000035102	1e-06	0.120704	0.683284	0.235124
ENSRNOG00000038892	0.132917	0.149349	0.867082	0.323184		ENSRNOG00000014099	1e-06	0.109122	0.681006	0.23297
ENSRNOG00000031072	1e-06	0.208115	0.863497	0.37078		ENSRNOG00000011490	1e-06	0.099346	0.676437	0.226838
ENSRNOG00000005908	1e-06	0.140644	0.863373	0.272356		ENSRNOG00000020539	1e-06	0.142021	0.676341	0.249053
ENSRNOG00000000307	0.062568	0.142123	0.860205	0.305745		ENSRNOG00000043144	0.084269	0.138307	0.67515	0.232776
ENSRNOG00000023286	1e-06	0.218355	0.858152	0.374516		ENSRNOG00000008842	1e-06	0.133255	0.674908	0.229754
ENSRNOG00000039151	0.022641	0.121868	0.858033	0.297972		ENSRNOG00000040562	1e-06	0.107743	0.674451	0.242911
ENSRNOG00000005392	0.003617	0.096034	0.85628	0.296998		ENSRNOG00000007681	1e-06	0.109116	0.674268	0.244339
ENSRNOG00000021609	1e-06	0.144115	0.853128	0.314638		ENSRNOG00000032221	1e-06	0.16593	0.673676	0.235032
ENSRNOG00000016617	0.103868	0.146819	0.851765	0.28853		ENSRNOG00000027906	1e-06	0.122885	0.67298	0.233176
ENSRNOG00000029014	0.002121	0.123189	0.849652	0.288963		ENSRNOG00000016758	0.056211	0.136441	0.670635	0.24234
ENSRNOG00000014758	1e-06	0.147982	0.849059	0.276638		ENSRNOG00000037310	1e-06	0.131229	0.670371	0.251141
ENSRNOG00000014969	1e-06	0.133028	0.84898	0.285414		ENSRNOG00000020865	0.080542	0.134374	0.669599	0.225356
ENSRNOG00000015540	0.124485	0.143473	0.846086	0.290487		ENSRNOG00000011675	0.204623	0.147988	0.667541	0.21744
ENSRNOG00000019670	1e-06	0.149237	0.844344	0.267361		ENSRNOG00000004421	0.052928	0.097716	0.667003	0.224239
ENSRNOG00000008098	1e-06	0.179249	0.84419	0.328753		ENSRNOG00000019094	0.10986	0.134427	0.666406	0.232061
ENSRNOG00000000465	1e-06	0.142769	0.843999	0.314606		ENSRNOG00000006810	1e-06	0.108799	0.665819	0.210272
ENSRNOG00000009430	0.151551	0.182085	0.838471	0.319954		ENSRNOG00000023387	0.015721	0.096663	0.661098	0.216214
ENSRNOG00000010488	0.053719	0.172788	0.837403	0.286523		ENSRNOG00000009075	1e-06	0.109797	0.658828	0.229705
ENSRNOG00000020601	0.028014	0.121448	0.835435	0.294156		ENSRNOG00000022239	1e-06	0.118876	0.657026	0.228881
ENSRNOG00000025792	0.165573	0.152999	0.834426	0.282895		ENSRNOG00000002225	0.184516	0.167952	0.655386	0.25479
ENSRNOG00000003281	1e-06	0.125515	0.833775	0.273411		ENSRNOG00000018456	0.213416	0.146587	0.655016	0.232827
ENSRNOG00000009206	0.015875	0.093302	0.833732	0.293599		ENSRNOG00000040588	1e-06	0.096139	0.653466	0.207783
ENSRNOG00000015280	1e-06	0.123781	0.831675	0.293078		ENSRNOG00000007496	0.181998	0.146347	0.652511	0.221007
ENSRNOG00000010128	0.013144	0.133037	0.831639	0.293256		ENSRNOG00000005452	1e-06	0.101957	0.651261	0.22508
ENSRNOG00000022162	0.037738	0.120226	0.828646	0.290359		ENSRNOG00000031344	0.351056	0.184886	0.648943	0.249097
ENSRNOG00000014776	1e-06	0.145048	0.82737	0.296509		ENSRNOG00000015086	0.005882	0.115348	0.648668	0.220889
ENSRNOG00000013851	1e-06	0.109486	0.821262	0.278199		ENSRNOG00000034013	1e-06	0.11884	0.648668	0.233899
ENSRNOG00000012804	0.179721	0.14687	0.820278	0.298787		ENSRNOG00000010588	1e-06	0.165082	0.647707	0.228278
ENSRNOG00000015801	1e-06	0.105731	0.819329	0.316812		ENSRNOG00000021518	0.067745	0.124065	0.646374	0.252467
ENSRNOG00000018220	0.184203	0.196647	0.815796	0.287675		ENSRNOG00000030339	0.100319	0.110118	0.646243	0.248321
ENSRNOG00000018568	1e-06	0.145121	0.811448	0.279856		ENSRNOG00000039954	1e-06	0.114401	0.645983	0.22972
ENSRNOG00000012012	2e-06	0.189533	0.810098	0.27458		ENSRNOG00000002984	1e-06	0.108216	0.645472	0.243776
ENSRNOG00000005434	1e-06	0.139282	0.808667	0.304954		ENSRNOG00000023653	0.07379	0.116661	0.64492	0.2163
ENSRNOG00000012101	0.193618	0.15254	0.80638	0.258489		ENSRNOG00000021669	1e-06	0.138131	0.643466	0.245655
ENSRNOG00000005386	1e-06	0.160486	0.801721	0.308312		ENSRNOG00000030398	0.356718	0.149044	0.64328	0.221738
ENSRNOG00000015376	1e-06	0.107722	0.799654	0.281779		ENSRNOG00000011949	0.040145	0.106697	0.643196	0.222613
ENSRNOG00000035567	1e-06	0.17592	0.797236	0.265165		ENSRNOG00000016573	0.064885	0.139534	0.642332	0.226197
ENSRNOG00000008180	1e-06	0.160088	0.796245	0.332716		ENSRNOG00000009153	0.012809	0.121368	0.641407	0.22505
ENSRNOG00000028243	1e-06	0.146837	0.793166	0.292073		ENSRNOG00000001596	0.075931	0.127557	0.640073	0.230891
ENSRNOG00000004812	0.013313	0.109773	0.792854	0.314853		ENSRNOG00000011156	1e-06	0.145536	0.639649	0.230225
ENSRNOG00000028172	1e-06	0.147494	0.791789	0.259575		ENSRNOG00000043102	1e-06	0.11724	0.638752	0.234318
ENSRNOG00000010819	1e-06	0.172241	0.78713	0.285287		ENSRNOG00000025629	1e-06	0.130814	0.638026	0.246284
ENSRNOG00000022767	1e-06	0.118567	0.786547	0.296961		ENSRNOG00000012404	0.020321	0.12949	0.637694	0.221983
ENSRNOG00000003670	0.103633	0.161389	0.786412	0.288623		ENSRNOG00000012674	0.063268	0.140564	0.635665	0.232306
ENSRNOG00000023605	0.019224	0.142491	0.785388	0.27903		ENSRNOG00000032902	1e-06	0.097313	0.635326	0.22653
ENSRNOG00000044591	0.002356	0.114492	0.784221	0.282991		ENSRNOG00000021548	0.365257	0.174877	0.634742	0.223195
ENSRNOG00000021027	1e-06	0.146665	0.780623	0.281318		ENSRNOG00000032248	0.118093	0.134862	0.63445	0.226541
ENSRNOG00000034328	1e-06	0.109313	0.77449	0.267381		ENSRNOG00000027433	0.249535	0.174969	0.633241	0.224837
ENSRNOG00000043185	1e-06	0.10381	0.771999	0.297504		ENSRNOG00000042443	1e-06	0.116427	0.632936	0.23196
ENSRNOG00000004127	1e-06	0.154507	0.771672	0.278242		ENSRNOG00000013387	1e-06	0.109956	0.632622	0.219559
ENSRNOG00000019273	1e-06	0.106611	0.768651	0.294062		ENSRNOG00000033710	1e-06	0.105988	0.632565	0.227906
ENSRNOG00000008788	0.232281	0.174593	0.767718	0.279387		ENSRNOG00000043093	1e-06	0.109197	0.631358	0.230024
ENSRNOG00000000170	0.11791	0.175941	0.76756	0.329054		ENSRNOG00000019213	1e-06	0.127477	0.630548	0.230549
ENSRNOG00000002984	1e-06	0.10564	0.767041	0.265684		ENSRNOG00000029980	0.068169	0.114869	0.629053	0.213667
ENSRNOG00000025011	1e-06	0.126031	0.764397	0.277805		ENSRNOG00000038656	1e-06	0.115923	0.628847	0.222081
ENSRNOG00000006663	1e-06	0.10207	0.763188	0.270893		ENSRNOG00000000064	0.063666	0.119388	0.627672	0.232683
ENSRNOG00000001430	1e-06	0.123973	0.762864	0.286492		ENSRNOG00000014656	0.030027	0.093801	0.626689	0.228277
ENSRNOG00000025360	1e-06	0.138457	0.762368	0.281988		ENSRNOG00000009552	0.099808	0.130752	0.626632	0.211853
ENSRNOG00000024119	0.086585	0.124534	0.76143	0.272526		ENSRNOG00000035750	0.107914	0.130018	0.625234	0.221807
ENSRNOG00000041981	1e-06	0.127252	0.760635	0.292505		ENSRNOG00000020776	1e-06	0.125183	0.625138	0.231332
ENSRNOG00000017295	0.012701	0.112872	0.760116	0.292707		ENSRNOG00000042447	0.034166	0.117756	0.624942	0.254878
ENSRNOG00000042944	1e-06	0.121348	0.757745	0.281619		ENSRNOG00000009917	1e-06	0.111657	0.624539	0.24499
ENSRNOG00000002940	0.243781	0.182893	0.756218	0.268178		ENSRNOG00000044722	0.039088	0.103614	0.622901	0.240484
ENSRNOG00000009652	1e-06	0.166239	0.755067	0.27895		ENSRNOG00000001376	0.03347	0.128017	0.62246	0.248368
ENSRNOG00000004628	1e-06	0.14715	0.754911	0.276938		ENSRNOG00000037752	0.047611	0.116937	0.622031	0.229737
ENSRNOG00000017208	1e-06	0.158086	0.753319	0.306233		ENSRNOG00000006519	1e-06	0.172324	0.622005	0.232212
ENSRNOG00000012266	1e-06	0.143226	0.751263	0.289291		ENSRNOG00000007645	1e-06	0.089334	0.621916	0.23408
ENSRNOG00000018153	0.250562	0.199546	0.749437	0.311233		ENSRNOG00000032042	0.051059	0.10888	0.621232	0.218572
ENSRNOG00000008156	1e-06	0.150509	0.748851	0.265993		ENSRNOG00000042924	1e-06	0.112186	0.621052	0.218026
ENSRNOG00000021814	1e-06	0.109012	0.748828	0.270127		ENSRNOG00000020124	1e-06	0.127459	0.620406	0.234652
ENSRNOG00000017863	1e-06	0.16074	0.747998	0.297013		ENSRNOG00000012882	1e-06	0.116018	0.617324	0.229618
ENSRNOG00000024792	1e-06	0.168335	0.747758	0.272035		ENSRNOG00000019612	1e-06	0.122312	0.617113	0.234767
ENSRNOG00000027992	1e-06	0.114961	0.746702	0.283339		ENSRNOG00000018336	1e-06	0.104519	0.617063	0.231361
ENSRNOG00000018183	0.253402	0.199487	0.746596	0.273227		ENSRNOG00000002191	1e-06	0.136316	0.616016	0.228082
ENSRNOG00000029570	1e-06	0.130149	0.746353	0.293983		ENSRNOG00000008449	1e-06	0.098898	0.615987	0.240879
ENSRNOG00000014004	1e-06	0.141513	0.746085	0.271285		ENSRNOG00000030296	0.291149	0.177424	0.615676	0.2196
ENSRNOG00000002544	1e-06	0.159946	0.742492	0.301541		ENSRNOG00000006238	0.132628	0.117552	0.615095	0.213387
ENSRNOG00000010597	0.016964	0.096407	0.741865	0.288581		ENSRNOG00000009902	1e-06	0.120008	0.612044	0.245206
ENSRNOG00000007821	1e-06	0.14538	0.740522	0.265818		ENSRNOG00000042545	1e-06	0.113938	0.611774	0.240847
ENSRNOG00000039454	1e-06	0.118616	0.739759	0.268511		ENSRNOG00000016655	1e-06	0.12434	0.61132	0.236539
ENSRNOG00000011953	0.217786	0.201196	0.739243	0.278586		ENSRNOG00000011351	0.042177	0.116445	0.61075	0.215865
ENSRNOG00000030445	1e-06	0.145806	0.738383	0.284102		ENSRNOG00000018069	0.261592	0.163696	0.610502	0.24262
ENSRNOG00000011391	0.000354	0.097682	0.737407	0.256187		ENSRNOG00000022592	0.067733	0.131521	0.609739	0.227259
ENSRNOG00000043983	0.030391	0.136498	0.735631	0.289565		ENSRNOG00000000439	0.082468	0.132644	0.608602	0.242053
ENSRNOG00000001750	0.097915	0.144128	0.735354	0.288314		ENSRNOG00000007407	0.087238	0.138032	0.608447	0.226804
ENSRNOG00000039520	1e-06	0.128107	0.732921	0.252195		ENSRNOG00000001821	0.051692	0.141686	0.607693	0.223877
ENSRNOG00000006247	1e-06	0.160474	0.732678	0.287121		ENSRNOG00000025938	1e-06	0.08715	0.606652	0.238642
ENSRNOG00000019975	1e-06	0.135985	0.732215	0.284886		ENSRNOG00000017212	0.087885	0.124569	0.606155	0.237351
ENSRNOG00000018021	1e-06	0.160588	0.73156	0.291076		ENSRNOG00000013532	0.114088	0.162794	0.605564	0.238784
ENSRNOG00000014291	1e-06	0.154593	0.730918	0.273584		ENSRNOG00000002201	1e-06	0.105172	0.605563	0.230666
ENSRNOG00000001346	0.018713	0.136867	0.730301	0.305429		ENSRNOG00000021448	1e-06	0.135781	0.605508	0.232522
ENSRNOG00000001516	1e-06	0.142829	0.72987	0.259938		ENSRNOG00000014710	0.040665	0.127485	0.605274	0.238733
ENSRNOG00000022445	0.219333	0.191349	0.729121	0.305801		ENSRNOG00000017287	1e-06	0.085325	0.605184	0.227892
ENSRNOG00000030085	1e-06	0.145386	0.728364	0.320379		ENSRNOG00000039234	0.107354	0.118924	0.604573	0.209311
ENSRNOG00000009275	1e-06	0.158492	0.727409	0.286193		ENSRNOG00000031600	1e-06	0.122824	0.604544	0.226965
ENSRNOG00000015642	1e-06	0.129107	0.727297	0.282382		ENSRNOG00000033572	1e-06	0.139521	0.602847	0.242572
ENSRNOG00000001866	0.127854	0.169714	0.72729	0.276165		ENSRNOG00000009565	0.026272	0.114182	0.602769	0.221069
ENSRNOG00000014852	0.011149	0.089442	0.726996	0.285444		ENSRNOG00000009079	0.019811	0.123338	0.602376	0.229223
ENSRNOG00000019311	1e-06	0.109756	0.724405	0.293163		ENSRNOG00000029501	1e-06	0.112892	0.602113	0.238109
ENSRNOG00000038520	1e-06	0.163289	0.722686	0.26067		ENSRNOG00000024503	1e-06	0.133254	0.601846	0.220334
ENSRNOG00000040669	0.021051	0.106187	0.721855	0.298607		ENSRNOG00000021611	1e-06	0.120561	0.601577	0.231193
ENSRNOG00000022839	1e-06	0.143312	0.721379	0.292284		ENSRNOG00000000878	0.04559	0.117949	0.600867	0.231419
ENSRNOG00000033980	1e-06	0.154794	0.719971	0.302691		ENSRNOG00000035546	0.046645	0.097696	0.60077	0.229866
ENSRNOG00000015397	1e-06	0.132799	0.719936	0.284055		ENSRNOG00000004553	0.006471	0.107479	0.600459	0.226704
ENSRNOG00000017127	0.033428	0.141913	0.718702	0.27333		ENSRNOG00000032303	0.294379	0.184873	0.599967	0.231431
ENSRNOG00000023599	1e-06	0.172481	0.718372	0.26968		ENSRNOG00000038842	0.044108	0.101085	0.599821	0.232232
ENSRNOG00000003959	1e-06	0.115615	0.718077	0.305079		ENSRNOG00000039955	0.04727	0.109067	0.599096	0.23525
ENSRNOG00000019447	0.005839	0.094536	0.717825	0.283892		ENSRNOG00000028113	1e-06	0.120068	0.598902	0.248964
ENSRNOG00000007982	0.085935	0.126015	0.716147	0.286668		ENSRNOG00000004440	1e-06	0.092073	0.598782	0.217625
ENSRNOG00000015301	1e-06	0.174223	0.714064	0.312792		ENSRNOG00000018648	1e-06	0.095081	0.59859	0.242183
ENSRNOG00000038045	1e-06	0.141082	0.712744	0.280743		ENSRNOG00000034936	1e-06	0.125309	0.598345	0.23009
ENSRNOG00000026236	1e-06	0.135229	0.710515	0.286128		ENSRNOG00000039654	1e-06	0.09071	0.59819	0.213443
ENSRNOG00000009323	0.034504	0.114267	0.710364	0.294218		ENSRNOG00000029256	0.065106	0.113896	0.595408	0.219926
ENSRNOG00000014096	1e-06	0.108338	0.710136	0.274223		ENSRNOG00000018077	1e-06	0.117665	0.594712	0.237477
ENSRNOG00000002301	1e-06	0.146971	0.709167	0.273358		ENSRNOG00000017904	1e-06	0.093829	0.593748	0.232034
ENSRNOG00000035252	0.164268	0.127282	0.708928	0.281185		ENSRNOG00000020807	0.040908	0.111365	0.592403	0.233446
ENSRNOG00000031100	0.024149	0.095067	0.708221	0.285287		ENSRNOG00000044161	0.002741	0.083711	0.59093	0.221491
ENSRNOG00000020994	1e-06	0.123677	0.707699	0.290493		ENSRNOG00000007604	1e-06	0.132626	0.590408	0.221063
ENSRNOG00000009286	1e-06	0.153098	0.707464	0.252582		ENSRNOG00000028168	1e-06	0.117287	0.590194	0.237274
ENSRNOG00000018668	0.001017	0.103307	0.706166	0.282455		ENSRNOG00000032544	1e-06	0.150047	0.590026	0.247552
ENSRNOG00000029974	1e-06	0.197824	0.706082	0.259347		ENSRNOG00000003977	1e-06	0.13177	0.590016	0.244087
ENSRNOG00000013661	1e-06	0.095958	0.705244	0.270798		ENSRNOG00000007235	0.117199	0.132618	0.59001	0.230178
ENSRNOG00000022248	1e-06	0.131954	0.705115	0.278087		ENSRNOG00000016208	1e-06	0.154749	0.589513	0.219824
ENSRNOG00000018094	0.019968	0.091202	0.703725	0.305517		ENSRNOG00000019223	1e-06	0.097433	0.589078	0.221481
ENSRNOG00000026660	1e-06	0.127424	0.703001	0.267011		ENSRNOG00000006999	1e-06	0.131696	0.588957	0.227177
ENSRNOG00000019196	1e-06	0.153153	0.702032	0.267959		ENSRNOG00000014277	1e-06	0.098616	0.588868	0.222808
ENSRNOG00000006938	1e-06	0.1082	0.701827	0.267886		ENSRNOG00000027994	1e-06	0.106312	0.588714	0.267262
ENSRNOG00000025641	1e-06	0.134429	0.69941	0.29865		ENSRNOG00000002898	1e-06	0.098652	0.588336	0.235257
ENSRNOG00000004013	0.031472	0.111226	0.698968	0.27348		ENSRNOG00000027513	0.411696	0.165912	0.588303	0.209179
ENSRNOG00000014859	1e-06	0.111032	0.698851	0.292488		ENSRNOG00000028416	1e-06	0.131327	0.587753	0.220801
ENSRNOG00000000457	1e-06	0.153693	0.698194	0.324263		ENSRNOG00000028889	1e-06	0.079428	0.587736	0.23974
ENSRNOG00000039890	0.302561	0.1811	0.697438	0.268396		ENSRNOG00000043114	0.107398	0.128763	0.586689	0.220043
ENSRNOG00000029980	0.268367	0.161647	0.697206	0.276968		ENSRNOG00000001843	0.28923	0.175933	0.584871	0.218452
ENSRNOG00000043217	0.304071	0.214836	0.695928	0.336742		ENSRNOG00000002919	0.329955	0.139657	0.584442	0.227248
ENSRNOG00000022694	0.075736	0.12079	0.693889	0.283504		ENSRNOG00000038981	1e-06	0.106331	0.583948	0.247618
ENSRNOG00000010483	1e-06	0.114986	0.692368	0.280872		ENSRNOG00000016539	1e-06	0.105857	0.583004	0.218487
ENSRNOG00000001235	1e-06	0.134054	0.691133	0.273515		ENSRNOG00000044860	0.039158	0.120608	0.582649	0.225759
ENSRNOG00000014806	1e-06	0.091235	0.691008	0.279558		ENSRNOG00000013252	1e-06	0.091924	0.582507	0.223042
ENSRNOG00000001748	0.004172	0.080909	0.690392	0.279125		ENSRNOG00000010248	1e-06	0.128431	0.579788	0.233203
ENSRNOG00000018536	1e-06	0.113126	0.688462	0.270387		ENSRNOG00000029645	0.05106	0.111842	0.579506	0.247336
ENSRNOG00000007515	1e-06	0.136427	0.686885	0.276193		ENSRNOG00000032847	1e-06	0.111773	0.57837	0.240944
ENSRNOG00000011483	0.045098	0.118865	0.686788	0.291629		ENSRNOG00000021149	1e-06	0.096594	0.578116	0.217841
ENSRNOG00000013316	0.004075	0.115068	0.686566	0.302117		ENSRNOG00000018518	1e-06	0.102661	0.576095	0.226384
ENSRNOG00000012777	1e-06	0.16684	0.686455	0.312954		ENSRNOG00000012092	0.048243	0.121567	0.575951	0.242584
ENSRNOG00000026607	1e-06	0.152884	0.684652	0.273913		ENSRNOG00000003067	1e-06	0.128807	0.575712	0.226793
ENSRNOG00000016507	1e-06	0.116035	0.683871	0.262055		ENSRNOG00000044800	1e-06	0.13214	0.575217	0.24031
ENSRNOG00000033109	1e-06	0.180076	0.682522	0.263262		ENSRNOG00000016636	1e-06	0.092429	0.574226	0.222869
ENSRNOG00000026363	1e-06	0.123446	0.681976	0.271176		ENSRNOG00000002428	1e-06	0.123159	0.573736	0.22402
ENSRNOG00000009183	0.035739	0.127383	0.681883	0.283673		ENSRNOG00000030264	1e-06	0.119514	0.573614	0.219554
ENSRNOG00000020013	0.060882	0.107496	0.681224	0.278274		ENSRNOG00000020296	0.020374	0.108299	0.573173	0.224537
ENSRNOG00000009402	1e-06	0.15123	0.680111	0.277185		ENSRNOG00000006388	1e-06	0.123211	0.572017	0.232082
ENSRNOG00000040639	1e-06	0.134424	0.67999	0.251999		ENSRNOG00000011723	0.004003	0.103413	0.571979	0.217324
ENSRNOG00000039248	1e-06	0.143217	0.679346	0.297091		ENSRNOG00000019447	1e-06	0.112833	0.571327	0.251723
ENSRNOG00000017674	1e-06	0.148892	0.678858	0.269088		ENSRNOG00000023274	0.184098	0.140269	0.570651	0.226711
ENSRNOG00000021246	1e-06	0.161462	0.676845	0.286572		ENSRNOG00000004245	0.180471	0.166752	0.570209	0.233621
ENSRNOG00000012940	1e-06	0.127391	0.67608	0.271359		ENSRNOG00000042276	0.10541	0.125063	0.569851	0.21091
ENSRNOG00000004464	1e-06	0.096925	0.675525	0.250957		ENSRNOG00000028011	1e-06	0.081789	0.5695	0.241497
ENSRNOG00000015829	0.095083	0.123019	0.673486	0.298354		ENSRNOG00000018816	0.107487	0.116231	0.569108	0.228924
ENSRNOG00000004433	1e-06	0.120131	0.673462	0.269742		ENSRNOG00000028749	0.031216	0.103307	0.569001	0.228165
ENSRNOG00000025745	1e-06	0.17279	0.673393	0.303562		ENSRNOG00000009218	0.018749	0.092411	0.568287	0.225642
ENSRNOG00000007859	0.056054	0.123938	0.67339	0.283648		ENSRNOG00000023086	0.052136	0.100637	0.56793	0.210638
ENSRNOG00000000598	0.026589	0.122696	0.673377	0.274821		ENSRNOG00000000939	1e-06	0.10783	0.567871	0.230548
ENSRNOG00000014083	1e-06	0.124654	0.67334	0.277056		ENSRNOG00000018207	1e-06	0.105818	0.567664	0.245176
ENSRNOG00000006575	0.060257	0.126966	0.672376	0.300363		ENSRNOG00000025460	1e-06	0.108478	0.567434	0.237713
ENSRNOG00000011194	1e-06	0.120426	0.672191	0.287605		ENSRNOG00000015518	0.044096	0.136512	0.566533	0.227816
ENSRNOG00000002270	1e-06	0.098742	0.670509	0.265427		ENSRNOG00000025873	0.094412	0.105677	0.565866	0.209392
ENSRNOG00000011653	0.044878	0.139541	0.670119	0.287329		ENSRNOG00000043659	0.01736	0.091779	0.564787	0.223874
ENSRNOG00000012397	1e-06	0.121453	0.668967	0.267142		ENSRNOG00000021175	1e-06	0.112443	0.564511	0.240916
ENSRNOG00000018993	1e-06	0.161025	0.667618	0.263672		ENSRNOG00000017406	0.149487	0.15033	0.564479	0.231298
ENSRNOG00000032557	0.172725	0.158722	0.667389	0.254707		ENSRNOG00000017442	1e-06	0.105357	0.564454	0.217414
ENSRNOG00000016029	1e-06	0.161784	0.667339	0.276177		ENSRNOG00000017290	0.009396	0.075998	0.563907	0.214226
ENSRNOG00000035327	1e-06	0.164868	0.666528	0.246525		ENSRNOG00000001578	0.071535	0.129335	0.562499	0.233779
ENSRNOG00000010989	0.03298	0.12552	0.665741	0.284563		ENSRNOG00000019105	1e-06	0.095764	0.562495	0.231947
ENSRNOG00000009867	1e-06	0.111253	0.665694	0.274127		ENSRNOG00000035531	1e-06	0.119977	0.562053	0.266308
ENSRNOG00000019180	1e-06	0.126433	0.664956	0.267856		ENSRNOG00000044646	1e-06	0.092311	0.561974	0.212721
ENSRNOG00000015071	0.012261	0.087429	0.664062	0.314511		ENSRNOG00000002270	0.023906	0.090892	0.561536	0.230259
ENSRNOG00000006684	1e-06	0.206145	0.662965	0.301691		ENSRNOG00000018911	1e-06	0.114499	0.561418	0.222792
ENSRNOG00000008734	1e-06	0.14998	0.662009	0.288099		ENSRNOG00000018762	1e-06	0.121458	0.559514	0.20431
ENSRNOG00000003977	0.008922	0.11839	0.661564	0.283646		ENSRNOG00000029562	0.062807	0.110994	0.559263	0.225824
ENSRNOG00000016691	1e-06	0.168928	0.661473	0.292178		ENSRNOG00000017164	0.016131	0.100786	0.558913	0.224289
ENSRNOG00000001163	1e-06	0.155161	0.660691	0.270166		ENSRNOG00000026309	1e-06	0.137168	0.558578	0.240237
ENSRNOG00000007076	1e-06	0.121882	0.660157	0.309789		ENSRNOG00000008728	1e-06	0.105904	0.557158	0.214278
ENSRNOG00000008075	0.145199	0.172843	0.659863	0.277971		ENSRNOG00000002305	0.207461	0.154687	0.55712	0.233326
ENSRNOG00000023107	0.028272	0.1284	0.659507	0.272814		ENSRNOG00000032809	0.01455	0.110558	0.556393	0.235695
ENSRNOG00000029059	0.03559	0.124034	0.65948	0.27803		ENSRNOG00000035467	1e-06	0.120647	0.556372	0.23589
ENSRNOG00000004574	0.073465	0.151096	0.657665	0.278977		ENSRNOG00000045224	1e-06	0.115518	0.556267	0.264336
ENSRNOG00000010053	0.175437	0.179832	0.656463	0.287065		ENSRNOG00000000158	0.075086	0.141053	0.556216	0.223299
ENSRNOG00000004382	1e-06	0.12185	0.656294	0.291336		ENSRNOG00000000476	1e-06	0.109701	0.556108	0.228709
ENSRNOG00000014779	1e-06	0.119357	0.655962	0.302808		ENSRNOG00000002198	1e-06	0.106503	0.554235	0.218154
ENSRNOG00000018726	1e-06	0.105427	0.655394	0.275865		ENSRNOG00000040246	0.090433	0.130764	0.554176	0.243751
ENSRNOG00000002922	1e-06	0.149064	0.65531	0.280894		ENSRNOG00000005935	0.015467	0.084834	0.553772	0.216461
ENSRNOG00000001500	1e-06	0.156855	0.65468	0.283942		ENSRNOG00000025545	1e-06	0.122494	0.553322	0.224431
ENSRNOG00000005877	1e-06	0.14098	0.653597	0.277069		ENSRNOG00000014291	1e-06	0.118317	0.553007	0.22678
ENSRNOG00000038871	1e-06	0.133816	0.653253	0.277536		ENSRNOG00000025920	1e-06	0.120904	0.552806	0.234627
ENSRNOG00000010361	1e-06	0.103054	0.65303	0.266089		ENSRNOG00000039407	0.067445	0.112599	0.552786	0.225975
ENSRNOG00000010125	0.103684	0.164295	0.652898	0.267613		ENSRNOG00000008232	1e-06	0.149588	0.552723	0.2541
ENSRNOG00000000451	1e-06	0.150638	0.651657	0.295126		ENSRNOG00000032919	0.020896	0.105166	0.551729	0.212069
ENSRNOG00000005850	0.155173	0.163503	0.649634	0.279422		ENSRNOG00000031381	1e-06	0.12256	0.551606	0.250782
ENSRNOG00000009178	1e-06	0.106516	0.649359	0.285432		ENSRNOG00000014904	1e-06	0.136235	0.551336	0.239104
ENSRNOG00000007671	1e-06	0.159383	0.648254	0.288246		ENSRNOG00000004557	1e-06	0.087153	0.551149	0.215832
ENSRNOG00000010661	1e-06	0.114687	0.647005	0.262104		ENSRNOG00000018649	0.342351	0.168582	0.551057	0.23169
ENSRNOG00000034431	1e-06	0.179445	0.646517	0.298388		ENSRNOG00000033792	1e-06	0.097228	0.550755	0.208915
ENSRNOG00000023753	1e-06	0.137119	0.646253	0.278982		ENSRNOG00000011887	0.448611	0.167836	0.550546	0.20687
ENSRNOG00000006850	1e-06	0.119805	0.645426	0.28781		ENSRNOG00000023870	1e-06	0.120073	0.550522	0.235527
ENSRNOG00000031662	1e-06	0.186394	0.64519	0.282197		ENSRNOG00000044949	0.007501	0.084291	0.549868	0.2218
ENSRNOG00000015878	1e-06	0.115684	0.644851	0.290431		ENSRNOG00000019321	0.08193	0.11131	0.549779	0.237676
ENSRNOG00000012074	1e-06	0.118755	0.643469	0.293765		ENSRNOG00000004359	1e-06	0.112179	0.549685	0.210736
ENSRNOG00000002535	1e-06	0.106595	0.642716	0.253304		ENSRNOG00000030510	1e-06	0.139583	0.549623	0.224503
ENSRNOG00000003287	1e-06	0.146172	0.642539	0.285217		ENSRNOG00000018364	1e-06	0.085121	0.549378	0.196392
ENSRNOG00000003863	1e-06	0.133404	0.642346	0.314927		ENSRNOG00000018505	1e-06	0.113967	0.549338	0.232267
ENSRNOG00000005343	1e-06	0.126054	0.642245	0.261259		ENSRNOG00000031067	1e-06	0.123474	0.549336	0.227512
ENSRNOG00000021704	1e-06	0.117853	0.642194	0.271154		ENSRNOG00000009697	1e-06	0.147315	0.549096	0.238337
ENSRNOG00000013285	1e-06	0.135852	0.641095	0.325363		ENSRNOG00000007286	1e-06	0.075853	0.547926	0.231551
ENSRNOG00000002980	1e-06	0.130999	0.640346	0.273471		ENSRNOG00000038836	0.014072	0.090896	0.547479	0.236311
ENSRNOG00000032531	1e-06	0.142007	0.640146	0.276478		ENSRNOG00000010044	0.004916	0.105798	0.547303	0.224637
ENSRNOG00000020607	1e-06	0.163723	0.640008	0.263945		ENSRNOG00000002454	0.029562	0.111975	0.545935	0.211838
ENSRNOG00000000954	0.046488	0.12255	0.639701	0.311711		ENSRNOG00000032530	1e-06	0.114918	0.545719	0.23445
ENSRNOG00000000316	1e-06	0.134088	0.639548	0.313579		ENSRNOG00000040221	0.02174	0.104814	0.545425	0.236814
ENSRNOG00000024779	0.102684	0.159209	0.639529	0.277696		ENSRNOG00000005373	0.034891	0.098964	0.54525	0.220016
ENSRNOG00000018382	1e-06	0.12886	0.639462	0.305095		ENSRNOG00000025198	1e-06	0.101865	0.544904	0.213691
ENSRNOG00000006921	0.026787	0.117173	0.63816	0.300828		ENSRNOG00000010699	1e-06	0.112611	0.54381	0.234459
ENSRNOG00000014173	0.152049	0.187585	0.638021	0.290597		ENSRNOG00000028774	1e-06	0.118067	0.54355	0.236564
ENSRNOG00000010824	1e-06	0.110126	0.637452	0.278986		ENSRNOG00000005323	1e-06	0.111733	0.543359	0.213957
ENSRNOG00000013172	1e-06	0.123552	0.637212	0.267716		ENSRNOG00000010932	0.103278	0.139008	0.543152	0.231301
ENSRNOG00000016708	1e-06	0.131507	0.636638	0.258487		ENSRNOG00000029096	0.030205	0.111368	0.543144	0.217212
ENSRNOG00000014818	1e-06	0.110897	0.636507	0.262406		ENSRNOG00000014771	0.014777	0.089677	0.542883	0.2246
ENSRNOG00000009068	0.00512	0.08928	0.636152	0.293313		ENSRNOG00000005854	1e-06	0.129042	0.542579	0.223169
ENSRNOG00000002595	0.01571	0.131352	0.635372	0.287732		ENSRNOG00000029513	0.017324	0.091465	0.542087	0.224655
ENSRNOG00000020266	0.265478	0.192135	0.635271	0.253784		ENSRNOG00000003592	1e-06	0.077717	0.542	0.212598
ENSRNOG00000032817	1e-06	0.177573	0.635268	0.252453		ENSRNOG00000016505	0.201742	0.144293	0.541892	0.205462
ENSRNOG00000035511	1e-06	0.140257	0.634275	0.257752		ENSRNOG00000010158	1e-06	0.112809	0.541675	0.226422
ENSRNOG00000005543	0.004912	0.085058	0.633387	0.26244		ENSRNOG00000030048	1e-06	0.106784	0.541258	0.227136
ENSRNOG00000021318	1e-06	0.143814	0.633005	0.29455		ENSRNOG00000022860	0.094982	0.125683	0.541128	0.226494
ENSRNOG00000012000	1e-06	0.211751	0.632231	0.301234		ENSRNOG00000010111	1e-06	0.109814	0.540668	0.230271
ENSRNOG00000038366	1e-06	0.172115	0.631982	0.310557		ENSRNOG00000021186	0.066808	0.104057	0.540661	0.22075
ENSRNOG00000005215	1e-06	0.183228	0.631938	0.319935		ENSRNOG00000038400	0.028751	0.104763	0.540469	0.217139
ENSRNOG00000020007	1e-06	0.151241	0.631758	0.247626		ENSRNOG00000023494	1e-06	0.128053	0.53971	0.23374
ENSRNOG00000000467	1e-06	0.131468	0.630823	0.272562		ENSRNOG00000002163	0.002011	0.097478	0.539477	0.224221
ENSRNOG00000002021	0.353484	0.198726	0.630708	0.253071		ENSRNOG00000016976	0.029257	0.114839	0.539319	0.225637
ENSRNOG00000024845	1e-06	0.118295	0.630686	0.277962		ENSRNOG00000025951	0.460703	0.187295	0.539296	0.237868
ENSRNOG00000020194	1e-06	0.108181	0.630284	0.294531		ENSRNOG00000007099	0.003474	0.075449	0.539163	0.227916
ENSRNOG00000010953	0.149767	0.147337	0.62969	0.284049		ENSRNOG00000017273	0.073898	0.136103	0.538951	0.223892
ENSRNOG00000012495	0.135021	0.156251	0.629553	0.30508		ENSRNOG00000003901	0.03231	0.111377	0.538748	0.207142
ENSRNOG00000014319	1e-06	0.165504	0.629175	0.287969		ENSRNOG00000042891	1e-06	0.132591	0.538115	0.241331
ENSRNOG00000042986	0.046565	0.141751	0.628221	0.279753		ENSRNOG00000029517	1e-06	0.15381	0.537536	0.242664
ENSRNOG00000011381	1e-06	0.130325	0.62815	0.26101		ENSRNOG00000025572	1e-06	0.09032	0.537431	0.230595
ENSRNOG00000016392	0.013955	0.118126	0.628052	0.310484		ENSRNOG00000017244	1e-06	0.143995	0.537315	0.233935
ENSRNOG00000002753	0.082439	0.12257	0.627976	0.29252		ENSRNOG00000020546	0.007745	0.108593	0.537312	0.224579
ENSRNOG00000036157	1e-06	0.109066	0.627347	0.277935		ENSRNOG00000036769	1e-06	0.111363	0.537099	0.223909
ENSRNOG00000006400	0.086283	0.1417	0.626972	0.319515		ENSRNOG00000020633	1e-06	0.091516	0.536921	0.232213
ENSRNOG00000039018	0.106838	0.136245	0.626838	0.265563		ENSRNOG00000018473	0.002825	0.083024	0.536771	0.219805
ENSRNOG00000004810	1e-06	0.174947	0.62672	0.287298		ENSRNOG00000018818	0.084653	0.13773	0.536538	0.215589
ENSRNOG00000035385	1e-06	0.193387	0.626445	0.277296		ENSRNOG00000043869	1e-06	0.106661	0.536241	0.25273
ENSRNOG00000011294	1e-06	0.164912	0.624492	0.262203		ENSRNOG00000011892	0.133109	0.153283	0.535853	0.230887
ENSRNOG00000032717	1e-06	0.146181	0.6237	0.321078		ENSRNOG00000016566	1e-06	0.129173	0.535833	0.238456
ENSRNOG00000019485	1e-06	0.147335	0.623204	0.294522		ENSRNOG00000003245	1e-06	0.12334	0.535443	0.215177
ENSRNOG00000008990	1e-06	0.1009	0.623067	0.267406		ENSRNOG00000014330	0.078311	0.136805	0.535306	0.217332
ENSRNOG00000014373	0.01617	0.090568	0.622433	0.303358		ENSRNOG00000031409	1e-06	0.086417	0.534416	0.244459
ENSRNOG00000006803	1e-06	0.187987	0.622329	0.277347		ENSRNOG00000038892	0.080966	0.11296	0.533757	0.224471
ENSRNOG00000020254	0.079014	0.127495	0.62215	0.277714		ENSRNOG00000004693	0.100443	0.138414	0.533752	0.203908
ENSRNOG00000026091	1e-06	0.099788	0.621629	0.279935		ENSRNOG00000019214	0.006145	0.097558	0.532456	0.225247
ENSRNOG00000020590	0.023251	0.100676	0.621374	0.284389		ENSRNOG00000026176	0.273915	0.148395	0.531591	0.221109
ENSRNOG00000045240	1e-06	0.132195	0.621062	0.282455		ENSRNOG00000045035	0.050025	0.117274	0.531379	0.253626
ENSRNOG00000028498	1e-06	0.124762	0.621	0.269644		ENSRNOG00000010362	1e-06	0.135989	0.530722	0.217562
ENSRNOG00000014139	0.130564	0.176811	0.620413	0.292848		ENSRNOG00000005911	1e-06	0.093439	0.530052	0.226204
ENSRNOG00000037606	1e-06	0.134492	0.62009	0.289395		ENSRNOG00000005167	0.364551	0.180666	0.529982	0.218833
ENSRNOG00000013803	1e-06	0.124503	0.619792	0.281295		ENSRNOG00000027630	0.009312	0.102822	0.52996	0.237926
ENSRNOG00000003572	1e-06	0.162331	0.618037	0.282536		ENSRNOG00000044830	1e-06	0.106029	0.529759	0.229604
ENSRNOG00000011486	1e-06	0.142813	0.61748	0.278846		ENSRNOG00000010325	1e-06	0.075848	0.529395	0.224856
ENSRNOG00000015552	0.233709	0.172678	0.617311	0.261779		ENSRNOG00000014481	1e-06	0.111222	0.529392	0.231549
ENSRNOG00000011006	1e-06	0.122906	0.617169	0.29328		ENSRNOG00000040153	0.047902	0.115829	0.529182	0.211506
ENSRNOG00000036264	1e-06	0.135947	0.617011	0.280201		ENSRNOG00000025728	0.013976	0.097954	0.529177	0.233345
ENSRNOG00000035698	1e-06	0.177295	0.616858	0.287757		ENSRNOG00000019414	0.025693	0.106954	0.528889	0.225036
ENSRNOG00000004557	0.02422	0.108394	0.616568	0.278196		ENSRNOG00000020460	1e-06	0.088778	0.5287	0.217912
ENSRNOG00000019918	1e-06	0.093883	0.616341	0.263271		ENSRNOG00000044976	1e-06	0.107449	0.528234	0.220622
ENSRNOG00000037871	1e-06	0.151386	0.615558	0.275877		ENSRNOG00000019372	0.043707	0.129067	0.5282	0.237702
ENSRNOG00000009448	0.05143	0.132189	0.61487	0.274		ENSRNOG00000013265	1e-06	0.12982	0.527489	0.215204
ENSRNOG00000006178	0.107652	0.153797	0.614145	0.296684		ENSRNOG00000034094	0.023557	0.111917	0.527227	0.251405
ENSRNOG00000018345	1e-06	0.118732	0.613643	0.251515		ENSRNOG00000011474	0.009665	0.108202	0.526796	0.242623
ENSRNOG00000023483	1e-06	0.141877	0.613493	0.271554		ENSRNOG00000003400	1e-06	0.088111	0.526218	0.211506
ENSRNOG00000007369	0.009434	0.113354	0.613469	0.297172		ENSRNOG00000039343	0.042676	0.121906	0.525811	0.222577
ENSRNOG00000036111	1e-06	0.142022	0.613395	0.272163		ENSRNOG00000033050	1e-06	0.13127	0.525606	0.249986
ENSRNOG00000005149	0.387231	0.206355	0.612768	0.287698		ENSRNOG00000004410	1e-06	0.099914	0.525532	0.236461
ENSRNOG00000008630	1e-06	0.132677	0.612565	0.276607		ENSRNOG00000026661	1e-06	0.117322	0.52489	0.250264
ENSRNOG00000011182	0.036486	0.105594	0.612554	0.258891		ENSRNOG00000010519	0.269062	0.14541	0.524637	0.219683
ENSRNOG00000018048	1e-06	0.105986	0.611837	0.284506		ENSRNOG00000016886	0.103932	0.152164	0.52451	0.231847
ENSRNOG00000014911	1e-06	0.121972	0.611679	0.282446		ENSRNOG00000019987	0.112397	0.138326	0.524101	0.251909
ENSRNOG00000000498	0.046286	0.114547	0.611374	0.297297		ENSRNOG00000002911	0.434169	0.175893	0.523938	0.214852
ENSRNOG00000008644	1e-06	0.089071	0.611309	0.296401		ENSRNOG00000039807	0.168543	0.137842	0.523922	0.215286
ENSRNOG00000024617	1e-06	0.113049	0.61121	0.268755		ENSRNOG00000038771	1e-06	0.122484	0.52386	0.239456
ENSRNOG00000021204	0.041105	0.131067	0.61096	0.274063		ENSRNOG00000042419	0.127423	0.141076	0.523821	0.219385
ENSRNOG00000006587	1e-06	0.151756	0.610742	0.268512		ENSRNOG00000032283	1e-06	0.14937	0.523333	0.205811
ENSRNOG00000022736	0.124315	0.161411	0.610131	0.286911		ENSRNOG00000024823	0.016376	0.109425	0.522993	0.23232
ENSRNOG00000009152	1e-06	0.122416	0.609961	0.265562		ENSRNOG00000000413	0.061187	0.122597	0.522686	0.219494
ENSRNOG00000014008	0.025195	0.125324	0.609821	0.292077		ENSRNOG00000020830	0.011821	0.07528	0.52257	0.213624
ENSRNOG00000017206	1e-06	0.148357	0.609681	0.260746		ENSRNOG00000006178	1e-06	0.075291	0.522549	0.199596
ENSRNOG00000003215	1e-06	0.136848	0.608888	0.262083		ENSRNOG00000026914	0.020196	0.094376	0.521832	0.223129
ENSRNOG00000014789	1e-06	0.094122	0.608844	0.29578		ENSRNOG00000028021	0.039715	0.113166	0.521751	0.222498
ENSRNOG00000009571	1e-06	0.102994	0.607489	0.270971		ENSRNOG00000005600	1e-06	0.124721	0.521632	0.234961
ENSRNOG00000013288	1e-06	0.142401	0.607393	0.302403		ENSRNOG00000031579	1e-06	0.113857	0.521601	0.217775
ENSRNOG00000014201	1e-06	0.110025	0.606788	0.302364		ENSRNOG00000021144	0.033946	0.117047	0.521399	0.241412
ENSRNOG00000008761	1e-06	0.101931	0.606755	0.297516		ENSRNOG00000015297	0.031883	0.101683	0.52133	0.23089
ENSRNOG00000002353	1e-06	0.157433	0.606729	0.261726		ENSRNOG00000011582	1e-06	0.117782	0.52096	0.226972
ENSRNOG00000005798	1e-06	0.125961	0.606565	0.268861		ENSRNOG00000030791	1e-06	0.099768	0.520785	0.23212
ENSRNOG00000027787	1e-06	0.155727	0.606298	0.274965		ENSRNOG00000009942	1e-06	0.113852	0.520597	0.231632
ENSRNOG00000023385	1e-06	0.12795	0.606183	0.274041		ENSRNOG00000032292	1e-06	0.118467	0.520133	0.244845
ENSRNOG00000011639	1e-06	0.146976	0.606125	0.267108		ENSRNOG00000042179	0.038214	0.128606	0.519995	0.227759
ENSRNOG00000007503	1e-06	0.137815	0.605447	0.29062		ENSRNOG00000019175	1e-06	0.15728	0.519973	0.225916
ENSRNOG00000018510	1e-06	0.142094	0.6052	0.256749		ENSRNOG00000042697	1e-06	0.147375	0.519787	0.24077
ENSRNOG00000000781	0.01237	0.093425	0.604419	0.281866		ENSRNOG00000041746	1e-06	0.097748	0.517871	0.215999
ENSRNOG00000005271	0.021388	0.100123	0.604091	0.270143		ENSRNOG00000037930	1e-06	0.102635	0.517199	0.232506
ENSRNOG00000041472	1e-06	0.115237	0.604015	0.26851		ENSRNOG00000016364	0.11098	0.147915	0.517097	0.238069
ENSRNOG00000007496	1e-06	0.131717	0.603581	0.284921		ENSRNOG00000032074	1e-06	0.155713	0.516912	0.219752
ENSRNOG00000026931	0.006342	0.103548	0.603351	0.274237		ENSRNOG00000020372	1e-06	0.11499	0.516671	0.214821
ENSRNOG00000009656	1e-06	0.10445	0.602726	0.262561		ENSRNOG00000012469	1e-06	0.10487	0.516622	0.232806
ENSRNOG00000016396	0.061675	0.148863	0.602675	0.300179		ENSRNOG00000028594	0.097245	0.136608	0.516504	0.210266
ENSRNOG00000036667	1e-06	0.1508	0.602586	0.252531		ENSRNOG00000024025	1e-06	0.09198	0.516155	0.225344
ENSRNOG00000007474	1e-06	0.110793	0.602307	0.243057		ENSRNOG00000019376	1e-06	0.10598	0.516105	0.221537
ENSRNOG00000032854	0.007589	0.124515	0.601235	0.258052		ENSRNOG00000038873	0.148799	0.146288	0.516098	0.230266
ENSRNOG00000016613	0.123226	0.16121	0.601097	0.256678		ENSRNOG00000006976	0.039159	0.086111	0.516079	0.204645
ENSRNOG00000039860	1e-06	0.131826	0.601051	0.297185		ENSRNOG00000009139	0.234001	0.142705	0.515982	0.214082
ENSRNOG00000009988	0.09979	0.121852	0.600566	0.263029		ENSRNOG00000016272	0.042316	0.106361	0.515931	0.21468
ENSRNOG00000031328	1e-06	0.137489	0.600265	0.279325		ENSRNOG00000022335	1e-06	0.152467	0.515293	0.241048
ENSRNOG00000012879	1e-06	0.164486	0.599757	0.287976		ENSRNOG00000024111	0.01151	0.06977	0.514614	0.204911
ENSRNOG00000044029	1e-06	0.111615	0.599306	0.277352		ENSRNOG00000043945	1e-06	0.107714	0.513758	0.207887
ENSRNOG00000003480	1e-06	0.130009	0.598973	0.303087		ENSRNOG00000024259	1e-06	0.11713	0.513376	0.233032
ENSRNOG00000012841	1e-06	0.126664	0.598846	0.30271		ENSRNOG00000032552	1e-06	0.0995	0.513281	0.208074
ENSRNOG00000001047	1e-06	0.135176	0.598517	0.273556		ENSRNOG00000002453	1e-06	0.096407	0.513278	0.214085
ENSRNOG00000020230	1e-06	0.170868	0.5985	0.288425		ENSRNOG00000007219	0.242711	0.160543	0.513251	0.24208
ENSRNOG00000005018	1e-06	0.129011	0.598173	0.254728		ENSRNOG00000017598	1e-06	0.090326	0.513219	0.230847
ENSRNOG00000011409	1e-06	0.149864	0.598033	0.287015		ENSRNOG00000019466	0.031746	0.120376	0.512971	0.222876
ENSRNOG00000045308	1e-06	0.117157	0.598009	0.248771		ENSRNOG00000025119	1e-06	0.123841	0.512561	0.241968
ENSRNOG00000012862	1e-06	0.127563	0.597782	0.286422		ENSRNOG00000010918	0.014149	0.108798	0.511862	0.225068
ENSRNOG00000027024	1e-06	0.119267	0.597312	0.25773		ENSRNOG00000005290	0.207823	0.132625	0.51176	0.234612
ENSRNOG00000005996	1e-06	0.138439	0.59693	0.300018		ENSRNOG00000028430	0.104886	0.123047	0.511715	0.225141
ENSRNOG00000008347	0.033109	0.12175	0.596613	0.27188		ENSRNOG00000040327	1e-06	0.119795	0.51078	0.22701
ENSRNOG00000032524	1e-06	0.143688	0.596508	0.249087		ENSRNOG00000042291	1e-06	0.118147	0.510649	0.212997
ENSRNOG00000031146	1e-06	0.17389	0.59633	0.269506		ENSRNOG00000012002	1e-06	0.109364	0.509827	0.204646
ENSRNOG00000007036	0.035408	0.130983	0.595217	0.294054		ENSRNOG00000000070	1e-06	0.119818	0.509809	0.216797
ENSRNOG00000005411	1e-06	0.133074	0.595042	0.29227		ENSRNOG00000008364	0.023279	0.112702	0.509771	0.203532
ENSRNOG00000007314	0.051016	0.117876	0.594978	0.282846		ENSRNOG00000019354	1e-06	0.143258	0.509366	0.212726
ENSRNOG00000001628	1e-06	0.147009	0.594907	0.267086		ENSRNOG00000006971	1e-06	0.09229	0.509105	0.223093
ENSRNOG00000007432	1e-06	0.117003	0.594794	0.274489		ENSRNOG00000018430	0.069509	0.116115	0.508949	0.226646
ENSRNOG00000022684	1e-06	0.154241	0.59351	0.261509		ENSRNOG00000038657	0.02066	0.08536	0.508817	0.210936
ENSRNOG00000001189	1e-06	0.147562	0.593351	0.272841		ENSRNOG00000042659	1e-06	0.093733	0.508367	0.207539
ENSRNOG00000019743	1e-06	0.154048	0.593112	0.269014		ENSRNOG00000004964	0.034603	0.123413	0.507965	0.207894
ENSRNOG00000002722	1e-06	0.098285	0.593039	0.284892		ENSRNOG00000039575	0.018728	0.107192	0.507826	0.255892
ENSRNOG00000016343	0.042452	0.111033	0.593005	0.255486		ENSRNOG00000021143	0.055764	0.09968	0.507437	0.214444
ENSRNOG00000028783	1e-06	0.125749	0.592814	0.269992		ENSRNOG00000015777	0.06224	0.11932	0.506877	0.236317
ENSRNOG00000018543	0.018596	0.120077	0.592217	0.28409		ENSRNOG00000035693	0.041995	0.104448	0.506762	0.234645
ENSRNOG00000016834	1e-06	0.124428	0.591785	0.269716		ENSRNOG00000007946	0.012346	0.112829	0.506706	0.225202
ENSRNOG00000023683	0.052609	0.135732	0.59164	0.306986		ENSRNOG00000013657	1e-06	0.139648	0.506554	0.233481
ENSRNOG00000018708	0.133701	0.153392	0.591557	0.274125		ENSRNOG00000042753	1e-06	0.111971	0.506387	0.209553
ENSRNOG00000018475	1e-06	0.096909	0.591267	0.279831		ENSRNOG00000028423	0.043348	0.112822	0.506298	0.223454
ENSRNOG00000001409	0.127696	0.152376	0.591127	0.287018		ENSRNOG00000028404	1e-06	0.115993	0.505654	0.238707
ENSRNOG00000009532	0.018551	0.101822	0.590753	0.291587		ENSRNOG00000034811	0.05599	0.113417	0.505298	0.224656
ENSRNOG00000012354	0.028888	0.133584	0.590178	0.307145		ENSRNOG00000007443	0.053349	0.119093	0.505273	0.208849
ENSRNOG00000018927	1e-06	0.097941	0.590076	0.276732		ENSRNOG00000020890	1e-06	0.125449	0.505263	0.211398
ENSRNOG00000009278	1e-06	0.138296	0.589593	0.264562		ENSRNOG00000022748	0.189868	0.154753	0.505055	0.216164
ENSRNOG00000000231	1e-06	0.102545	0.588911	0.27591		ENSRNOG00000009068	1e-06	0.106141	0.504639	0.226807
ENSRNOG00000013933	1e-06	0.141417	0.588439	0.285399		ENSRNOG00000003247	1e-06	0.111704	0.504487	0.216193
ENSRNOG00000019700	0.271487	0.15703	0.58667	0.250527		ENSRNOG00000026503	1e-06	0.115938	0.504354	0.233777
ENSRNOG00000011054	0.041125	0.110213	0.586439	0.263296		ENSRNOG00000001414	1e-06	0.145539	0.504341	0.255911
ENSRNOG00000015461	0.011238	0.128142	0.586434	0.252747		ENSRNOG00000012811	1e-06	0.103376	0.504307	0.21997
ENSRNOG00000033076	0.145509	0.173145	0.586072	0.264096		ENSRNOG00000007405	0.09599	0.131924	0.503585	0.246082
ENSRNOG00000001520	1e-06	0.154102	0.586007	0.294159		ENSRNOG00000002365	0.081772	0.127339	0.503571	0.219437
ENSRNOG00000010852	1e-06	0.14965	0.585804	0.261594		ENSRNOG00000019565	0.131009	0.143582	0.503119	0.23882
ENSRNOG00000002376	0.142087	0.162748	0.585492	0.273028		ENSRNOG00000016368	0.129247	0.147189	0.50293	0.221226
ENSRNOG00000015368	1e-06	0.130346	0.585368	0.270075		ENSRNOG00000038001	1e-06	0.105157	0.502793	0.223561
ENSRNOG00000001267	0.248867	0.180081	0.585236	0.28382		ENSRNOG00000001420	0.004462	0.083238	0.502725	0.228795
ENSRNOG00000020298	0.128079	0.172741	0.584281	0.303744		ENSRNOG00000025287	1e-06	0.107868	0.50266	0.218825
ENSRNOG00000026833	1e-06	0.17783	0.584204	0.271614		ENSRNOG00000045204	0.161116	0.12951	0.502616	0.228143
ENSRNOG00000021839	0.022856	0.102648	0.583369	0.280093		ENSRNOG00000020350	1e-06	0.08539	0.502395	0.213214
ENSRNOG00000017554	1e-06	0.125737	0.582836	0.26498		ENSRNOG00000007961	0.229395	0.141773	0.50144	0.234173
ENSRNOG00000014380	0.13275	0.146401	0.582766	0.304725		ENSRNOG00000019147	1e-06	0.116457	0.500941	0.233409
ENSRNOG00000002997	1e-06	0.121165	0.582138	0.302496		ENSRNOG00000021712	0.13805	0.138644	0.500509	0.2308
ENSRNOG00000014257	1e-06	0.11863	0.581887	0.248896		ENSRNOG00000005769	0.001509	0.100046	0.500157	0.243243
ENSRNOG00000041697	1e-06	0.132043	0.581796	0.299054		ENSRNOG00000011323	1e-06	0.114988	0.499894	0.226431
ENSRNOG00000020683	1e-06	0.151556	0.581662	0.279771		ENSRNOG00000010799	1e-06	0.122283	0.499796	0.234861
ENSRNOG00000012206	0.014727	0.112378	0.581092	0.267337		ENSRNOG00000034124	1e-06	0.089019	0.499687	0.220133
ENSRNOG00000033313	1e-06	0.140703	0.580749	0.278193		ENSRNOG00000017523	1e-06	0.134371	0.499487	0.253169
ENSRNOG00000019629	1e-06	0.135609	0.579936	0.275115		ENSRNOG00000013280	1e-06	0.100996	0.499477	0.207742
ENSRNOG00000013837	1e-06	0.104931	0.57956	0.266881		ENSRNOG00000013434	0.288441	0.140127	0.498738	0.235956
ENSRNOG00000032381	0.215444	0.157475	0.579287	0.302756		ENSRNOG00000009436	0.255828	0.149134	0.498709	0.213733
ENSRNOG00000037666	1e-06	0.111134	0.579281	0.272791		ENSRNOG00000001862	1e-06	0.125488	0.498166	0.238777
ENSRNOG00000005393	1e-06	0.166823	0.579118	0.272549		ENSRNOG00000032827	1e-06	0.098232	0.498135	0.215
ENSRNOG00000010286	0.061616	0.143619	0.579045	0.285173		ENSRNOG00000019277	0.032268	0.109575	0.497955	0.212584
ENSRNOG00000020412	1e-06	0.129605	0.578738	0.290961		ENSRNOG00000038182	0.056944	0.120554	0.4977	0.221878
ENSRNOG00000029583	0.296075	0.188137	0.578454	0.24802		ENSRNOG00000003625	0.034281	0.107558	0.497351	0.229095
ENSRNOG00000016214	1e-06	0.119865	0.578407	0.270615		ENSRNOG00000039337	0.034159	0.115799	0.497302	0.208114
ENSRNOG00000018392	1e-06	0.124825	0.578148	0.277319		ENSRNOG00000043498	0.013365	0.110696	0.497293	0.231066
ENSRNOG00000006699	1e-06	0.172346	0.577787	0.243486		ENSRNOG00000030469	0.382469	0.172451	0.49724	0.223035
ENSRNOG00000011160	1e-06	0.099663	0.577716	0.275242		ENSRNOG00000032776	1e-06	0.085291	0.496607	0.236482
ENSRNOG00000016322	0.075372	0.131466	0.577444	0.259046		ENSRNOG00000012783	0.03821	0.111525	0.496461	0.223423
ENSRNOG00000020621	0.046924	0.126789	0.576889	0.287571		ENSRNOG00000018674	0.062303	0.113628	0.49567	0.225393
ENSRNOG00000026712	1e-06	0.129755	0.575176	0.270367		ENSRNOG00000026430	0.063865	0.139821	0.495541	0.253369
ENSRNOG00000037897	0.121103	0.173466	0.574598	0.258081		ENSRNOG00000015542	0.046402	0.109327	0.495417	0.219966
ENSRNOG00000004783	1e-06	0.129967	0.574482	0.257911		ENSRNOG00000019627	0.001228	0.087043	0.495222	0.216348
ENSRNOG00000000521	1e-06	0.139871	0.574089	0.293921		ENSRNOG00000003452	0.232225	0.176404	0.494604	0.223774
ENSRNOG00000036688	0.055385	0.132373	0.572685	0.306328		ENSRNOG00000032539	1e-06	0.138409	0.494138	0.220327
ENSRNOG00000003228	1e-06	0.098162	0.572424	0.263002		ENSRNOG00000012608	1e-06	0.109425	0.494121	0.225612
ENSRNOG00000020330	1e-06	0.14825	0.572191	0.270432		ENSRNOG00000040275	0.028147	0.095068	0.493743	0.22146
ENSRNOG00000014837	0.12749	0.13635	0.57207	0.278577		ENSRNOG00000038200	0.063538	0.117326	0.49365	0.206903
ENSRNOG00000008377	1e-06	0.127976	0.570981	0.311241		ENSRNOG00000017512	0.081208	0.118537	0.492975	0.245197
ENSRNOG00000008782	1e-06	0.128672	0.57076	0.287341		ENSRNOG00000009322	0.125091	0.130662	0.492848	0.210719
ENSRNOG00000019981	0.049693	0.116469	0.569182	0.267118		ENSRNOG00000008605	0.175901	0.174324	0.492571	0.236051
ENSRNOG00000013003	0.09858	0.13214	0.568623	0.25746		ENSRNOG00000042538	1e-06	0.124777	0.49253	0.215035
ENSRNOG00000019009	1e-06	0.136165	0.568622	0.282693		ENSRNOG00000008329	0.044754	0.101706	0.492481	0.221585
ENSRNOG00000000108	1e-06	0.12938	0.568506	0.253431		ENSRNOG00000015552	0.102653	0.107043	0.492236	0.232743
ENSRNOG00000019511	0.004582	0.11065	0.56845	0.279286		ENSRNOG00000010087	0.299652	0.182102	0.492011	0.240336
ENSRNOG00000011956	0.133732	0.149824	0.567975	0.275181		ENSRNOG00000011391	0.216671	0.151743	0.491972	0.244111
ENSRNOG00000020811	1e-06	0.093963	0.567628	0.265949		ENSRNOG00000034695	0.067174	0.11912	0.491954	0.232546
ENSRNOG00000041016	1e-06	0.153443	0.567603	0.270375		ENSRNOG00000014515	1e-06	0.104572	0.491588	0.230828
ENSRNOG00000042835	1e-06	0.14156	0.567424	0.270636		ENSRNOG00000029867	0.254728	0.153612	0.490967	0.211904
ENSRNOG00000017841	0.054644	0.114575	0.567001	0.296192		ENSRNOG00000029855	1e-06	0.117956	0.490822	0.22737
ENSRNOG00000004351	1e-06	0.139498	0.566941	0.245534		ENSRNOG00000022374	0.02137	0.087447	0.49071	0.228
ENSRNOG00000017869	1e-06	0.112192	0.566827	0.284595		ENSRNOG00000000730	1e-06	0.115868	0.490678	0.220661
ENSRNOG00000007430	1e-06	0.098481	0.566805	0.274625		ENSRNOG00000014513	1e-06	0.120138	0.490629	0.239531
ENSRNOG00000014793	1e-06	0.159383	0.566695	0.31187		ENSRNOG00000009336	0.021151	0.080581	0.49059	0.215955
ENSRNOG00000019851	1e-06	0.128697	0.566255	0.275055		ENSRNOG00000000931	0.099233	0.114961	0.490226	0.221427
ENSRNOG00000014107	0.43394	0.214633	0.566059	0.280045		ENSRNOG00000022028	1e-06	0.143293	0.490046	0.221984
ENSRNOG00000011420	1e-06	0.157958	0.565864	0.268028		ENSRNOG00000017070	1e-06	0.080781	0.489971	0.202741
ENSRNOG00000018788	1e-06	0.114554	0.565478	0.272068		ENSRNOG00000004813	1e-06	0.136702	0.489826	0.220711
ENSRNOG00000004496	1e-06	0.115342	0.565103	0.265174		ENSRNOG00000010128	0.20171	0.181073	0.489471	0.219578
ENSRNOG00000032659	1e-06	0.118229	0.564966	0.276288		ENSRNOG00000038350	0.041906	0.125649	0.489173	0.238892
ENSRNOG00000002388	1e-06	0.146184	0.564543	0.285027		ENSRNOG00000033028	0.009679	0.10307	0.488991	0.256068
ENSRNOG00000014149	1e-06	0.112025	0.564339	0.270645		ENSRNOG00000030429	1e-06	0.1039	0.488908	0.215962
ENSRNOG00000022202	0.193972	0.163505	0.563382	0.244091		ENSRNOG00000021871	1e-06	0.125163	0.488709	0.222194
ENSRNOG00000006079	0.025574	0.107505	0.56312	0.26557		ENSRNOG00000014810	0.037399	0.10754	0.488703	0.210109
ENSRNOG00000018160	1e-06	0.106893	0.562789	0.259114		ENSRNOG00000038741	1e-06	0.113859	0.488633	0.213697
ENSRNOG00000012438	0.086233	0.139129	0.562137	0.289412		ENSRNOG00000018340	1e-06	0.094145	0.488282	0.221232
ENSRNOG00000025156	1e-06	0.104488	0.562029	0.270883		ENSRNOG00000029078	1e-06	0.100142	0.487959	0.239852
ENSRNOG00000026291	1e-06	0.142895	0.561879	0.259155		ENSRNOG00000044612	0.02219	0.099298	0.487862	0.227759
ENSRNOG00000006941	1e-06	0.146674	0.561214	0.274928		ENSRNOG00000002569	0.035006	0.127597	0.486864	0.228956
ENSRNOG00000026059	0.077175	0.132402	0.560865	0.266941		ENSRNOG00000005144	0.111677	0.129602	0.486732	0.217702
ENSRNOG00000008329	0.071209	0.146687	0.560384	0.270034		ENSRNOG00000026607	0.165313	0.154633	0.485916	0.226223
ENSRNOG00000012015	1e-06	0.101745	0.559803	0.269122		ENSRNOG00000014964	0.23873	0.151	0.485784	0.245407
ENSRNOG00000026783	1e-06	0.090937	0.559526	0.25975		ENSRNOG00000028033	1e-06	0.11757	0.485518	0.236402
ENSRNOG00000000920	1e-06	0.110304	0.559392	0.286314		ENSRNOG00000043760	0.08255	0.119144	0.485511	0.206511
ENSRNOG00000009248	0.074383	0.144772	0.559194	0.269812		ENSRNOG00000000589	1e-06	0.122807	0.485389	0.218941
ENSRNOG00000040199	1e-06	0.116428	0.558964	0.287751		ENSRNOG00000017967	0.177666	0.149978	0.485378	0.223427
ENSRNOG00000000842	1e-06	0.119439	0.558814	0.272021		ENSRNOG00000003585	1e-06	0.106312	0.485312	0.223963
ENSRNOG00000001503	0.441227	0.181825	0.558772	0.260361		ENSRNOG00000011910	0.047054	0.098462	0.485195	0.208275
ENSRNOG00000015195	1e-06	0.125146	0.558725	0.312884		ENSRNOG00000029447	1e-06	0.118178	0.48516	0.209453
ENSRNOG00000038138	1e-06	0.107431	0.558506	0.261132		ENSRNOG00000021312	0.037246	0.092939	0.485089	0.221009
ENSRNOG00000003428	0.03135	0.13145	0.558056	0.257405		ENSRNOG00000020115	1e-06	0.094788	0.485021	0.231635
ENSRNOG00000020970	1e-06	0.106619	0.557375	0.292781		ENSRNOG00000007104	0.059708	0.115988	0.484675	0.229313
ENSRNOG00000002886	1e-06	0.132501	0.557226	0.269789		ENSRNOG00000000474	1e-06	0.113899	0.484591	0.205743
ENSRNOG00000012062	0.010292	0.10268	0.557177	0.268122		ENSRNOG00000020602	0.18849	0.138812	0.484462	0.227367
ENSRNOG00000016147	1e-06	0.091529	0.556913	0.271837		ENSRNOG00000008156	0.022176	0.101788	0.484388	0.208602
ENSRNOG00000010440	1e-06	0.104844	0.556608	0.284012		ENSRNOG00000028649	0.146437	0.159462	0.483787	0.218174
ENSRNOG00000018262	1e-06	0.13274	0.556569	0.309153		ENSRNOG00000013950	0.039967	0.095107	0.483761	0.236799
ENSRNOG00000017840	1e-06	0.113928	0.556264	0.270063		ENSRNOG00000017220	0.000232	0.092839	0.483298	0.22025
ENSRNOG00000002928	1e-06	0.116309	0.556161	0.298111		ENSRNOG00000005932	0.141731	0.15168	0.483294	0.22335
ENSRNOG00000011677	1e-06	0.152938	0.556061	0.282412		ENSRNOG00000004012	0.120492	0.169193	0.48273	0.25544
ENSRNOG00000001057	0.06192	0.127262	0.555895	0.292805		ENSRNOG00000036702	0.026664	0.104568	0.48266	0.225561
ENSRNOG00000008510	1e-06	0.129847	0.555854	0.292062		ENSRNOG00000009967	1e-06	0.113803	0.482371	0.225028
ENSRNOG00000010418	1e-06	0.118212	0.555612	0.279348		ENSRNOG00000021748	0.43246	0.171408	0.482322	0.201381
ENSRNOG00000014666	0.003566	0.108723	0.555501	0.295369		ENSRNOG00000034932	1e-06	0.109708	0.482207	0.226211
ENSRNOG00000001098	1e-06	0.159232	0.555406	0.259288		ENSRNOG00000007545	0.019705	0.112466	0.482169	0.224995
ENSRNOG00000012060	1e-06	0.145205	0.555352	0.314267		ENSRNOG00000019534	0.049344	0.118429	0.481978	0.220789
ENSRNOG00000008455	0.021684	0.111851	0.555039	0.273411		ENSRNOG00000020442	0.077104	0.128037	0.48193	0.232263
ENSRNOG00000007647	0.053905	0.149655	0.55472	0.289239		ENSRNOG00000010132	1e-06	0.12077	0.481917	0.247305
ENSRNOG00000006335	1e-06	0.154333	0.554715	0.27667		ENSRNOG00000018445	0.04479	0.107983	0.480772	0.22418
ENSRNOG00000019459	0.145241	0.170152	0.554698	0.276876		ENSRNOG00000033036	0.013535	0.103112	0.480706	0.253528
ENSRNOG00000001720	0.086462	0.124598	0.554506	0.277559		ENSRNOG00000022595	0.146933	0.12219	0.480517	0.234694
ENSRNOG00000011157	1e-06	0.092826	0.554453	0.28239		ENSRNOG00000014071	0.089934	0.119536	0.480396	0.221059
ENSRNOG00000005081	1e-06	0.101228	0.554057	0.298768		ENSRNOG00000010224	0.042344	0.115568	0.479807	0.217766
ENSRNOG00000006652	1e-06	0.148153	0.55387	0.301824		ENSRNOG00000026036	1e-06	0.127747	0.479755	0.23655
ENSRNOG00000030880	1e-06	0.103158	0.553452	0.264725		ENSRNOG00000001770	0.104961	0.135282	0.479694	0.235075
ENSRNOG00000021147	1e-06	0.116066	0.553269	0.265174		ENSRNOG00000003211	0.001406	0.10401	0.479451	0.217973
ENSRNOG00000010124	1e-06	0.131765	0.553001	0.259188		ENSRNOG00000016356	0.152292	0.14179	0.479125	0.217805
ENSRNOG00000030547	0.062406	0.13512	0.55262	0.285094		ENSRNOG00000003580	1e-06	0.111286	0.479089	0.220073
ENSRNOG00000007325	0.213161	0.178634	0.552581	0.291		ENSRNOG00000016361	1e-06	0.113484	0.478881	0.223263
ENSRNOG00000013843	0.003967	0.097695	0.552534	0.284819		ENSRNOG00000008274	0.163665	0.152733	0.4788	0.22065
ENSRNOG00000032074	1e-06	0.118554	0.552342	0.313429		ENSRNOG00000004564	1e-06	0.120905	0.478583	0.226025
ENSRNOG00000019908	1e-06	0.107512	0.552029	0.272172		ENSRNOG00000002205	0.142675	0.161287	0.478522	0.226005
ENSRNOG00000007038	1e-06	0.103358	0.55132	0.292003		ENSRNOG00000045001	1e-06	0.148927	0.478178	0.208012
ENSRNOG00000035407	1e-06	0.130679	0.551125	0.284869		ENSRNOG00000043010	1e-06	0.095121	0.478158	0.241846
ENSRNOG00000033742	1e-06	0.107966	0.551124	0.264844		ENSRNOG00000018736	0.000671	0.098633	0.478084	0.23367
ENSRNOG00000026971	1e-06	0.134649	0.551087	0.322476		ENSRNOG00000015368	1e-06	0.125794	0.478079	0.25285
ENSRNOG00000003508	1e-06	0.150734	0.550858	0.283495		ENSRNOG00000000515	1e-06	0.109837	0.477824	0.235099
ENSRNOG00000033148	1e-06	0.093819	0.550746	0.293758		ENSRNOG00000007937	0.02781	0.091914	0.477636	0.199624
ENSRNOG00000012502	1e-06	0.127308	0.550688	0.313483		ENSRNOG00000001727	0.184332	0.158815	0.477598	0.224606
ENSRNOG00000042775	1e-06	0.158126	0.550474	0.287326		ENSRNOG00000002471	0.021641	0.103864	0.477479	0.222333
ENSRNOG00000024904	0.226209	0.155046	0.550447	0.276312		ENSRNOG00000010805	0.048006	0.116924	0.477377	0.229482
ENSRNOG00000016592	1e-06	0.08746	0.550367	0.257605		ENSRNOG00000000145	1e-06	0.107617	0.477306	0.207538
ENSRNOG00000016872	0.33082	0.191415	0.549916	0.273588		ENSRNOG00000044192	1e-06	0.123209	0.477045	0.233553
ENSRNOG00000020658	1e-06	0.117444	0.549859	0.28953		ENSRNOG00000024604	1e-06	0.127704	0.477018	0.218808
ENSRNOG00000003664	0.094097	0.162606	0.549802	0.277996		ENSRNOG00000035575	0.064868	0.117666	0.476938	0.199813
ENSRNOG00000001749	0.093798	0.124748	0.549375	0.280069		ENSRNOG00000012550	0.032457	0.094804	0.476833	0.214504
ENSRNOG00000000586	0.022945	0.108353	0.548898	0.277917		ENSRNOG00000030232	0.128481	0.141605	0.476272	0.236601
ENSRNOG00000007323	1e-06	0.119599	0.548706	0.262496		ENSRNOG00000023127	0.088974	0.134435	0.476178	0.210897
ENSRNOG00000000505	0.071951	0.144053	0.547867	0.264834		ENSRNOG00000003687	1e-06	0.118191	0.476137	0.231124
ENSRNOG00000018803	0.128339	0.152021	0.547229	0.276817		ENSRNOG00000033564	0.031235	0.116777	0.475973	0.230014
ENSRNOG00000014541	1e-06	0.117771	0.546685	0.258473		ENSRNOG00000015816	1e-06	0.082939	0.475882	0.221742
ENSRNOG00000012475	1e-06	0.141863	0.54656	0.292236		ENSRNOG00000020493	1e-06	0.09752	0.475863	0.214128
ENSRNOG00000020344	1e-06	0.131628	0.546557	0.278302		ENSRNOG00000016298	0.061654	0.112176	0.475837	0.21325
ENSRNOG00000028548	1e-06	0.110572	0.546383	0.288854		ENSRNOG00000022732	0.024865	0.082804	0.475758	0.20313
ENSRNOG00000012928	1e-06	0.160979	0.546235	0.260087		ENSRNOG00000011627	1e-06	0.115413	0.475741	0.199811
ENSRNOG00000002057	0.051742	0.143507	0.546024	0.290684		ENSRNOG00000000014	0.524351	0.162484	0.475648	0.218871
ENSRNOG00000013344	0.146368	0.137647	0.545799	0.258079		ENSRNOG00000034177	1e-06	0.099376	0.475021	0.217998
ENSRNOG00000015392	1e-06	0.120118	0.545661	0.254512		ENSRNOG00000025130	0.086711	0.123867	0.474777	0.21421
ENSRNOG00000008557	0.028283	0.120265	0.545579	0.282457		ENSRNOG00000014380	0.140415	0.131022	0.474741	0.237719
ENSRNOG00000019247	1e-06	0.127568	0.545493	0.29427		ENSRNOG00000009061	1e-06	0.096409	0.474359	0.22024
ENSRNOG00000012022	0.122133	0.161788	0.545379	0.297108		ENSRNOG00000007799	1e-06	0.113831	0.473706	0.216604
ENSRNOG00000028882	1e-06	0.144943	0.545289	0.279924		ENSRNOG00000006121	0.202533	0.150747	0.473469	0.218451
ENSRNOG00000010061	0.453221	0.201956	0.54519	0.248708		ENSRNOG00000005902	1e-06	0.078261	0.473424	0.208959
ENSRNOG00000019097	1e-06	0.128346	0.544724	0.262271		ENSRNOG00000002459	0.077975	0.126518	0.473349	0.21503
ENSRNOG00000008338	1e-06	0.144059	0.544597	0.27447		ENSRNOG00000021794	1e-06	0.112385	0.473047	0.212029
ENSRNOG00000018895	1e-06	0.108145	0.544597	0.26395		ENSRNOG00000041838	1e-06	0.112134	0.473	0.221855
ENSRNOG00000042855	1e-06	0.133736	0.543954	0.274198		ENSRNOG00000016218	1e-06	0.111361	0.472919	0.222863
ENSRNOG00000013876	0.043316	0.113747	0.543949	0.275896		ENSRNOG00000025909	0.011018	0.088048	0.472504	0.215548
ENSRNOG00000012157	1e-06	0.131671	0.543901	0.267365		ENSRNOG00000044979	0.073791	0.118075	0.472461	0.222518
ENSRNOG00000018092	1e-06	0.099593	0.54376	0.276016		ENSRNOG00000004171	1e-06	0.107454	0.472418	0.233514
ENSRNOG00000026226	1e-06	0.173458	0.543686	0.282454		ENSRNOG00000025590	1e-06	0.112166	0.472378	0.229803
ENSRNOG00000018824	0.086333	0.116519	0.543364	0.262503		ENSRNOG00000022426	0.267399	0.166104	0.4722	0.225843
ENSRNOG00000024945	0.088926	0.127986	0.54304	0.290529		ENSRNOG00000027564	1e-06	0.10174	0.471777	0.226915
ENSRNOG00000014571	1e-06	0.106166	0.542776	0.270138		ENSRNOG00000000167	1e-06	0.107267	0.471609	0.216096
ENSRNOG00000019718	1e-06	0.12508	0.54225	0.282145		ENSRNOG00000004854	0.360288	0.167177	0.471263	0.215543
ENSRNOG00000018953	1e-06	0.145879	0.542021	0.287298		ENSRNOG00000003990	1e-06	0.141704	0.471199	0.20029
ENSRNOG00000005297	0.108491	0.122627	0.54167	0.26666		ENSRNOG00000023214	1e-06	0.117321	0.470928	0.225682
ENSRNOG00000035589	1e-06	0.150302	0.541512	0.254782		ENSRNOG00000039578	0.017633	0.106022	0.470769	0.250574
ENSRNOG00000007238	0.121775	0.151384	0.541278	0.28476		ENSRNOG00000024813	1e-06	0.120756	0.470698	0.210888
ENSRNOG00000005938	1e-06	0.150872	0.540968	0.266647		ENSRNOG00000019484	0.218559	0.159268	0.470356	0.219605
ENSRNOG00000015277	0.259458	0.195454	0.540784	0.275315		ENSRNOG00000013240	1e-06	0.114662	0.470331	0.229346
ENSRNOG00000040145	1e-06	0.102059	0.540664	0.273684		ENSRNOG00000028616	0.099371	0.143949	0.470132	0.218811
ENSRNOG00000044554	1e-06	0.113748	0.540301	0.274278		ENSRNOG00000019328	0.093101	0.141756	0.470017	0.21805
ENSRNOG00000003253	1e-06	0.140788	0.540073	0.264371		ENSRNOG00000031024	0.02626	0.08541	0.469616	0.229563
ENSRNOG00000018468	1e-06	0.129428	0.539598	0.287399		ENSRNOG00000018588	0.368587	0.173245	0.469593	0.224651
ENSRNOG00000045196	1e-06	0.119657	0.539475	0.300439		ENSRNOG00000032945	0.17859	0.156562	0.469466	0.221853
ENSRNOG00000033271	0.242378	0.148114	0.539431	0.269975		ENSRNOG00000023901	0.205122	0.145061	0.469283	0.221885
ENSRNOG00000018610	1e-06	0.143932	0.538649	0.279885		ENSRNOG00000021207	0.015737	0.096852	0.469122	0.214895
ENSRNOG00000010795	1e-06	0.115143	0.538054	0.279309		ENSRNOG00000016813	1e-06	0.103667	0.469068	0.21754
ENSRNOG00000017843	0.418236	0.182349	0.537712	0.264609		ENSRNOG00000009630	1e-06	0.105534	0.468588	0.231471
ENSRNOG00000012051	0.088636	0.142733	0.537704	0.249362		ENSRNOG00000017491	0.009033	0.081812	0.468207	0.19487
ENSRNOG00000022790	0.255126	0.149446	0.537464	0.280981		ENSRNOG00000043383	1e-06	0.115373	0.468042	0.236872
ENSRNOG00000016097	1e-06	0.147512	0.537155	0.257542		ENSRNOG00000042897	0.314288	0.160413	0.468032	0.238325
ENSRNOG00000020823	1e-06	0.120511	0.536975	0.283296		ENSRNOG00000017130	0.067904	0.111693	0.467978	0.222316
ENSRNOG00000012045	1e-06	0.127848	0.536292	0.256731		ENSRNOG00000019240	1e-06	0.103764	0.467912	0.224335
ENSRNOG00000015528	1e-06	0.154779	0.535571	0.286443		ENSRNOG00000029574	0.142436	0.134954	0.467602	0.218839
ENSRNOG00000007694	1e-06	0.11993	0.535119	0.29024		ENSRNOG00000032797	1e-06	0.093669	0.467558	0.194548
ENSRNOG00000015292	0.00176	0.090225	0.535087	0.257089		ENSRNOG00000039280	0.113434	0.132497	0.467552	0.23621
ENSRNOG00000028200	1e-06	0.115146	0.535011	0.278847		ENSRNOG00000008142	1e-06	0.153551	0.467408	0.248759
ENSRNOG00000033528	1e-06	0.117006	0.534927	0.264553		ENSRNOG00000035478	0.070014	0.11587	0.46738	0.220614
ENSRNOG00000001149	0.062527	0.11555	0.534683	0.261449		ENSRNOG00000035508	0.070014	0.11587	0.46738	0.220614
ENSRNOG00000006867	1e-06	0.094637	0.534314	0.264098		ENSRNOG00000000120	1e-06	0.13406	0.467341	0.217825
ENSRNOG00000002177	0.425388	0.202071	0.533702	0.272078		ENSRNOG00000015800	1e-06	0.13319	0.467145	0.221941
ENSRNOG00000021885	0.015594	0.112167	0.533693	0.256552		ENSRNOG00000025803	1e-06	0.119374	0.467036	0.201254
ENSRNOG00000010602	0.278173	0.156249	0.533317	0.265039		ENSRNOG00000018630	0.170926	0.120394	0.466771	0.217705
ENSRNOG00000003028	0.029576	0.104825	0.533138	0.274762		ENSRNOG00000033056	0.008196	0.089347	0.466629	0.21502
ENSRNOG00000043923	1e-06	0.10996	0.532727	0.265972		ENSRNOG00000017897	1e-06	0.119564	0.466593	0.232389
ENSRNOG00000019638	1e-06	0.11407	0.532578	0.295904		ENSRNOG00000020908	1e-06	0.124255	0.466566	0.22505
ENSRNOG00000008262	0.07001	0.140336	0.53256	0.267201		ENSRNOG00000038811	1e-06	0.099883	0.466469	0.233385
ENSRNOG00000021032	0.087699	0.158101	0.531871	0.298251		ENSRNOG00000004992	0.128054	0.112566	0.466431	0.242107
ENSRNOG00000014287	1e-06	0.139962	0.531774	0.267088		ENSRNOG00000032765	0.371114	0.18406	0.466193	0.224308
ENSRNOG00000004093	0.06214	0.118493	0.531744	0.276429		ENSRNOG00000027126	0.062951	0.098983	0.466105	0.210464
ENSRNOG00000022415	1e-06	0.093041	0.531491	0.250623		ENSRNOG00000006700	1e-06	0.124873	0.466035	0.210012
ENSRNOG00000013180	0.008641	0.087579	0.531239	0.259611		ENSRNOG00000034379	0.032142	0.113301	0.466022	0.249155
ENSRNOG00000016420	1e-06	0.13767	0.530804	0.228386		ENSRNOG00000016749	0.015585	0.092225	0.465936	0.241207
ENSRNOG00000005480	1e-06	0.158244	0.530533	0.273		ENSRNOG00000019179	0.170887	0.16175	0.465844	0.21497
ENSRNOG00000019768	1e-06	0.15307	0.530481	0.267199		ENSRNOG00000037357	1e-06	0.135793	0.46575	0.223376
ENSRNOG00000026775	1e-06	0.097057	0.530468	0.246523		ENSRNOG00000011502	1e-06	0.1234	0.465639	0.232961
ENSRNOG00000005900	1e-06	0.118358	0.530387	0.276195		ENSRNOG00000027821	1e-06	0.113278	0.465365	0.240849
ENSRNOG00000022970	1e-06	0.101855	0.530198	0.272737		ENSRNOG00000029227	0.001534	0.0867	0.464861	0.223306
ENSRNOG00000028348	1e-06	0.090676	0.530171	0.272064		ENSRNOG00000018543	1e-06	0.095416	0.464729	0.215085
ENSRNOG00000019959	1e-06	0.102416	0.530138	0.278264		ENSRNOG00000017129	1e-06	0.135426	0.464473	0.223623
ENSRNOG00000006885	0.26529	0.196755	0.529872	0.252919		ENSRNOG00000009427	0.214384	0.130462	0.463861	0.205384
ENSRNOG00000011900	0.043812	0.138807	0.528704	0.286662		ENSRNOG00000013748	1e-06	0.115462	0.463728	0.220328
ENSRNOG00000019357	1e-06	0.101494	0.528527	0.245041		ENSRNOG00000037710	1e-06	0.095652	0.463501	0.221699
ENSRNOG00000000640	1e-06	0.119084	0.528402	0.263932		ENSRNOG00000015466	1e-06	0.106965	0.463399	0.21763
ENSRNOG00000004229	0.027459	0.092026	0.528295	0.277853		ENSRNOG00000012383	0.111506	0.124042	0.463389	0.218613
ENSRNOG00000011253	1e-06	0.123552	0.52821	0.274139		ENSRNOG00000017150	0.285851	0.163236	0.46313	0.222031
ENSRNOG00000020232	0.027305	0.113236	0.527739	0.263056		ENSRNOG00000020464	0.169517	0.135823	0.462813	0.215232
ENSRNOG00000009771	1e-06	0.158366	0.527691	0.271311		ENSRNOG00000006747	1e-06	0.079996	0.462618	0.20501
ENSRNOG00000005713	1e-06	0.122484	0.527026	0.275098		ENSRNOG00000005792	1e-06	0.108641	0.462322	0.226384
ENSRNOG00000029043	0.036828	0.106189	0.526814	0.261404		ENSRNOG00000004393	1e-06	0.111924	0.46232	0.235933
ENSRNOG00000042237	1e-06	0.146062	0.526775	0.281761		ENSRNOG00000029152	0.128745	0.154585	0.462107	0.208457
ENSRNOG00000019974	1e-06	0.116243	0.526654	0.276243		ENSRNOG00000011364	1e-06	0.097048	0.461659	0.218361
ENSRNOG00000006833	1e-06	0.114965	0.526202	0.258293		ENSRNOG00000025338	0.15726	0.148503	0.461636	0.212235
ENSRNOG00000009071	0.243461	0.19302	0.526144	0.277005		ENSRNOG00000026905	1e-06	0.094463	0.461526	0.226741
ENSRNOG00000020651	1e-06	0.118192	0.525794	0.241247		ENSRNOG00000043031	1e-06	0.095597	0.461509	0.195814
ENSRNOG00000014833	1e-06	0.156753	0.52575	0.285584		ENSRNOG00000007947	1e-06	0.098703	0.461438	0.22535
ENSRNOG00000000489	1e-06	0.120799	0.525573	0.272925		ENSRNOG00000019393	0.048959	0.114823	0.461415	0.212644
ENSRNOG00000038041	0.002824	0.10483	0.52555	0.266631		ENSRNOG00000019189	1e-06	0.105476	0.461134	0.223755
ENSRNOG00000021113	1e-06	0.102609	0.525417	0.252263		ENSRNOG00000015075	1e-06	0.123621	0.461119	0.233653
ENSRNOG00000012360	1e-06	0.163737	0.525414	0.281369		ENSRNOG00000041089	0.011804	0.088179	0.460957	0.224798
ENSRNOG00000024917	1e-06	0.126034	0.525263	0.277581		ENSRNOG00000008936	0.031915	0.092266	0.460947	0.203705
ENSRNOG00000009370	1e-06	0.131312	0.525259	0.277436		ENSRNOG00000003049	0.064225	0.117182	0.46067	0.216253
ENSRNOG00000015480	1e-06	0.123595	0.525008	0.267428		ENSRNOG00000033729	1e-06	0.115009	0.460516	0.227484
ENSRNOG00000042032	1e-06	0.131657	0.524742	0.248821		ENSRNOG00000029028	0.002089	0.091887	0.46032	0.223419
ENSRNOG00000028671	0.05749	0.136174	0.524728	0.269701		ENSRNOG00000012346	0.047873	0.106844	0.460139	0.216255
ENSRNOG00000023201	1e-06	0.11765	0.524634	0.269227		ENSRNOG00000032330	1e-06	0.115145	0.460079	0.218524
ENSRNOG00000003402	1e-06	0.14003	0.524266	0.247057		ENSRNOG00000022913	0.038247	0.09221	0.459981	0.228675
ENSRNOG00000016654	1e-06	0.115407	0.523704	0.273865		ENSRNOG00000028661	1e-06	0.118639	0.45985	0.239135
ENSRNOG00000012703	1e-06	0.15296	0.523627	0.266067		ENSRNOG00000025114	0.035786	0.102651	0.459839	0.21749
ENSRNOG00000008981	0.099832	0.14033	0.523055	0.248213		ENSRNOG00000042729	1e-06	0.123654	0.459706	0.233769
ENSRNOG00000030775	1e-06	0.133961	0.522417	0.258266		ENSRNOG00000022505	0.076228	0.120796	0.459223	0.233374
ENSRNOG00000001715	0.027397	0.091256	0.521995	0.27296		ENSRNOG00000030063	0.003408	0.07068	0.458919	0.200045
ENSRNOG00000001484	0.107655	0.136587	0.521933	0.280617		ENSRNOG00000019968	0.096546	0.103848	0.458696	0.220442
ENSRNOG00000031743	1e-06	0.141489	0.521716	0.28196		ENSRNOG00000022523	0.347614	0.180421	0.458512	0.223026
ENSRNOG00000039050	1e-06	0.111352	0.52153	0.276891		ENSRNOG00000021099	0.078093	0.117817	0.458498	0.214917
ENSRNOG00000025345	1e-06	0.114501	0.521431	0.24553		ENSRNOG00000022637	0.146045	0.146058	0.458294	0.213159
ENSRNOG00000014166	0.033289	0.112608	0.520873	0.306489		ENSRNOG00000017899	1e-06	0.114917	0.458269	0.2187
ENSRNOG00000033796	0.037502	0.118119	0.520754	0.257463		ENSRNOG00000007134	0.082425	0.122096	0.457753	0.223426
ENSRNOG00000024159	0.030859	0.109281	0.520533	0.280709		ENSRNOG00000003226	0.098005	0.118543	0.457548	0.21403
ENSRNOG00000019892	0.34205	0.190033	0.520384	0.282938		ENSRNOG00000012089	1e-06	0.124572	0.457547	0.215148
ENSRNOG00000037888	1e-06	0.129784	0.519943	0.274586		ENSRNOG00000000579	0.046742	0.106681	0.457286	0.214624
ENSRNOG00000026336	1e-06	0.097479	0.519871	0.297486		ENSRNOG00000022268	0.075023	0.12941	0.457224	0.226499
ENSRNOG00000013865	1e-06	0.147716	0.51979	0.27039		ENSRNOG00000032258	1e-06	0.117097	0.456957	0.227001
ENSRNOG00000023140	1e-06	0.146046	0.519538	0.253612		ENSRNOG00000043980	0.092278	0.12428	0.45681	0.217735
ENSRNOG00000042331	1e-06	0.129879	0.519187	0.267818		ENSRNOG00000011984	0.131067	0.153137	0.45677	0.223359
ENSRNOG00000012183	1e-06	0.117107	0.518874	0.274449		ENSRNOG00000037685	1e-06	0.101487	0.455915	0.223547
ENSRNOG00000015960	1e-06	0.095307	0.518642	0.303924		ENSRNOG00000014256	1e-06	0.099472	0.45588	0.2348
ENSRNOG00000008604	1e-06	0.14199	0.518558	0.285567		ENSRNOG00000045454	0.09017	0.126597	0.45586	0.227256
ENSRNOG00000009022	1e-06	0.179287	0.518496	0.277959		ENSRNOG00000035916	0.025057	0.107465	0.455813	0.247456
ENSRNOG00000007151	1e-06	0.136776	0.518475	0.237408		ENSRNOG00000038230	1e-06	0.136248	0.455784	0.215141
ENSRNOG00000042309	1e-06	0.1413	0.518043	0.258656		ENSRNOG00000006791	1e-06	0.090001	0.45568	0.195119
ENSRNOG00000033134	1e-06	0.12409	0.518005	0.294879		ENSRNOG00000019062	0.057345	0.125158	0.455674	0.226495
ENSRNOG00000019624	1e-06	0.163187	0.517996	0.27681		ENSRNOG00000016222	1e-06	0.136217	0.455615	0.213532
ENSRNOG00000028629	1e-06	0.104589	0.517858	0.260277		ENSRNOG00000030258	0.021953	0.084773	0.455513	0.219494
ENSRNOG00000037520	1e-06	0.128677	0.517814	0.308653		ENSRNOG00000033556	1e-06	0.06441	0.455341	0.199883
ENSRNOG00000040481	1e-06	0.164573	0.517753	0.293841		ENSRNOG00000001379	0.129925	0.126841	0.454941	0.20885
ENSRNOG00000011429	1e-06	0.139799	0.517593	0.261604		ENSRNOG00000004473	0.200561	0.158887	0.45491	0.218966
ENSRNOG00000033195	1e-06	0.15999	0.517562	0.247276		ENSRNOG00000026588	1e-06	0.110265	0.453025	0.21887
ENSRNOG00000019159	0.482673	0.1808	0.517326	0.252363		ENSRNOG00000025634	1e-06	0.096262	0.452768	0.22371
ENSRNOG00000009563	0.156859	0.140692	0.516997	0.267062		ENSRNOG00000027350	1e-06	0.10831	0.452575	0.220284
ENSRNOG00000015450	0.063185	0.117518	0.51698	0.239272		ENSRNOG00000023116	1e-06	0.106703	0.45233	0.221523
ENSRNOG00000011480	1e-06	0.144195	0.516703	0.263053		ENSRNOG00000033984	0.209799	0.144837	0.452281	0.209299
ENSRNOG00000040900	1e-06	0.137039	0.516667	0.279507		ENSRNOG00000035852	1e-06	0.148252	0.452263	0.203329
ENSRNOG00000021904	1e-06	0.099446	0.516567	0.24863		ENSRNOG00000017866	0.157245	0.160866	0.452236	0.218367
ENSRNOG00000007033	1e-06	0.152975	0.516457	0.263685		ENSRNOG00000011223	0.02281	0.09091	0.451864	0.208228
ENSRNOG00000041658	1e-06	0.088071	0.516015	0.261125		ENSRNOG00000010359	0.013456	0.092252	0.451806	0.205907
ENSRNOG00000009066	1e-06	0.123864	0.515962	0.280291		ENSRNOG00000033963	0.069237	0.113633	0.45172	0.218803
ENSRNOG00000033065	0.484043	0.195557	0.515956	0.251292		ENSRNOG00000018415	0.070445	0.132373	0.451688	0.21577
ENSRNOG00000005705	1e-06	0.107783	0.515912	0.265468		ENSRNOG00000013195	1e-06	0.075885	0.451531	0.18807
ENSRNOG00000011550	0.020601	0.106909	0.515896	0.305721		ENSRNOG00000023177	1e-06	0.119847	0.451509	0.234788
ENSRNOG00000004606	0.065316	0.114443	0.515846	0.283962		ENSRNOG00000017310	1e-06	0.102974	0.451328	0.213906
ENSRNOG00000001420	0.058637	0.137624	0.515308	0.26317		ENSRNOG00000010468	1e-06	0.126225	0.451247	0.22649
ENSRNOG00000040205	1e-06	0.109369	0.515301	0.275504		ENSRNOG00000024413	0.087304	0.115772	0.450548	0.225172
ENSRNOG00000019077	0.197934	0.149722	0.514594	0.254935		ENSRNOG00000018653	1e-06	0.107893	0.450496	0.208651
ENSRNOG00000012723	0.002221	0.095578	0.514175	0.263851		ENSRNOG00000042296	0.074984	0.118226	0.450489	0.220768
ENSRNOG00000012156	1e-06	0.158479	0.513854	0.27845		ENSRNOG00000004101	1e-06	0.106655	0.45037	0.228119
ENSRNOG00000006644	1e-06	0.115365	0.513691	0.264454		ENSRNOG00000032664	0.106723	0.137694	0.45023	0.230716
ENSRNOG00000007125	0.15672	0.166584	0.513575	0.275347		ENSRNOG00000031523	1e-06	0.113824	0.450138	0.230598
ENSRNOG00000028746	0.26604	0.17106	0.513501	0.265946		ENSRNOG00000015703	1e-06	0.1095	0.449936	0.226604
ENSRNOG00000004353	1e-06	0.117889	0.513457	0.258673		ENSRNOG00000005425	0.195467	0.149043	0.449785	0.239813
ENSRNOG00000013360	1e-06	0.143799	0.513319	0.270746		ENSRNOG00000020087	0.085217	0.11946	0.449755	0.255749
ENSRNOG00000001056	0.05981	0.118762	0.51192	0.29106		ENSRNOG00000002915	1e-06	0.139872	0.449639	0.25875
ENSRNOG00000004333	1e-06	0.10474	0.511788	0.297397		ENSRNOG00000031230	0.03611	0.10514	0.449587	0.194974
ENSRNOG00000035640	0.07168	0.116091	0.511331	0.25865		ENSRNOG00000009639	0.321711	0.171959	0.449509	0.194631
ENSRNOG00000015974	0.039183	0.127661	0.511261	0.294063		ENSRNOG00000007256	0.224721	0.156077	0.449483	0.223937
ENSRNOG00000027704	1e-06	0.123368	0.511047	0.284918		ENSRNOG00000036543	0.065679	0.11349	0.449483	0.221045
ENSRNOG00000043481	1e-06	0.218509	0.510652	0.318584		ENSRNOG00000013552	0.233433	0.17653	0.449271	0.211543
ENSRNOG00000039192	1e-06	0.180696	0.510592	0.279974		ENSRNOG00000000440	1e-06	0.081687	0.448949	0.211986
ENSRNOG00000001199	0.314978	0.175008	0.510334	0.253129		ENSRNOG00000012258	0.327264	0.16956	0.448808	0.208691
ENSRNOG00000042843	1e-06	0.105398	0.510145	0.27209		ENSRNOG00000019368	0.227392	0.149505	0.448582	0.227191
ENSRNOG00000015226	1e-06	0.189813	0.509967	0.284426		ENSRNOG00000022368	0.141689	0.156783	0.44805	0.24011
ENSRNOG00000013527	0.184331	0.15076	0.509796	0.293942		ENSRNOG00000017318	0.057106	0.094281	0.448021	0.191065
ENSRNOG00000001642	1e-06	0.122921	0.50976	0.264799		ENSRNOG00000019568	0.552041	0.163345	0.447958	0.208739
ENSRNOG00000045478	0.321975	0.229792	0.509414	0.266751		ENSRNOG00000010825	0.0112	0.109849	0.447951	0.211285
ENSRNOG00000004819	1e-06	0.142739	0.509112	0.26527		ENSRNOG00000012586	0.035243	0.099737	0.447835	0.214962
ENSRNOG00000044927	1e-06	0.113994	0.508802	0.270705		ENSRNOG00000041336	0.0232	0.085201	0.447561	0.219774
ENSRNOG00000037226	0.027936	0.113113	0.508672	0.25258		ENSRNOG00000032803	1e-06	0.119389	0.447487	0.224924
ENSRNOG00000018939	1e-06	0.120351	0.508376	0.289771		ENSRNOG00000012557	0.094979	0.125537	0.44736	0.211034
ENSRNOG00000023272	0.093553	0.120524	0.508248	0.254194		ENSRNOG00000045004	0.037798	0.100927	0.447137	0.213743
ENSRNOG00000009739	0.304615	0.19839	0.508169	0.24549		ENSRNOG00000001912	0.093741	0.129188	0.447095	0.201113
ENSRNOG00000037137	1e-06	0.118004	0.507513	0.261484		ENSRNOG00000035375	1e-06	0.081937	0.446976	0.201428
ENSRNOG00000022249	0.055521	0.127976	0.507424	0.296609		ENSRNOG00000019052	0.121971	0.135574	0.446923	0.215935
ENSRNOG00000038079	1e-06	0.137167	0.507343	0.284242		ENSRNOG00000006392	1e-06	0.09528	0.446788	0.222108
ENSRNOG00000010150	0.20729	0.17186	0.507267	0.250866		ENSRNOG00000002105	1e-06	0.087404	0.446618	0.209111
ENSRNOG00000006003	1e-06	0.127296	0.507084	0.275195		ENSRNOG00000040788	0.097828	0.122423	0.446495	0.224214
ENSRNOG00000035580	1e-06	0.123234	0.507071	0.244764		ENSRNOG00000039103	1e-06	0.106124	0.446452	0.223707
ENSRNOG00000003825	0.009987	0.099298	0.506984	0.278826		ENSRNOG00000008978	1e-06	0.125116	0.446082	0.215061
ENSRNOG00000002855	0.493095	0.185503	0.506904	0.24275		ENSRNOG00000024707	1e-06	0.113613	0.44586	0.222408
ENSRNOG00000025584	1e-06	0.118675	0.506814	0.264195		ENSRNOG00000043201	0.06445	0.110092	0.445704	0.223031
ENSRNOG00000015914	1e-06	0.118277	0.506754	0.305718		ENSRNOG00000014610	0.20002	0.167966	0.445457	0.215147
ENSRNOG00000017925	1e-06	0.122522	0.506704	0.264241		ENSRNOG00000043263	1e-06	0.102532	0.445443	0.215879
ENSRNOG00000026585	0.154112	0.140431	0.506298	0.264604		ENSRNOG00000017600	0.244978	0.156084	0.445204	0.213093
ENSRNOG00000031085	0.259935	0.175429	0.506087	0.263332		ENSRNOG00000029915	0.037758	0.099802	0.445132	0.212094
ENSRNOG00000009795	0.06037	0.145189	0.505944	0.277668		ENSRNOG00000040009	0.037758	0.099802	0.445132	0.212094
ENSRNOG00000009039	0.336441	0.173919	0.505512	0.237856		ENSRNOG00000041850	0.037758	0.099802	0.445132	0.212094
ENSRNOG00000045310	1e-06	0.136084	0.505194	0.262136		ENSRNOG00000044171	0.037758	0.099802	0.445132	0.212094
ENSRNOG00000008950	0.276863	0.185803	0.50502	0.246683		ENSRNOG00000013971	0.181506	0.16806	0.445112	0.227792
ENSRNOG00000014365	0.107065	0.123127	0.504728	0.257967		ENSRNOG00000042503	0.109941	0.131333	0.44508	0.214781
ENSRNOG00000016939	1e-06	0.099711	0.504551	0.276769		ENSRNOG00000009364	1e-06	0.09672	0.444997	0.215982
ENSRNOG00000038345	1e-06	0.139863	0.504388	0.241518		ENSRNOG00000006878	0.014509	0.080414	0.444931	0.203599
ENSRNOG00000011954	1e-06	0.116848	0.504309	0.288195		ENSRNOG00000029267	1e-06	0.123937	0.444878	0.234256
ENSRNOG00000000569	1e-06	0.132355	0.504003	0.259181		ENSRNOG00000043614	1e-06	0.138429	0.444821	0.229251
ENSRNOG00000009542	1e-06	0.104876	0.503843	0.249116		ENSRNOG00000025731	1e-06	0.113642	0.444778	0.209427
ENSRNOG00000021139	1e-06	0.098463	0.503459	0.270755		ENSRNOG00000019666	1e-06	0.092757	0.444265	0.207057
ENSRNOG00000028545	0.033757	0.096134	0.503313	0.250618		ENSRNOG00000012960	0.0476	0.108137	0.444264	0.217934
ENSRNOG00000037437	1e-06	0.141605	0.503069	0.259882		ENSRNOG00000036752	1e-06	0.084048	0.443966	0.200596
ENSRNOG00000020513	0.042263	0.146642	0.502761	0.270925		ENSRNOG00000011253	1e-06	0.097129	0.44388	0.213515
ENSRNOG00000022957	0.020717	0.105525	0.502644	0.268559		ENSRNOG00000014739	1e-06	0.107418	0.443707	0.230065
ENSRNOG00000033593	1e-06	0.09752	0.502618	0.270105		ENSRNOG00000018305	1e-06	0.108639	0.443586	0.235021
ENSRNOG00000000082	0.081754	0.139649	0.50234	0.28113		ENSRNOG00000028659	1e-06	0.101482	0.443508	0.211351
ENSRNOG00000040031	1e-06	0.116499	0.502106	0.303818		ENSRNOG00000040900	0.052867	0.128883	0.443443	0.223331
ENSRNOG00000004526	0.493391	0.190403	0.501629	0.235186		ENSRNOG00000000895	0.025232	0.077733	0.443362	0.19859
ENSRNOG00000042472	1e-06	0.111213	0.501276	0.267014		ENSRNOG00000011387	1e-06	0.116287	0.443359	0.234127
ENSRNOG00000003997	0.335383	0.172808	0.500607	0.252215		ENSRNOG00000001226	0.038344	0.128354	0.44317	0.218572
ENSRNOG00000011236	0.418176	0.184824	0.500564	0.2342		ENSRNOG00000010897	0.385062	0.193097	0.442886	0.234935
ENSRNOG00000000084	1e-06	0.112467	0.50055	0.277358		ENSRNOG00000007950	0.04815	0.099182	0.442827	0.227593
ENSRNOG00000002810	1e-06	0.128557	0.500368	0.253749		ENSRNOG00000037312	0.047896	0.124414	0.442643	0.220702
ENSRNOG00000036945	1e-06	0.120554	0.500233	0.273599		ENSRNOG00000014393	1e-06	0.099201	0.442554	0.232982
ENSRNOG00000038114	1e-06	0.13523	0.50009	0.259719		ENSRNOG00000005934	0.060999	0.127956	0.442525	0.219266
ENSRNOG00000043137	1e-06	0.09532	0.500081	0.278029		ENSRNOG00000022642	0.055451	0.110499	0.442429	0.213936
ENSRNOG00000011945	1e-06	0.088441	0.500059	0.264539		ENSRNOG00000009629	0.116152	0.137322	0.442381	0.223166
ENSRNOG00000025498	1e-06	0.140003	0.500029	0.281849		ENSRNOG00000011269	0.084588	0.124287	0.442379	0.220129
ENSRNOG00000016533	1e-06	0.101411	0.499942	0.274913		ENSRNOG00000011258	1e-06	0.128635	0.442146	0.236765
ENSRNOG00000019236	1e-06	0.145446	0.499643	0.257356		ENSRNOG00000028591	1e-06	0.10115	0.441565	0.206657
ENSRNOG00000002746	0.218956	0.146328	0.499513	0.253397		ENSRNOG00000017298	1e-06	0.08698	0.441518	0.218138
ENSRNOG00000016196	0.337873	0.186196	0.499261	0.258848		ENSRNOG00000009343	1e-06	0.110622	0.440858	0.213018
ENSRNOG00000035565	0.012617	0.110464	0.499189	0.256535		ENSRNOG00000005953	1e-06	0.108752	0.440828	0.209072
ENSRNOG00000014290	0.061665	0.122246	0.499061	0.263743		ENSRNOG00000031076	0.105188	0.115062	0.440774	0.228687
ENSRNOG00000011365	1e-06	0.148382	0.498833	0.263739		ENSRNOG00000005698	0.122536	0.133975	0.440701	0.216072
ENSRNOG00000010105	1e-06	0.094715	0.498192	0.277555		ENSRNOG00000014806	0.216449	0.144502	0.440472	0.207253
ENSRNOG00000000335	1e-06	0.153803	0.497643	0.25653		ENSRNOG00000016697	1e-06	0.118473	0.440359	0.242427
ENSRNOG00000043342	1e-06	0.114838	0.49741	0.259593		ENSRNOG00000033261	0.267961	0.156247	0.440185	0.209307
ENSRNOG00000001104	1e-06	0.145308	0.497349	0.291199		ENSRNOG00000042285	1e-06	0.084847	0.440151	0.19759
ENSRNOG00000018435	0.199045	0.159576	0.497283	0.279008		ENSRNOG00000031132	1e-06	0.103708	0.439966	0.222918
ENSRNOG00000035583	1e-06	0.09951	0.497268	0.274007		ENSRNOG00000042212	1e-06	0.08443	0.439692	0.242553
ENSRNOG00000020733	0.155927	0.145256	0.497216	0.296953		ENSRNOG00000026930	0.016288	0.094827	0.439632	0.216523
ENSRNOG00000035631	1e-06	0.135831	0.497211	0.242731		ENSRNOG00000033742	1e-06	0.110912	0.439592	0.233652
ENSRNOG00000012721	0.213141	0.150871	0.497203	0.248559		ENSRNOG00000025764	0.357855	0.159697	0.439235	0.208464
ENSRNOG00000008936	0.176693	0.133328	0.497199	0.280352		ENSRNOG00000009399	1e-06	0.095442	0.439168	0.204173
ENSRNOG00000013683	0.284378	0.19262	0.496855	0.252102		ENSRNOG00000004537	0.142471	0.140169	0.439034	0.217789
ENSRNOG00000016123	1e-06	0.117611	0.496286	0.248817		ENSRNOG00000031903	0.078006	0.112173	0.438893	0.210722
ENSRNOG00000004179	0.045047	0.100656	0.496175	0.27589		ENSRNOG00000017933	0.142715	0.138137	0.4388	0.220006
ENSRNOG00000000185	1e-06	0.119266	0.496171	0.272822		ENSRNOG00000012114	0.072345	0.120227	0.438759	0.216718
ENSRNOG00000015939	0.139692	0.163347	0.495968	0.261914		ENSRNOG00000043925	1e-06	0.104277	0.438665	0.241622
ENSRNOG00000037511	2e-06	0.166631	0.495693	0.200437		ENSRNOG00000010750	0.242913	0.159624	0.438658	0.239237
ENSRNOG00000004732	0.001025	0.106987	0.495421	0.265847		ENSRNOG00000036946	0.00482	0.093035	0.438563	0.229431
ENSRNOG00000002509	1e-06	0.133384	0.49542	0.255965		ENSRNOG00000006185	1e-06	0.093671	0.438188	0.210275
ENSRNOG00000013427	1e-06	0.125279	0.495333	0.290965		ENSRNOG00000029599	1e-06	0.107784	0.437794	0.223904
ENSRNOG00000043001	0.413515	0.176219	0.495186	0.26406		ENSRNOG00000037012	0.129507	0.123976	0.437678	0.215232
ENSRNOG00000024068	1e-06	0.154247	0.494598	0.282396		ENSRNOG00000001107	0.191451	0.163338	0.437579	0.22131
ENSRNOG00000029363	1e-06	0.168493	0.494582	0.227034		ENSRNOG00000037647	0.035117	0.121763	0.437159	0.219351
ENSRNOG00000007637	0.235504	0.169393	0.494566	0.275123		ENSRNOG00000022337	0.038687	0.120325	0.437049	0.231395
ENSRNOG00000000868	1e-06	0.109889	0.494478	0.242618		ENSRNOG00000007227	0.230245	0.129675	0.436919	0.205147
ENSRNOG00000005471	1e-06	0.097838	0.494325	0.267288		ENSRNOG00000001991	1e-06	0.101387	0.4369	0.217195
ENSRNOG00000013828	1e-06	0.096331	0.494094	0.259652		ENSRNOG00000019183	0.162832	0.157349	0.436607	0.225
ENSRNOG00000033646	0.098292	0.120804	0.493966	0.251163		ENSRNOG00000014568	0.037826	0.102677	0.436541	0.229063
ENSRNOG00000008239	1e-06	0.148105	0.493808	0.253149		ENSRNOG00000011044	1e-06	0.103611	0.436206	0.220691
ENSRNOG00000007552	0.017972	0.088806	0.493548	0.272166		ENSRNOG00000002626	1e-06	0.125796	0.436093	0.221823
ENSRNOG00000003542	0.223745	0.18574	0.493346	0.2876		ENSRNOG00000004784	1e-06	0.098735	0.436062	0.20247
ENSRNOG00000038987	1e-06	0.150289	0.492955	0.278822		ENSRNOG00000015378	0.060574	0.119224	0.435983	0.21832
ENSRNOG00000042067	0.066354	0.138166	0.49294	0.29668		ENSRNOG00000001001	1e-06	0.105902	0.435575	0.219335
ENSRNOG00000003847	1e-06	0.120926	0.492874	0.282292		ENSRNOG00000031801	1e-06	0.129599	0.435517	0.224409
ENSRNOG00000014903	0.028416	0.095032	0.492849	0.262907		ENSRNOG00000043396	1e-06	0.109751	0.43541	0.199764
ENSRNOG00000038146	1e-06	0.136517	0.492361	0.275104		ENSRNOG00000005159	1e-06	0.112419	0.435309	0.221719
ENSRNOG00000010821	1e-06	0.105205	0.492192	0.273312		ENSRNOG00000006755	0.29476	0.177072	0.435283	0.232842
ENSRNOG00000044351	0.147258	0.177734	0.491784	0.271717		ENSRNOG00000031422	0.034157	0.095491	0.435282	0.218377
ENSRNOG00000029133	1e-06	0.115283	0.491694	0.281755		ENSRNOG00000025990	0.072929	0.117435	0.435084	0.21595
ENSRNOG00000005132	1e-06	0.13572	0.491447	0.253638		ENSRNOG00000013974	1e-06	0.095847	0.434872	0.213976
ENSRNOG00000045142	1e-06	0.136305	0.491424	0.244533		ENSRNOG00000012410	0.195762	0.171319	0.434622	0.220956
ENSRNOG00000035499	1e-06	0.117382	0.491382	0.263235		ENSRNOG00000018144	1e-06	0.093356	0.434225	0.227964
ENSRNOG00000035272	1e-06	0.101171	0.491237	0.25584		ENSRNOG00000037221	1e-06	0.09227	0.434136	0.197297
ENSRNOG00000033693	0.026831	0.096467	0.491199	0.270911		ENSRNOG00000005798	0.179521	0.153032	0.434056	0.221469
ENSRNOG00000019613	1e-06	0.116742	0.491133	0.242189		ENSRNOG00000015226	0.089648	0.124141	0.433946	0.217279
ENSRNOG00000022795	1e-06	0.1337	0.491118	0.245644		ENSRNOG00000024027	0.143819	0.131029	0.43367	0.210011
ENSRNOG00000023480	0.000505	0.100582	0.491011	0.254512		ENSRNOG00000011771	0.054032	0.11193	0.433642	0.240261
ENSRNOG00000004067	1e-06	0.117106	0.490909	0.253416		ENSRNOG00000003841	1e-06	0.110028	0.43351	0.245569
ENSRNOG00000001412	1e-06	0.143688	0.490527	0.277926		ENSRNOG00000011782	0.107156	0.139916	0.433306	0.218641
ENSRNOG00000015227	0.319831	0.160182	0.490509	0.274202		ENSRNOG00000005795	1e-06	0.092681	0.433251	0.208603
ENSRNOG00000006154	1e-06	0.085911	0.49013	0.25478		ENSRNOG00000021051	0.016799	0.080188	0.433149	0.216482
ENSRNOG00000045122	1e-06	0.106202	0.490105	0.27407		ENSRNOG00000012864	0.093468	0.127572	0.432715	0.209053
ENSRNOG00000007079	0.12019	0.129635	0.48959	0.258788		ENSRNOG00000012165	0.138828	0.142907	0.432666	0.225628
ENSRNOG00000031827	0.114754	0.137087	0.489414	0.258643		ENSRNOG00000012209	0.15445	0.147458	0.432656	0.203237
ENSRNOG00000006893	0.177698	0.163109	0.489144	0.27798		ENSRNOG00000019367	0.03927	0.107196	0.432439	0.220947
ENSRNOG00000030800	1e-06	0.128685	0.48906	0.297141		ENSRNOG00000033147	1e-06	0.098895	0.432263	0.210678
ENSRNOG00000008784	0.229651	0.163721	0.488933	0.254081		ENSRNOG00000033110	0.066733	0.125139	0.431772	0.217853
ENSRNOG00000010311	1e-06	0.13155	0.488931	0.268207		ENSRNOG00000016036	0.015787	0.102319	0.431648	0.198078
ENSRNOG00000013135	1e-06	0.108894	0.488633	0.290376		ENSRNOG00000037199	0.093472	0.127901	0.431535	0.2158
ENSRNOG00000017140	1e-06	0.134709	0.488513	0.27663		ENSRNOG00000013505	1e-06	0.095962	0.431158	0.22741
ENSRNOG00000027341	0.252795	0.174	0.488261	0.266914		ENSRNOG00000003065	0.042689	0.084664	0.431157	0.189273
ENSRNOG00000009243	0.089897	0.125603	0.488185	0.278006		ENSRNOG00000020020	1e-06	0.105328	0.430879	0.194132
ENSRNOG00000044919	1e-06	0.100209	0.487991	0.295183		ENSRNOG00000021811	0.064854	0.114755	0.43087	0.215081
ENSRNOG00000006653	1e-06	0.094708	0.487934	0.251381		ENSRNOG00000007606	0.067664	0.113764	0.430799	0.208513
ENSRNOG00000043322	1e-06	0.142001	0.487871	0.268358		ENSRNOG00000019154	1e-06	0.091333	0.43061	0.203333
ENSRNOG00000016099	1e-06	0.165556	0.487804	0.255402		ENSRNOG00000026704	1e-06	0.130018	0.430553	0.205128
ENSRNOG00000003291	0.003496	0.096748	0.487569	0.252326		ENSRNOG00000004127	1e-06	0.112799	0.43047	0.216915
ENSRNOG00000021387	0.186874	0.197306	0.487511	0.276839		ENSRNOG00000036642	1e-06	0.096289	0.430439	0.230667
ENSRNOG00000027087	0.175727	0.178569	0.487496	0.25976		ENSRNOG00000023686	0.160886	0.155131	0.430304	0.244352
ENSRNOG00000013515	0.093493	0.131466	0.487405	0.250301		ENSRNOG00000001943	1e-06	0.102009	0.430254	0.211779
ENSRNOG00000010917	1e-06	0.10894	0.486963	0.259334		ENSRNOG00000033639	0.160876	0.139572	0.430236	0.227288
ENSRNOG00000006721	1e-06	0.109124	0.486867	0.264028		ENSRNOG00000019177	1e-06	0.079646	0.430206	0.221206
ENSRNOG00000034991	1e-06	0.100961	0.486747	0.253201		ENSRNOG00000031148	0.060057	0.112653	0.430116	0.214532
ENSRNOG00000031203	1e-06	0.114975	0.48661	0.262443		ENSRNOG00000020848	1e-06	0.085121	0.430067	0.183761
ENSRNOG00000008741	1e-06	0.162359	0.486334	0.244562		ENSRNOG00000009389	0.282239	0.14745	0.430064	0.207435
ENSRNOG00000018624	1e-06	0.102812	0.485893	0.287148		ENSRNOG00000031482	0.048237	0.105767	0.430055	0.22018
ENSRNOG00000008659	0.514264	0.182119	0.485734	0.257709		ENSRNOG00000000901	0.001865	0.084137	0.429999	0.204965
ENSRNOG00000027496	0.211262	0.124709	0.485454	0.2461		ENSRNOG00000009055	1e-06	0.124121	0.429894	0.222574
ENSRNOG00000039735	1e-06	0.125155	0.485336	0.248518		ENSRNOG00000033516	1e-06	0.092625	0.429421	0.217038
ENSRNOG00000021581	0.332321	0.180759	0.485297	0.248876		ENSRNOG00000033186	1e-06	0.10821	0.429299	0.218052
ENSRNOG00000001064	0.067097	0.130866	0.484751	0.249406		ENSRNOG00000044700	1e-06	0.099311	0.429119	0.226291
ENSRNOG00000013024	1e-06	0.107643	0.484587	0.269612		ENSRNOG00000034463	1e-06	0.085389	0.428974	0.227724
ENSRNOG00000008141	1e-06	0.116438	0.48458	0.237422		ENSRNOG00000021057	0.001328	0.105938	0.428939	0.226609
ENSRNOG00000018241	0.167753	0.15972	0.484572	0.266351		ENSRNOG00000022226	0.063598	0.117936	0.428818	0.218998
ENSRNOG00000016193	1e-06	0.094828	0.484503	0.29069		ENSRNOG00000042441	0.058088	0.109411	0.428478	0.224674
ENSRNOG00000014265	1e-06	0.124211	0.484483	0.261957		ENSRNOG00000011559	0.059039	0.109691	0.428401	0.202917
ENSRNOG00000034022	0.030109	0.113551	0.484176	0.276366		ENSRNOG00000037367	1e-06	0.093171	0.428224	0.198898
ENSRNOG00000022778	1e-06	0.117007	0.484171	0.291323		ENSRNOG00000027249	1e-06	0.100155	0.428016	0.193789
ENSRNOG00000018529	1e-06	0.104837	0.48417	0.26387		ENSRNOG00000043289	1e-06	0.107429	0.427798	0.206761
ENSRNOG00000033520	0.065839	0.126437	0.483905	0.300507		ENSRNOG00000027374	1e-06	0.103338	0.427736	0.225123
ENSRNOG00000012852	1e-06	0.174283	0.48379	0.27431		ENSRNOG00000042475	0.068855	0.115893	0.427691	0.214369
ENSRNOG00000007871	0.027696	0.108297	0.483691	0.27105		ENSRNOG00000036966	0.018553	0.095087	0.42759	0.228751
ENSRNOG00000037854	1e-06	0.108836	0.483512	0.255127		ENSRNOG00000043422	0.062681	0.112267	0.427385	0.212422
ENSRNOG00000021355	1e-06	0.089976	0.483502	0.312636		ENSRNOG00000000929	0.090143	0.120536	0.427296	0.205399
ENSRNOG00000043165	1e-06	0.107224	0.483476	0.270297		ENSRNOG00000012933	0.114065	0.125976	0.427235	0.207744
ENSRNOG00000007443	0.191848	0.164064	0.483335	0.254544		ENSRNOG00000035854	0.057846	0.107974	0.427113	0.222539
ENSRNOG00000035406	0.160087	0.140873	0.483324	0.256482		ENSRNOG00000002360	1e-06	0.087931	0.427054	0.203387
ENSRNOG00000001701	1e-06	0.140212	0.483216	0.265492		ENSRNOG00000011677	0.13824	0.164607	0.427046	0.220255
ENSRNOG00000012995	0.13179	0.133266	0.483089	0.293622		ENSRNOG00000044523	0.103459	0.125837	0.427045	0.214718
ENSRNOG00000005352	1e-06	0.089388	0.482972	0.267042		ENSRNOG00000001007	1e-06	0.099196	0.426895	0.207572
ENSRNOG00000036910	0.12479	0.13763	0.482901	0.257396		ENSRNOG00000039287	0.054936	0.105565	0.42674	0.20878
ENSRNOG00000032002	0.413852	0.203864	0.482894	0.253512		ENSRNOG00000012358	1e-06	0.136697	0.426627	0.2169
ENSRNOG00000024390	1e-06	0.155597	0.482796	0.256341		ENSRNOG00000033288	0.067783	0.114925	0.426281	0.214977
ENSRNOG00000038826	0.46397	0.180575	0.482567	0.24292		ENSRNOG00000003455	1e-06	0.118551	0.426235	0.211742
ENSRNOG00000015221	1e-06	0.110096	0.482158	0.27059		ENSRNOG00000029185	1e-06	0.10253	0.425923	0.208903
ENSRNOG00000024852	0.240867	0.204872	0.482158	0.288764		ENSRNOG00000027923	1e-06	0.091845	0.425816	0.193109
ENSRNOG00000017354	1e-06	0.116182	0.482063	0.277444		ENSRNOG00000001825	0.157789	0.165615	0.425789	0.222006
ENSRNOG00000019812	1e-06	0.117469	0.48192	0.253214		ENSRNOG00000001986	0.065086	0.114334	0.425741	0.214502
ENSRNOG00000006579	1e-06	0.124614	0.481261	0.290506		ENSRNOG00000042286	1e-06	0.124069	0.425736	0.235156
ENSRNOG00000018047	1e-06	0.14084	0.480461	0.279293		ENSRNOG00000011451	1e-06	0.118056	0.425594	0.220285
ENSRNOG00000003059	1e-06	0.112411	0.480373	0.286216		ENSRNOG00000022588	0.185362	0.157659	0.425458	0.231475
ENSRNOG00000020763	1e-06	0.128919	0.479484	0.24977		ENSRNOG00000038126	0.067928	0.115631	0.425346	0.21317
ENSRNOG00000041452	1e-06	0.113559	0.479315	0.26046		ENSRNOG00000044641	0.067928	0.115631	0.425346	0.21317
ENSRNOG00000029235	1e-06	0.105126	0.479289	0.300306		ENSRNOG00000012004	0.078284	0.121744	0.425309	0.237218
ENSRNOG00000008765	1e-06	0.107264	0.478878	0.253422		ENSRNOG00000007065	0.267524	0.15077	0.425274	0.215969
ENSRNOG00000007000	0.100777	0.116557	0.478865	0.246232		ENSRNOG00000020151	0.117121	0.141297	0.425146	0.215954
ENSRNOG00000015857	0.008874	0.096182	0.478672	0.274173		ENSRNOG00000042482	0.062461	0.112053	0.425091	0.222357
ENSRNOG00000019693	0.132866	0.143838	0.478543	0.260882		ENSRNOG00000016992	0.049688	0.108375	0.425052	0.213376
ENSRNOG00000043997	1e-06	0.149237	0.478496	0.247149		ENSRNOG00000023042	1e-06	0.090858	0.424621	0.200868
ENSRNOG00000017622	1e-06	0.128738	0.478493	0.318337		ENSRNOG00000042348	0.030432	0.087682	0.424487	0.220068
ENSRNOG00000030851	1e-06	0.129569	0.478433	0.24663		ENSRNOG00000002699	0.063628	0.114453	0.424283	0.216678
ENSRNOG00000014587	0.059853	0.111811	0.478373	0.25275		ENSRNOG00000008034	1e-06	0.081472	0.424208	0.216787
ENSRNOG00000014241	1e-06	0.116141	0.477825	0.303157		ENSRNOG00000045260	1e-06	0.097101	0.423726	0.201364
ENSRNOG00000033667	1e-06	0.099822	0.477727	0.252638		ENSRNOG00000019590	0.15379	0.130621	0.423641	0.215564
ENSRNOG00000008937	1e-06	0.155531	0.477686	0.244861		ENSRNOG00000041130	1e-06	0.097929	0.423609	0.215393
ENSRNOG00000011586	0.042911	0.119087	0.47765	0.259299		ENSRNOG00000008908	0.119931	0.125858	0.423511	0.228393
ENSRNOG00000007057	0.408293	0.182371	0.477127	0.249167		ENSRNOG00000035126	0.063689	0.112975	0.423464	0.213646
ENSRNOG00000008046	1e-06	0.133362	0.477043	0.273885		ENSRNOG00000015716	1e-06	0.089626	0.42342	0.200156
ENSRNOG00000043178	0.12231	0.134929	0.476875	0.263619		ENSRNOG00000039416	0.08797	0.118117	0.423309	0.21888
ENSRNOG00000011865	1e-06	0.104821	0.476873	0.292706		ENSRNOG00000029698	0.311099	0.181886	0.423207	0.225106
ENSRNOG00000004249	0.065928	0.108718	0.476819	0.276828		ENSRNOG00000029338	0.031561	0.088276	0.423204	0.220189
ENSRNOG00000010574	1e-06	0.097194	0.47654	0.265419		ENSRNOG00000000808	1e-06	0.075848	0.423105	0.189568
ENSRNOG00000024577	1e-06	0.149315	0.47648	0.26563		ENSRNOG00000042233	0.093036	0.116703	0.42281	0.216549
ENSRNOG00000016836	1e-06	0.140655	0.476479	0.28069		ENSRNOG00000031127	1e-06	0.089887	0.422721	0.203489
ENSRNOG00000002317	0.171883	0.179696	0.476426	0.285268		ENSRNOG00000018106	0.042138	0.119848	0.422668	0.211661
ENSRNOG00000008986	1e-06	0.118064	0.4762	0.272328		ENSRNOG00000008310	0.053914	0.12659	0.422661	0.220375
ENSRNOG00000018522	0.046133	0.112082	0.476174	0.262812		ENSRNOG00000001488	0.068598	0.114563	0.422431	0.223579
ENSRNOG00000010729	0.086992	0.149533	0.476069	0.269118		ENSRNOG00000011678	1e-06	0.110853	0.422407	0.217851
ENSRNOG00000004328	0.003686	0.09946	0.476051	0.278948		ENSRNOG00000007285	0.272449	0.182783	0.422404	0.23597
ENSRNOG00000015888	1e-06	0.113082	0.475785	0.259818		ENSRNOG00000007743	0.118007	0.143703	0.422119	0.225121
ENSRNOG00000032618	0.111559	0.124519	0.475652	0.257109		ENSRNOG00000028443	1e-06	0.148362	0.422039	0.20488
ENSRNOG00000025587	1e-06	0.133304	0.475386	0.266987		ENSRNOG00000003869	1e-06	0.099023	0.421884	0.216283
ENSRNOG00000013215	1e-06	0.113996	0.474821	0.259014		ENSRNOG00000020941	0.14453	0.114971	0.421853	0.219997
ENSRNOG00000009815	1e-06	0.158917	0.474622	0.253304		ENSRNOG00000005388	1e-06	0.09376	0.421852	0.197535
ENSRNOG00000027183	1e-06	0.148945	0.474314	0.271303		ENSRNOG00000004765	0.068286	0.114883	0.421745	0.213065
ENSRNOG00000002926	1e-06	0.133752	0.474072	0.271578		ENSRNOG00000014001	0.068286	0.114883	0.421745	0.213065
ENSRNOG00000041918	0.194133	0.199307	0.473969	0.268822		ENSRNOG00000014081	0.068286	0.114883	0.421745	0.213065
ENSRNOG00000013930	0.042397	0.116191	0.47382	0.283068		ENSRNOG00000024026	0.068286	0.114883	0.421745	0.213065
ENSRNOG00000010479	1e-06	0.109119	0.473755	0.249172		ENSRNOG00000032211	0.068286	0.114883	0.421745	0.213065
ENSRNOG00000000461	1e-06	0.144149	0.473597	0.260234		ENSRNOG00000033440	0.068286	0.114883	0.421745	0.213065
ENSRNOG00000008834	1e-06	0.150771	0.473589	0.263665		ENSRNOG00000033489	0.068286	0.114883	0.421745	0.213065
ENSRNOG00000001890	1e-06	0.135995	0.473428	0.263167		ENSRNOG00000034156	0.068286	0.114883	0.421745	0.213065
ENSRNOG00000037663	1e-06	0.119743	0.473323	0.27492		ENSRNOG00000034899	0.068286	0.114883	0.421745	0.213065
ENSRNOG00000029078	0.019982	0.098635	0.473159	0.269868		ENSRNOG00000035046	0.068286	0.114883	0.421745	0.213065
ENSRNOG00000004196	0.131469	0.152071	0.473143	0.263664		ENSRNOG00000035471	0.068286	0.114883	0.421745	0.213065
ENSRNOG00000007172	0.057597	0.097865	0.47313	0.257036		ENSRNOG00000035626	0.068286	0.114883	0.421745	0.213065
ENSRNOG00000020368	1e-06	0.123396	0.472979	0.249743		ENSRNOG00000036007	0.068286	0.114883	0.421745	0.213065
ENSRNOG00000039616	1e-06	0.131995	0.472842	0.219128		ENSRNOG00000036157	0.068286	0.114883	0.421745	0.213065
ENSRNOG00000007546	1e-06	0.12678	0.472762	0.253841		ENSRNOG00000036777	0.068286	0.114883	0.421745	0.213065
ENSRNOG00000004423	0.053278	0.120014	0.472759	0.277911		ENSRNOG00000037036	0.068286	0.114883	0.421745	0.213065
ENSRNOG00000029735	0.005025	0.082325	0.472728	0.259123		ENSRNOG00000037545	0.068286	0.114883	0.421745	0.213065
ENSRNOG00000003723	1e-06	0.136163	0.47254	0.294839		ENSRNOG00000038348	0.068286	0.114883	0.421745	0.213065
ENSRNOG00000002128	1e-06	0.166673	0.472509	0.280267		ENSRNOG00000040603	0.068286	0.114883	0.421745	0.213065
ENSRNOG00000017123	0.052209	0.123656	0.472507	0.257961		ENSRNOG00000040890	0.068286	0.114883	0.421745	0.213065
ENSRNOG00000014274	0.00685	0.118502	0.472504	0.286697		ENSRNOG00000041122	0.068286	0.114883	0.421745	0.213065
ENSRNOG00000021206	0.125456	0.138225	0.472144	0.279654		ENSRNOG00000042830	0.068286	0.114883	0.421745	0.213065
ENSRNOG00000000885	0.52796	0.178844	0.472039	0.249284		ENSRNOG00000045356	0.068286	0.114883	0.421745	0.213065
ENSRNOG00000019675	1e-06	0.11534	0.471988	0.298093		ENSRNOG00000011615	0.037204	0.090832	0.42161	0.222328
ENSRNOG00000017552	1e-06	0.127063	0.471806	0.310609		ENSRNOG00000021346	0.025701	0.086112	0.421587	0.221402
ENSRNOG00000000711	0.182894	0.148127	0.471221	0.26062		ENSRNOG00000044959	0.068702	0.115492	0.4215	0.213671
ENSRNOG00000039759	0.025522	0.10699	0.471206	0.259897		ENSRNOG00000015904	0.287095	0.14652	0.421485	0.209135
ENSRNOG00000036730	0.038564	0.104338	0.471132	0.251635		ENSRNOG00000043764	0.072448	0.109656	0.421342	0.226667
ENSRNOG00000027250	0.072727	0.143991	0.470806	0.262211		ENSRNOG00000042755	1e-06	0.099047	0.42124	0.200601
ENSRNOG00000024017	1e-06	0.148412	0.470053	0.268783		ENSRNOG00000028961	0.029548	0.097924	0.421182	0.218054
ENSRNOG00000015235	1e-06	0.104838	0.469857	0.249383		ENSRNOG00000028504	0.02638	0.103771	0.420911	0.224402
ENSRNOG00000043198	1e-06	0.120993	0.469809	0.261982		ENSRNOG00000013218	0.19268	0.144509	0.420861	0.21919
ENSRNOG00000020883	1e-06	0.113086	0.469651	0.284878		ENSRNOG00000007744	1e-06	0.101181	0.420837	0.206519
ENSRNOG00000019968	0.257802	0.172685	0.469519	0.288622		ENSRNOG00000012947	1e-06	0.111019	0.420775	0.207688
ENSRNOG00000036498	1e-06	0.12755	0.46947	0.240222		ENSRNOG00000036774	1e-06	0.130667	0.420741	0.223043
ENSRNOG00000000909	1e-06	0.116181	0.469359	0.264448		ENSRNOG00000002001	0.030491	0.087737	0.420493	0.211685
ENSRNOG00000022428	1e-06	0.143175	0.469317	0.255904		ENSRNOG00000043470	0.037455	0.092833	0.420479	0.222121
ENSRNOG00000012500	0.440099	0.189371	0.469311	0.250291		ENSRNOG00000005366	0.033275	0.101393	0.420439	0.208039
ENSRNOG00000028302	1e-06	0.108904	0.469273	0.264635		ENSRNOG00000009073	0.467098	0.169567	0.420116	0.218652
ENSRNOG00000032590	1e-06	0.134278	0.469252	0.27384		ENSRNOG00000029539	0.067054	0.115139	0.419887	0.214272
ENSRNOG00000028135	1e-06	0.110697	0.469058	0.261812		ENSRNOG00000028849	1e-06	0.112662	0.419808	0.226056
ENSRNOG00000012808	1e-06	0.129945	0.468993	0.26879		ENSRNOG00000035310	0.070349	0.116441	0.41967	0.213407
ENSRNOG00000007183	0.042392	0.117264	0.468947	0.269627		ENSRNOG00000013328	0.067735	0.116271	0.41957	0.212092
ENSRNOG00000038350	1e-06	0.133429	0.468741	0.268245		ENSRNOG00000034400	0.075468	0.115517	0.419524	0.222784
ENSRNOG00000019022	1e-06	0.11291	0.468687	0.250583		ENSRNOG00000042494	0.063124	0.112854	0.419449	0.213761
ENSRNOG00000013937	1e-06	0.109296	0.468557	0.282772		ENSRNOG00000020271	0.007283	0.085088	0.419368	0.208775
ENSRNOG00000014259	1e-06	0.113789	0.468511	0.304393		ENSRNOG00000018309	1e-06	0.088175	0.419031	0.220777
ENSRNOG00000014322	1e-06	0.092977	0.468417	0.292121		ENSRNOG00000014456	0.103459	0.131306	0.418973	0.23454
ENSRNOG00000016712	1e-06	0.114901	0.467965	0.25143		ENSRNOG00000013877	1e-06	0.106152	0.418752	0.21995
ENSRNOG00000025738	1e-06	0.113848	0.467956	0.288539		ENSRNOG00000017422	0.015458	0.096047	0.418731	0.212286
ENSRNOG00000015413	1e-06	0.143936	0.467953	0.237491		ENSRNOG00000030680	1e-06	0.108557	0.418609	0.214001
ENSRNOG00000032706	1e-06	0.114095	0.467915	0.293115		ENSRNOG00000007370	0.368504	0.166819	0.418597	0.21292
ENSRNOG00000022245	1e-06	0.120673	0.467871	0.24396		ENSRNOG00000011518	0.162187	0.151458	0.418558	0.214715
ENSRNOG00000023440	1e-06	0.155351	0.467858	0.279201		ENSRNOG00000012526	0.031073	0.088062	0.418527	0.222413
ENSRNOG00000002390	0.244609	0.175389	0.467645	0.259598		ENSRNOG00000010887	0.002895	0.094987	0.418523	0.224109
ENSRNOG00000029359	1e-06	0.112495	0.467527	0.248769		ENSRNOG00000042610	0.085105	0.118161	0.418298	0.205979
ENSRNOG00000039300	1e-06	0.135145	0.467114	0.289046		ENSRNOG00000041410	0.094554	0.129475	0.418132	0.214835
ENSRNOG00000037494	2e-06	0.169888	0.46707	0.193688		ENSRNOG00000042740	1e-06	0.095972	0.417929	0.210847
ENSRNOG00000000975	1e-06	0.123038	0.466639	0.27024		ENSRNOG00000010262	1e-06	0.084747	0.41778	0.229656
ENSRNOG00000008015	0.040638	0.134299	0.466455	0.272736		ENSRNOG00000036753	0.050092	0.106523	0.417753	0.219025
ENSRNOG00000039464	1e-06	0.12739	0.46617	0.259634		ENSRNOG00000017849	0.113974	0.122324	0.417673	0.220034
ENSRNOG00000006711	0.138401	0.137517	0.465966	0.247209		ENSRNOG00000018878	1e-06	0.100175	0.417377	0.212641
ENSRNOG00000037298	1e-06	0.129652	0.465804	0.257938		ENSRNOG00000003836	0.036603	0.090395	0.417319	0.219703
ENSRNOG00000013804	1e-06	0.098176	0.465781	0.264863		ENSRNOG00000021406	0.036603	0.090395	0.417319	0.219703
ENSRNOG00000016177	0.264317	0.149128	0.465579	0.259635		ENSRNOG00000024547	0.036603	0.090395	0.417319	0.219703
ENSRNOG00000013564	1e-06	0.105846	0.465378	0.253431		ENSRNOG00000031020	0.036603	0.090395	0.417319	0.219703
ENSRNOG00000001295	0.253386	0.170944	0.465063	0.235829		ENSRNOG00000031394	0.036603	0.090395	0.417319	0.219703
ENSRNOG00000007927	1e-06	0.104415	0.464819	0.234954		ENSRNOG00000033655	0.036603	0.090395	0.417319	0.219703
ENSRNOG00000028796	0.048697	0.107934	0.464618	0.256668		ENSRNOG00000034468	0.036603	0.090395	0.417319	0.219703
ENSRNOG00000014393	0.251379	0.166971	0.464534	0.259658		ENSRNOG00000035625	0.036603	0.090395	0.417319	0.219703
ENSRNOG00000025143	1e-06	0.097676	0.463685	0.273701		ENSRNOG00000037962	0.036603	0.090395	0.417319	0.219703
ENSRNOG00000043302	1e-06	0.1331	0.463454	0.258891		ENSRNOG00000039251	0.036603	0.090395	0.417319	0.219703
ENSRNOG00000022153	1e-06	0.090538	0.463361	0.257521		ENSRNOG00000041063	0.036603	0.090395	0.417319	0.219703
ENSRNOG00000016151	1e-06	0.106926	0.463039	0.276913		ENSRNOG00000041861	0.036603	0.090395	0.417319	0.219703
ENSRNOG00000039790	1e-06	0.143988	0.462924	0.286395		ENSRNOG00000043049	0.036603	0.090395	0.417319	0.219703
ENSRNOG00000020675	1e-06	0.132035	0.462537	0.300462		ENSRNOG00000045141	0.036603	0.090395	0.417319	0.219703
ENSRNOG00000037921	1e-06	0.116016	0.462281	0.250949		ENSRNOG00000045300	0.036603	0.090395	0.417319	0.219703
ENSRNOG00000040266	0.140796	0.15428	0.461845	0.27177		ENSRNOG00000014550	1e-06	0.107826	0.417307	0.234293
ENSRNOG00000044636	1e-06	0.113843	0.461811	0.264655		ENSRNOG00000024562	0.269307	0.141653	0.417259	0.197232
ENSRNOG00000004255	1e-06	0.114843	0.461772	0.264003		ENSRNOG00000043329	1e-06	0.092788	0.41713	0.213651
ENSRNOG00000029399	1e-06	0.101246	0.461642	0.267269		ENSRNOG00000040393	0.081242	0.112167	0.417127	0.22617
ENSRNOG00000039024	1e-06	0.125958	0.461527	0.328651		ENSRNOG00000006920	1e-06	0.100505	0.41711	0.234059
ENSRNOG00000032303	1e-06	0.127965	0.461207	0.259455		ENSRNOG00000003991	0.006675	0.097824	0.417018	0.210147
ENSRNOG00000007858	0.067357	0.107625	0.461061	0.287949		ENSRNOG00000017741	0.173987	0.14018	0.416948	0.214295
ENSRNOG00000015359	1e-06	0.113549	0.460613	0.255089		ENSRNOG00000025805	0.046296	0.09283	0.416748	0.21413
ENSRNOG00000010595	1e-06	0.112597	0.460108	0.275265		ENSRNOG00000021224	1e-06	0.105244	0.416686	0.212882
ENSRNOG00000042848	1e-06	0.106051	0.45991	0.2522		ENSRNOG00000021814	0.184827	0.133718	0.416608	0.20057
ENSRNOG00000004452	1e-06	0.108821	0.459617	0.250312		ENSRNOG00000030768	0.028538	0.086096	0.416499	0.219325
ENSRNOG00000005719	1e-06	0.121069	0.459597	0.286809		ENSRNOG00000023363	0.089898	0.108626	0.416451	0.221119
ENSRNOG00000002095	0.068706	0.118106	0.459544	0.250331		ENSRNOG00000016675	1e-06	0.09569	0.416331	0.201318
ENSRNOG00000002305	1e-06	0.098144	0.458998	0.28391		ENSRNOG00000023896	0.000291	0.088112	0.416289	0.205855
ENSRNOG00000036303	1e-06	0.133946	0.458995	0.25896		ENSRNOG00000001804	1e-06	0.097534	0.415942	0.22093
ENSRNOG00000009894	1e-06	0.128687	0.45899	0.260657		ENSRNOG00000001278	0.108417	0.105907	0.415878	0.215884
ENSRNOG00000007113	1e-06	0.16598	0.458911	0.272866		ENSRNOG00000034351	1e-06	0.077865	0.415835	0.199429
ENSRNOG00000003973	1e-06	0.139274	0.458818	0.264784		ENSRNOG00000029011	0.067429	0.114701	0.415727	0.213091
ENSRNOG00000019175	1e-06	0.133143	0.458736	0.258333		ENSRNOG00000021953	0.017165	0.106916	0.415683	0.229032
ENSRNOG00000043391	0.029019	0.105259	0.45848	0.253476		ENSRNOG00000023557	1e-06	0.099061	0.415619	0.222301
ENSRNOG00000004410	0.184478	0.154104	0.458479	0.29076		ENSRNOG00000030714	0.205877	0.130661	0.415593	0.218207
ENSRNOG00000000936	1e-06	0.159824	0.458467	0.271072		ENSRNOG00000006209	0.123833	0.131702	0.415559	0.218901
ENSRNOG00000019522	1e-06	0.116601	0.458306	0.250353		ENSRNOG00000042617	0.556718	0.154333	0.415445	0.191578
ENSRNOG00000021085	1e-06	0.141397	0.458104	0.252367		ENSRNOG00000005157	0.037224	0.100833	0.415439	0.208928
ENSRNOG00000028299	1e-06	0.108843	0.458056	0.258131		ENSRNOG00000037986	0.04224	0.103117	0.415313	0.217645
ENSRNOG00000028594	0.007314	0.102575	0.457813	0.273856		ENSRNOG00000017571	0.107568	0.119815	0.415241	0.211704
ENSRNOG00000019885	1e-06	0.144075	0.45735	0.245052		ENSRNOG00000002671	0.102581	0.124376	0.415065	0.213956
ENSRNOG00000018801	1e-06	0.153155	0.457176	0.274969		ENSRNOG00000011573	0.04675	0.117338	0.41499	0.229568
ENSRNOG00000021931	1e-06	0.121075	0.457124	0.26175		ENSRNOG00000000559	1e-06	0.112254	0.414908	0.21572
ENSRNOG00000019802	0.061895	0.138237	0.456938	0.315172		ENSRNOG00000043791	0.068505	0.11524	0.414904	0.213633
ENSRNOG00000005620	1e-06	0.111862	0.456874	0.24845		ENSRNOG00000002091	0.097492	0.107141	0.414783	0.22745
ENSRNOG00000014688	0.030788	0.08726	0.456777	0.274506		ENSRNOG00000000028	1e-06	0.092286	0.414702	0.20311
ENSRNOG00000039746	0.487036	0.164019	0.456566	0.26708		ENSRNOG00000034639	0.109076	0.120487	0.41457	0.212433
ENSRNOG00000011803	0.021569	0.090576	0.456468	0.262435		ENSRNOG00000042577	0.0373	0.10122	0.414521	0.216975
ENSRNOG00000019736	0.028938	0.089625	0.456312	0.259937		ENSRNOG00000010757	0.064857	0.113091	0.414366	0.212271
ENSRNOG00000013387	0.082637	0.134148	0.456235	0.26419		ENSRNOG00000044564	0.064857	0.113091	0.414366	0.212271
ENSRNOG00000012521	1e-06	0.134456	0.456224	0.271648		ENSRNOG00000016063	1e-06	0.097511	0.414365	0.222618
ENSRNOG00000017233	0.051862	0.124008	0.455832	0.29038		ENSRNOG00000009103	1e-06	0.078333	0.414308	0.198408
ENSRNOG00000016112	1e-06	0.138742	0.455682	0.256081		ENSRNOG00000029903	0.318509	0.15433	0.414203	0.203767
ENSRNOG00000009898	1e-06	0.147313	0.455449	0.26847		ENSRNOG00000016516	0.134473	0.148125	0.414121	0.210104
ENSRNOG00000019630	0.260611	0.188796	0.455087	0.281638		ENSRNOG00000019326	0.055625	0.090771	0.413844	0.218305
ENSRNOG00000012568	0.090502	0.120689	0.454975	0.249406		ENSRNOG00000025716	1e-06	0.10583	0.413672	0.21139
ENSRNOG00000006180	0.538074	0.180899	0.45488	0.224623		ENSRNOG00000044685	1e-06	0.089956	0.413531	0.234539
ENSRNOG00000014945	1e-06	0.118164	0.454851	0.280036		ENSRNOG00000022307	0.147891	0.162384	0.413479	0.225821
ENSRNOG00000014479	0.005551	0.101031	0.454765	0.257797		ENSRNOG00000009789	0.077609	0.125142	0.413465	0.227067
ENSRNOG00000022929	0.036201	0.118995	0.454687	0.263477		ENSRNOG00000013586	0.27056	0.152938	0.41339	0.215705
ENSRNOG00000028985	1e-06	0.120407	0.454372	0.266385		ENSRNOG00000014422	0.007297	0.105887	0.413147	0.233174
ENSRNOG00000006994	1e-06	0.153671	0.454301	0.243295		ENSRNOG00000015334	0.050573	0.126179	0.413114	0.20765
ENSRNOG00000008737	0.032181	0.090828	0.454202	0.247786		ENSRNOG00000020498	0.070509	0.120237	0.412878	0.219285
ENSRNOG00000003553	0.069589	0.113005	0.454177	0.250754		ENSRNOG00000030762	0.035735	0.090593	0.412862	0.220079
ENSRNOG00000014713	0.546111	0.191868	0.453888	0.240293		ENSRNOG00000022251	1e-06	0.100303	0.412677	0.22681
ENSRNOG00000011622	0.132371	0.168441	0.453855	0.24405		ENSRNOG00000008758	1e-06	0.107309	0.412474	0.210237
ENSRNOG00000036249	1e-06	0.125887	0.453732	0.274471		ENSRNOG00000024780	0.012945	0.097313	0.412343	0.211634
ENSRNOG00000039202	1e-06	0.099461	0.453497	0.262731		ENSRNOG00000025219	0.036427	0.09061	0.412198	0.220083
ENSRNOG00000015582	1e-06	0.115939	0.453471	0.270346		ENSRNOG00000032707	0.089245	0.117408	0.412144	0.202556
ENSRNOG00000007590	0.32475	0.148334	0.45346	0.258483		ENSRNOG00000006508	0.116728	0.122933	0.412109	0.212442
ENSRNOG00000034744	1e-06	0.152391	0.453432	0.26641		ENSRNOG00000003009	0.047254	0.104444	0.41189	0.216873
ENSRNOG00000016063	1e-06	0.148067	0.45338	0.24071		ENSRNOG00000034028	0.047254	0.104444	0.41189	0.216873
ENSRNOG00000010235	0.041386	0.114902	0.45325	0.264691		ENSRNOG00000034934	0.047254	0.104444	0.41189	0.216873
ENSRNOG00000003073	1e-06	0.122382	0.4532	0.27866		ENSRNOG00000035497	0.047254	0.104444	0.41189	0.216873
ENSRNOG00000039613	1e-06	0.120612	0.452496	0.283412		ENSRNOG00000035927	0.047254	0.104444	0.41189	0.216873
ENSRNOG00000014840	1e-06	0.081082	0.452332	0.242526		ENSRNOG00000036540	0.047254	0.104444	0.41189	0.216873
ENSRNOG00000009733	1e-06	0.146885	0.452171	0.260393		ENSRNOG00000038357	0.047254	0.104444	0.41189	0.216873
ENSRNOG00000014424	1e-06	0.154423	0.452062	0.289398		ENSRNOG00000039065	0.047254	0.104444	0.41189	0.216873
ENSRNOG00000015393	0.034901	0.102613	0.451971	0.292712		ENSRNOG00000040430	0.047254	0.104444	0.41189	0.216873
ENSRNOG00000011575	0.137646	0.163235	0.451961	0.260567		ENSRNOG00000040933	0.047254	0.104444	0.41189	0.216873
ENSRNOG00000016208	0.021355	0.102119	0.451953	0.233804		ENSRNOG00000041132	0.047254	0.104444	0.41189	0.216873
ENSRNOG00000025296	0.366928	0.196157	0.451745	0.272709		ENSRNOG00000043661	0.047254	0.104444	0.41189	0.216873
ENSRNOG00000005261	0.469666	0.190746	0.451433	0.249507		ENSRNOG00000002529	0.069397	0.128663	0.4118	0.22809
ENSRNOG00000037838	1e-06	0.140189	0.451364	0.268318		ENSRNOG00000000774	0.068218	0.127109	0.411654	0.219085
ENSRNOG00000023086	1e-06	0.133249	0.451315	0.267893		ENSRNOG00000025231	1e-06	0.11908	0.411509	0.220532
ENSRNOG00000020060	1e-06	0.127563	0.450612	0.281284		ENSRNOG00000000967	0.158439	0.147473	0.411299	0.213653
ENSRNOG00000000968	0.247381	0.157636	0.450557	0.236485		ENSRNOG00000033403	0.033243	0.089302	0.411283	0.218547
ENSRNOG00000014443	1e-06	0.129723	0.450469	0.274989		ENSRNOG00000018492	0.07104	0.116009	0.411232	0.213856
ENSRNOG00000034321	1e-06	0.115387	0.450446	0.240324		ENSRNOG00000025185	1e-06	0.098075	0.411135	0.198042
ENSRNOG00000032204	1e-06	0.136849	0.450415	0.258686		ENSRNOG00000003583	0.250884	0.15636	0.411097	0.215098
ENSRNOG00000005762	0.014057	0.109887	0.450272	0.270064		ENSRNOG00000016848	1e-06	0.075587	0.411057	0.192288
ENSRNOG00000000441	1e-06	0.095915	0.450221	0.275643		ENSRNOG00000034533	1e-06	0.088028	0.41091	0.198507
ENSRNOG00000000233	1e-06	0.085059	0.449939	0.257432		ENSRNOG00000032879	0.047706	0.104719	0.410617	0.217499
ENSRNOG00000019288	1e-06	0.121459	0.449935	0.274736		ENSRNOG00000014224	0.055299	0.105352	0.41059	0.220031
ENSRNOG00000034200	1e-06	0.124093	0.449839	0.245855		ENSRNOG00000010607	0.108421	0.107967	0.410414	0.215108
ENSRNOG00000009112	0.242151	0.194471	0.449732	0.238434		ENSRNOG00000006058	1e-06	0.115346	0.410385	0.218838
ENSRNOG00000029425	1e-06	0.117356	0.449731	0.220797		ENSRNOG00000031189	1e-06	0.127731	0.410337	0.210767
ENSRNOG00000027144	0.073114	0.114379	0.449672	0.258584		ENSRNOG00000023919	0.113237	0.146344	0.410323	0.213774
ENSRNOG00000018755	1e-06	0.141812	0.44961	0.289709		ENSRNOG00000019846	0.034931	0.110305	0.410275	0.220866
ENSRNOG00000021655	1e-06	0.12567	0.449599	0.281448		ENSRNOG00000006898	1e-06	0.093202	0.41003	0.204013
ENSRNOG00000004516	0.014899	0.085559	0.449552	0.23446		ENSRNOG00000036713	0.042275	0.092196	0.409997	0.22382
ENSRNOG00000018013	1e-06	0.115025	0.449496	0.264783		ENSRNOG00000019415	1e-06	0.113155	0.40997	0.220802
ENSRNOG00000039104	1e-06	0.132622	0.449466	0.246026		ENSRNOG00000003894	1e-06	0.098147	0.409968	0.21872
ENSRNOG00000001143	1e-06	0.104262	0.449357	0.251399		ENSRNOG00000044739	0.044823	0.103801	0.409927	0.21711
ENSRNOG00000008592	1e-06	0.13551	0.449118	0.261404		ENSRNOG00000037250	0.184896	0.148884	0.40992	0.213721
ENSRNOG00000013072	1e-06	0.112773	0.449002	0.262302		ENSRNOG00000008277	0.04022	0.101631	0.40972	0.219122
ENSRNOG00000016369	1e-06	0.156504	0.448936	0.270015		ENSRNOG00000002417	0.263798	0.136611	0.409674	0.202092
ENSRNOG00000021031	0.074592	0.12134	0.44855	0.27644		ENSRNOG00000032763	0.037839	0.09078	0.409666	0.219546
ENSRNOG00000016618	1e-06	0.15031	0.448421	0.273044		ENSRNOG00000042122	0.109181	0.126947	0.409531	0.213023
ENSRNOG00000022903	0.078097	0.134145	0.448302	0.246844		ENSRNOG00000021268	0.026733	0.077553	0.4095	0.215931
ENSRNOG00000023709	0.209717	0.204307	0.448131	0.263572		ENSRNOG00000040670	0.049599	0.106745	0.409425	0.218665
ENSRNOG00000010658	1e-06	0.090096	0.448027	0.269464		ENSRNOG00000041235	0.038704	0.091029	0.409405	0.220572
ENSRNOG00000017990	1e-06	0.096804	0.447879	0.247148		ENSRNOG00000006383	0.062565	0.112653	0.409338	0.215644
ENSRNOG00000029269	1e-06	0.104438	0.447873	0.252303		ENSRNOG00000016902	1e-06	0.141812	0.409283	0.17993
ENSRNOG00000021255	1e-06	0.151911	0.44785	0.279529		ENSRNOG00000027997	0.055221	0.099559	0.409168	0.224717
ENSRNOG00000024517	1e-06	0.115832	0.447821	0.253884		ENSRNOG00000011214	1e-06	0.109638	0.409064	0.212589
ENSRNOG00000000168	1e-06	0.139628	0.447591	0.256102		ENSRNOG00000003805	0.126903	0.134326	0.408869	0.226346
ENSRNOG00000002811	1e-06	0.175222	0.447566	0.275748		ENSRNOG00000001353	0.033718	0.110938	0.408755	0.229357
ENSRNOG00000042555	1e-06	0.098349	0.447516	0.25454		ENSRNOG00000039735	0.03953	0.100759	0.408646	0.216252
ENSRNOG00000020245	1e-06	0.096325	0.447467	0.22784		ENSRNOG00000015999	0.251945	0.144227	0.408592	0.233484
ENSRNOG00000025625	0.07135	0.130829	0.447402	0.270032		ENSRNOG00000011096	1e-06	0.115562	0.408555	0.208217
ENSRNOG00000003283	0.015676	0.091708	0.447345	0.258363		ENSRNOG00000043350	0.070972	0.141054	0.408329	0.212785
ENSRNOG00000014179	0.22639	0.158551	0.447028	0.255371		ENSRNOG00000008216	0.047985	0.104834	0.408031	0.216868
ENSRNOG00000016795	1e-06	0.092001	0.447028	0.274783		ENSRNOG00000036063	0.041512	0.091681	0.407542	0.219343
ENSRNOG00000040273	1e-06	0.103485	0.446858	0.238419		ENSRNOG00000016596	1e-06	0.094576	0.407348	0.220234
ENSRNOG00000009730	0.096676	0.15031	0.446795	0.238835		ENSRNOG00000026646	0.592713	0.158445	0.407286	0.193315
ENSRNOG00000030807	1e-06	0.145361	0.446783	0.262774		ENSRNOG00000009957	0.175786	0.167132	0.407171	0.221599
ENSRNOG00000042399	1e-06	0.112961	0.446768	0.258166		ENSRNOG00000029754	0.037351	0.089725	0.406975	0.220398
ENSRNOG00000017648	0.043867	0.11206	0.446758	0.246683		ENSRNOG00000039749	1e-06	0.10234	0.406897	0.213668
ENSRNOG00000022631	0.013502	0.071905	0.446674	0.220806		ENSRNOG00000007837	1e-06	0.100668	0.406854	0.202946
ENSRNOG00000034131	1e-06	0.158857	0.446613	0.246192		ENSRNOG00000023477	1e-06	0.091571	0.406835	0.231272
ENSRNOG00000011313	0.021396	0.089187	0.446207	0.279781		ENSRNOG00000028493	0.143964	0.150227	0.406784	0.231499
ENSRNOG00000016456	0.128598	0.127197	0.446145	0.265026		ENSRNOG00000014950	0.017453	0.069938	0.406738	0.201582
ENSRNOG00000010941	1e-06	0.105784	0.446134	0.264593		ENSRNOG00000001470	1e-06	0.107123	0.406679	0.200523
ENSRNOG00000005580	1e-06	0.112148	0.446127	0.24604		ENSRNOG00000031729	0.047105	0.104015	0.406673	0.216889
ENSRNOG00000030714	0.05402	0.111334	0.44601	0.257293		ENSRNOG00000041262	0.034405	0.090004	0.406597	0.220267
ENSRNOG00000007814	0.013262	0.129386	0.445957	0.264673		ENSRNOG00000017955	0.223248	0.146802	0.406593	0.212547
ENSRNOG00000014451	1e-06	0.120951	0.445956	0.256371		ENSRNOG00000004478	0.015844	0.082865	0.406517	0.197697
ENSRNOG00000004659	0.155101	0.17302	0.44595	0.272338		ENSRNOG00000016660	0.057794	0.098982	0.406496	0.213642
ENSRNOG00000007302	0.100432	0.136516	0.445641	0.261956		ENSRNOG00000043588	1e-06	0.120724	0.40649	0.251386
ENSRNOG00000018778	1e-06	0.114083	0.445419	0.243952		ENSRNOG00000024631	1e-06	0.080611	0.406424	0.198772
ENSRNOG00000032735	1e-06	0.156961	0.445359	0.254758		ENSRNOG00000040946	0.048014	0.103499	0.406192	0.218232
ENSRNOG00000021006	0.042961	0.096126	0.445352	0.270469		ENSRNOG00000035579	0.056986	0.10815	0.406136	0.221037
ENSRNOG00000019656	1e-06	0.081248	0.445313	0.253816		ENSRNOG00000008102	0.005215	0.088871	0.406101	0.204692
ENSRNOG00000000539	0.014429	0.082418	0.445161	0.251857		ENSRNOG00000001136	0.20832	0.14986	0.40593	0.216495
ENSRNOG00000002914	0.029749	0.109256	0.444632	0.270211		ENSRNOG00000033494	0.035236	0.090092	0.405865	0.219741
ENSRNOG00000027491	1e-06	0.11954	0.44446	0.261371		ENSRNOG00000002721	0.201275	0.14461	0.405842	0.223815
ENSRNOG00000000442	0.115276	0.148211	0.444189	0.263351		ENSRNOG00000042310	1e-06	0.093364	0.405841	0.212623
ENSRNOG00000022724	1e-06	0.114539	0.443767	0.256319		ENSRNOG00000000986	0.131162	0.144325	0.405777	0.210348
ENSRNOG00000026065	0.002045	0.090107	0.443586	0.252647		ENSRNOG00000005849	1e-06	0.093476	0.405767	0.216731
ENSRNOG00000016301	1e-06	0.143628	0.443499	0.259845		ENSRNOG00000039250	1e-06	0.114911	0.40531	0.236401
ENSRNOG00000011853	1e-06	0.108182	0.443148	0.264354		ENSRNOG00000008474	1e-06	0.09566	0.405212	0.211902
ENSRNOG00000004777	0.04991	0.126524	0.442843	0.261382		ENSRNOG00000019659	1e-06	0.094106	0.405121	0.223876
ENSRNOG00000014856	1e-06	0.1254	0.442814	0.278612		ENSRNOG00000035304	0.160764	0.133061	0.405045	0.220161
ENSRNOG00000018485	1e-06	0.114887	0.442741	0.240184		ENSRNOG00000044789	0.036873	0.090068	0.404962	0.220639
ENSRNOG00000032576	1e-06	0.109066	0.442566	0.247939		ENSRNOG00000024112	1e-06	0.106959	0.404818	0.213563
ENSRNOG00000007486	1e-06	0.118003	0.442471	0.253409		ENSRNOG00000021565	0.295687	0.17972	0.404626	0.207409
ENSRNOG00000007398	1e-06	0.146624	0.442461	0.265168		ENSRNOG00000010133	0.123594	0.124993	0.404452	0.202829
ENSRNOG00000004826	1e-06	0.102233	0.442422	0.280462		ENSRNOG00000007546	0.061873	0.118817	0.404367	0.221911
ENSRNOG00000014867	1e-06	0.130134	0.442406	0.257426		ENSRNOG00000006485	0.078604	0.137133	0.404213	0.226379
ENSRNOG00000043515	0.030973	0.09708	0.442246	0.261679		ENSRNOG00000024119	0.076875	0.119193	0.404205	0.21278
ENSRNOG00000005176	0.181877	0.16127	0.442173	0.281218		ENSRNOG00000029514	0.12444	0.125547	0.404157	0.216925
ENSRNOG00000015385	1e-06	0.097736	0.442071	0.28559		ENSRNOG00000003313	1e-06	0.08925	0.404069	0.22201
ENSRNOG00000037202	1e-06	0.122027	0.442044	0.27154		ENSRNOG00000009099	1e-06	0.104294	0.403892	0.195221
ENSRNOG00000032472	0.093158	0.146642	0.441984	0.245228		ENSRNOG00000011140	1e-06	0.082389	0.403832	0.218654
ENSRNOG00000014603	1e-06	0.102996	0.441978	0.247392		ENSRNOG00000021283	1e-06	0.109604	0.403591	0.212525
ENSRNOG00000014214	0.14682	0.152994	0.441825	0.258065		ENSRNOG00000006515	0.090131	0.109773	0.403589	0.20824
ENSRNOG00000006470	1e-06	0.121399	0.44177	0.255979		ENSRNOG00000025715	0.10229	0.123314	0.403521	0.208029
ENSRNOG00000002413	1e-06	0.11314	0.441604	0.258729		ENSRNOG00000018032	0.157386	0.150216	0.403497	0.209885
ENSRNOG00000033793	1e-06	0.097206	0.441562	0.235541		ENSRNOG00000020295	0.528494	0.174955	0.403421	0.181772
ENSRNOG00000030467	1e-06	0.100298	0.441425	0.261009		ENSRNOG00000017380	0.082841	0.115695	0.403417	0.216986
ENSRNOG00000018655	1e-06	0.109893	0.441295	0.272276		ENSRNOG00000024395	0.037862	0.091267	0.403374	0.220354
ENSRNOG00000013770	1e-06	0.128609	0.441291	0.268341		ENSRNOG00000043155	0.109115	0.12353	0.403311	0.216664
ENSRNOG00000022523	0.191697	0.14773	0.441099	0.271101		ENSRNOG00000044363	0.109115	0.12353	0.403311	0.216664
ENSRNOG00000013220	1e-06	0.130277	0.440904	0.272489		ENSRNOG00000004356	1e-06	0.106674	0.403309	0.207026
ENSRNOG00000013866	1e-06	0.11349	0.440861	0.284948		ENSRNOG00000015557	0.043814	0.09461	0.403137	0.218577
ENSRNOG00000000823	0.042294	0.117871	0.440816	0.256625		ENSRNOG00000042461	1e-06	0.075711	0.403035	0.205815
ENSRNOG00000020356	0.222202	0.14529	0.440745	0.279882		ENSRNOG00000015290	0.240821	0.165601	0.402701	0.204425
ENSRNOG00000017822	1e-06	0.156877	0.44063	0.238168		ENSRNOG00000037070	0.045075	0.10065	0.402675	0.217606
ENSRNOG00000008697	1e-06	0.083329	0.440564	0.250021		ENSRNOG00000029046	0.035383	0.088737	0.402626	0.218608
ENSRNOG00000020977	1e-06	0.15189	0.440557	0.242147		ENSRNOG00000016112	0.153301	0.141073	0.402336	0.205649
ENSRNOG00000002963	1e-06	0.110227	0.440329	0.250291		ENSRNOG00000035349	0.038421	0.095937	0.402119	0.246312
ENSRNOG00000044569	1e-06	0.149902	0.440117	0.233977		ENSRNOG00000038074	1e-06	0.086341	0.40209	0.198078
ENSRNOG00000033502	1e-06	0.107702	0.440024	0.278468		ENSRNOG00000044956	0.071719	0.116229	0.401925	0.212635
ENSRNOG00000014690	1e-06	0.111948	0.43994	0.273505		ENSRNOG00000004413	0.271402	0.146808	0.401872	0.222013
ENSRNOG00000045243	1e-06	0.113452	0.439925	0.246955		ENSRNOG00000014986	0.033493	0.106008	0.401791	0.2125
ENSRNOG00000017180	1e-06	0.112383	0.439806	0.266567		ENSRNOG00000014483	0.017981	0.095886	0.401664	0.222579
ENSRNOG00000008814	1e-06	0.144599	0.439447	0.25039		ENSRNOG00000008207	0.034339	0.09958	0.401516	0.215058
ENSRNOG00000001211	1e-06	0.119301	0.43933	0.267188		ENSRNOG00000018272	1e-06	0.080876	0.401453	0.209831
ENSRNOG00000043972	1e-06	0.13488	0.438979	0.253454		ENSRNOG00000042060	0.071697	0.123895	0.40136	0.215529
ENSRNOG00000016299	1e-06	0.078962	0.438588	0.279057		ENSRNOG00000003281	0.0959	0.100424	0.40124	0.208708
ENSRNOG00000021732	1e-06	0.137337	0.438232	0.272353		ENSRNOG00000028380	0.022703	0.076433	0.401124	0.196124
ENSRNOG00000044156	1e-06	0.131261	0.438204	0.261541		ENSRNOG00000005413	0.257621	0.182671	0.401033	0.248569
ENSRNOG00000007392	0.056992	0.137371	0.438134	0.294317		ENSRNOG00000033923	0.091668	0.128586	0.400995	0.222477
ENSRNOG00000020372	0.009273	0.094022	0.437943	0.240316		ENSRNOG00000016678	0.131981	0.129632	0.40089	0.203066
ENSRNOG00000015177	1e-06	0.102815	0.437718	0.255686		ENSRNOG00000035921	0.03541	0.096963	0.400754	0.213521
ENSRNOG00000029614	0.066666	0.113136	0.437667	0.248069		ENSRNOG00000033526	0.599326	0.163234	0.400673	0.217348
ENSRNOG00000036329	1e-06	0.113084	0.437414	0.268165		ENSRNOG00000029042	0.151362	0.150513	0.400649	0.235058
ENSRNOG00000022242	1e-06	0.107884	0.437381	0.256987		ENSRNOG00000030234	0.044157	0.092798	0.400601	0.220752
ENSRNOG00000011864	1e-06	0.087724	0.437225	0.243806		ENSRNOG00000010304	0.084413	0.122759	0.400398	0.214112
ENSRNOG00000001786	1e-06	0.115114	0.437103	0.281736		ENSRNOG00000015396	1e-06	0.089729	0.400354	0.202982
ENSRNOG00000002757	1e-06	0.106291	0.437093	0.262059		ENSRNOG00000005188	1e-06	0.126569	0.400284	0.2083
ENSRNOG00000009020	1e-06	0.167902	0.437064	0.228647		ENSRNOG00000001419	0.137062	0.124102	0.399964	0.208911
ENSRNOG00000040171	1e-06	0.144695	0.437058	0.258008		ENSRNOG00000012199	1e-06	0.113422	0.399935	0.224769
ENSRNOG00000019773	0.199236	0.155644	0.436617	0.272638		ENSRNOG00000002882	1e-06	0.085454	0.399894	0.196603
ENSRNOG00000006868	0.008303	0.094692	0.436592	0.243923		ENSRNOG00000005891	0.044213	0.094386	0.399853	0.219017
ENSRNOG00000042200	1e-06	0.10311	0.436578	0.255534		ENSRNOG00000008436	0.116423	0.13533	0.399736	0.217129
ENSRNOG00000012818	0.268864	0.172601	0.436562	0.270212		ENSRNOG00000042309	1e-06	0.089511	0.399603	0.211404
ENSRNOG00000039855	1e-06	0.10122	0.4365	0.263545		ENSRNOG00000002093	0.294307	0.148629	0.399227	0.208492
ENSRNOG00000016874	1e-06	0.115503	0.436269	0.281708		ENSRNOG00000034330	1e-06	0.104732	0.399033	0.2187
ENSRNOG00000014634	1e-06	0.123497	0.436187	0.245527		ENSRNOG00000000314	0.233662	0.167247	0.39898	0.207914
ENSRNOG00000039786	0.04985	0.128494	0.435755	0.273611		ENSRNOG00000014008	1e-06	0.11549	0.39887	0.222589
ENSRNOG00000040474	1e-06	0.095253	0.435698	0.284051		ENSRNOG00000019423	1e-06	0.101513	0.398853	0.221496
ENSRNOG00000015335	1e-06	0.11634	0.435671	0.270146		ENSRNOG00000013300	0.281894	0.17307	0.398577	0.212488
ENSRNOG00000031032	1e-06	0.102489	0.435573	0.2466		ENSRNOG00000036087	0.031613	0.095095	0.398399	0.211941
ENSRNOG00000016411	0.068739	0.136969	0.435447	0.270975		ENSRNOG00000001829	0.061644	0.092945	0.398395	0.200304
ENSRNOG00000042908	1e-06	0.135747	0.435257	0.252156		ENSRNOG00000025946	0.152304	0.151625	0.398346	0.20563
ENSRNOG00000007830	0.167183	0.154054	0.435157	0.282941		ENSRNOG00000031703	0.001542	0.078649	0.398328	0.218895
ENSRNOG00000035253	0.019631	0.08395	0.434601	0.238457		ENSRNOG00000034110	0.005579	0.065261	0.39829	0.212712
ENSRNOG00000018177	1e-06	0.129683	0.434291	0.240329		ENSRNOG00000043997	0.068915	0.114785	0.398067	0.214324
ENSRNOG00000021513	0.262014	0.177378	0.434255	0.279344		ENSRNOG00000034925	0.080761	0.105043	0.397937	0.218717
ENSRNOG00000003241	0.034442	0.122101	0.434232	0.272881		ENSRNOG00000042504	1e-06	0.131368	0.397861	0.221695
ENSRNOG00000025008	1e-06	0.080498	0.434192	0.265869		ENSRNOG00000014378	1e-06	0.101117	0.397855	0.197104
ENSRNOG00000009549	0.565819	0.207888	0.43418	0.258201		ENSRNOG00000028664	1e-06	0.103876	0.397821	0.209176
ENSRNOG00000018250	0.065102	0.127638	0.434177	0.273571		ENSRNOG00000008984	1e-06	0.076432	0.39779	0.206788
ENSRNOG00000031397	1e-06	0.107179	0.433942	0.257478		ENSRNOG00000004085	0.102985	0.131636	0.397348	0.202414
ENSRNOG00000029131	0.003117	0.106391	0.433715	0.260761		ENSRNOG00000034911	0.060112	0.11178	0.397065	0.209101
ENSRNOG00000034303	1e-06	0.148839	0.433607	0.261506		ENSRNOG00000035525	0.094788	0.131161	0.396991	0.215753
ENSRNOG00000020075	0.200008	0.169767	0.433556	0.243174		ENSRNOG00000020005	0.079839	0.10851	0.3969	0.226035
ENSRNOG00000020587	1e-06	0.100088	0.43347	0.245394		ENSRNOG00000037090	1e-06	0.088121	0.39665	0.217404
ENSRNOG00000025926	0.055071	0.127575	0.433399	0.252917		ENSRNOG00000002875	1e-06	0.096754	0.396643	0.219411
ENSRNOG00000006864	0.00059	0.108647	0.43336	0.267466		ENSRNOG00000011948	1e-06	0.100219	0.396635	0.214785
ENSRNOG00000006639	1e-06	0.088601	0.433298	0.271314		ENSRNOG00000038574	0.017721	0.106322	0.396586	0.219216
ENSRNOG00000014794	1e-06	0.098709	0.433285	0.261276		ENSRNOG00000004726	0.210483	0.161446	0.396551	0.200409
ENSRNOG00000012119	0.134045	0.173239	0.433276	0.261565		ENSRNOG00000015403	0.153109	0.142607	0.396527	0.209773
ENSRNOG00000011216	1e-06	0.129729	0.433229	0.279419		ENSRNOG00000003668	0.015423	0.076946	0.396427	0.204319
ENSRNOG00000002881	0.013123	0.088109	0.433031	0.261336		ENSRNOG00000015382	0.094537	0.12899	0.396415	0.231388
ENSRNOG00000012795	1e-06	0.116888	0.432937	0.246516		ENSRNOG00000035521	0.039771	0.091326	0.396352	0.217675
ENSRNOG00000042490	1e-06	0.107724	0.432822	0.23424		ENSRNOG00000020501	1e-06	0.110439	0.396283	0.226204
ENSRNOG00000020533	1e-06	0.109602	0.432658	0.274009		ENSRNOG00000021303	0.383496	0.180519	0.39621	0.205617
ENSRNOG00000018952	0.037411	0.118189	0.432422	0.274529		ENSRNOG00000005998	0.114724	0.141006	0.395987	0.226982
ENSRNOG00000024322	0.117219	0.161859	0.431945	0.275997		ENSRNOG00000030336	1e-06	0.116779	0.395927	0.229801
ENSRNOG00000027711	1e-06	0.122498	0.431913	0.257559		ENSRNOG00000017473	0.083852	0.131087	0.395837	0.221212
ENSRNOG00000019491	1e-06	0.097654	0.431907	0.252128		ENSRNOG00000007644	0.023426	0.093755	0.395815	0.198544
ENSRNOG00000011014	0.261598	0.188605	0.431758	0.280472		ENSRNOG00000013636	0.103833	0.126515	0.395786	0.22973
ENSRNOG00000012020	1e-06	0.098835	0.431685	0.254666		ENSRNOG00000016489	0.191497	0.136416	0.395761	0.213183
ENSRNOG00000014747	1e-06	0.129945	0.431543	0.243634		ENSRNOG00000024858	1e-06	0.109011	0.395745	0.224988
ENSRNOG00000017485	1e-06	0.127763	0.431287	0.246072		ENSRNOG00000017645	1e-06	0.105908	0.395679	0.184205
ENSRNOG00000045179	1e-06	0.103335	0.431267	0.240718		ENSRNOG00000024637	0.012261	0.070027	0.395614	0.205598
ENSRNOG00000032737	1e-06	0.114424	0.431025	0.25087		ENSRNOG00000017843	0.099439	0.136554	0.395527	0.198112
ENSRNOG00000035961	1e-06	0.089093	0.430826	0.269293		ENSRNOG00000033547	0.0036	0.069807	0.395452	0.208926
ENSRNOG00000002837	1e-06	0.108783	0.430661	0.250889		ENSRNOG00000018053	0.159933	0.159968	0.395399	0.210037
ENSRNOG00000003086	0.067644	0.124038	0.43044	0.26761		ENSRNOG00000019349	1e-06	0.087719	0.395381	0.208766
ENSRNOG00000010271	0.020544	0.112839	0.430291	0.235737		ENSRNOG00000009935	1e-06	0.128595	0.395325	0.217576
ENSRNOG00000010899	1e-06	0.099286	0.429912	0.243036		ENSRNOG00000016267	0.242677	0.172776	0.395285	0.228329
ENSRNOG00000015852	1e-06	0.122409	0.429794	0.262264		ENSRNOG00000026371	1e-06	0.102091	0.395169	0.208475
ENSRNOG00000040166	1e-06	0.093631	0.429658	0.27234		ENSRNOG00000035055	0.053237	0.106303	0.395136	0.214747
ENSRNOG00000037898	0.341493	0.197794	0.429624	0.25137		ENSRNOG00000004608	0.053417	0.094088	0.394982	0.197385
ENSRNOG00000020851	0.022509	0.118632	0.429566	0.256755		ENSRNOG00000012475	1e-06	0.077421	0.39498	0.213764
ENSRNOG00000017054	1e-06	0.142177	0.429564	0.231835		ENSRNOG00000005025	0.157202	0.144172	0.394951	0.209027
ENSRNOG00000020995	1e-06	0.106476	0.429559	0.249471		ENSRNOG00000043328	1e-06	0.11301	0.394935	0.200113
ENSRNOG00000030321	1e-06	0.11085	0.429554	0.239354		ENSRNOG00000033088	0.045957	0.104051	0.394576	0.216306
ENSRNOG00000020169	1e-06	0.144661	0.429549	0.301647		ENSRNOG00000009864	0.279572	0.168784	0.394502	0.205079
ENSRNOG00000023633	1e-06	0.112903	0.429443	0.273395		ENSRNOG00000031034	0.027911	0.074098	0.394337	0.224376
ENSRNOG00000026646	0.452014	0.170006	0.429387	0.238401		ENSRNOG00000017593	0.198752	0.137052	0.394332	0.214051
ENSRNOG00000001811	0.059484	0.105191	0.429242	0.260601		ENSRNOG00000012708	1e-06	0.093057	0.394314	0.207566
ENSRNOG00000021142	1e-06	0.126542	0.429233	0.266825		ENSRNOG00000011622	1e-06	0.100265	0.394292	0.23043
ENSRNOG00000006296	0.123455	0.166331	0.429069	0.258831		ENSRNOG00000001548	0.12769	0.132443	0.394178	0.224029
ENSRNOG00000005033	0.190386	0.164281	0.429029	0.27314		ENSRNOG00000042120	0.099167	0.127743	0.394111	0.21416
ENSRNOG00000036828	1e-06	0.139186	0.429002	0.285803		ENSRNOG00000043320	0.099167	0.127743	0.394111	0.21416
ENSRNOG00000015439	1e-06	0.140172	0.428945	0.263637		ENSRNOG00000011588	1e-06	0.087291	0.394013	0.193815
ENSRNOG00000021003	1e-06	0.13854	0.428612	0.275343		ENSRNOG00000043691	1e-06	0.126826	0.393892	0.223762
ENSRNOG00000042377	1e-06	0.118971	0.428549	0.261599		ENSRNOG00000034523	1e-06	0.130238	0.393687	0.199497
ENSRNOG00000010903	0.032099	0.103133	0.428531	0.262275		ENSRNOG00000006945	0.084735	0.138823	0.393667	0.210937
ENSRNOG00000017093	1e-06	0.0922	0.428407	0.258281		ENSRNOG00000026008	0.078896	0.125198	0.393658	0.229605
ENSRNOG00000013548	0.333918	0.180401	0.42819	0.232187		ENSRNOG00000032282	0.034633	0.098393	0.393597	0.213593
ENSRNOG00000015590	1e-06	0.170558	0.428175	0.27494		ENSRNOG00000024605	0.180284	0.166824	0.393508	0.215832
ENSRNOG00000018273	0.030318	0.122738	0.428141	0.249336		ENSRNOG00000023819	0.136919	0.113323	0.393484	0.218718
ENSRNOG00000018795	0.572038	0.182587	0.427961	0.219656		ENSRNOG00000014259	0.08947	0.118871	0.393368	0.216666
ENSRNOG00000006807	1e-06	0.119898	0.427838	0.266699		ENSRNOG00000020495	0.066381	0.104055	0.393356	0.215779
ENSRNOG00000027326	1e-06	0.132216	0.427639	0.286724		ENSRNOG00000021752	1e-06	0.082947	0.393315	0.208075
ENSRNOG00000001010	0.264996	0.194879	0.427613	0.267716		ENSRNOG00000001380	1e-06	0.090614	0.392591	0.203013
ENSRNOG00000023588	0.198447	0.162218	0.427395	0.252512		ENSRNOG00000018440	0.027242	0.106066	0.392503	0.211189
ENSRNOG00000010718	1e-06	0.10762	0.427365	0.273565		ENSRNOG00000002361	0.514582	0.154927	0.392482	0.212917
ENSRNOG00000019708	0.041019	0.109028	0.427241	0.238642		ENSRNOG00000006526	0.211203	0.123428	0.392476	0.192852
ENSRNOG00000033951	1e-06	0.111786	0.426953	0.238378		ENSRNOG00000019009	0.342037	0.186974	0.392221	0.238164
ENSRNOG00000035947	1e-06	0.098102	0.426919	0.259466		ENSRNOG00000001004	1e-06	0.104946	0.392213	0.206935
ENSRNOG00000023296	0.003647	0.086734	0.426879	0.267187		ENSRNOG00000036806	0.183208	0.151366	0.392159	0.209264
ENSRNOG00000012437	1e-06	0.178574	0.426738	0.266813		ENSRNOG00000025167	0.188138	0.143444	0.392073	0.210528
ENSRNOG00000017019	1e-06	0.099153	0.426717	0.278819		ENSRNOG00000013223	0.036335	0.108267	0.392057	0.227778
ENSRNOG00000039477	1e-06	0.171558	0.426243	0.265175		ENSRNOG00000023446	0.130266	0.14572	0.392009	0.225727
ENSRNOG00000001597	1e-06	0.099312	0.426226	0.285888		ENSRNOG00000021081	1e-06	0.093407	0.391935	0.204616
ENSRNOG00000029995	1e-06	0.126628	0.426209	0.265746		ENSRNOG00000023540	0.103945	0.149816	0.391753	0.216933
ENSRNOG00000013971	1e-06	0.123728	0.425903	0.245455		ENSRNOG00000033860	0.040054	0.089289	0.39169	0.217705
ENSRNOG00000037559	0.166327	0.144626	0.425866	0.25605		ENSRNOG00000022326	0.043197	0.117849	0.391676	0.211666
ENSRNOG00000008551	1e-06	0.113437	0.425736	0.246789		ENSRNOG00000027646	0.084344	0.099079	0.391635	0.197457
ENSRNOG00000018567	1e-06	0.119025	0.425447	0.288163		ENSRNOG00000042786	1e-06	0.107355	0.391611	0.214282
ENSRNOG00000020552	0.076765	0.095818	0.425371	0.252969		ENSRNOG00000001027	0.195575	0.164432	0.391439	0.22375
ENSRNOG00000017542	1e-06	0.144311	0.425335	0.25578		ENSRNOG00000018012	1e-06	0.117084	0.391365	0.211274
ENSRNOG00000028517	1e-06	0.107032	0.425074	0.278657		ENSRNOG00000010807	1e-06	0.099943	0.390929	0.209365
ENSRNOG00000010552	1e-06	0.118138	0.425013	0.259811		ENSRNOG00000040502	0.095193	0.122953	0.39056	0.207477
ENSRNOG00000018884	0.10753	0.139983	0.425013	0.280277		ENSRNOG00000013741	0.07502	0.110029	0.390555	0.213032
ENSRNOG00000037429	1e-06	0.121185	0.424856	0.272962		ENSRNOG00000029944	1e-06	0.135129	0.390333	0.209226
ENSRNOG00000008316	1e-06	0.11613	0.42482	0.278324		ENSRNOG00000042868	0.016012	0.078463	0.390258	0.219416
ENSRNOG00000021267	0.026661	0.108075	0.424813	0.25685		ENSRNOG00000015156	0.390379	0.139912	0.390108	0.195734
ENSRNOG00000027658	0.118972	0.112994	0.424731	0.271878		ENSRNOG00000034079	0.341013	0.192854	0.390097	0.219209
ENSRNOG00000014739	0.018051	0.094392	0.424471	0.248187		ENSRNOG00000006059	0.04207	0.089225	0.390004	0.196356
ENSRNOG00000022110	1e-06	0.121472	0.424437	0.273197		ENSRNOG00000025491	1e-06	0.087626	0.389834	0.196637
ENSRNOG00000042594	0.062517	0.130045	0.424233	0.257489		ENSRNOG00000012467	0.109625	0.12512	0.389803	0.218249
ENSRNOG00000028956	0.001715	0.10844	0.423675	0.284229		ENSRNOG00000025404	0.169269	0.139782	0.389731	0.20708
ENSRNOG00000015719	1e-06	0.112736	0.423584	0.286394		ENSRNOG00000035505	0.329885	0.154206	0.389715	0.211681
ENSRNOG00000031092	0.189443	0.173425	0.423423	0.26516		ENSRNOG00000014697	1e-06	0.110586	0.38963	0.182075
ENSRNOG00000042854	1e-06	0.108498	0.423019	0.258927		ENSRNOG00000013351	1e-06	0.09003	0.389593	0.209078
ENSRNOG00000044439	0.143537	0.13049	0.422969	0.274998		ENSRNOG00000029221	0.077855	0.113547	0.389576	0.233362
ENSRNOG00000004998	1e-06	0.127449	0.422775	0.237246		ENSRNOG00000012930	1e-06	0.104109	0.389452	0.206512
ENSRNOG00000017467	1e-06	0.107479	0.422743	0.256551		ENSRNOG00000017421	0.069153	0.120134	0.389352	0.200567
ENSRNOG00000028105	1e-06	0.128655	0.422431	0.252306		ENSRNOG00000002423	0.077893	0.150262	0.389254	0.222707
ENSRNOG00000043569	1e-06	0.132154	0.422403	0.283806		ENSRNOG00000017372	0.110154	0.13349	0.389034	0.204667
ENSRNOG00000037443	1e-06	0.108032	0.422358	0.237032		ENSRNOG00000007887	1e-06	0.092691	0.388979	0.179127
ENSRNOG00000014868	0.527378	0.186623	0.422144	0.233792		ENSRNOG00000023206	0.017217	0.077405	0.388955	0.189469
ENSRNOG00000019348	1e-06	0.092235	0.422133	0.259408		ENSRNOG00000014980	1e-06	0.114904	0.388863	0.213759
ENSRNOG00000008616	1e-06	0.136897	0.421838	0.263384		ENSRNOG00000011844	0.033388	0.100796	0.388787	0.195694
ENSRNOG00000004283	1e-06	0.09246	0.421818	0.284866		ENSRNOG00000036625	0.052428	0.097957	0.388778	0.221118
ENSRNOG00000029429	1e-06	0.146676	0.421717	0.271828		ENSRNOG00000041689	1e-06	0.117208	0.388636	0.203632
ENSRNOG00000006963	0.105585	0.125938	0.421606	0.25488		ENSRNOG00000008924	1e-06	0.099222	0.388585	0.200017
ENSRNOG00000002214	1e-06	0.092098	0.421552	0.245296		ENSRNOG00000003946	0.269837	0.162568	0.388555	0.229301
ENSRNOG00000002979	0.574855	0.167476	0.421462	0.213383		ENSRNOG00000007925	0.161924	0.148078	0.388537	0.217325
ENSRNOG00000019268	1e-06	0.119139	0.421289	0.261283		ENSRNOG00000001295	0.217168	0.169695	0.388423	0.216881
ENSRNOG00000022054	0.020612	0.093334	0.420943	0.257962		ENSRNOG00000020299	0.314897	0.172016	0.388412	0.215438
ENSRNOG00000030027	1e-06	0.125152	0.420891	0.276113		ENSRNOG00000017085	1e-06	0.080874	0.38838	0.207138
ENSRNOG00000016965	0.056328	0.138894	0.420886	0.249805		ENSRNOG00000008375	1e-06	0.098726	0.388315	0.196066
ENSRNOG00000021072	0.188872	0.192957	0.420838	0.259175		ENSRNOG00000018392	1e-06	0.084815	0.38826	0.193703
ENSRNOG00000040448	1e-06	0.12254	0.420286	0.264088		ENSRNOG00000042223	1e-06	0.098917	0.388233	0.216243
ENSRNOG00000009390	1e-06	0.10924	0.420265	0.24534		ENSRNOG00000030317	0.06023	0.115636	0.388211	0.229477
ENSRNOG00000021463	1e-06	0.121058	0.420237	0.253451		ENSRNOG00000027514	1e-06	0.088559	0.3881	0.220185
ENSRNOG00000034013	1e-06	0.127057	0.420228	0.237555		ENSRNOG00000038282	0.172672	0.134865	0.387969	0.214369
ENSRNOG00000008569	0.12934	0.164539	0.420076	0.261157		ENSRNOG00000008067	1e-06	0.093302	0.387857	0.221342
ENSRNOG00000027320	0.579931	0.174852	0.420068	0.234434		ENSRNOG00000042939	0.440935	0.170855	0.387806	0.229247
ENSRNOG00000030572	0.120423	0.143082	0.420044	0.248649		ENSRNOG00000026965	0.026353	0.079199	0.387707	0.200284
ENSRNOG00000000480	1e-06	0.131255	0.419894	0.251526		ENSRNOG00000001878	1e-06	0.120612	0.387502	0.201569
ENSRNOG00000019616	1e-06	0.126628	0.419357	0.251142		ENSRNOG00000043914	0.067234	0.11264	0.387386	0.213874
ENSRNOG00000019422	1e-06	0.142367	0.419338	0.284972		ENSRNOG00000040517	1e-06	0.096716	0.387344	0.208776
ENSRNOG00000024462	1e-06	0.116393	0.419172	0.257516		ENSRNOG00000016790	0.001693	0.070489	0.387123	0.204867
ENSRNOG00000017072	0.136091	0.124178	0.418964	0.254155		ENSRNOG00000041133	0.035479	0.090135	0.38698	0.220683
ENSRNOG00000024568	0.018289	0.100769	0.418867	0.290108		ENSRNOG00000019295	0.303429	0.176961	0.386954	0.204697
ENSRNOG00000018319	1e-06	0.120991	0.418849	0.274929		ENSRNOG00000038422	1e-06	0.108642	0.386664	0.21332
ENSRNOG00000041428	0.143461	0.175199	0.418638	0.26147		ENSRNOG00000034228	0.175716	0.13197	0.386364	0.231269
ENSRNOG00000021295	1e-06	0.113201	0.418501	0.281142		ENSRNOG00000003941	1e-06	0.106083	0.386297	0.225635
ENSRNOG00000016026	0.031685	0.122179	0.418195	0.287747		ENSRNOG00000043649	1e-06	0.121186	0.385992	0.214271
ENSRNOG00000017673	1e-06	0.116346	0.418161	0.252226		ENSRNOG00000008004	1e-06	0.077273	0.385953	0.201976
ENSRNOG00000016528	1e-06	0.113369	0.418028	0.232048		ENSRNOG00000012295	1e-06	0.092348	0.385876	0.19001
ENSRNOG00000015049	0.010768	0.08118	0.41783	0.261978		ENSRNOG00000013947	0.034581	0.09858	0.385808	0.239188
ENSRNOG00000021533	1e-06	0.121788	0.417398	0.282182		ENSRNOG00000016043	0.006726	0.091798	0.385787	0.205019
ENSRNOG00000018450	0.013244	0.092329	0.417293	0.289263		ENSRNOG00000011417	0.058518	0.122004	0.38577	0.223864
ENSRNOG00000000247	0.102348	0.141068	0.417259	0.26356		ENSRNOG00000005257	1e-06	0.111654	0.385418	0.214404
ENSRNOG00000029280	1e-06	0.113785	0.417195	0.259811		ENSRNOG00000017940	0.194161	0.161472	0.385239	0.217781
ENSRNOG00000017956	0.019042	0.117873	0.416747	0.239573		ENSRNOG00000001588	0.080457	0.103766	0.385229	0.218034
ENSRNOG00000026055	1e-06	0.072778	0.416468	0.249919		ENSRNOG00000027843	0.176082	0.162107	0.385179	0.219841
ENSRNOG00000000956	1e-06	0.08284	0.416308	0.243397		ENSRNOG00000019553	1e-06	0.12192	0.38513	0.198737
ENSRNOG00000037219	1e-06	0.107599	0.416263	0.238352		ENSRNOG00000023322	0.14962	0.129161	0.385127	0.223543
ENSRNOG00000017003	0.095254	0.153568	0.416107	0.243795		ENSRNOG00000004560	1e-06	0.109525	0.385014	0.198814
ENSRNOG00000037274	0.165885	0.164095	0.416089	0.23099		ENSRNOG00000023902	0.061579	0.10254	0.384904	0.218749
ENSRNOG00000008859	1e-06	0.12816	0.415717	0.284276		ENSRNOG00000002004	1e-06	0.082644	0.384743	0.197168
ENSRNOG00000022040	0.073533	0.126803	0.415605	0.24288		ENSRNOG00000006328	1e-06	0.089603	0.384584	0.194845
ENSRNOG00000001271	1e-06	0.121138	0.415441	0.257569		ENSRNOG00000001945	0.093065	0.117382	0.384511	0.218968
ENSRNOG00000035523	1e-06	0.098142	0.415407	0.254207		ENSRNOG00000013394	1e-06	0.106039	0.384417	0.216929
ENSRNOG00000043675	0.164985	0.182914	0.415379	0.256756		ENSRNOG00000000282	0.061379	0.111513	0.384263	0.2132
ENSRNOG00000045174	1e-06	0.133418	0.415373	0.240942		ENSRNOG00000023739	0.051099	0.096514	0.384256	0.219247
ENSRNOG00000045224	1e-06	0.143575	0.415362	0.262392		ENSRNOG00000032274	0.048194	0.089078	0.384238	0.213931
ENSRNOG00000001551	0.444996	0.186925	0.415339	0.229718		ENSRNOG00000037857	1e-06	0.132503	0.383909	0.22903
ENSRNOG00000043644	1e-06	0.130695	0.415308	0.262207		ENSRNOG00000036873	0.052899	0.117881	0.38388	0.205082
ENSRNOG00000042128	1e-06	0.111938	0.415113	0.22836		ENSRNOG00000037352	1e-06	0.112203	0.383819	0.197409
ENSRNOG00000035105	1e-06	0.131954	0.414959	0.272334		ENSRNOG00000017003	1e-06	0.101952	0.383705	0.203805
ENSRNOG00000007902	1e-06	0.138398	0.414938	0.248911		ENSRNOG00000003278	1e-06	0.090513	0.383665	0.192392
ENSRNOG00000005276	1e-06	0.094109	0.41489	0.248427		ENSRNOG00000015644	1e-06	0.100557	0.383421	0.190217
ENSRNOG00000043377	0.011508	0.126686	0.414685	0.27029		ENSRNOG00000007000	0.099925	0.122729	0.38321	0.222555
ENSRNOG00000018691	1e-06	0.114975	0.414662	0.260836		ENSRNOG00000032181	0.08443	0.119867	0.383142	0.210697
ENSRNOG00000027863	1e-06	0.10023	0.414569	0.293374		ENSRNOG00000011856	1e-06	0.097719	0.383023	0.211971
ENSRNOG00000040613	1e-06	0.102463	0.41439	0.260987		ENSRNOG00000007304	0.128858	0.141398	0.382973	0.202635
ENSRNOG00000004269	1e-06	0.128478	0.414348	0.25245		ENSRNOG00000010450	0.084871	0.135204	0.38287	0.218113
ENSRNOG00000012053	1e-06	0.125382	0.414303	0.251361		ENSRNOG00000014942	0.020877	0.084435	0.382751	0.218401
ENSRNOG00000037407	0.114102	0.13481	0.414285	0.284681		ENSRNOG00000016671	0.167114	0.147682	0.382673	0.216335
ENSRNOG00000036823	0.098799	0.154133	0.414013	0.263548		ENSRNOG00000016229	0.036206	0.105127	0.382379	0.205213
ENSRNOG00000014310	0.073468	0.132545	0.413851	0.257756		ENSRNOG00000043572	0.038477	0.097654	0.382334	0.212031
ENSRNOG00000026295	1e-06	0.144466	0.41384	0.253159		ENSRNOG00000042174	1e-06	0.096253	0.382054	0.220644
ENSRNOG00000037331	1e-06	0.129738	0.41384	0.265227		ENSRNOG00000018823	1e-06	0.088123	0.382036	0.207472
ENSRNOG00000037758	0.168161	0.184605	0.413531	0.258947		ENSRNOG00000018355	0.108879	0.124139	0.381996	0.205831
ENSRNOG00000028129	1e-06	0.115203	0.413419	0.264662		ENSRNOG00000018351	0.019182	0.074725	0.381973	0.2028
ENSRNOG00000014464	1e-06	0.114792	0.413299	0.235463		ENSRNOG00000005344	0.084118	0.104712	0.381782	0.208702
ENSRNOG00000037794	0.586837	0.154574	0.413162	0.237566		ENSRNOG00000000926	0.105171	0.136209	0.381651	0.214495
ENSRNOG00000004737	0.209461	0.164583	0.413049	0.25807		ENSRNOG00000020239	0.197924	0.131984	0.381223	0.203547
ENSRNOG00000013751	1e-06	0.09461	0.412957	0.254866		ENSRNOG00000021573	0.014296	0.092188	0.381132	0.201907
ENSRNOG00000004549	1e-06	0.129755	0.412937	0.257362		ENSRNOG00000013423	0.055451	0.098313	0.380539	0.216286
ENSRNOG00000002944	1e-06	0.134978	0.412892	0.282224		ENSRNOG00000031952	0.077329	0.118313	0.380465	0.219794
ENSRNOG00000035055	1e-06	0.109244	0.412451	0.252174		ENSRNOG00000003753	0.144174	0.135852	0.380413	0.219977
ENSRNOG00000005703	1e-06	0.159588	0.41215	0.26325		ENSRNOG00000027518	1e-06	0.095659	0.38031	0.222683
ENSRNOG00000021758	0.353243	0.203507	0.412059	0.243695		ENSRNOG00000000903	0.051773	0.107381	0.380303	0.207042
ENSRNOG00000007081	1e-06	0.11161	0.412006	0.277448		ENSRNOG00000021413	1e-06	0.080112	0.380299	0.193093
ENSRNOG00000023348	0.184791	0.166104	0.411914	0.264906		ENSRNOG00000005624	1e-06	0.13595	0.380259	0.202479
ENSRNOG00000014367	1e-06	0.125153	0.411416	0.260536		ENSRNOG00000010526	1e-06	0.115347	0.380257	0.224601
ENSRNOG00000011355	0.048064	0.137736	0.411381	0.226697		ENSRNOG00000018934	0.078656	0.128537	0.380026	0.215532
ENSRNOG00000005525	0.031313	0.091826	0.41128	0.258785		ENSRNOG00000030146	0.106745	0.121975	0.380019	0.20193
ENSRNOG00000037426	1e-06	0.072114	0.411227	0.238155		ENSRNOG00000035524	1e-06	0.080382	0.379913	0.204191
ENSRNOG00000038431	1e-06	0.105104	0.411186	0.249137		ENSRNOG00000029966	1e-06	0.105122	0.379878	0.205294
ENSRNOG00000009474	0.192172	0.164224	0.410822	0.259794		ENSRNOG00000010730	1e-06	0.097578	0.379864	0.213862
ENSRNOG00000006785	1e-06	0.155557	0.41082	0.253622		ENSRNOG00000028166	0.094798	0.101971	0.379787	0.201121
ENSRNOG00000030016	0.066249	0.129215	0.410696	0.262817		ENSRNOG00000023320	1e-06	0.089085	0.379574	0.227689
ENSRNOG00000026239	0.589584	0.187281	0.410415	0.240417		ENSRNOG00000005669	1e-06	0.092315	0.379536	0.215761
ENSRNOG00000042044	1e-06	0.115193	0.410367	0.274496		ENSRNOG00000008626	1e-06	0.07848	0.379456	0.189295
ENSRNOG00000037453	0.24104	0.183845	0.410323	0.232991		ENSRNOG00000029594	0.020643	0.076158	0.379422	0.190876
ENSRNOG00000001081	1e-06	0.111031	0.410288	0.232327		ENSRNOG00000028602	1e-06	0.119668	0.37941	0.2
ENSRNOG00000001272	0.121671	0.142144	0.41026	0.266039		ENSRNOG00000026361	0.044902	0.099145	0.379308	0.220895
ENSRNOG00000019453	0.176766	0.161068	0.410226	0.240509		ENSRNOG00000001128	0.179806	0.146012	0.379245	0.206711
ENSRNOG00000008298	0.119355	0.14845	0.410084	0.267148		ENSRNOG00000025233	0.084556	0.111927	0.379242	0.218484
ENSRNOG00000007722	0.062731	0.106473	0.41006	0.288362		ENSRNOG00000022605	0.292642	0.158656	0.379177	0.209522
ENSRNOG00000000399	0.003638	0.10268	0.410034	0.266692		ENSRNOG00000013502	0.099205	0.134347	0.379046	0.230915
ENSRNOG00000018003	1e-06	0.110652	0.410006	0.26659		ENSRNOG00000020024	0.003648	0.07412	0.378905	0.199375
ENSRNOG00000010458	1e-06	0.139033	0.410003	0.247478		ENSRNOG00000005528	1e-06	0.108339	0.378807	0.220556
ENSRNOG00000007284	0.142853	0.152471	0.409974	0.276659		ENSRNOG00000028771	1e-05	0.078512	0.378781	0.206026
ENSRNOG00000001769	1e-06	0.128145	0.409933	0.251189		ENSRNOG00000015868	1e-06	0.093934	0.37874	0.205704
ENSRNOG00000041354	1e-06	0.09487	0.409929	0.221416		ENSRNOG00000021042	0.162565	0.139597	0.378478	0.220347
ENSRNOG00000004301	1e-06	0.11355	0.409808	0.254612		ENSRNOG00000011955	0.143328	0.124009	0.378273	0.208365
ENSRNOG00000018651	1e-06	0.08594	0.409764	0.240047		ENSRNOG00000011007	0.24306	0.175335	0.378224	0.219612
ENSRNOG00000007661	1e-06	0.122652	0.409455	0.262985		ENSRNOG00000020906	0.36142	0.166098	0.378183	0.21271
ENSRNOG00000010482	0.015508	0.109081	0.409233	0.260347		ENSRNOG00000008839	0.048318	0.113839	0.377983	0.218811
ENSRNOG00000004918	1e-06	0.120865	0.409207	0.273751		ENSRNOG00000036056	1e-06	0.148813	0.37795	0.20635
ENSRNOG00000016932	1e-06	0.112472	0.409162	0.245316		ENSRNOG00000024928	0.048092	0.100648	0.377931	0.219886
ENSRNOG00000033477	1e-06	0.104366	0.40915	0.217846		ENSRNOG00000013013	0.01273	0.095984	0.377783	0.196188
ENSRNOG00000001892	1e-06	0.116568	0.408986	0.284361		ENSRNOG00000040488	0.081176	0.110208	0.377766	0.224422
ENSRNOG00000027871	1e-06	0.07961	0.408963	0.281119		ENSRNOG00000042029	1e-06	0.096909	0.377687	0.214856
ENSRNOG00000032660	1e-06	0.129296	0.408901	0.280477		ENSRNOG00000035860	0.06967	0.108106	0.377603	0.223066
ENSRNOG00000015895	0.109607	0.14798	0.408751	0.24701		ENSRNOG00000002114	1e-06	0.112144	0.377398	0.204836
ENSRNOG00000020904	1e-06	0.143837	0.408664	0.27258		ENSRNOG00000039640	0.076088	0.110178	0.377352	0.220141
ENSRNOG00000030688	0.439047	0.200745	0.408447	0.256305		ENSRNOG00000007081	0.176241	0.134824	0.377274	0.216388
ENSRNOG00000043918	0.005169	0.095096	0.408377	0.25985		ENSRNOG00000039479	1e-06	0.116905	0.377264	0.238212
ENSRNOG00000008949	1e-06	0.134601	0.408073	0.265676		ENSRNOG00000012481	0.258224	0.14228	0.377262	0.211141
ENSRNOG00000008424	0.010549	0.089946	0.407814	0.27496		ENSRNOG00000003095	1e-06	0.124101	0.376974	0.200541
ENSRNOG00000024645	1e-06	0.075037	0.407754	0.254442		ENSRNOG00000014059	0.106048	0.141317	0.376946	0.22819
ENSRNOG00000006110	0.021786	0.096479	0.407513	0.268403		ENSRNOG00000012100	0.048593	0.104777	0.376904	0.201027
ENSRNOG00000027623	1e-06	0.133309	0.407381	0.280752		ENSRNOG00000008080	0.311945	0.172829	0.376857	0.206813
ENSRNOG00000038984	1e-06	0.12364	0.407299	0.243977		ENSRNOG00000016039	0.070202	0.107455	0.376842	0.210816
ENSRNOG00000041527	1e-06	0.114081	0.407253	0.263867		ENSRNOG00000034254	1e-06	0.103341	0.376582	0.190018
ENSRNOG00000014705	0.188022	0.153542	0.407046	0.261579		ENSRNOG00000037244	0.023945	0.094708	0.376493	0.201971
ENSRNOG00000022094	1e-06	0.133977	0.406799	0.245646		ENSRNOG00000003616	1e-06	0.107384	0.376399	0.206147
ENSRNOG00000019848	1e-06	0.14122	0.406753	0.226672		ENSRNOG00000039903	1e-06	0.107981	0.376366	0.206302
ENSRNOG00000004226	0.036007	0.109272	0.406701	0.269796		ENSRNOG00000002475	0.276112	0.188518	0.376227	0.223218
ENSRNOG00000007422	0.316288	0.177709	0.406672	0.267055		ENSRNOG00000004382	1e-06	0.106989	0.376005	0.214022
ENSRNOG00000020850	0.030511	0.109657	0.406671	0.263121		ENSRNOG00000014779	0.192239	0.142217	0.375932	0.194427
ENSRNOG00000012881	1e-06	0.095799	0.406668	0.253499		ENSRNOG00000027359	0.045587	0.108699	0.375858	0.228887
ENSRNOG00000035786	0.141907	0.175452	0.406605	0.258464		ENSRNOG00000020287	0.465671	0.156053	0.375777	0.19579
ENSRNOG00000015508	0.01887	0.113088	0.406579	0.260684		ENSRNOG00000005096	0.17305	0.147564	0.375602	0.204654
ENSRNOG00000023269	0.011072	0.095018	0.406494	0.272899		ENSRNOG00000013786	0.087682	0.148057	0.375583	0.234989
ENSRNOG00000026229	0.07642	0.124244	0.406433	0.240853		ENSRNOG00000003251	0.163337	0.150671	0.375468	0.219847
ENSRNOG00000043465	1e-06	0.154115	0.406381	0.273904		ENSRNOG00000014518	1e-06	0.082748	0.374813	0.209231
ENSRNOG00000016875	1e-06	0.086846	0.406372	0.270725		ENSRNOG00000011575	0.067371	0.134647	0.374553	0.234849
ENSRNOG00000009411	1e-06	0.08614	0.406282	0.247601		ENSRNOG00000033992	0.085395	0.119778	0.374483	0.210322
ENSRNOG00000004641	1e-06	0.089936	0.406072	0.258225		ENSRNOG00000006925	1e-06	0.100544	0.374443	0.205399
ENSRNOG00000005071	0.06131	0.128988	0.4058	0.260885		ENSRNOG00000007866	0.181665	0.151895	0.374438	0.214831
ENSRNOG00000005291	1e-06	0.101797	0.405794	0.254819		ENSRNOG00000005739	0.132511	0.116951	0.373992	0.197608
ENSRNOG00000015153	1e-06	0.11164	0.405766	0.25774		ENSRNOG00000000428	1e-06	0.099845	0.373991	0.183836
ENSRNOG00000029910	0.452569	0.188432	0.405714	0.240957		ENSRNOG00000007356	0.086692	0.095435	0.373936	0.208864
ENSRNOG00000014684	1e-06	0.138814	0.405288	0.276526		ENSRNOG00000021198	0.289576	0.15141	0.373742	0.207548
ENSRNOG00000012405	0.595266	0.179713	0.404733	0.25518		ENSRNOG00000025895	0.065019	0.108765	0.373691	0.209121
ENSRNOG00000035644	1e-06	0.06902	0.404724	0.247801		ENSRNOG00000020991	0.149212	0.144981	0.373676	0.217655
ENSRNOG00000008440	1e-06	0.08929	0.40425	0.246731		ENSRNOG00000031737	0.052154	0.102881	0.373614	0.212998
ENSRNOG00000003952	1e-06	0.112574	0.404182	0.252377		ENSRNOG00000020578	0.100507	0.103359	0.373509	0.202995
ENSRNOG00000014882	1e-06	0.12473	0.40415	0.270145		ENSRNOG00000037471	0.258813	0.155715	0.373414	0.226816
ENSRNOG00000013300	0.231716	0.159164	0.404087	0.250297		ENSRNOG00000018938	0.094118	0.13255	0.3734	0.208221
ENSRNOG00000016237	1e-06	0.08725	0.404001	0.248272		ENSRNOG00000005609	0.077609	0.116738	0.373369	0.217369
ENSRNOG00000011425	0.09627	0.136218	0.403996	0.248508		ENSRNOG00000004637	1e-06	0.069245	0.372915	0.193815
ENSRNOG00000018621	1e-06	0.108545	0.403983	0.272692		ENSRNOG00000022616	1e-06	0.094961	0.372842	0.230437
ENSRNOG00000032878	1e-06	0.11657	0.403595	0.300033		ENSRNOG00000020470	0.265091	0.14364	0.372827	0.204192
ENSRNOG00000026861	0.007329	0.100149	0.40355	0.246545		ENSRNOG00000014516	0.436272	0.174833	0.372607	0.199469
ENSRNOG00000002523	1e-06	0.118042	0.403542	0.256302		ENSRNOG00000037254	0.042478	0.114879	0.372585	0.215431
ENSRNOG00000037198	0.069129	0.126877	0.403447	0.252977		ENSRNOG00000026178	0.037187	0.085681	0.372506	0.21394
ENSRNOG00000009324	0.004176	0.094638	0.403406	0.245179		ENSRNOG00000044468	1e-06	0.112978	0.372399	0.195798
ENSRNOG00000008322	0.045723	0.114896	0.403322	0.236049		ENSRNOG00000003498	1e-06	0.089855	0.372391	0.178155
ENSRNOG00000015396	1e-06	0.138135	0.403226	0.255733		ENSRNOG00000020006	1e-06	0.102569	0.372074	0.194257
ENSRNOG00000018200	0.1588	0.163909	0.403202	0.282011		ENSRNOG00000008850	1e-06	0.097035	0.372059	0.197196
ENSRNOG00000001242	0.159983	0.143716	0.403181	0.280107		ENSRNOG00000014654	0.168779	0.135826	0.372058	0.229931
ENSRNOG00000001061	1e-06	0.109887	0.403163	0.276808		ENSRNOG00000027230	0.120094	0.144807	0.371808	0.211432
ENSRNOG00000039331	0.251212	0.214241	0.403119	0.257385		ENSRNOG00000036171	0.060214	0.103044	0.371764	0.220151
ENSRNOG00000014625	0.071499	0.132482	0.402974	0.297557		ENSRNOG00000002645	1e-06	0.111318	0.371729	0.207983
ENSRNOG00000011938	1e-06	0.086155	0.40292	0.25092		ENSRNOG00000016093	1e-06	0.096731	0.371619	0.206959
ENSRNOG00000014398	1e-06	0.114445	0.402644	0.266701		ENSRNOG00000028114	0.047512	0.098184	0.37155	0.215103
ENSRNOG00000015636	0.074204	0.12649	0.402554	0.269849		ENSRNOG00000013859	0.117915	0.134076	0.371325	0.211268
ENSRNOG00000009333	1e-06	0.120635	0.402478	0.225308		ENSRNOG00000022391	0.008314	0.086282	0.371313	0.186342
ENSRNOG00000016845	1e-06	0.120985	0.402412	0.274273		ENSRNOG00000011467	0.048196	0.118926	0.3713	0.214922
ENSRNOG00000001947	1e-06	0.120452	0.40197	0.246263		ENSRNOG00000042126	1e-06	0.111001	0.371078	0.208087
ENSRNOG00000012228	1e-06	0.114133	0.401815	0.239484		ENSRNOG00000008785	1e-06	0.116144	0.370993	0.223101
ENSRNOG00000034266	1e-06	0.120987	0.40177	0.248462		ENSRNOG00000021855	0.066389	0.12298	0.370962	0.21717
ENSRNOG00000027433	0.036248	0.110141	0.401733	0.277753		ENSRNOG00000003718	1e-06	0.088173	0.370935	0.21769
ENSRNOG00000025612	0.028917	0.137189	0.401714	0.271456		ENSRNOG00000017419	1e-06	0.108049	0.370893	0.219691
ENSRNOG00000000014	0.502026	0.181392	0.401706	0.222627		ENSRNOG00000018262	0.241195	0.152047	0.370716	0.203745
ENSRNOG00000040971	1e-06	0.096491	0.401626	0.255478		ENSRNOG00000021685	1e-06	0.108128	0.37069	0.215259
ENSRNOG00000024934	1e-06	0.098553	0.401625	0.259135		ENSRNOG00000028598	1e-06	0.112539	0.370389	0.207301
ENSRNOG00000041517	1e-06	0.107918	0.401522	0.233711		ENSRNOG00000026616	0.098832	0.103546	0.370382	0.194745
ENSRNOG00000011171	0.0005	0.077681	0.401356	0.253598		ENSRNOG00000020225	1e-06	0.086173	0.370318	0.185858
ENSRNOG00000017657	0.033251	0.125453	0.401199	0.255541		ENSRNOG00000012420	0.154709	0.149238	0.37008	0.220072
ENSRNOG00000019942	1e-06	0.103056	0.401142	0.242165		ENSRNOG00000039157	0.061558	0.104148	0.37007	0.21707
ENSRNOG00000026636	1e-06	0.129399	0.401019	0.265842		ENSRNOG00000019977	0.139184	0.151813	0.370021	0.217418
ENSRNOG00000011937	1e-06	0.111189	0.400909	0.255531		ENSRNOG00000007943	0.001634	0.086151	0.370007	0.201497
ENSRNOG00000032918	1e-06	0.143685	0.400858	0.247643		ENSRNOG00000012480	0.156474	0.148413	0.3699	0.220613
ENSRNOG00000001128	0.086128	0.120392	0.400836	0.266356		ENSRNOG00000040406	1e-06	0.104932	0.369836	0.194797
ENSRNOG00000001276	0.397016	0.188538	0.400805	0.254142		ENSRNOG00000002578	1e-06	0.076997	0.369707	0.212924
ENSRNOG00000008146	1e-06	0.079268	0.40063	0.290211		ENSRNOG00000014879	1e-06	0.096608	0.369691	0.211716
ENSRNOG00000021224	1e-06	0.088507	0.400469	0.267563		ENSRNOG00000028756	0.358426	0.171121	0.369553	0.210199
ENSRNOG00000014035	0.018848	0.110379	0.400303	0.269572		ENSRNOG00000031739	1e-06	0.08672	0.369504	0.201697
ENSRNOG00000017413	0.022159	0.108985	0.4003	0.286269		ENSRNOG00000009536	1e-06	0.091136	0.369337	0.208627
ENSRNOG00000033996	1e-06	0.101063	0.400133	0.297513		ENSRNOG00000015117	0.134718	0.144181	0.369302	0.208204
ENSRNOG00000020493	0.105014	0.12108	0.399932	0.280178		ENSRNOG00000013663	0.217682	0.154196	0.369185	0.21405
ENSRNOG00000004402	1e-06	0.127295	0.39982	0.277539		ENSRNOG00000004622	0.076447	0.12134	0.369075	0.212864
ENSRNOG00000032224	0.049873	0.121463	0.399689	0.236525		ENSRNOG00000039283	1e-06	0.09943	0.368948	0.209952
ENSRNOG00000012134	0.126596	0.119464	0.399534	0.244869		ENSRNOG00000034748	1e-06	0.131087	0.368915	0.225389
ENSRNOG00000045433	1e-06	0.124112	0.399427	0.276972		ENSRNOG00000024798	0.153164	0.128274	0.368841	0.239651
ENSRNOG00000004373	1e-06	0.138225	0.399039	0.23787		ENSRNOG00000022524	1e-06	0.080388	0.368755	0.22336
ENSRNOG00000018140	1e-06	0.140326	0.398964	0.269306		ENSRNOG00000008672	0.056959	0.088821	0.368604	0.223073
ENSRNOG00000045195	1e-06	0.131949	0.398764	0.246919		ENSRNOG00000006591	0.467602	0.170687	0.36853	0.202706
ENSRNOG00000004362	1e-06	0.153781	0.398747	0.291152		ENSRNOG00000038867	0.076764	0.114318	0.368528	0.214571
ENSRNOG00000013312	0.021097	0.082712	0.39868	0.256075		ENSRNOG00000002352	0.162728	0.143326	0.368295	0.206964
ENSRNOG00000006411	1e-06	0.120163	0.398673	0.250953		ENSRNOG00000027988	0.124365	0.127583	0.368229	0.208649
ENSRNOG00000038600	0.207654	0.183569	0.398356	0.253775		ENSRNOG00000007291	1e-06	0.098825	0.368129	0.214836
ENSRNOG00000008279	1e-06	0.15538	0.398222	0.259118		ENSRNOG00000010149	0.550645	0.144666	0.368058	0.192326
ENSRNOG00000018225	1e-06	0.153249	0.398166	0.263236		ENSRNOG00000021347	0.108652	0.133111	0.368042	0.196202
ENSRNOG00000025860	1e-06	0.14062	0.39798	0.262986		ENSRNOG00000021776	0.05939	0.099743	0.367815	0.21849
ENSRNOG00000004155	0.265559	0.180109	0.397949	0.27571		ENSRNOG00000016818	0.03471	0.106501	0.367812	0.210253
ENSRNOG00000011756	1e-06	0.138339	0.397838	0.270325		ENSRNOG00000009244	0.076122	0.115599	0.367768	0.208231
ENSRNOG00000031534	0.166096	0.184871	0.397787	0.254744		ENSRNOG00000018783	0.165663	0.139171	0.367748	0.218815
ENSRNOG00000032248	0.079824	0.130449	0.397737	0.278883		ENSRNOG00000010254	0.037709	0.087479	0.367643	0.213086
ENSRNOG00000017468	0.237575	0.170305	0.397692	0.267973		ENSRNOG00000028868	0.037709	0.087479	0.367643	0.213086
ENSRNOG00000033316	0.037556	0.096837	0.39763	0.266186		ENSRNOG00000031775	0.037709	0.087479	0.367643	0.213086
ENSRNOG00000003792	1e-06	0.103244	0.397586	0.248765		ENSRNOG00000042279	0.037709	0.087479	0.367643	0.213086
ENSRNOG00000015602	0.232778	0.173906	0.397496	0.247289		ENSRNOG00000043994	0.037709	0.087479	0.367643	0.213086
ENSRNOG00000009875	0.009162	0.102917	0.397486	0.247107		ENSRNOG00000044128	0.037709	0.087479	0.367643	0.213086
ENSRNOG00000019090	0.025439	0.114533	0.397407	0.258495		ENSRNOG00000025730	1e-06	0.097631	0.367626	0.189352
ENSRNOG00000018789	1e-06	0.100565	0.397311	0.262859		ENSRNOG00000013908	1e-06	0.115686	0.367562	0.217074
ENSRNOG00000019508	0.052428	0.134266	0.397095	0.254087		ENSRNOG00000003861	0.208594	0.144763	0.367368	0.202964
ENSRNOG00000004716	0.439124	0.20994	0.39697	0.2487		ENSRNOG00000013323	1e-06	0.0997	0.367208	0.195746
ENSRNOG00000019808	1e-06	0.104925	0.396803	0.255282		ENSRNOG00000035073	0.036726	0.087643	0.367107	0.213192
ENSRNOG00000011977	1e-06	0.134059	0.396783	0.266915		ENSRNOG00000033313	0.174641	0.143955	0.366805	0.214881
ENSRNOG00000003496	1e-06	0.084877	0.396396	0.242048		ENSRNOG00000011457	1e-06	0.108986	0.36677	0.21895
ENSRNOG00000002550	0.299623	0.183386	0.396217	0.230476		ENSRNOG00000044064	1e-06	0.092956	0.366745	0.194723
ENSRNOG00000028658	1e-06	0.122048	0.396187	0.278635		ENSRNOG00000037489	1e-06	0.11121	0.366742	0.209027
ENSRNOG00000014269	1e-06	0.113282	0.396136	0.263485		ENSRNOG00000013090	1e-06	0.103135	0.36664	0.220618
ENSRNOG00000019394	0.0532	0.102232	0.396076	0.243402		ENSRNOG00000004860	0.033715	0.087709	0.366571	0.178482
ENSRNOG00000007447	0.421783	0.191052	0.395903	0.259609		ENSRNOG00000000186	1e-06	0.10177	0.36643	0.218581
ENSRNOG00000020225	0.029073	0.098942	0.395887	0.276499		ENSRNOG00000005786	1e-06	0.101107	0.366428	0.209355
ENSRNOG00000018736	1e-06	0.107572	0.395543	0.25485		ENSRNOG00000011603	0.062966	0.102831	0.366173	0.197416
ENSRNOG00000042253	0.475457	0.166141	0.395373	0.231475		ENSRNOG00000015354	0.105227	0.125256	0.366102	0.223569
ENSRNOG00000012756	1e-06	0.12674	0.395108	0.268477		ENSRNOG00000042959	0.175676	0.140832	0.366039	0.215652
ENSRNOG00000001889	1e-06	0.116065	0.395079	0.249705		ENSRNOG00000045151	0.06123	0.10164	0.366021	0.221736
ENSRNOG00000018498	1e-06	0.086855	0.395002	0.258879		ENSRNOG00000022489	0.053464	0.101345	0.366012	0.215922
ENSRNOG00000032045	1e-06	0.116691	0.394905	0.221346		ENSRNOG00000029068	1e-06	0.063331	0.365711	0.192332
ENSRNOG00000010515	1e-06	0.136321	0.394854	0.235013		ENSRNOG00000005668	0.236439	0.159864	0.365598	0.207672
ENSRNOG00000029763	1e-06	0.118335	0.394524	0.251531		ENSRNOG00000030126	0.163821	0.144206	0.365483	0.219457
ENSRNOG00000000373	1e-06	0.147663	0.394512	0.240679		ENSRNOG00000016050	0.005913	0.086045	0.365371	0.208873
ENSRNOG00000041671	1e-06	0.135173	0.394425	0.236534		ENSRNOG00000034783	1e-06	0.124569	0.36528	0.214977
ENSRNOG00000014477	1e-06	0.103069	0.394276	0.250869		ENSRNOG00000045009	0.059951	0.102555	0.365179	0.217765
ENSRNOG00000028492	1e-06	0.112273	0.394167	0.243085		ENSRNOG00000030630	0.102491	0.113725	0.365177	0.191059
ENSRNOG00000003699	1e-06	0.077875	0.394162	0.252677		ENSRNOG00000021492	0.118563	0.124515	0.365141	0.197105
ENSRNOG00000007053	1e-06	0.129044	0.394094	0.26645		ENSRNOG00000022260	0.044465	0.093432	0.365115	0.196722
ENSRNOG00000004124	1e-06	0.119018	0.39372	0.243864		ENSRNOG00000027357	1e-06	0.124566	0.365012	0.205873
ENSRNOG00000023639	1e-06	0.120409	0.393514	0.276956		ENSRNOG00000020782	0.056495	0.098515	0.364932	0.207978
ENSRNOG00000043860	1e-06	0.085882	0.393502	0.252599		ENSRNOG00000005016	0.348831	0.16967	0.36493	0.19615
ENSRNOG00000029095	1e-06	0.103089	0.393446	0.270252		ENSRNOG00000029566	0.171583	0.13587	0.364884	0.232139
ENSRNOG00000020333	1e-06	0.10616	0.393436	0.276637		ENSRNOG00000011587	1e-06	0.105125	0.364875	0.201317
ENSRNOG00000001766	1e-06	0.121574	0.393422	0.281378		ENSRNOG00000043059	0.255785	0.171033	0.364835	0.210945
ENSRNOG00000014425	1e-06	0.170738	0.393168	0.239603		ENSRNOG00000030197	0.06415	0.103715	0.364826	0.218106
ENSRNOG00000000697	1e-06	0.106423	0.393131	0.27009		ENSRNOG00000018122	1e-06	0.107545	0.364677	0.214905
ENSRNOG00000003803	0.060901	0.146958	0.392842	0.290504		ENSRNOG00000013832	1e-06	0.069687	0.364536	0.196713
ENSRNOG00000012271	1e-06	0.11351	0.39268	0.268838		ENSRNOG00000001597	0.108622	0.131725	0.364495	0.241754
ENSRNOG00000019184	1e-06	0.102267	0.392632	0.253434		ENSRNOG00000039967	0.086833	0.111997	0.364493	0.218094
ENSRNOG00000000440	1e-06	0.117626	0.392546	0.246255		ENSRNOG00000002851	0.180658	0.150855	0.364477	0.214083
ENSRNOG00000036716	1e-06	0.082955	0.392524	0.248474		ENSRNOG00000042201	0.025546	0.099699	0.36432	0.182017
ENSRNOG00000044309	1e-06	0.086435	0.392322	0.258713		ENSRNOG00000036687	0.076487	0.1106	0.364286	0.216532
ENSRNOG00000011274	1e-06	0.145266	0.392258	0.250105		ENSRNOG00000039304	0.063606	0.104957	0.364245	0.217475
ENSRNOG00000030633	0.032449	0.118051	0.392212	0.264122		ENSRNOG00000008610	0.188392	0.133928	0.364085	0.21468
ENSRNOG00000009421	0.015026	0.088566	0.392193	0.2834		ENSRNOG00000031420	1e-06	0.097675	0.36396	0.180914
ENSRNOG00000014409	0.005261	0.074535	0.391646	0.244175		ENSRNOG00000025584	1e-06	0.09912	0.363784	0.232215
ENSRNOG00000039955	1e-06	0.106139	0.391429	0.274915		ENSRNOG00000006503	1e-06	0.090565	0.363652	0.208171
ENSRNOG00000000655	1e-06	0.092578	0.391426	0.255563		ENSRNOG00000042909	1e-06	0.094044	0.363416	0.218167
ENSRNOG00000016138	1e-06	0.133825	0.391288	0.229943		ENSRNOG00000017133	0.105372	0.147314	0.363349	0.209675
ENSRNOG00000014795	1e-06	0.15221	0.39128	0.273779		ENSRNOG00000008291	0.042195	0.096643	0.363341	0.214638
ENSRNOG00000034230	1e-06	0.144987	0.391144	0.250929		ENSRNOG00000006241	0.157775	0.127377	0.363268	0.209731
ENSRNOG00000012565	1e-06	0.096081	0.391063	0.273594		ENSRNOG00000019342	0.123424	0.132706	0.363267	0.219941
ENSRNOG00000003178	1e-06	0.125298	0.391056	0.269898		ENSRNOG00000009433	0.01291	0.068425	0.363214	0.203995
ENSRNOG00000025242	1e-06	0.071318	0.390838	0.234444		ENSRNOG00000006735	1e-06	0.107898	0.363129	0.21294
ENSRNOG00000028323	1e-06	0.111713	0.390548	0.267994		ENSRNOG00000041372	0.06148	0.103892	0.363043	0.220253
ENSRNOG00000029936	0.318988	0.189626	0.390496	0.272039		ENSRNOG00000007578	0.185256	0.15562	0.362858	0.225619
ENSRNOG00000011491	1e-06	0.128013	0.390482	0.233936		ENSRNOG00000027694	0.122326	0.139671	0.362626	0.220157
ENSRNOG00000043186	1e-06	0.102189	0.39048	0.224988		ENSRNOG00000001069	1e-06	0.105244	0.362616	0.2051
ENSRNOG00000016963	1e-06	0.12417	0.390174	0.252006		ENSRNOG00000034984	0.071643	0.1056	0.362549	0.216795
ENSRNOG00000023404	0.004329	0.096125	0.390121	0.268588		ENSRNOG00000026344	0.302744	0.16412	0.362502	0.19788
ENSRNOG00000039324	1e-06	0.088478	0.389884	0.242007		ENSRNOG00000042973	0.171912	0.137208	0.362423	0.203461
ENSRNOG00000001317	1e-06	0.166864	0.389821	0.249344		ENSRNOG00000022623	0.214731	0.139223	0.362378	0.229008
ENSRNOG00000001629	1e-06	0.11368	0.38924	0.247537		ENSRNOG00000019551	0.091002	0.114317	0.362352	0.219637
ENSRNOG00000010306	0.61082	0.188741	0.389179	0.229651		ENSRNOG00000007284	0.339752	0.184798	0.362268	0.222893
ENSRNOG00000007699	1e-06	0.118237	0.38913	0.262516		ENSRNOG00000017355	1e-06	0.092293	0.362254	0.200389
ENSRNOG00000007850	1e-06	0.111745	0.389036	0.252516		ENSRNOG00000037649	0.001113	0.078901	0.36213	0.213165
ENSRNOG00000010787	1e-06	0.136506	0.388969	0.249991		ENSRNOG00000014585	1e-06	0.085304	0.361956	0.211546
ENSRNOG00000003495	0.032914	0.122981	0.388788	0.271367		ENSRNOG00000015301	0.284715	0.161689	0.36187	0.205187
ENSRNOG00000032708	1e-06	0.114156	0.388763	0.259817		ENSRNOG00000035159	1e-06	0.12346	0.361832	0.23565
ENSRNOG00000038528	0.019751	0.105318	0.388738	0.26452		ENSRNOG00000018829	1e-06	0.131131	0.361786	0.210678
ENSRNOG00000008362	1e-06	0.099538	0.3886	0.233914		ENSRNOG00000020862	1e-06	0.074762	0.361703	0.192923
ENSRNOG00000031544	0.333814	0.192371	0.388558	0.263652		ENSRNOG00000010929	0.166483	0.142677	0.3616	0.205852
ENSRNOG00000011899	1e-06	0.08793	0.388474	0.26903		ENSRNOG00000039480	0.067754	0.104348	0.361506	0.217069
ENSRNOG00000005063	0.17703	0.157082	0.388422	0.242739		ENSRNOG00000044555	0.067754	0.104348	0.361506	0.217069
ENSRNOG00000020625	1e-06	0.094793	0.388371	0.216366		ENSRNOG00000011509	0.167258	0.146544	0.361295	0.210097
ENSRNOG00000010465	1e-06	0.13308	0.388252	0.242797		ENSRNOG00000042907	0.106535	0.109427	0.361145	0.210117
ENSRNOG00000021035	0.343247	0.189845	0.387928	0.224328		ENSRNOG00000021232	1e-06	0.097198	0.361123	0.225776
ENSRNOG00000003191	1e-06	0.152811	0.387777	0.273975		ENSRNOG00000023946	0.036665	0.092563	0.360931	0.200899
ENSRNOG00000027520	1e-06	0.137719	0.387741	0.239154		ENSRNOG00000025497	1e-06	0.111244	0.360904	0.198833
ENSRNOG00000043205	1e-06	0.136481	0.387459	0.246679		ENSRNOG00000027505	0.048531	0.097786	0.360861	0.212009
ENSRNOG00000008017	1e-06	0.111892	0.387334	0.273442		ENSRNOG00000042237	1e-06	0.118069	0.360848	0.210356
ENSRNOG00000008960	1e-06	0.14225	0.387326	0.242842		ENSRNOG00000035899	1e-06	0.138027	0.360827	0.206716
ENSRNOG00000030715	1e-06	0.103265	0.387287	0.284049		ENSRNOG00000006338	1e-06	0.098566	0.360804	0.222546
ENSRNOG00000019143	1e-06	0.094571	0.387279	0.272731		ENSRNOG00000029815	1e-06	0.104489	0.360781	0.207115
ENSRNOG00000002282	1e-06	0.123188	0.387277	0.25134		ENSRNOG00000029733	1e-06	0.074916	0.360773	0.215574
ENSRNOG00000003875	1e-06	0.120834	0.387118	0.25988		ENSRNOG00000000582	0.089655	0.101503	0.360587	0.180037
ENSRNOG00000004162	1e-06	0.12721	0.387099	0.255968		ENSRNOG00000009564	0.197896	0.137463	0.360416	0.232662
ENSRNOG00000009803	1e-06	0.109539	0.386993	0.261036		ENSRNOG00000034153	0.172168	0.150873	0.360399	0.240445
ENSRNOG00000010922	0.008877	0.104446	0.386819	0.253421		ENSRNOG00000042480	1e-06	0.118014	0.360385	0.22783
ENSRNOG00000020684	0.030228	0.107097	0.386683	0.276766		ENSRNOG00000000121	0.043359	0.111822	0.360365	0.209202
ENSRNOG00000000798	1e-06	0.122171	0.386678	0.250004		ENSRNOG00000020432	1e-06	0.088744	0.360134	0.190745
ENSRNOG00000033321	1e-06	0.110293	0.385907	0.258836		ENSRNOG00000014508	1e-06	0.089457	0.360117	0.20308
ENSRNOG00000010994	1e-06	0.124737	0.385666	0.260683		ENSRNOG00000026277	0.294928	0.180656	0.359942	0.21403
ENSRNOG00000005522	1e-06	0.109878	0.385582	0.272754		ENSRNOG00000021503	0.007102	0.062484	0.359932	0.177753
ENSRNOG00000011231	1e-06	0.132082	0.385574	0.238418		ENSRNOG00000003732	0.103428	0.112466	0.359842	0.211192
ENSRNOG00000013508	0.129128	0.145987	0.385553	0.258844		ENSRNOG00000017387	0.061942	0.100418	0.359829	0.215358
ENSRNOG00000018694	1e-06	0.10927	0.385462	0.24525		ENSRNOG00000014347	1e-06	0.124801	0.359799	0.214577
ENSRNOG00000007968	1e-06	0.107025	0.385275	0.275719		ENSRNOG00000005123	0.307977	0.163706	0.359696	0.21733
ENSRNOG00000007636	1e-06	0.096661	0.385101	0.252459		ENSRNOG00000019193	0.03138	0.090523	0.359652	0.207698
ENSRNOG00000000582	0.003687	0.098488	0.385088	0.255954		ENSRNOG00000018293	1e-06	0.11851	0.359647	0.213425
ENSRNOG00000028436	1e-06	0.143076	0.384738	0.270816		ENSRNOG00000009846	0.021375	0.089479	0.35964	0.211921
ENSRNOG00000016410	0.254881	0.192476	0.384731	0.287755		ENSRNOG00000044723	0.073414	0.106217	0.359597	0.216143
ENSRNOG00000002592	0.377455	0.188151	0.384514	0.247074		ENSRNOG00000045076	0.126395	0.124288	0.359204	0.216529
ENSRNOG00000042450	1e-06	0.101859	0.384502	0.243041		ENSRNOG00000025516	0.187022	0.153329	0.359199	0.213199
ENSRNOG00000014956	1e-06	0.107012	0.384471	0.249102		ENSRNOG00000018363	0.196462	0.149254	0.359132	0.222206
ENSRNOG00000040061	1e-06	0.123917	0.384294	0.248579		ENSRNOG00000004503	0.060209	0.107884	0.359125	0.206034
ENSRNOG00000019691	1e-06	0.101241	0.384272	0.269637		ENSRNOG00000011814	0.01305	0.065607	0.359116	0.20888
ENSRNOG00000016204	0.044439	0.102776	0.384256	0.250121		ENSRNOG00000004089	0.309259	0.177683	0.359074	0.211895
ENSRNOG00000002385	1e-06	0.112607	0.384243	0.252025		ENSRNOG00000015550	0.006924	0.100716	0.358983	0.216688
[truncated: 24,566 more rows]

## Sheet: Table S7-3 (HSmice)
Table S7-3. Gene expression variation explained by additive and dominance effect through the whole genome loci and the corresponding standard errors within each tissue of HS mice.
[truncated: 39,559 more rows]

[truncated: 1 more sheets: Table S7-4 (Summary)]
