# Supplementary material for: Dominance is common in mammals and is associated with trans-acting gene expression and alternative splicing
Source: Genome Biol. 2023 Sep 29;24:215. doi: 10.1186/s13059-023-03060-2 (PMC10540365; doi:10.1186/s13059-023-03060-2)
Supplement: Supplementary file 10 — Additional file 10: Table S9. Classification of eQTLs detected by AD Model (Table S9-1, F2 pigs liver tissue; Table S9-2, F2 pigs muscle tissue; Table S9-3, HS rats amygdala genes expression; Table S9-4, HS rats heart genes expression; Table S9-5, amygdala transcripts expression; Table S9-6, heart transcripts expression; Table S9-7, HS mice hippocampus gene expression; Table S9-8, HS mice liver gene expression; Table S9-9, HS mice lung gene expression). Rows with -log10(P)values of ADvsA Model > 6 are in red, remaining rows with -log10(P)values of AD Model> 10 are in blue. [file 13059_2023_3060_MOESM10_ESM.xlsx]

## Sheet: Table S9-1 (F2pigs-Liver)
Table S9-1. Descriptive measures and classification of the significant eQTLs detected by Add-Dom Model of liver genes expression in F2 pigs (Rows with logP_AD_A>6 are in red, remaining rows with logP_AD>10 are in blue).
trait	chr	pos	CI_logP	eQTL_Type	cis_trans	logP_AD_A	logP_AD	logP_A	logP_D	beta_A	beta_D	MAF	thrgenome	thrsuggest	Gene_Chr	Gene_Start	Gene_End	Gene_Name1	Gene_Name2
gnl.UG.Ssc.S40475244	6	16815726	16815726-17464383	PD	trans	15.3996	41.8871	28.6696	11.1522	0.87291	0.478729	0.4826	5.79036	4.48933	6	26353888	26411796	ENSSSCG00000024305	MT3
OVRM1_0115_D06	13	108484081	108418388-108535538	PD	NA	14.6681	46.7873	34.3442	20.7688	-1.05204	0.621953	0.2971	5.77507	4.47404	NA	NA	NA	NA	RARRES1
THY01_0089_H03	7	129233585	129233585-130194533	PD	NA	12.6087	77.5046	67.2659	0.0210054	1.33857	0.427742	0.3534	5.79062	4.48959	NA	NA	NA	NA	HSP90AA1
gnl.UG.Ssc.S39836829	7	130232391	130232391-130232391	OD	NA	11.4663	26.3409	16.8649	26.452	-0.306067	1.28283	0.07596	5.78945	4.48842	NA	NA	NA	NA	C14orf2
THY01_0110_C09	3	115675803	115675803-117308221	OD	NA	11.1498	29.311	20.1913	27.0065	0.467236	-0.872217	0.4851	5.77734	4.47631	NA	NA	NA	NA	GPN1
gnl.UG.Ssc.S17513877	8	32326986	32326986-32326986	CD	NA	10.6482	49.7473	41.2999	31.4452	0.817589	-0.718519	0.275	5.78716	4.48613	NA	NA	NA	NA	RPL9
gnl.UG.Ssc.S22415824	4	98959246	98959246-98959246	PD	cis	10.5462	40.9622	32.5505	6.58103	0.943867	0.370637	0.4572	5.79061	4.48958	4	98901214	98901460	ENSSSCG00000030810	APCS
gnl.UG.Ssc.S46877453	14	3966701	3966701-3966701	PD	cis	10.5034	91.0634	82.9611	24.6189	-1.07219	0.4055	0.3428	5.78978	4.48875	14	3957342	4012424	ENSSSCG00000009594	SPTLC1
OVRM1_0184_H03	10	38171624	38171624-39626717	OD	cis	10.2459	25.5102	17.2357	23.9128	-0.366329	0.757978	0.2388	5.79038	4.48935	10	37388286	37405755	ENSSSCG00000010993	NFX1
gnl.UG.Ssc.S40475244	1	16505961	16505961-16505961	PD	trans	9.73742	30.2938	22.5825	3.4519	0.82109	0.422554	0.3886	5.79036	4.48933	6	26353888	26411796	ENSSSCG00000024305	MT3
gnl.UG.Ssc.S23775562	4	98959246	98959246-98959246	PD	NA	9.42359	37.881	30.552	5.46247	0.942267	0.366937	0.4572	5.78957	4.48854	NA	NA	NA	NA	NA
LVRM1_0073_E05	12	62850561	62850561-62850561	PD	NA	8.92047	70.8821	64.246	6.01389	-1.04927	0.346946	0.4856	5.79005	4.48902	NA	NA	NA	NA	SHMT1
gnl.UG.Ssc.S16514398	7	4855447	4855447-4855447	PD	NA	8.84701	49.4582	42.7859	10.1458	-0.903707	0.40132	0.395	5.78337	4.48234	NA	NA	NA	NA	NA
gnl.UG.Ssc.S35170662	6	41583184	41583184-41716844	PD	cis	8.72294	65.9868	59.5199	5.6801	1.25494	0.333573	0.4627	5.79038	4.48935	6	43241077	43250623	ENSSSCG00000026904	NFKBIB
gnl.UG.Ssc.S18545796	13	195762111	195762111-195762111	OD	trans	8.59115	8.53208	1.2823	4.34618	-0.41457	-0.634697	0.3219	5.79045	4.48942	1	132632471	132679845	ENSSSCG00000004622	NA
gnl.UG.Ssc.S35172870	10	22472673	22472673-22472673	OD	NA	8.52547	39.7161	33.3014	34.1874	-0.619973	0.744376	0.2062	5.76302	4.46199	NA	NA	NA	NA	NA
gnl.UG.Ssc.S5989338	6	3199098	3005254-3199098	OD	NA	8.47197	17.9814	11.341	14.5835	0.350931	-0.56028	0.4398	5.78309	4.48206	NA	NA	NA	NA	NA
LVRM1_0073_E05	6	53833374	53833374-53833374	PD	NA	8.42339	63.9313	57.7492	6.22357	-1.00012	0.344807	0.4955	5.79005	4.48902	NA	NA	NA	NA	SHMT1
gnl.UG.Ssc.S40096094	3	60850148	60850148-60850148	PD	NA	8.3764	31.5517	25.2068	13.2447	-0.875154	0.467462	0.2836	5.76765	4.46662	NA	NA	NA	NA	NA
gnl.UG.Ssc.S50197044	3	139450028	139450028-139450028	OD	NA	8.33827	19.9417	13.4722	21.0479	-0.00644501	-0.849043	0.309	5.78781	4.48678	NA	NA	NA	NA	FAM110C
SPL01_0017_F12	6	146808544	146808544-146906493	PD	cis	8.02716	48.7858	42.9105	2.07364	1.16861	0.357246	0.4886	5.7859	4.48487	6	146702081	146774794	ENSSSCG00000003851	CPT2
gnl.UG.Ssc.S22285438	4	121010319	120752641-121045392	PD	NA	8.00402	45.1548	39.2758	5.50919	-1.0455	0.340386	0.4841	5.78909	4.48806	NA	NA	NA	NA	NA
LVRM1_0161_D10	7	7187201	7187201-7187201	PD	NA	7.79951	23.7734	17.8956	2.03562	0.952475	0.37244	0.3333	5.79062	4.48959	NA	NA	NA	NA	NA
gnl.UG.Ssc.S21554820	11	75009361	75009361-75009361	OD	NA	7.75163	7.02048	0.344926	5.71446	-0.268414	-0.555065	0.3546	5.78726	4.48623	NA	NA	NA	NA	NA
gnl.UG.Ssc.S35172216	2	10827231	10737437-11089701	PD	cis	7.67533	30.8804	25.2204	12.6606	-0.958846	0.499234	0.2303	5.75642	4.45539	2	10855774	10878492	ENSSSCG00000013102	MS4A7
LVRM1_0127_A03	3	74240521	72098620-76408626	OD	trans	7.65569	6.80974	0.0605935	6.60315	0.153305	0.530464	0.3455	5.79062	4.48959	15	134249648	134255270	ENSSSCG00000016207	FAM134A
gnl.UG.Ssc.S35164461	2	8943379	8943379-8943379	OD	trans	7.63337	6.79498	0.0920464	5.58249	0.258353	0.587192	0.31	5.79062	4.48959	10	36618624	36654366	ENSSSCG00000010981	NUDT2
gnl.UG.Ssc.S46877217	2	7190662	6687560-8270193	OD	trans	7.61523	7.0043	0.532982	7.17098	-0.115528	-0.496253	0.4706	5.79062	4.48959	14	122676573	122703102	ENSSSCG00000010569	MGEA5
gnl.UG.Ssc.S35168303	9	145635458	145635458-145871712	OD	trans	7.5653	6.72272	0.0652326	4.27381	0.370328	0.669313	0.2786	5.79062	4.48959	1	293477531	293504330	ENSSSCG00000005514	RAB14
gnl.UG.Ssc.S18553009	18	26440542	26440542-26851622	PD	cis	7.53417	48.6898	43.2932	11.7708	-1.02753	0.355878	0.3756	5.78936	4.48833	18	25969510	26464357	ENSSSCG00000016611	CADPS2
gnl.UG.Ssc.S23693357	7	130232391	130232391-130232391	OD	cis	7.53111	22.5641	16.9339	21.3777	0.44828	-1.01131	0.07596	5.79054	4.48951	7	131028040	131033988	ENSSSCG00000002550	VPS33B
gnl.UG.Ssc.S16762308	6	138646379	137693502-140397044	OD	NA	7.37258	7.19905	1.10328	7.43765	0.107418	-0.511165	0.4835	5.78999	4.48896	NA	NA	NA	NA	RGCC
DCI01_0083_E04	8	19530551	19530551-19530551	OD	NA	7.31713	6.48102	0.0610777	5.44575	0.231946	0.554993	0.3413	5.79062	4.48959	NA	NA	NA	NA	NA
gnl.UG.Ssc.S17515303	12	24496991	24496991-24496991	PD	cis	7.30955	25.2491	19.8817	4.7151	-0.923439	0.579869	0.3617	5.76107	4.46004	12	23968530	23972991	ENSSSCG00000017521	SCRN2
LVRM1_0161_D10	14	119189483	118847724-119250397	PD	NA	7.30802	37.324	32.0676	6.50705	1.01595	0.298728	0.4751	5.79062	4.48959	NA	NA	NA	NA	NA
ITT01_0085_F05	1	299712009	299578776-299712009	OD	trans	7.3064	6.70658	0.536091	6.67206	-0.138145	-0.489815	0.48	5.79062	4.48959	3	16890467	16899578	ENSSSCG00000007738	ASL
gnl.UG.Ssc.S35169154	6	16192666	16192666-16192666	PD	trans	7.26166	35.8628	30.6406	16.6376	-0.78038	0.420562	0.3542	5.78893	4.4879	15	145604288	146097445	NA	PSMD1
gnl.UG.Ssc.S21579944	3	3560915	2932242-3560915	OD	NA	7.25373	6.41397	0.00831256	3.68137	0.541413	0.833169	0.1816	5.78909	4.48806	NA	NA	NA	NA	ZCCHC6
gnl.UG.Ssc.S46878749	7	5484870	5484870-5484870	OD	trans	7.22342	6.38422	0.00375084	4.70013	0.309898	0.613141	0.3043	5.79062	4.48959	7	64428139	64463721	ENSSSCG00000001918	NPTN
gnl.UG.Ssc.S18385687	5	33957565	33957565-33957565	OD	trans	7.2177	6.55921	0.441722	6.98144	0.0961085	0.541644	0.3124	5.79058	4.48955	3	59447360	59466964	ENSSSCG00000008201	ANKRD23
gnl.UG.Ssc.S40292737	6	41809035	41809035-57107592	PD	trans	7.15441	50.8615	45.8531	11.8906	-1.25722	0.318327	0.3109	5.78556	4.48453	6	53263392	53279443	ENSSSCG00000003267	MBOAT7
gnl.UG.Ssc.S40150562	15	22515269	20011263-28991507	OD	NA	7.14436	6.72022	0.775118	2.25069	-0.641038	-0.79061	0.1846	5.79009	4.48906	NA	NA	NA	NA	MYLK
gnl.UG.Ssc.S19538179	5	57142657	55027559-58351846	PD	NA	7.12757	48.7578	43.7576	3.13303	1.1476	0.288082	0.4955	5.79055	4.48952	NA	NA	NA	NA	NA
gnl.UG.Ssc.S20116217	17	25600780	25600780-25600780	OD	trans	7.11333	6.31017	0.156342	2.3219	0.728642	0.927573	0.1662	5.79062	4.48959	9	49273815	49276432	ENSSSCG00000015068	APOA4
gnl.UG.Ssc.S35166587	5	24330746	24330746-24330746	PD	NA	7.08726	73.5496	68.7156	2.29208	1.21654	0.294646	0.4657	5.79029	4.48926	NA	NA	NA	NA	CDK4
gnl.UG.Ssc.S50182610	16	83508511	83508511-83508511	OD	NA	7.07568	6.26586	0.122045	7.08031	0.033579	0.600221	0.4799	5.7631	4.46207	NA	NA	NA	NA	NA
gnl.UG.Ssc.S18553702	4	16375349	16375349-61059205	OD	trans	7.06244	6.26431	0.165602	3.12359	0.508759	0.776964	0.183	5.79062	4.48959	9	3792870	3800652	ENSSSCG00000023080	NA
gnl.UG.Ssc.S20116315	7	743840	743840-4064048	OD	trans	7.03838	6.35451	0.391378	6.11661	0.15677	0.473515	0.3851	5.79062	4.48959	17	53254492	53270748	ENSSSCG00000007401	SDC4
gnl.UG.Ssc.S26731252	4	93281694	93281694-99102754	OD	trans	7.01543	6.23946	0.213312	6.89558	0.0696207	0.527385	0.393	5.78337	4.48234	13	90978674	91093949	ENSSSCG00000011679	ATR
MLN01_0075_F02	1	32620900	32620900-32620900	OD	trans	7.00004	6.19979	0.15477	4.29763	-0.420403	-0.722654	0.2234	5.79062	4.48959	3	17949269	17953736	ENSSSCG00000007776	BCL7C
gnl.UG.Ssc.S35164821	8	6254186	6254186-6254186	OD	trans	6.99429	6.18739	0.135144	7.02957	0.00965553	-0.489514	0.4766	5.79062	4.48959	2	6864027	6867851	ENSSSCG00000013030	PRDX5
gnl.UG.Ssc.S23696512	4	25384415	25384415-25384415	OD	trans	6.98411	6.16665	0.0843609	5.19138	0.27612	0.678684	0.2838	5.76601	4.46498	7	40048866	40148122	ENSSSCG00000001594	KIF6
gnl.UG.Ssc.S20455784	9	151898935	147742245-151898935	OD	trans	6.98173	6.38112	0.516263	5.39247	-0.367449	-0.83046	0.2361	5.7714	4.47037	13	168488952	168614804	ENSSSCG00000011970	C3orf26
gnl.UG.Ssc.S6077331	6	138479475	42895779-138525779	OD	NA	6.94733	6.16882	0.199796	5.15282	-0.255301	-0.645425	0.2891	5.77333	4.4723	NA	NA	NA	NA	NA
gnl.UG.Ssc.S39789298	6	19193275	18825294-19193275	OD	trans	6.93941	6.11423	0.0464995	3.90011	0.52742	0.825075	0.1403	5.77799	4.47696	1	248680702	248828200	ENSSSCG00000029150	NA
gnl.UG.Ssc.S5998521	4	109781341	102845684-109815184	OD	trans	6.93252	6.35795	0.555903	4.56486	-0.489086	-0.906284	0.1443	5.7879	4.48687	1	89928273	89963141	ENSSSCG00000004432	HDAC2
gnl.UG.Ssc.S34513842	8	5094390	5094390-10669455	OD	NA	6.93113	6.1908	0.284001	3.1611	-0.537786	-0.918565	0.09552	5.79005	4.48902	NA	NA	NA	NA	NA
THY01_0102_D06	8	10724897	10669455-18169869	OD	trans	6.91597	6.53698	0.825376	4.44625	-0.287072	-0.521906	0.3697	5.78995	4.48892	15	3600	29467	ENSSSCG00000022011	NMI
gnl.UG.Ssc.S40208375	3	11629648	8779749-11807754	OD	trans	6.90578	6.12006	0.172897	6.57553	0.120279	0.648782	0.3816	5.75876	4.45773	13	55478569	55514534	ENSSSCG00000011504	EOGT
gnl.UG.Ssc.S35164867	1	31274799	31274799-31274799	OD	NA	6.9023	6.07301	0.00581998	3.21967	-0.63135	-0.878557	0.1617	5.79062	4.48959	NA	NA	NA	NA	MAN1C1
AMP01_0091_B09	4	81146575	81146575-81146575	OD	NA	6.89575	6.21455	0.38739	4.53817	-0.283196	-0.580477	0.3214	5.78847	4.48744	NA	NA	NA	NA	ELK4
gnl.UG.Ssc.S17525013	4	43739226	42581091-70560797	OD	NA	6.85575	6.09442	0.236836	5.18794	-0.233773	-0.541081	0.3438	5.79062	4.48959	NA	NA	NA	NA	SUN2
gnl.UG.Ssc.S46879010	7	134313767	134313767-134683639	PD	NA	6.85236	29.2178	24.3394	0.420766	-1.35945	0.499764	0.4846	5.77597	4.47494	NA	NA	NA	NA	GSTA1
gnl.UG.Ssc.S46879893	11	45537697	32515591-45537697	OD	trans	6.81496	5.99595	0.0677389	6.08599	0.176101	0.548204	0.2816	5.79062	4.48959	4	109763760	109781621	ENSSSCG00000006697	ACP6
ITT01_0015_A04	6	4426420	4426420-5041803	OD	trans	6.79059	6.45895	0.880818	7.2907	0.0229693	-0.511481	0.403	5.78273	4.4817	9	128775234	128803719	ENSSSCG00000023253	RABGAP1L
gnl.UG.Ssc.S18557351	3	5300911	5300911-5300911	OD	NA	6.789	5.96605	0.0411686	5.96703	0.136048	0.501338	0.3682	5.79062	4.48959	NA	NA	NA	NA	NA
gnl.UG.Ssc.S39977996	13	82031954	79044236-82572552	PD	NA	6.78658	21.4931	16.5843	1.61089	-1.22798	0.503187	0.4642	5.76531	4.46428	NA	NA	NA	NA	DNAJC7
gnl.UG.Ssc.S6061196	3	136732952	136732952-136732952	OD	NA	6.78587	6.24278	0.595572	4.75789	0.252579	0.498906	0.3677	5.79044	4.48941	NA	NA	NA	NA	NA
gnl.UG.Ssc.S17510000	16	49185777	43534471-51686047	OD	trans	6.77478	5.95614	0.0650113	3.95752	0.407062	0.675533	0.2378	5.79062	4.48959	6	45173190	45196492	ENSSSCG00000020837	CEACAM1
gnl.UG.Ssc.S26716038	7	90748659	90748659-90748659	OD	NA	6.77165	6.07034	0.34693	6.4641	0.113731	0.475563	0.4343	5.79062	4.48959	NA	NA	NA	NA	KIAA2018
gnl.UG.Ssc.S18557007	4	60872333	60872333-60872333	OD	trans	6.75875	5.94799	0.0907372	6.78588	-0.00655475	0.52955	0.4582	5.7767	4.47567	15	105424453	105513101	ENSSSCG00000016045	PMS1
SPL01_0086_A06	12	1801937	1801937-2424907	PD	NA	6.75753	53.4128	48.8018	2.61952	1.33962	0.432814	0.306	5.7893	4.48827	NA	NA	NA	NA	NA
ITT01_0019_G03	4	120752641	120752641-121010319	PD	trans	6.75332	47.1783	42.5333	4.10198	1.05992	0.268835	0.4767	5.79062	4.48959	13	161087669	161088592	NA	GSTM1
gnl.UG.Ssc.S35165362	7	122877455	122877455-122877455	PD	NA	6.74853	75.787	71.2915	25.5061	-1.13373	0.317504	0.3065	5.79062	4.48959	NA	NA	NA	NA	SERPINA3
PBL01_0014_A06	15	108409178	96466368-109557689	PD	trans	6.74468	34.5373	29.8097	4.73226	1.10229	0.324681	0.4935	5.78767	4.48664	15	105299264	105309294	ENSSSCG00000016041	ASNSD1
gnl.UG.Ssc.S17518997	16	30377127	28805215-36343963	OD	NA	6.72378	5.94454	0.186457	4.94306	-0.234944	-0.543785	0.3322	5.79062	4.48959	NA	NA	NA	NA	CTBS
BKFL1_0096_C01	6	4472594	4472594-4472594	PD	NA	6.71815	26.2327	21.4478	3.13608	0.726113	0.421208	0.4552	5.79029	4.48926	NA	NA	NA	NA	HMGB3
gnl.UG.Ssc.S43235515	16	22154500	9303194-22154500	OD	NA	6.71721	6.24924	0.697315	7.06767	0.0237099	-0.480932	0.4363	5.78759	4.48656	NA	NA	NA	NA	TLR6
gnl.UG.Ssc.S23775557	4	62835433	62177861-92448978	OD	NA	6.70609	6.15194	0.575886	6.61958	-0.0840811	-0.472273	0.492	5.79062	4.48959	NA	NA	NA	NA	NA
gnl.UG.Ssc.S23695210	12	24976658	24976658-24976658	OD	trans	6.69114	5.92056	0.204413	6.58421	-0.0595604	-0.437943	0.4716	5.79013	4.4891	2	95686364	95696843	ENSSSCG00000014141	RFESD
DCI01_0062_B02	1	109409360	109409360-109409360	OD	trans	6.68002	5.86673	0.0749558	6.7017	-0.00244128	0.470031	0.4647	5.78863	4.4876	13	207934802	207945091	ENSSSCG00000012050	RCAN1
ADR01_0055_C07	13	19927000	19927000-24163486	OD	trans	6.67064	5.86601	0.108879	5.33227	0.209088	0.544616	0.3249	5.79009	4.48906	6	49824783	49827868	ENSSSCG00000003141	FUT1
gnl.UG.Ssc.S35164262	6	85830735	74286076-91298890	CD	NA	6.67064	9.33472	4.21438	2.99056	-0.567115	-0.491116	0.3428	5.79062	4.48959	NA	NA	NA	NA	NA
gnl.UG.Ssc.S35169154	1	16505961	16505961-16505961	PD	trans	6.6669	29.1519	24.4492	10.4175	-0.730378	0.392587	0.3886	5.78893	4.4879	15	145604288	146097445	NA	PSMD1
PBL01_0025_F09	6	143740794	143740794-143740794	PD	trans	6.66638	72.9463	68.5298	7.19474	-1.22931	0.317356	0.4239	5.78274	4.48171	X	70672959	70674544	NA	ATRX
gnl.UG.Ssc.S18550222	13	8809654	7144643-9056247	OD	NA	6.63132	6.18974	0.72999	6.82955	-0.0707576	-0.508165	0.3587	5.79062	4.48959	NA	NA	NA	NA	PRMT2
gnl.UG.Ssc.S16350929	15	146040566	146040566-146040566	OD	trans	6.62499	5.92411	0.337595	5.73735	0.14324	0.513962	0.408	5.78339	4.48236	GL895957.1	51567	52360	ENSSSCG00000025679	NMB
gnl.UG.Ssc.S23212958	6	17189599	17189599-17202650	PD	cis	6.62312	58.9629	54.5112	5.62028	-1.06065	0.264651	0.4771	5.79062	4.48959	6	17198045	17205981	ENSSSCG00000002819	ARL2BP
gnl.UG.Ssc.S41575680	1	160918538	156055338-161584404	OD	NA	6.5771	5.85903	0.304598	5.77924	-0.215451	-0.566515	0.3393	5.78975	4.48872	NA	NA	NA	NA	UHMK1
gnl.UG.Ssc.S40097311	14	13030843	13030843-13030843	OD	NA	6.57578	5.80323	0.180145	5.83483	-0.177043	-0.663665	0.3274	5.75702	4.45599	NA	NA	NA	NA	C9orf24
THY01_0039_B06	1	285371535	285371535-285371535	OD	trans	6.57495	5.77353	0.109371	6.37911	-0.0701274	-0.472233	0.4313	5.79062	4.48959	14	31082626	31092730	ENSSSCG00000009772	TMED2
gnl.UG.Ssc.S26720808	15	61973073	61973073-61973073	OD	trans	6.57456	5.77402	0.112393	6.13231	-0.100503	-0.481064	0.4234	5.79062	4.48959	2	27175381	27490459	ENSSSCG00000013294	LDLRAD3
gnl.UG.Ssc.S19539815	3	11629648	11629648-11629648	OD	NA	6.56545	5.76527	0.0928137	5.47912	0.224395	0.677317	0.3816	5.74701	4.44598	NA	NA	NA	NA	NA
gnl.UG.Ssc.S40206903	11	16634421	16634421-16634421	OD	trans	6.56508	6.08663	0.676476	6.78345	0.0637374	-0.467498	0.4593	5.79062	4.48959	4	111579209	111603426	ENSSSCG00000006720	NA
gnl.UG.Ssc.S40667282	10	27053654	27053654-27053654	PD	NA	6.56012	23.9737	19.3175	15.6209	-0.781716	0.489313	0.2124	5.78557	4.48454	NA	NA	NA	NA	MUC13
gnl.UG.Ssc.S40480053	13	215058814	214669192-215058814	OD	NA	6.55182	27.8923	23.2904	26.9015	0.364109	-0.65866	0.3477	5.78449	4.48346	NA	NA	NA	NA	NA
gnl.UG.Ssc.S18385343	7	115457433	114501243-116269044	OD	trans	6.54363	6.03846	0.638261	6.87833	-0.00504954	0.461258	0.4341	5.79058	4.48955	12	45314387	45511888	ENSSSCG00000017748	NF1
gnl.UG.Ssc.S46878299	1	290857964	289255372-293272853	OD	trans	6.53809	6.08723	0.713197	2.41037	-0.458717	-0.643082	0.2154	5.79062	4.48959	7	59865168	59881372	ENSSSCG00000001838	POLG
gnl.UG.Ssc.S23768113	15	12185659	12185659-12185659	OD	trans	6.53767	5.91304	0.461257	2.68028	-0.481877	-0.687004	0.2144	5.79021	4.48918	6	40194492	40203699	ENSSSCG00000002885	USF2
gnl.UG.Ssc.S23213352	13	201339708	201339708-201339708	OD	trans	6.52972	5.74968	0.168303	6.46343	-0.0506483	-0.457958	0.4826	5.79062	4.48959	4	116704502	116707235	ENSSSCG00000006759	OLFML3
DCI01_0009_G07	7	89831548	89207973-100195980	OD	NA	6.52171	5.73582	0.148293	5.05658	-0.206103	-0.559441	0.3444	5.78112	4.48009	NA	NA	NA	NA	GPR171
gnl.UG.Ssc.S40096590	5	11899846	11350875-11899846	PD	cis	6.50729	24.461	19.873	9.57313	-0.821849	0.506789	0.307	5.74758	4.44655	5	13442393	13442643	NA	RFX4
gnl.UG.Ssc.S35173131	4	73851996	73851996-73851996	OD	trans	6.48616	5.95899	0.604298	4.97445	-0.264803	-0.470126	0.3601	5.79062	4.48959	5	24934481	24979159	ENSSSCG00000000453	XRCC6BP1
gnl.UG.Ssc.S31103010	16	84330710	82331961-84330710	OD	trans	6.48497	5.67188	0.027827	3.76283	-0.39175	-0.70497	0.2209	5.78168	4.48065	1	271654112	271660594	ENSSSCG00000027974	MRPL50
gnl.UG.Ssc.S26719054	2	134587040	134587040-134587040	OD	NA	6.46173	5.65097	0.0499149	3.42567	0.502181	0.721968	0.2328	5.78936	4.48833	NA	NA	NA	NA	SDC2
gnl.UG.Ssc.S35168841	13	209917180	209917180-211725969	OD	NA	6.45004	5.87765	0.532798	6.41347	0.0981149	0.616715	0.3005	5.76944	4.46841	NA	NA	NA	NA	RASSF1
gnl.UG.Ssc.S20947128	3	136316078	135481526-142329763	OD	NA	6.44189	5.64549	0.110666	4.29976	0.28409	0.589157	0.2294	5.79062	4.48959	NA	NA	NA	NA	SIAH1
LVR01_0093_B03	11	80452159	79787910-80452159	OD	NA	6.43748	5.73529	0.320646	6.12583	0.137154	0.553565	0.3073	5.76753	4.4665	NA	NA	NA	NA	TAT
gnl.UG.Ssc.S19545480	12	12721417	12721417-12721417	OD	trans	6.4262	5.7804	0.421507	3.85197	0.486471	0.805047	0.1856	5.79062	4.48959	X	61698893	61724778	ENSSSCG00000028336	YIPF6
gnl.UG.Ssc.S20116695	9	12303255	12219870-12303255	OD	trans	6.42375	5.7314	0.34084	6.56064	0.00668757	-0.43258	0.4433	5.7843	4.48327	8	119968858	120061196	ENSSSCG00000009132	ENPEP
gnl.UG.Ssc.S38481666	13	156938366	156938366-156938366	OD	NA	6.42339	5.62597	0.10166	4.98581	0.215938	0.581765	0.2941	5.78196	4.48093	NA	NA	NA	NA	ADTRP
gnl.UG.Ssc.S19541616	3	5282063	5282063-7846008	OD	trans	6.4179	5.6742	0.233541	3.10148	0.564209	0.885856	0.2124	5.75125	4.45022	2	100736494	100767354	ENSSSCG00000026233	CATSPERB
gnl.UG.Ssc.S23212991	15	8749939	7711069-13727587	OD	NA	6.41408	5.67149	0.245754	3.92662	-0.462326	-0.808149	0.1647	5.79062	4.48959	NA	NA	NA	NA	CCT6A
gnl.UG.Ssc.S19548011	2	141970187	141970187-141970187	OD	trans	6.41093	6.12356	0.922263	2.34907	-0.49547	-0.665231	0.2344	5.78909	4.48806	13	216984861	216994632	ENSSSCG00000022246	NA
gnl.UG.Ssc.S18355852	4	48331772	48331772-61059205	OD	trans	6.40691	5.59961	0.060523	3.13716	-0.507294	-0.755289	0.2468	5.79062	4.48959	2	61827882	61924756	ENSSSCG00000022227	BRD4
LVR01_0028_B12	15	120487102	120487102-120487102	OD	trans	6.4055	6.10796	0.909053	4.74326	-0.234764	-0.494742	0.3746	5.78704	4.48601	3	129216701	129316886	ENSSSCG00000008617	FAM49A
gnl.UG.Ssc.S31986373	6	138263154	138263154-138263154	OD	NA	6.39973	5.73771	0.393267	2.59533	-0.46683	-0.687082	0.197	5.79062	4.48959	NA	NA	NA	NA	APOC3
gnl.UG.Ssc.S23213367	10	39345211	29763139-76863103	OD	NA	6.39924	6.29981	1.15644	4.01408	-0.295866	-0.492196	0.3266	5.79062	4.48959	NA	NA	NA	NA	ANP32E
gnl.UG.Ssc.S23771400	7	75227171	75227171-75227171	OD	trans	6.3942	5.5992	0.109927	3.3085	-0.488634	-0.770574	0.205	5.78892	4.48789	1	45543878	45557193	ENSSSCG00000004241	GJA1
gnl.UG.Ssc.S20116803	15	135059821	135059821-135059821	OD	NA	6.38596	5.81808	0.540042	2.13926	-0.51015	-0.714759	0.2019	5.79062	4.48959	NA	NA	NA	NA	CD97
gnl.UG.Ssc.S16516889	14	16407466	9053896-16993535	OD	trans	6.3859	10.4861	5.71061	11.1875	-0.174784	-0.926905	0.129	5.79043	4.4894	14	13007011	13051366	ENSSSCG00000009673	NA
DCI01_0022_H12	10	65368061	65367909-65368061	OD	NA	6.37547	5.63394	0.238403	5.73306	0.141347	0.576429	0.397	5.76491	4.46388	NA	NA	NA	NA	TCTEX1D1
OVRM1_0212_D08	1	285703790	284386253-286146126	OD	NA	6.37352	5.57986	0.099417	3.82841	-0.388851	-0.774927	0.2483	5.75785	4.45682	NA	NA	NA	NA	NA
gnl.UG.Ssc.S35164251	11	11951934	11951934-11951934	OD	NA	6.37219	5.56934	0.0768489	3.59469	0.395885	0.640661	0.2612	5.79062	4.48959	NA	NA	NA	NA	ISCU
gnl.UG.Ssc.S26716038	16	30546512	29688428-36329246	OD	NA	6.36637	5.60922	0.210456	3.50664	-0.402566	-0.624062	0.2577	5.79062	4.48959	NA	NA	NA	NA	KIAA2018
THY01_0093_C05	4	130070036	130070036-139080993	OD	trans	6.36625	5.58177	0.129641	5.52849	0.18233	0.641217	0.3274	5.76128	4.46025	12	21842637	21846419	ENSSSCG00000028522	KRT10
gnl.UG.Ssc.S40141319	1	6579327	3533283-9497045	OD	NA	6.36318	5.58281	0.150038	2.29218	-0.602665	-0.805165	0.2338	5.78537	4.48434	NA	NA	NA	NA	NA
gnl.UG.Ssc.S6074539	13	13026095	13026095-14296693	OD	trans	6.35583	6.0334	0.875269	3.80663	-0.285889	-0.522701	0.3114	5.79062	4.48959	2	97400410	97515957	ENSSSCG00000014146	RASA1
LVR01_0047_A06	12	41226052	41226052-41226052	CD	cis	6.34728	40.1969	35.91	35.126	-0.71482	-0.693691	0.499	5.77641	4.47538	12	41061351	41063253	ENSSSCG00000017700	NA
gnl.UG.Ssc.S38675434	7	962832	962832-962832	OD	trans	6.34723	5.53632	0.000179197	5.54991	-0.136183	-0.486727	0.3697	5.79012	4.48909	14	122933891	122936445	ENSSSCG00000010573	HPS6
gnl.UG.Ssc.S35169206	16	26654746	26654746-26654746	OD	NA	6.3441	5.59309	0.222529	5.2665	0.181734	0.496531	0.3348	5.79062	4.48959	NA	NA	NA	NA	TM6SF2
MLN01_0080_F11	7	4191064	4191064-4191064	OD	NA	6.34278	5.6112	0.263348	6.29809	-0.0628194	-0.479843	0.3886	5.79062	4.48959	NA	NA	NA	NA	NME7
gnl.UG.Ssc.S18359664	10	69200050	64907590-69985989	OD	NA	6.33238	5.6258	0.310963	4.41596	-0.236762	-0.505855	0.3726	5.79062	4.48959	NA	NA	NA	NA	NA
gnl.UG.Ssc.S40302861	3	2932242	2932242-3560915	OD	NA	6.32409	5.55457	0.172994	2.39927	0.663607	0.928317	0.1806	5.77546	4.47443	NA	NA	NA	NA	NA
gnl.UG.Ssc.S46878719	11	67039090	67039090-67039090	OD	NA	6.32402	5.64544	0.360652	5.94954	0.107442	0.449959	0.4178	5.79062	4.48959	NA	NA	NA	NA	SRP54
gnl.UG.Ssc.S19550409	1	215165889	215165889-215165889	OD	trans	6.31601	5.56341	0.210269	6.26414	-0.0641809	-0.566512	0.4856	5.76899	4.46796	12	54332090	54338827	ENSSSCG00000017916	TM4SF5
gnl.UG.Ssc.S35172982	3	22771385	19654321-27988181	OD	NA	6.31485	5.53079	0.136779	5.68659	-0.123781	-0.498588	0.341	5.79059	4.48956	NA	NA	NA	NA	ZDHHC18
gnl.UG.Ssc.S46875757	9	46142741	30303161-46715924	OD	trans	6.31409	5.64955	0.384102	6.47235	-0.00869074	-0.467567	0.4224	5.79062	4.48959	X	113678604	113690302	ENSSSCG00000012622	CXorf56
gnl.UG.Ssc.S23772538	4	140394821	139599066-141290867	OD	trans	6.31122	5.5958	0.287248	5.20193	-0.199157	-0.578549	0.3875	5.76474	4.46371	12	54324904	54326943	ENSSSCG00000017914	NA
gnl.UG.Ssc.S40439438	2	72789816	72789816-72789816	OD	trans	6.30605	6.0164	0.914716	4.47265	-0.284381	-0.500354	0.3485	5.78708	4.48605	17	924793	947023	ENSSSCG00000006969	NA
gnl.UG.Ssc.S26719954	6	17894448	16815726-27880767	OD	NA	6.30501	5.66091	0.416061	6.31399	-0.058135	-0.489883	0.484	5.78393	4.4829	NA	NA	NA	NA	PDE5A
gnl.UG.Ssc.S20947190	4	106719032	81603573-106750789	OD	trans	6.30387	5.68606	0.457602	5.61594	-0.148698	-0.501882	0.4219	5.78099	4.47996	4	96987357	96990714	ENSSSCG00000023957	C1orf192
gnl.UG.Ssc.S19546358	7	20917296	20917296-20917296	OD	trans	6.29785	5.72098	0.522087	6.03064	-0.107617	-0.461891	0.4547	5.79062	4.48959	11	86976089	87004308	ENSSSCG00000009568	ZMYM5
gnl.UG.Ssc.S6064874	6	104674691	92436663-104674691	OD	NA	6.2947	6.05783	0.980131	6.89197	-0.0158538	0.526342	0.3761	5.78007	4.47904	NA	NA	NA	NA	SSB
gnl.UG.Ssc.S35174226	10	67654856	67654856-67654856	OD	NA	6.29417	5.66766	0.442478	5.1883	-0.19719	-0.529574	0.3692	5.77669	4.47566	NA	NA	NA	NA	MTHFD2
gnl.UG.Ssc.S40067837	7	119674459	117872445-120094480	OD	NA	6.28779	5.64106	0.409045	6.24023	-0.082666	-0.5525	0.3445	5.77544	4.47441	NA	NA	NA	NA	NA
gnl.UG.Ssc.S6083035	18	26420337	26420337-30359821	OD	trans	6.28473	5.49354	0.107186	6.21368	-0.0477043	-0.486399	0.4736	5.782	4.48097	13	20309352	20330968	ENSSSCG00000011233	DYNC1LI1
gnl.UG.Ssc.S40278304	8	10102045	10102045-10116124	OD	NA	6.28209	5.47478	0.0299255	6.26556	0.0240963	0.44163	0.4637	5.79062	4.48959	NA	NA	NA	NA	NA
MLN01_0071_G02	9	71170725	64773963-85229363	CD	NA	6.27904	6.33611	1.33971	0.690247	-0.836379	-0.889354	0.1532	5.79062	4.48959	NA	NA	NA	NA	TMEM60
ADR01_0031_H07	4	99083021	99083021-100720467	PD	NA	6.2749	26.9629	22.6346	12.8865	-0.984274	0.508998	0.244	5.74944	4.44841	NA	NA	NA	NA	IFFO2
gnl.UG.Ssc.S17518385	14	138517212	135148446-142411491	OD	trans	6.26752	5.48955	0.14974	6.25228	-0.0312388	-0.452603	0.4776	5.79062	4.48959	4	115990249	116034509	ENSSSCG00000006752	CSDE1
gnl.UG.Ssc.S19546314	9	21486039	21486039-21486039	CD	NA	6.26433	24.9577	20.6023	19.3228	0.548186	-0.624861	0.1658	5.78958	4.48855	NA	NA	NA	NA	NA
gnl.UG.Ssc.S35174217	10	13367284	13257224-13558847	PD	cis	6.26329	45.25	41.0707	5.41058	-0.931924	0.305791	0.4786	5.78945	4.48842	10	13624315	13636566	ENSSSCG00000010836	BROX
gnl.UG.Ssc.S40193201	17	36816974	36816974-36816974	OD	NA	6.26108	5.56973	0.334242	6.16036	-0.0731907	-0.480766	0.3458	5.79062	4.48959	NA	NA	NA	NA	NA
gnl.UG.Ssc.S40579344	1	233738672	227936115-281777220	OD	NA	6.25774	5.46965	0.117692	5.94378	-0.111302	-0.443312	0.4204	5.78967	4.48864	NA	NA	NA	NA	NA
gnl.UG.Ssc.S23763041	6	39960478	38529067-39960478	OD	NA	6.25344	5.45789	0.0904568	6.24226	-0.0321721	-0.463743	0.4915	5.79062	4.48959	NA	NA	NA	NA	ATP5G1
SPL01_0050_A10	9	119480174	119480174-119480174	OD	NA	6.24295	5.69861	0.567439	5.53699	-0.191232	-0.55721	0.3035	5.79062	4.48959	NA	NA	NA	NA	RAD9A
gnl.UG.Ssc.S43509703	12	3704627	2118343-4396633	OD	trans	6.23866	5.43201	0.0191779	6.24923	-0.00615198	-0.41201	0.4905	5.79023	4.4892	17	65159876	65214347	ENSSSCG00000007509	PMEPA1
gnl.UG.Ssc.S40055461	8	50863927	50863927-78843894	OD	NA	6.23709	5.75052	0.64324	6.56723	-0.0266289	-0.629209	0.4341	5.75245	4.45142	NA	NA	NA	NA	NA
TES01_0062_A07	4	69516240	69516240-69701137	OD	trans	6.23047	5.43083	0.0671736	5.93752	-0.0755434	-0.468862	0.4493	5.78733	4.4863	6	58299023	58304156	ENSSSCG00000003344	VWA1
gnl.UG.Ssc.S35168126	11	77015017	75225635-77015017	OD	NA	6.21871	5.44786	0.16437	5.85727	0.0936248	0.447355	0.4162	5.79062	4.48959	NA	NA	NA	NA	PRPF18
gnl.UG.Ssc.S6090697	15	131255295	125288313-131539709	OD	trans	6.21847	5.56794	0.399547	6.07561	0.110805	0.569617	0.3393	5.77718	4.47615	2	43679842	43730730	ENSSSCG00000013363	LDHC
PTG01_0066_F04	15	131539709	123273726-131539709	OD	NA	6.21835	6.58535	1.69854	7.30781	-0.0722518	-0.557221	0.2701	5.79062	4.48959	NA	NA	NA	NA	RANGAP1
LVR01_0044_A12	9	80613390	77814715-92976421	OD	trans	6.21617	5.5583	0.389575	3.25877	-0.596394	-0.888084	0.1826	5.79062	4.48959	1	142615686	142643747	ENSSSCG00000004700	PDIA3
gnl.UG.Ssc.S18380537	18	49618941	46721915-49991095	OD	trans	6.20223	5.41813	0.12449	6.18083	0.0298754	0.447812	0.491	5.79047	4.48944	3	112931652	112950249	ENSSSCG00000008508	FAM98A
gnl.UG.Ssc.S46877359	6	72691111	72691111-86081162	OD	trans	6.20076	5.96967	0.98475	6.46541	0.10117	0.547356	0.266	5.78999	4.48896	14	144130876	144149439	ENSSSCG00000023565	IKZF5
gnl.UG.Ssc.S40208543	5	22969678	22969678-63223930	OD	NA	6.19277	5.63088	0.539	6.39979	-0.0429914	-0.457002	0.3801	5.79062	4.48959	NA	NA	NA	NA	NA
gnl.UG.Ssc.S43001573	9	13427965	13427965-22022847	OD	trans	6.18872	5.78002	0.754006	5.90332	-0.124366	-0.449497	0.4615	5.79062	4.48959	8	129743691	129745568	ENSSSCG00000009178	H2AFZ
gnl.UG.Ssc.S35167534	2	131110385	128269275-131110385	OD	NA	6.18791	5.42109	0.172108	4.11894	-0.259394	-0.524104	0.321	5.79062	4.48959	NA	NA	NA	NA	MYD88
gnl.UG.Ssc.S40314380	14	151993696	151196419-153244381	OD	trans	6.18761	5.38439	0.0257778	5.55048	-0.137136	-0.493917	0.3905	5.78141	4.48038	12	39554707	39583472	ENSSSCG00000017682	MYO19
gnl.UG.Ssc.S18550168	17	36746539	36452504-39242076	OD	trans	6.18449	5.62298	0.538908	5.98042	-0.105165	-0.449821	0.4652	5.79	4.48897	14	53116080	53125864	ENSSSCG00000025393	NA
gnl.UG.Ssc.S18356820	13	212011618	212011618-212011618	OD	NA	6.18255	5.37761	0.014511	4.65968	0.205896	0.532657	0.301	5.79026	4.48923	NA	NA	NA	NA	NA
gnl.UG.Ssc.S35167357	3	77889376	67286865-77889376	OD	NA	6.18168	5.38084	0.0525262	6.11608	0.0401376	0.46414	0.4736	5.79062	4.48959	NA	NA	NA	NA	EIF3J
gnl.UG.Ssc.S35172901	16	20946205	20946205-23116999	OD	trans	6.17599	5.37207	0.0258849	3.51968	-0.400426	-0.700692	0.1848	5.79057	4.48954	8	75355271	75368606	ENSSSCG00000008969	RCHY1
OVRM1_0045_A12	14	2789202	1095110-2789202	OD	NA	6.1754	5.41491	0.186926	4.63503	-0.268385	-0.605587	0.2208	5.79062	4.48959	NA	NA	NA	NA	NA
TCH01_0093_A06	6	144303289	38529067-145597231	OD	NA	6.17296	5.44031	0.246092	5.17478	0.172734	0.528521	0.3646	5.77924	4.47821	NA	NA	NA	NA	ZMYM5
gnl.UG.Ssc.S23212936	1	9790092	9485275-116134872	OD	trans	6.17004	5.37259	0.0690398	4.44584	-0.265548	-0.536362	0.2741	5.79062	4.48959	3	126302943	126308938	ENSSSCG00000008605	TTC32
gnl.UG.Ssc.S39778593	6	24530069	24530069-24530069	OD	NA	6.16663	6.35789	1.49078	4.42579	0.284084	0.545988	0.3836	5.77084	4.46981	NA	NA	NA	NA	NA
gnl.UG.Ssc.S35167831	13	199825643	199825643-203251297	OD	trans	6.16377	5.44833	0.282929	6.08524	-0.0642356	-0.464924	0.3925	5.79062	4.48959	5	110546816	110559548	ENSSSCG00000000965	NCAPH2
AMP01_0011_F03	10	17728474	16908101-17728474	OD	trans	6.16301	5.79698	0.808294	6.62796	0.00773713	0.502319	0.3789	5.7827	4.48167	X	129613236	129689399	ENSSSCG00000022331	FGF13
gnl.UG.Ssc.S40100108	7	88666002	88552121-88666002	OD	trans	6.16139	5.75904	0.761146	6.20076	-0.0963963	0.436355	0.4662	5.7904	4.48937	14	112475114	112561421	ENSSSCG00000020912	HECTD2
gnl.UG.Ssc.S23212991	1	223868174	223868174-223868174	OD	NA	6.15842	5.40448	0.201158	3.54201	-0.48883	-0.809638	0.1637	5.79062	4.48959	NA	NA	NA	NA	CCT6A
gnl.UG.Ssc.S16766785	4	118708071	118708071-118708071	OD	trans	6.15137	5.77128	0.79038	4.73506	0.199001	0.460801	0.4134	5.79052	4.48949	5	92232225	92273495	ENSSSCG00000000900	VEZT
gnl.UG.Ssc.S35168059	15	2964759	2964759-20822599	OD	trans	6.14681	5.3431	0.0143528	3.99428	-0.291851	-0.558858	0.302	5.79062	4.48959	3	29633734	29877422	ENSSSCG00000007878	PARN
gnl.UG.Ssc.S26719136	1	280118556	270243385-280566104	OD	NA	6.13968	5.62558	0.60482	6.30449	-0.0806793	-0.528502	0.3353	5.78352	4.48249	NA	NA	NA	NA	NA
OVRM1_0065_E07	9	142901191	133614745-145508002	OD	NA	6.1361	5.48733	0.396419	6.12552	0.0687549	-0.513966	0.4851	5.77297	4.47194	NA	NA	NA	NA	DCBLD2
gnl.UG.Ssc.S23696826	11	16554877	16046333-21082412	OD	trans	6.13399	5.37358	0.182632	4.3439	-0.277339	-0.591113	0.2849	5.78869	4.48766	GL896254.1	10989	15384	ENSSSCG00000023765	PCGF2
gnl.UG.Ssc.S46916719	2	154368139	153685013-154394464	OD	trans	6.13377	5.45205	0.343387	3.15972	0.370406	0.58316	0.254	5.79062	4.48959	8	31513438	31539470	ENSSSCG00000022270	KLF8
gnl.UG.Ssc.S35165649	4	10645620	10645620-10645620	OD	trans	6.13189	5.37859	0.193026	4.67621	-0.251875	-0.617409	0.3546	5.76341	4.46238	10	28662046	28666264	ENSSSCG00000010922	ELF3
gnl.UG.Ssc.S18359664	9	37031308	37031308-37031308	OD	NA	6.12479	5.65512	0.667718	2.61575	-0.413013	-0.606484	0.237	5.79062	4.48959	NA	NA	NA	NA	NA
gnl.UG.Ssc.S18267174	11	10497125	10497125-10497125	OD	trans	6.1243	5.44152	0.332757	5.67031	-0.174868	-0.681302	0.31	5.75317	4.45214	2	77259222	77264841	ENSSSCG00000013444	BTBD2
gnl.UG.Ssc.S18553537	9	62460346	62460346-65049755	OD	NA	6.12146	5.54927	0.518979	4.54392	0.277871	0.506613	0.3791	5.78642	4.48539	NA	NA	NA	NA	NKD1
gnl.UG.Ssc.S40440234	8	6326885	6326885-6326885	OD	NA	6.12052	5.319	0.00354519	4.52913	0.259607	0.590728	0.3162	5.77731	4.47628	NA	NA	NA	NA	PRPF31
gnl.UG.Ssc.S18547109	16	74874003	74053569-79354841	OD	trans	6.11103	5.37067	0.225933	3.68268	0.327323	0.634745	0.2368	5.78233	4.4813	18	15001021	15069125	ENSSSCG00000016529	AGBL2
MLTL1_0013_E05	15	38440062	38440062-38440062	OD	trans	6.10947	8.77549	4.19591	9.475	-0.0893775	0.554407	0.2597	5.78465	4.48362	15	44410073	44464546	ENSSSCG00000030395	ASB5
gnl.UG.Ssc.S35172986	9	26278484	24381594-26278484	OD	trans	6.10824	5.47863	0.429553	6.29939	-0.000434215	0.44081	0.459	5.79062	4.48959	8	1298934	1369770	ENSSSCG00000008693	NOP14
gnl.UG.Ssc.S18551314	10	69214587	54371769-69214587	OD	trans	6.10106	5.60916	0.635424	2.72104	0.387684	0.575788	0.305	5.79062	4.48959	12	46844697	46878335	ENSSSCG00000017764	KIAA0100
gnl.UG.Ssc.S40436538	1	294332468	86039177-294332468	OD	NA	6.09956	5.30343	0.0434221	5.89848	0.0809004	0.553067	0.4895	5.765	4.46397	NA	NA	NA	NA	NA
gnl.UG.Ssc.S23213416	9	32393418	32393418-32393418	OD	trans	6.09785	5.40908	0.328303	6.22712	-0.000951764	-0.450498	0.4595	5.79002	4.48899	6	86764292	86777598	ENSSSCG00000003645	UTP11L
gnl.UG.Ssc.S40207318	4	29678208	29546854-94810321	OD	NA	6.09682	5.50487	0.488249	3.66793	0.514413	0.837614	0.175	5.79044	4.48941	NA	NA	NA	NA	NA
gnl.UG.Ssc.S35169690	15	110027027	88382209-110027027	OD	trans	6.09637	5.40098	0.316308	5.19006	-0.152912	-0.466128	0.4129	5.79062	4.48959	JH118940.1	86840	117446	ENSSSCG00000007895	ZC3H7A
TCH01_0063_F08	1	27547932	22131174-30962276	OD	NA	6.09418	5.4828	0.457962	5.00716	-0.296674	-0.691375	0.1882	5.79062	4.48959	NA	NA	NA	NA	NA
LVR01_0048_C07	3	134008198	132300493-142329763	OD	trans	6.09396	5.35165	0.221622	4.53647	0.281952	0.61077	0.2273	5.78821	4.48718	13	108941014	109147849	ENSSSCG00000023434	PPM1L
gnl.UG.Ssc.S40158595	11	53280614	31405855-53280614	OD	trans	6.09333	5.324	0.156577	4.25451	-0.283907	-0.502736	0.2525	5.79062	4.48959	7	446785	532175	ENSSSCG00000021178	CCDC167
gnl.UG.Ssc.S40430340	10	15686329	15686329-43045138	OD	trans	6.09323	5.36699	0.256405	5.01921	0.163834	0.468479	0.3423	5.79062	4.48959	13	99072410	99096473	ENSSSCG00000024295	NA
SKNB1_0035_H02	12	52546361	52546361-52546361	OD	NA	6.08904	5.50365	0.498056	5.79791	-0.128076	-0.516822	0.2915	5.79062	4.48959	NA	NA	NA	NA	C3orf62
gnl.UG.Ssc.S18549419	14	84208879	84208879-84208879	OD	trans	6.08826	5.28827	0.00385586	4.23919	-0.324304	-0.66559	0.2647	5.77568	4.47465	16	75043882	75078339	ENSSSCG00000017073	FAM114A2
gnl.UG.Ssc.S40202470	18	28657517	28657517-28657517	OD	NA	6.08756	6.01086	1.17005	6.71634	0.0632029	0.532641	0.3687	5.78507	4.48404	NA	NA	NA	NA	NA
gnl.UG.Ssc.S48853664	16	6704866	6704866-8266032	OD	NA	6.08677	5.43257	0.387889	4.89117	0.169762	0.469309	0.3931	5.79062	4.48959	NA	NA	NA	NA	RPS3A
gnl.UG.Ssc.S18382551	11	79494345	79256053-82289737	OD	trans	6.08408	5.77214	0.876461	6.03671	-0.101997	-0.435498	0.496	5.79062	4.48959	6	35155533	35156384	ENSSSCG00000002852	NA
gnl.UG.Ssc.S26713572	16	5379864	4364401-6115373	OD	NA	6.0826	5.43024	0.390765	2.57069	0.413836	0.640373	0.1946	5.79026	4.48923	NA	NA	NA	NA	NA
gnl.UG.Ssc.S35170221	3	119029995	83365626-125648737	OD	NA	6.08027	5.89483	1.03668	5.7489	0.137215	0.448414	0.494	5.79062	4.48959	NA	NA	NA	NA	TRMT10A
ADR01_0084_D06	15	40592400	233259-40592400	OD	trans	6.08008	5.30185	0.129407	5.97206	0.0537374	0.444068	0.4561	5.79062	4.48959	13	35983756	35988621	ENSSSCG00000011405	HYAL2
gnl.UG.Ssc.S40327108	11	83901933	83537428-84452512	OD	trans	6.07806	5.74153	0.844261	3.85629	0.256638	0.486731	0.3685	5.79062	4.48959	GL893678.1	23833	27212	ENSSSCG00000025883	RPL37
gnl.UG.Ssc.S16769028	11	34245272	32387558-34355979	OD	trans	6.07497	5.65837	0.737401	2.17895	-0.460079	-0.625545	0.2642	5.78786	4.48683	2	65682852	65699416	ENSSSCG00000013755	CCDC130
gnl.UG.Ssc.S19542661	3	21309417	21309417-21309417	OD	trans	6.07476	20.2958	16.0684	18.3638	-0.53168	-0.739547	0.4274	5.76436	4.46333	GL893735.2	66227	76731	ENSSSCG00000025203	C16orf88
gnl.UG.Ssc.S23213000	7	51082607	51082607-51082607	OD	trans	6.07346	5.54409	0.579616	4.97246	0.341168	0.767291	0.1775	5.78654	4.48551	13	138043701	138080419	ENSSSCG00000011817	CCDC50
gnl.UG.Ssc.S18548738	4	65331655	65331655-66364351	OD	NA	6.06866	5.39263	0.349321	4.13606	-0.43904	-0.90376	0.08706	5.79057	4.48954	NA	NA	NA	NA	OTUD7B
gnl.UG.Ssc.S35169656	14	40248131	22315540-40248131	OD	trans	6.06615	5.30697	0.180377	2.62401	0.48597	0.679205	0.2468	5.79041	4.48938	7	33091878	33119792	ENSSSCG00000029539	NA
ADR01_0090_A05	7	89255863	83540027-99096247	OD	NA	6.0633	5.29325	0.148382	5.62953	0.109969	0.495259	0.4085	5.77928	4.47825	NA	NA	NA	NA	ZBTB40
gnl.UG.Ssc.S6007053	7	101500800	101500800-101500800	OD	NA	6.06296	5.26508	0.0187267	5.51744	-0.1383	-0.558656	0.406	5.77023	4.4692	NA	NA	NA	NA	CBS
gnl.UG.Ssc.S6082078	10	48866899	48866899-48866899	OD	trans	6.05831	5.27361	0.101049	5.49971	-0.132829	-0.52876	0.3504	5.78379	4.48276	15	62906029	62923416	ENSSSCG00000015850	NA
gnl.UG.Ssc.S6077645	18	28336837	28336837-31686712	OD	trans	6.05331	5.35306	0.303468	4.2893	0.330648	0.650483	0.2727	5.78624	4.48521	4	111920450	111924851	ENSSSCG00000027153	NA
gnl.UG.Ssc.S35167454	16	82425544	82425544-82766421	OD	NA	6.05084	5.69465	0.814683	1.99715	0.600915	0.753	0.2836	5.77263	4.4716	NA	NA	NA	NA	B4GALT4
TCH01_0053_G10	5	66454607	63334293-67602407	OD	NA	6.04841	5.31222	0.231195	5.80404	-0.0859447	-0.457883	0.4423	5.7874	4.48637	NA	NA	NA	NA	AHNAK
gnl.UG.Ssc.S18388028	3	141033116	140766546-141033116	OD	trans	6.04412	5.64369	0.753173	6.18711	-0.110223	-0.644601	0.3547	5.75682	4.45579	18	52262153	52396562	ENSSSCG00000016715	OSBPL3
gnl.UG.Ssc.S18385764	1	120894943	104737330-120894943	OD	NA	6.0329	5.24512	0.0770736	5.49744	-0.139671	-0.581468	0.3876	5.76407	4.46304	NA	NA	NA	NA	RBM39
gnl.UG.Ssc.S6025281	16	7471376	3699072-14664283	OD	trans	6.03227	5.36788	0.364495	6.01104	-0.0627107	-0.49846	0.4975	5.77793	4.4769	3	18359591	18363848	ENSSSCG00000007801	NA
gnl.UG.Ssc.S35170600	4	16481739	16481739-49538645	OD	trans	6.03097	5.33294	0.307026	6.07323	-0.0369724	-0.449639	0.4055	5.79062	4.48959	2	6978383	7040372	ENSSSCG00000021620	STIP1
LNG01_0069_H10	9	145701788	145701788-145701788	OD	trans	6.02877	5.30178	0.248555	5.92737	-0.0712214	-0.484369	0.3617	5.78425	4.48322	13	142805249	142869979	ENSSSCG00000011841	SENP5
gnl.UG.Ssc.S46878914	1	223868174	223868174-223868174	OD	trans	6.02545	5.22688	0.0260006	2.41677	-0.567685	-0.843172	0.1637	5.79062	4.48959	7	124934753	124999369	ENSSSCG00000002505	PAPOLA
gnl.UG.Ssc.S46878914	15	7998827	7711069-13727587	OD	trans	6.02545	5.22688	0.0260006	2.41677	-0.567685	-0.843172	0.1637	5.79062	4.48959	7	124934753	124999369	ENSSSCG00000002505	PAPOLA
gnl.UG.Ssc.S46877484	10	9127184	8641431-9127184	OD	trans	6.02478	5.98749	1.21586	4.73295	0.195669	0.444967	0.4104	5.79062	4.48959	13	73271290	73278801	ENSSSCG00000011560	CRELD1
gnl.UG.Ssc.S16763207	13	58873140	58873140-58873140	OD	NA	6.02378	5.23159	0.039682	3.51373	0.454357	0.786592	0.3348	5.74983	4.4488	NA	NA	NA	NA	NA
gnl.UG.Ssc.S46877072	7	128937235	128548034-131372453	OD	trans	6.02188	5.31817	0.295713	5.87071	0.0690852	0.436375	0.4652	5.79062	4.48959	14	88448385	88490746	ENSSSCG00000010331	ANXA11
gnl.UG.Ssc.S40582147	1	210278501	53691684-231612894	OD	NA	6.0198	5.24445	0.116163	3.91241	-0.356296	-0.717666	0.3075	5.74788	4.44685	NA	NA	NA	NA	NA
gnl.UG.Ssc.S23213328	1	12827441	12827441-12827441	OD	trans	6.01829	5.42521	0.482166	6.08024	0.0646445	0.469976	0.3512	5.79009	4.48906	3	48458585	48487147	ENSSSCG00000008120	FAHD2B
gnl.UG.Ssc.S26710606	15	33549017	33407774-35588121	OD	trans	6.0177	7.33698	2.74971	2.41807	-0.442022	-0.532874	0.3468	5.78315	4.48212	13	184210770	184232276	ENSSSCG00000029384	GBE1
gnl.UG.Ssc.S35173504	9	67492313	67492313-71767912	OD	NA	6.0149	5.43256	0.498628	5.40164	0.172373	0.537557	0.2864	5.79062	4.48959	NA	NA	NA	NA	NA
gnl.UG.Ssc.S46877554	3	91605127	91605127-91605127	OD	trans	6.01484	5.28447	0.241939	6.0577	0.0316545	0.456845	0.4751	5.79062	4.48959	13	34542911	34553133	ENSSSCG00000011356	UQCRC1
gnl.UG.Ssc.S18549331	3	99588523	99588523-99588523	OD	NA	6.01434	5.51161	0.614906	1.97567	0.521611	0.686033	0.245	5.78685	4.48582	NA	NA	NA	NA	ZNF414
gnl.UG.Ssc.S46877035	14	95961878	93791750-97122902	PD	NA	6.01289	26.8521	22.7638	10.009	-0.961748	0.393135	0.3791	5.78759	4.48656	NA	NA	NA	NA	MMRN2
gnl.UG.Ssc.S46877624	10	51570192	17075628-52208126	OD	NA	6.01287	5.39263	0.439032	3.01699	0.414049	0.646749	0.1684	5.79062	4.48959	NA	NA	NA	NA	BDH1
gnl.UG.Ssc.S22312491	1	281901852	281901852-282549258	OD	NA	6.0127	5.64907	0.804996	4.43961	-0.416248	-0.797496	0.2095	5.7866	4.48557	NA	NA	NA	NA	NA
gnl.UG.Ssc.S40210998	1	215283848	12868209-215283848	OD	NA	6.01062	5.2221	0.0695975	5.58377	-0.119426	-0.57799	0.3985	5.76606	4.46503	NA	NA	NA	NA	CNOT7
gnl.UG.Ssc.S46876712	4	17618429	17618429-17618429	OD	trans	6.00915	5.21027	0.0112958	5.94078	-0.0419312	-0.437884	0.4323	5.79055	4.48952	14	33384232	33437630	ENSSSCG00000009818	IFT81
gnl.UG.Ssc.S18385985	4	109952275	109952275-110059745	OD	NA	6.00473	5.42438	0.500557	5.70632	-0.103847	-0.452574	0.4706	5.7883	4.48727	NA	NA	NA	NA	NA
THY01_0003_B09	3	128270302	53003881-128270302	OD	NA	6.00444	5.46424	0.561036	5.36845	-0.179196	-0.549416	0.3001	5.79062	4.48959	NA	NA	NA	NA	TMEM101
gnl.UG.Ssc.S35166194	5	18067021	13000041-18067021	OD	trans	6.00407	5.37996	0.43233	5.11381	0.195097	0.562538	0.297	5.78968	4.48865	2	70332816	70349574	ENSSSCG00000013627	PRKCSH
gnl.UG.Ssc.S35167557	15	131255295	129798464-131539709	OD	trans	6.00257	5.24615	0.181377	5.50601	0.132932	0.504295	0.3393	5.78978	4.48875	5	65800934	65810886	ENSSSCG00000022925	NA
gnl.UG.Ssc.S21579436	4	15209772	15209772-15347124	CD	NA	6.00188	6.197	1.4907	0.809919	-0.696963	-0.709418	0.2338	5.79062	4.48959	NA	NA	NA	NA	NA
gnl.UG.Ssc.S35171903	14	144296755	144296755-144296755	OD	trans	6.0003	5.20371	0.036417	5.43921	-0.113306	-0.461753	0.4025	5.79062	4.48959	18	6247053	6274899	ENSSSCG00000016438	NUB1
gnl.UG.Ssc.S19546595	4	36861096	32960684-37092369	OD	trans	6.00003	5.43424	0.519118	4.85456	-0.302339	-0.767431	0.2443	5.76966	4.46863	2	69401370	69417278	ENSSSCG00000013656	MRPL4
gnl.UG.Ssc.S40476691	15	7398645	7398645-7398645	OD	trans	5.99516	5.48664	0.606401	5.81154	0.0984754	0.436741	0.4766	5.79062	4.48959	18	10742587	10822097	ENSSSCG00000016509	C7orf55
gnl.UG.Ssc.S35164839	3	111922025	111922025-111922025	OD	trans	5.99154	6.33776	1.6653	7.11991	-0.0510045	-0.530655	0.2896	5.79017	4.48914	18	46529495	46660391	ENSSSCG00000016674	FAM188B
LVRM1_0156_A12	10	8125532	8068489-8145516	OD	trans	5.98581	5.54355	0.698592	5.0241	-0.27752	-0.655951	0.2031	5.79062	4.48959	7	27778160	27819252	ENSSSCG00000001422	C2
gnl.UG.Ssc.S35165042	16	25164268	25164268-33672880	OD	NA	5.9841	5.82952	1.0707	6.30879	-0.0826401	0.441197	0.4811	5.79062	4.48959	NA	NA	NA	NA	ARFGAP2
gnl.UG.Ssc.S31108938	9	35612194	29982654-43178915	OD	NA	5.97999	5.43756	0.555826	3.86311	-0.283964	-0.516805	0.3557	5.78664	4.48561	NA	NA	NA	NA	MIB1
gnl.UG.Ssc.S6061935	6	10024253	10024253-10024253	OD	NA	5.97988	6.08305	1.38086	1.73862	-0.501968	-0.618976	0.2945	5.78345	4.48242	NA	NA	NA	NA	PCBP2
gnl.UG.Ssc.S46876899	16	20308650	19256933-46066010	OD	trans	5.97778	5.22577	0.19024	5.93483	-0.045579	-0.436651	0.4815	5.79062	4.48959	14	59997476	60004589	ENSSSCG00000010155	GGPS1
gnl.UG.Ssc.S35173622	7	128332138	5677993-128371779	OD	trans	5.97187	5.19519	0.121427	5.89077	-0.0453955	-0.437512	0.4975	5.78927	4.48824	4	113925945	113941749	ENSSSCG00000006736	CD2
gnl.UG.Ssc.S46880029	13	139998680	139998680-139998680	OD	NA	5.97181	6.6032	1.98862	6.55705	0.326743	0.89216	0.1134	5.79062	4.48959	NA	NA	NA	NA	DAP3
gnl.UG.Ssc.S46880456	1	120908439	120908439-120908439	OD	trans	5.97177	5.25846	0.267053	2.05327	-0.654749	-0.908562	0.2149	5.76269	4.46166	1	83410007	83451875	ENSSSCG00000004383	OSTM1
gnl.UG.Ssc.S18303920	6	8402621	4778689-14521114	OD	NA	5.97042	5.19365	0.110894	3.23148	-0.447133	-0.779228	0.1816	5.76221	4.46118	NA	NA	NA	NA	SEPSECS
gnl.UG.Ssc.S48803428	4	66381089	66089889-66381089	OD	trans	5.96999	8.06512	3.58432	8.51677	-0.210588	-0.768507	0.2545	5.79045	4.48942	9	13281076	13351651	ENSSSCG00000014882	RSF1
gnl.UG.Ssc.S35166940	11	8505201	8453297-10275504	OD	NA	5.96865	5.88061	1.15175	5.96148	0.12168	-0.406907	0.498	5.79033	4.4893	NA	NA	NA	NA	MBNL3
gnl.UG.Ssc.S46879050	13	107131634	107131634-123782540	OD	trans	5.96213	5.64002	0.856035	6.15767	0.104394	0.560459	0.3318	5.77954	4.47851	7	127973226	128046488	ENSSSCG00000002508	SETD3
gnl.UG.Ssc.S35168521	7	13386409	13386409-13386409	OD	trans	5.95711	5.49215	0.665828	5.4355	-0.198363	-0.567288	0.2776	5.79062	4.48959	X	124498340	124539558	ENSSSCG00000012676	MBNL1
TCH01_0003_B05	17	66843791	62556386-66858045	OD	NA	5.95184	5.24235	0.279577	6.04485	-0.0154447	-0.417426	0.4567	5.79021	4.48918	NA	NA	NA	NA	TMEM144
gnl.UG.Ssc.S39959416	10	37080923	37080923-43471501	OD	trans	5.95177	5.78046	1.04816	4.57251	-0.206817	-0.45942	0.4068	5.78888	4.48785	14	123007503	123020014	ENSSSCG00000010576	NOLC1
gnl.UG.Ssc.S35173108	9	71634723	51792077-94071916	OD	trans	5.94874	5.2159	0.231467	5.28015	0.123278	0.465213	0.4308	5.7904	4.48937	3	38384355	38394622	ENSSSCG00000007925	NAGPA
ITT01_0039_E03	2	42087181	42074499-42739676	OD	NA	5.94758	5.3584	0.484337	6.1011	-0.0348012	0.44782	0.4502	5.79062	4.48959	NA	NA	NA	NA	NA
gnl.UG.Ssc.S19543418	13	488418	488418-488418	CD	NA	5.94259	5.74514	1.01546	0.913456	-0.683378	-0.769891	0.2045	5.79062	4.48959	NA	NA	NA	NA	NA
OVR01_0015_H07	9	108348177	108348177-108348177	OD	NA	5.94004	5.16858	0.134558	3.10047	0.364543	0.58488	0.302	5.79062	4.48959	NA	NA	NA	NA	SPOP
gnl.UG.Ssc.S46876041	17	30203358	30203358-30670293	PD	cis	5.93999	53.0627	49.248	5.60897	-1.23342	0.275437	0.3891	5.78618	4.48515	17	30294309	30296939	ENSSSCG00000025589	NA
gnl.UG.Ssc.S20116197	15	131375223	122734781-131375223	OD	trans	5.9388	5.17989	0.169389	4.82915	0.20913	0.495979	0.3557	5.79062	4.48959	9	127491779	127505079	ENSSSCG00000022742	PRDX6
ADR01_0080_H04	4	133757002	116260443-139772782	OD	NA	5.93632	5.21881	0.26193	6.01925	0.0143793	-0.444663	0.4706	5.78742	4.48639	NA	NA	NA	NA	NA
gnl.UG.Ssc.S23769348	16	84080602	82492625-84330710	OD	NA	5.93619	5.14888	0.0671656	2.96631	0.453209	0.743105	0.2219	5.7732	4.47217	NA	NA	NA	NA	NA
gnl.UG.Ssc.S46881204	2	141970187	141970187-141970187	OD	trans	5.93407	5.34502	0.483641	2.40313	-0.429559	-0.641813	0.2344	5.79062	4.48959	1	297497643	297714461	ENSSSCG00000005582	ILF3
LVRM1_0075_E09	17	25600780	25600780-27274308	CD	NA	5.93271	5.3425	0.481917	1.37577	0.722912	0.84323	0.1662	5.79062	4.48959	NA	NA	NA	NA	G6PC
gnl.UG.Ssc.S18383758	8	142347846	142347846-142347892	OD	NA	5.92865	5.23688	0.311667	5.91062	0.0590821	0.429308	0.4861	5.79044	4.48941	NA	NA	NA	NA	LPGAT1
gnl.UG.Ssc.S46878714	2	18337627	18337627-18337627	OD	trans	5.92834	5.18459	0.205449	5.96306	-0.023964	-0.417114	0.4333	5.79062	4.48959	7	70090723	70112537	ENSSSCG00000025386	SPTSSA
gnl.UG.Ssc.S35167700	11	11590497	10641569-15728936	OD	trans	5.92683	5.38806	0.558408	6.14274	-0.0498476	-0.502879	0.3196	5.7882	4.48717	3	117165200	117192544	ENSSSCG00000008536	WDR43
gnl.UG.Ssc.S19543678	11	18175690	16173455-21520020	OD	NA	5.92436	5.42521	0.615831	2.48391	0.390028	0.573801	0.2835	5.78971	4.48868	NA	NA	NA	NA	FARP1
gnl.UG.Ssc.S18546604	11	7051629	5433946-9895994	OD	trans	5.92338	5.69501	0.975616	2.90039	-0.340849	-0.529286	0.297	5.78982	4.48879	6	3518411	3520079	ENSSSCG00000002662	C16orf74
gnl.UG.Ssc.S35168201	2	121270572	121270572-121270572	OD	NA	5.91983	5.25158	0.353497	3.4321	-0.480111	-0.778846	0.2353	5.79062	4.48959	NA	NA	NA	NA	ELOVL1
gnl.UG.Ssc.S46876772	1	71383687	59711534-71383687	OD	trans	5.91963	5.24666	0.345097	4.35252	0.206828	0.473966	0.3762	5.79057	4.48954	14	82602490	82624938	ENSSSCG00000010306	SEC24C
gnl.UG.Ssc.S49953839	7	53210700	49584113-53210700	OD	trans	5.91936	5.31095	0.452687	6.11618	-0.0146333	-0.454887	0.4353	5.79062	4.48959	GL896267.1	46047	50431	ENSSSCG00000023053	LRP10
gnl.UG.Ssc.S46878628	2	145884600	144899141-150370400	OD	trans	5.91822	5.16703	0.186943	4.20935	0.26204	0.566027	0.2423	5.79062	4.48959	7	83061340	83121537	ENSSSCG00000002127	CHD8
gnl.UG.Ssc.S18384417	14	25846113	25846113-25976982	OD	trans	5.91811	5.24946	0.352377	6.04583	-0.0170713	-0.446743	0.4376	5.78904	4.48801	15	111727877	111761010	ENSSSCG00000016070	NA
THY01_0091_H02	3	2624437	2624437-11304443	OD	trans	5.91566	5.14546	0.134775	5.94468	0.0127822	-0.444321	0.4542	5.78821	4.48718	8	116955005	117260328	ENSSSCG00000009123	CAMK2B
gnl.UG.Ssc.S40524515	8	135608217	134024195-137800899	OD	NA	5.91466	5.12527	0.0317863	5.9214	0.0229416	0.577414	0.4964	5.75496	4.45393	NA	NA	NA	NA	FER
gnl.UG.Ssc.S52128947	17	38415727	37959418-41677314	OD	trans	5.90849	5.20053	0.277392	5.48092	-0.125259	-0.53414	0.3774	5.78176	4.48073	GL894644.1	3532	25310	ENSSSCG00000023928	SUV39H2
gnl.UG.Ssc.S23695346	11	48355571	48355571-48355571	OD	trans	5.90662	5.31859	0.483599	6.09952	-0.0277401	-0.460405	0.4114	5.78985	4.48882	1	209435961	209532239	ENSSSCG00000005078	DAAM1
gnl.UG.Ssc.S23697230	1	84377667	48242275-84415417	OD	NA	5.9059	5.1132	0.039788	5.50799	0.0897343	0.447451	0.4189	5.79031	4.48928	NA	NA	NA	NA	DYRK2
HTMT1_0095_A03	13	103289372	103266554-190445778	OD	trans	5.90533	5.2302	0.340389	3.61571	-0.465565	-0.77406	0.2065	5.79062	4.48959	17	34429985	34430407	ENSSSCG00000007119	NXT1
gnl.UG.Ssc.S46876930	8	133950496	133950496-133950496	OD	trans	5.9004	5.12074	0.102437	4.49737	0.190719	0.498462	0.3352	5.79058	4.48955	14	113406896	113435560	ENSSSCG00000010469	42799
gnl.UG.Ssc.S46879295	10	14647576	14647576-19265798	OD	NA	5.89922	5.22609	0.343546	5.84355	0.0652756	0.456008	0.3547	5.79062	4.48959	NA	NA	NA	NA	STAT6
gnl.UG.Ssc.S39786848	8	17019937	16392954-17019937	OD	NA	5.89879	6.13156	1.53011	5.63725	0.174291	0.39637	0.4697	5.78992	4.48889	NA	NA	NA	NA	NA
gnl.UG.Ssc.S46879525	15	18205887	7998827-31656437	OD	trans	5.89862	5.10357	0.00237411	3.96722	-0.347096	-0.564164	0.1831	5.79062	4.48959	4	56156732	56174841	ENSSSCG00000006140	CA2
gnl.UG.Ssc.S50169630	1	142736567	142736567-308111095	OD	NA	5.89639	5.268	0.418934	6.03257	0.0376802	0.474584	0.3985	5.78849	4.48746	NA	NA	NA	NA	NA
TES01_0038_E03	1	2950020	489855-10010333	OD	trans	5.89599	5.10537	0.0517728	5.62224	-0.0861372	-0.35688	0.406	5.7905	4.48947	7	60021999	60039452	ENSSSCG00000001841	RHBG
gnl.UG.Ssc.S46879776	4	120784872	120784872-120823851	PD	NA	5.89567	29.1561	25.2183	16.9987	-0.84563	0.522794	0.2217	5.76068	4.45965	NA	NA	NA	NA	HENMT1
gnl.UG.Ssc.S35169166	3	123638149	120479098-123638149	OD	trans	5.89555	5.5721	0.852616	2.5187	-0.395945	-0.565668	0.2639	5.79062	4.48959	17	5868843	5945482	ENSSSCG00000006989	MTUS1
gnl.UG.Ssc.S35171518	5	44801501	44801501-65637020	OD	trans	5.89376	5.36398	0.57033	6.09073	-0.0381438	0.432155	0.4677	5.79062	4.48959	17	53432083	53447269	ENSSSCG00000021861	PIGT
gnl.UG.Ssc.S6084972	11	11739965	9980144-86425847	OD	NA	5.89144	5.11289	0.10496	3.73118	0.331299	0.603623	0.2799	5.78964	4.48861	NA	NA	NA	NA	NA
gnl.UG.Ssc.S6083861	14	16379564	16379564-65451980	OD	NA	5.88974	5.6861	1.00061	5.86063	0.140904	-0.568136	0.4299	5.75689	4.45586	NA	NA	NA	NA	YAF2
gnl.UG.Ssc.S35166966	2	149113136	149113136-156403135	OD	NA	5.88869	5.10085	0.0638673	3.51775	0.349067	0.650361	0.2134	5.78641	4.48538	NA	NA	NA	NA	BCL2L11
gnl.UG.Ssc.S40404002	11	72451385	72451385-72451385	OD	NA	5.88784	5.09366	0.0043592	5.87089	0.0239207	0.454324	0.4442	5.78655	4.48552	NA	NA	NA	NA	NA
gnl.UG.Ssc.S26645669	4	132194320	131423303-132194320	OD	NA	5.88696	6.046	1.44249	4.89102	0.23837	0.474735	0.4644	5.78053	4.4795	NA	NA	NA	NA	NA
OVR01_0082_H07	7	117577627	117577627-117577627	OD	trans	5.88515	5.12684	0.16219	4.67888	-0.223992	-0.577143	0.3	5.77831	4.47728	9	57436409	57448929	ENSSSCG00000015197	SPA17
gnl.UG.Ssc.S40208132	6	61534121	5606881-61534121	OD	NA	5.87852	5.35444	0.577786	6.00312	0.0521838	-0.436957	0.4647	5.79062	4.48959	NA	NA	NA	NA	FRMD3
gnl.UG.Ssc.S6065016	17	64098508	62646442-65636332	OD	NA	5.87805	5.0943	0.0764378	5.89918	-0.00725215	-0.500139	0.4841	5.77673	4.4757	NA	NA	NA	NA	CUL5
gnl.UG.Ssc.S18357532	3	137238819	83943514-137238819	OD	NA	5.87589	5.35126	0.572447	5.75461	-0.104963	-0.538027	0.4677	5.76323	4.4622	NA	NA	NA	NA	DNAJB14
gnl.UG.Ssc.S35165622	15	83314616	83314616-83314616	OD	NA	5.87542	5.16572	0.273652	5.96829	-0.0111311	0.432075	0.4791	5.79062	4.48959	NA	NA	NA	NA	SH3TC1
gnl.UG.Ssc.S39990452	3	124083382	122392837-124083382	OD	NA	5.87535	5.13074	0.198276	4.95397	-0.167866	-0.474958	0.3729	5.78945	4.48842	NA	NA	NA	NA	NA
gnl.UG.Ssc.S26715855	6	26259301	26245531-26259301	OD	trans	5.87229	5.10183	0.129884	3.89227	0.28321	0.568075	0.2537	5.79047	4.48944	7	99531534	99622015	ENSSSCG00000002311	KIAA0247
TCH01_0095_E02	11	12363638	12363638-12363638	OD	NA	5.86908	5.62424	0.952315	4.80531	0.361793	0.751005	0.1672	5.79038	4.48935	NA	NA	NA	NA	EIF1AD
MLN01_0012_E04	1	302144198	22774695-306774492	OD	NA	5.86886	5.08111	0.0601841	4.89438	0.182203	0.514133	0.3144	5.78708	4.48605	NA	NA	NA	NA	ZDHHC20
gnl.UG.Ssc.S35170263	8	7749484	7749484-7749484	OD	trans	5.86878	5.08938	0.0966137	4.30157	0.256385	0.575388	0.29	5.78496	4.48393	6	80024322	80106273	ENSSSCG00000003590	PTPRU
gnl.UG.Ssc.S46876579	10	51153136	51153136-51681375	OD	trans	5.86873	5.13276	0.218109	5.70097	0.0731115	0.451543	0.4114	5.79062	4.48959	14	50300848	50305714	ENSSSCG00000009998	GATSL3
gnl.UG.Ssc.S17511011	14	139293190	139293190-141288841	OD	NA	5.86766	5.38201	0.626093	3.14416	0.406219	0.685309	0.3224	5.74593	4.4449	NA	NA	NA	NA	NA
gnl.UG.Ssc.S46880060	4	14453877	11668180-33740194	OD	trans	5.86686	5.86309	1.24926	2.44249	-0.426486	-0.584784	0.2288	5.79062	4.48959	4	101924680	101929444	ENSSSCG00000006469	MRPL24
gnl.UG.Ssc.S35167807	2	7864132	2992926-149113136	OD	trans	5.86233	5.16745	0.301296	5.25441	-0.156085	-0.517305	0.2692	5.79062	4.48959	13	131627272	131639170	ENSSSCG00000023998	PSMD2
gnl.UG.Ssc.S18546491	8	110666303	45363048-117269544	OD	trans	5.86084	5.17978	0.326745	5.44713	0.104984	0.432971	0.4431	5.79062	4.48959	5	61444247	61571485	ENSSSCG00000000612	ATF7IP
gnl.UG.Ssc.S35167027	9	59120047	56530748-59190290	PD	cis	5.85945	38.8467	35.0134	3.90276	-1.17436	0.261698	0.4965	5.79038	4.48935	9	59028736	59036373	ENSSSCG00000030017	FOXRED1
gnl.UG.Ssc.S35166695	15	32580152	31995248-32580152	OD	NA	5.85798	5.19144	0.352472	5.25644	0.201975	0.531844	0.2925	5.79062	4.48959	NA	NA	NA	NA	NA
gnl.UG.Ssc.S35165722	13	59800548	59713628-66460974	OD	NA	5.85705	5.06658	0.0430428	3.68243	-0.300776	-0.589082	0.2627	5.79062	4.48959	NA	NA	NA	NA	RBBP4
gnl.UG.Ssc.S40292394	4	16552732	16552732-16552732	OD	NA	5.85354	5.19056	0.35825	5.40744	-0.109346	-0.439156	0.4085	5.79	4.48897	NA	NA	NA	NA	NA
SKNB1_0016_E09	4	103751451	70405248-114170369	OD	NA	5.85325	5.15531	0.294874	3.61665	-0.393401	-0.529961	0.2438	5.79062	4.48959	NA	NA	NA	NA	ITGB5
gnl.UG.Ssc.S35165405	7	31487843	22488950-116247953	OD	NA	5.85297	5.36811	0.63049	5.68809	-0.135529	-0.574717	0.3498	5.77766	4.47663	NA	NA	NA	NA	NRP1
gnl.UG.Ssc.S46875656	3	135475318	135475318-135574039	OD	trans	5.84278	5.11791	0.240031	5.89845	0.0275066	0.464432	0.4292	5.79057	4.48954	X	63644213	63656062	ENSSSCG00000012376	GDPD2
gnl.UG.Ssc.S39835683	17	8821599	1018025-64925361	OD	NA	5.83919	5.07451	0.14274	5.80165	0.0404074	0.431823	0.4955	5.78854	4.48751	NA	NA	NA	NA	GFOD1
gnl.UG.Ssc.S35170309	6	10024253	9271639-10614666	OD	trans	5.83868	5.08433	0.171563	4.26563	0.248519	0.550156	0.2945	5.79062	4.48959	4	103335545	103352238	ENSSSCG00000006519	CLK2
gnl.UG.Ssc.S46877987	10	26506617	21029627-52774075	OD	trans	5.83653	5.04816	0.052019	4.92438	-0.162025	-0.468311	0.3522	5.79062	4.48959	7	33504832	33751812	ENSSSCG00000001499	DST
gnl.UG.Ssc.S19541809	10	54864453	54864453-57044576	OD	trans	5.83616	5.3819	0.674392	5.30368	0.126548	0.433763	0.4625	5.79062	4.48959	X	64829676	64832213	ENSSSCG00000024163	NA
gnl.UG.Ssc.S46877144	10	46933533	46866232-62950293	OD	trans	5.83423	5.08643	0.187425	5.43928	0.103839	0.465015	0.3971	5.79062	4.48959	14	134586336	134788242	ENSSSCG00000010638	TCF7L2
LVRM1_0158_C07	10	15659632	11290287-39455506	OD	NA	5.83416	5.28322	0.535276	5.93102	0.0632486	0.477907	0.3557	5.78681	4.48578	NA	NA	NA	NA	ORM1
gnl.UG.Ssc.S35171694	10	26317199	26317199-27292836	OD	trans	5.83361	5.46887	0.795157	3.14499	-0.306592	-0.515563	0.297	5.78931	4.48828	12	12359499	12370704	ENSSSCG00000017264	AMZ2
gnl.UG.Ssc.S35164933	11	49982363	23432957-49982363	OD	NA	5.83178	5.15296	0.328849	3.64632	-0.284603	-0.509556	0.2787	5.79062	4.48959	NA	NA	NA	NA	FGGY
gnl.UG.Ssc.S35165069	13	103289372	103289372-191101378	OD	NA	5.82973	5.58123	0.941936	5.31744	0.362466	0.879637	0.2065	5.76008	4.45905	NA	NA	NA	NA	RNLS
gnl.UG.Ssc.S35167264	13	19927000	19927000-20611185	OD	trans	5.82958	5.36714	0.662756	3.62944	0.25024	0.486059	0.3249	5.79062	4.48959	2	9244353	9245495	ENSSSCG00000028696	FEN1
gnl.UG.Ssc.S35164175	6	72660079	72660079-76934500	OD	trans	5.82807	5.05497	0.114976	5.25237	0.137693	0.465619	0.3308	5.79062	4.48959	4	102288846	102294779	ENSSSCG00000006480	APOA1BP
LNG01_0019_F01	12	6952796	5645079-22260791	OD	trans	5.82794	5.03571	0.0106938	2.86526	0.460555	0.729547	0.1483	5.79062	4.48959	14	31326046	31331718	ENSSSCG00000009775	CDK2AP1
gnl.UG.Ssc.S26712602	4	62248826	54240855-81146575	OD	NA	5.82778	5.15954	0.344934	4.46729	0.221772	0.541483	0.3303	5.7786	4.47757	NA	NA	NA	NA	NA
gnl.UG.Ssc.S31120434	12	49718803	49718803-49718803	OD	trans	5.82276	5.11201	0.267591	1.65973	-0.686225	-0.834476	0.166	5.79051	4.48948	2	72388087	72425053	ENSSSCG00000013564	INSR
gnl.UG.Ssc.S35166357	3	64834814	29729288-64834814	OD	NA	5.82249	5.07203	0.179924	5.40108	-0.135144	-0.473387	0.3806	5.79062	4.48959	NA	NA	NA	NA	MRPS27
gnl.UG.Ssc.S40430380	7	107522174	107522174-107522174	OD	NA	5.82123	5.68492	1.08578	5.84729	0.135006	0.433653	0.499	5.7904	4.48937	NA	NA	NA	NA	NA
gnl.UG.Ssc.S35170297	13	218594088	204658348-218594088	OD	trans	5.82104	5.40663	0.728202	2.61559	0.379477	0.552312	0.2888	5.79062	4.48959	6	26106503	26116904	ENSSSCG00000002763	PRMT7
gnl.UG.Ssc.S46876075	8	115896209	40203804-115896209	OD	trans	5.81806	5.05063	0.133032	3.48761	0.333855	0.560067	0.2808	5.79062	4.48959	17	22065796	22104506	ENSSSCG00000007067	JAG1
gnl.UG.Ssc.S16513460	15	74532454	69615988-88803456	OD	trans	5.81693	5.02727	0.0328601	5.74477	-0.0540266	-0.440267	0.4353	5.78681	4.48578	5	66647211	66658624	ENSSSCG00000000704	NA
gnl.UG.Ssc.S18943250	13	37575879	35888107-155708463	OD	NA	5.81556	5.0545	0.151238	5.5973	-0.0877116	-0.479958	0.3542	5.79036	4.48933	NA	NA	NA	NA	CYP2A6
gnl.UG.Ssc.S20116224	12	24202370	24202370-39929071	OD	trans	5.8154	5.10995	0.27757	5.91551	-0.00350114	-0.405326	0.4488	5.79059	4.48956	4	111411282	111430642	ENSSSCG00000006716	HMGCS2
gnl.UG.Ssc.S23213147	6	157260978	157260978-157260978	OD	trans	5.81513	5.20615	0.445605	5.22023	0.158123	0.522352	0.2896	5.79048	4.48945	7	43616539	43621036	ENSSSCG00000001658	MRPL2
gnl.UG.Ssc.S46878914	4	108764904	103960092-108764904	OD	trans	5.81491	5.02833	0.057905	3.58305	-0.319706	-0.605544	0.2726	5.79062	4.48959	7	124934753	124999369	ENSSSCG00000002505	PAPOLA
gnl.UG.Ssc.S34513026	14	33452528	32082231-34229866	OD	NA	5.81178	5.02179	0.0131203	3.55004	0.380369	0.677089	0.2965	5.77608	4.47505	NA	NA	NA	NA	SLCO3A1
gnl.UG.Ssc.S39801295	17	68055173	68055173-68055173	OD	NA	5.81026	5.74326	1.16606	6.24035	0.103891	-0.56921	0.4492	5.75554	4.45451	NA	NA	NA	NA	NA
OVR01_0097_D08	5	102437473	102437473-102437473	CD	trans	5.80939	6.27678	1.79625	0.379252	-0.848761	-0.863807	0.1433	5.79062	4.48959	2	91864390	91953271	ENSSSCG00000014131	SSBP2
ITT01_0097_G03	2	141970187	141970187-141970187	OD	trans	5.80938	5.12568	0.310759	2.41717	0.569787	0.843884	0.2344	5.75375	4.45272	7	103736066	103783771	ENSSSCG00000002370	NA
SPL01_0072_F06	10	48813203	48550378-48813203	OD	trans	5.80744	5.30241	0.601447	2.48914	0.376886	0.556169	0.2965	5.79062	4.48959	14	31187805	31211475	ENSSSCG00000009778	RILPL2
gnl.UG.Ssc.S16765564	6	1838364	1838364-1838364	CD	trans	5.80633	5.48264	0.847958	1.02039	0.694027	0.801014	0.1552	5.79062	4.48959	13	202598695	202660919	ENSSSCG00000030528	LTN1
THY01_0001_A12	11	15476647	15476647-16046333	OD	trans	5.80621	5.01579	0.0264092	5.79889	-0.0209112	-0.440035	0.4751	5.79062	4.48959	7	63361046	63387751	ENSSSCG00000001892	SCAMP2
gnl.UG.Ssc.S26712091	4	123838086	123838086-123838086	OD	trans	5.8055	5.02114	0.0531729	4.22911	0.302575	0.662645	0.2313	5.76787	4.46684	9	62806124	62809058	ENSSSCG00000015242	NFRKB
gnl.UG.Ssc.S17526927	6	141715343	36106926-141715343	OD	trans	5.80393	5.01242	0.0025398	5.59659	-0.069725	-0.380857	0.407	5.79062	4.48959	14	24875186	24913201	ENSSSCG00000009742	NA
OVR01_0083_A03	18	13610548	13610548-13610548	OD	trans	5.80392	5.19727	0.448556	5.2903	0.124305	0.438909	0.4373	5.79043	4.4894	12	40078731	40180475	ENSSSCG00000017693	AATF
gnl.UG.Ssc.S35169731	7	131372453	14692232-131372453	OD	trans	5.8031	5.0977	0.276599	5.77933	-0.0563429	-0.443748	0.3836	5.79062	4.48959	2	124815022	124828122	ENSSSCG00000014219	CDO1
gnl.UG.Ssc.S40185749	8	11045018	11036292-11045018	PD	NA	5.8018	52.8899	49.2077	0.00111779	1.21539	0.321316	0.4701	5.78499	4.48396	NA	NA	NA	NA	TAPT1
gnl.UG.Ssc.S46877798	8	125460205	125460205-129566735	OD	trans	5.79804	5.19907	0.46043	4.1489	0.216153	0.479441	0.3348	5.79062	4.48959	11	72009864	72063632	ENSSSCG00000009501	DZIP1
gnl.UG.Ssc.S35334259	9	874719	769941-896810	OD	NA	5.79612	5.26183	0.553807	3.28649	-0.365908	-0.634983	0.3121	5.76262	4.46159	NA	NA	NA	NA	GYG2
gnl.UG.Ssc.S38481515	1	214476726	214476726-226408018	OD	trans	5.79537	5.3765	0.718815	1.55475	0.61603	0.76209	0.2219	5.77663	4.4756	9	78873034	78909021	ENSSSCG00000015313	KRIT1
gnl.UG.Ssc.S29987443	3	71272011	60170715-77636015	OD	NA	5.79504	5.01074	0.0653121	4.4898	0.202708	0.522924	0.3083	5.79052	4.48949	NA	NA	NA	NA	TMBIM4
gnl.UG.Ssc.S26721068	10	175359	175359-241937	OD	NA	5.79353	5.01197	0.0735874	5.10906	-0.17828	-0.513374	0.3338	5.78082	4.47979	NA	NA	NA	NA	NA
gnl.UG.Ssc.S34509498	5	961240	961240-961240	OD	NA	5.79113	5.00815	0.0541744	4.7039	-0.194456	-0.60035	0.3724	5.76065	4.45962	NA	NA	NA	NA	NA
gnl.UG.Ssc.S35165088	7	22503194	18912470-30036530	OD	trans	5.78992	5.12341	0.341522	3.74717	0.325368	0.656485	0.3162	5.75784	4.45681	GL893669.1	62458	79716	ENSSSCG00000030404	PAPD5
gnl.UG.Ssc.S40069269	10	54186189	44219580-54186189	OD	NA	5.78935	5.09195	0.289842	4.11504	-0.248501	-0.528375	0.3286	5.78467	4.48364	NA	NA	NA	NA	NA
gnl.UG.Ssc.S50177462	1	63025215	62815369-63206379	PD	NA	5.7884	35.2765	31.4856	7.73941	-1.04599	0.339744	0.3547	5.78834	4.48731	NA	NA	NA	NA	NA
gnl.UG.Ssc.S35166996	17	24295294	24295294-27223912	OD	trans	5.78626	5.07053	0.254764	4.92915	0.192324	0.498206	0.2915	5.79062	4.48959	15	53912808	53941519	ENSSSCG00000015799	KLKB1
gnl.UG.Ssc.S46879644	11	82835677	78897122-83901933	OD	trans	5.78572	5.35728	0.707353	4.46853	-0.194581	-0.445009	0.4199	5.79062	4.48959	4	95738941	95772729	ENSSSCG00000006340	UAP1
gnl.UG.Ssc.S35169115	2	121270572	84850085-121270572	OD	trans	5.78269	5.16268	0.425933	1.45987	-0.611594	-0.764952	0.2353	5.79062	4.48959	3	118741344	118753019	ENSSSCG00000022454	NRBP1
SPL01_0004_C08	4	121634338	120489522-123614614	OD	trans	5.7792	5.46254	0.855666	5.88906	0.088271	-0.441252	0.4861	5.78941	4.48838	6	65163743	65187263	ENSSSCG00000003412	EXOSC10
gnl.UG.Ssc.S35173605	13	108688988	99890187-108688988	OD	trans	5.77449	5.0551	0.246254	4.1979	0.199378	0.488132	0.3522	5.79062	4.48959	6	134068990	134081998	ENSSSCG00000003798	SERBP1
ITT01_0076_E10	2	136416264	136416264-136483908	OD	trans	5.7737	5.55647	0.98267	5.2205	-0.165919	-0.431099	0.4158	5.79061	4.48958	X	37303174	37392877	ENSSSCG00000012229	CYBB
LVRM1_0033_D07	10	69820079	36373847-69820079	OD	NA	5.77298	5.22618	0.536849	2.88714	0.368694	0.580624	0.2955	5.77971	4.47868	NA	NA	NA	NA	CLIP1
gnl.UG.Ssc.S35172182	8	45363048	18281804-45363048	OD	trans	5.77222	5.34415	0.707151	6.1574	0.0070049	-0.443142	0.409	5.79062	4.48959	12	274516	287165	ENSSSCG00000017131	FN3K
gnl.UG.Ssc.S46880606	9	139299087	127782749-141666594	OD	NA	5.77125	5.03975	0.215447	5.21467	-0.152551	-0.559082	0.3537	5.77197	4.47094	NA	NA	NA	NA	SERINC4
gnl.UG.Ssc.S35174134	13	27659933	27659933-38186639	OD	trans	5.77124	5.07184	0.277037	4.80661	0.198925	0.612145	0.3915	5.74938	4.44835	9	79679836	79684587	ENSSSCG00000027372	SAMD9
gnl.UG.Ssc.S19545587	1	33487269	33487269-33487269	OD	trans	5.77022	5.02971	0.191672	5.70858	0.061033	0.557627	0.3799	5.76272	4.46169	16	4222391	4259625	ENSSSCG00000016781	TRIO
gnl.UG.Ssc.S26729177	7	106002380	20825348-130031038	OD	NA	5.76976	5.02024	0.177275	4.96473	0.156405	0.503423	0.3189	5.79062	4.48959	NA	NA	NA	NA	AFF4
gnl.UG.Ssc.S35169800	4	60030169	30364476-126137927	OD	NA	5.76973	5.05492	0.255373	3.00792	0.490574	0.750406	0.2313	5.79062	4.48959	NA	NA	NA	NA	TSPAN31
OVRT1_0031_A01	7	5834282	4064048-18074253	OD	trans	5.76948	5.0088	0.147456	4.74613	0.14717	0.463828	0.3547	5.79062	4.48959	6	58234026	58247707	ENSSSCG00000003352	CDK11B
SMG01_0091_C12	13	58259092	50387505-110802739	OD	NA	5.76926	5.04323	0.231742	3.72249	-0.274311	-0.523066	0.2746	5.79062	4.48959	NA	NA	NA	NA	SLC12A8
gnl.UG.Ssc.S20116190	12	62837875	62837875-62837875	OD	NA	5.76833	5.01535	0.167809	5.78051	0.0301729	-0.412607	0.4617	5.78842	4.48739	NA	NA	NA	NA	CYP2B6
gnl.UG.Ssc.S20116738	1	202714952	20385282-229476564	OD	trans	5.76472	5.01724	0.181897	2.67225	-0.596418	-0.817377	0.1259	5.79062	4.48959	14	12516232	12531189	ENSSSCG00000009668	CLU
gnl.UG.Ssc.S18385560	7	106002380	24128889-106002380	OD	NA	5.76317	5.03993	0.228617	4.02027	0.297117	0.64982	0.3189	5.75562	4.45459	NA	NA	NA	NA	NA
gnl.UG.Ssc.S39836934	4	7289023	7289023-137588537	OD	NA	5.76303	5.34423	0.717117	6.00473	-0.069563	-0.540743	0.3418	5.77399	4.47296	NA	NA	NA	NA	NA
gnl.UG.Ssc.S35165519	17	39583164	36062494-39583164	OD	NA	5.76298	5.01769	0.176458	3.5919	-0.348085	-0.7121	0.2975	5.75	4.44897	NA	NA	NA	NA	AUTS2
OVRM1_0154_A06	14	14436823	11371587-19511135	OD	trans	5.76238	4.99586	0.129236	3.83315	-0.302563	-0.568485	0.2352	5.79062	4.48959	2	65509481	65526202	ENSSSCG00000013761	CC2D1A
gnl.UG.Ssc.S35169250	4	43450407	42581091-43739226	OD	trans	5.76157	5.41301	0.813083	6.23119	-0.000623477	0.405715	0.3905	5.79014	4.48911	8	120119600	120219822	ENSSSCG00000025541	ELOVL6
gnl.UG.Ssc.S35171755	17	47371678	47371678-47371678	OD	NA	5.76088	5.01562	0.17408	3.3445	0.474056	0.799082	0.2238	5.74287	4.44184	NA	NA	NA	NA	PPME1
gnl.UG.Ssc.S35165327	4	110455170	109969089-111449010	PD	trans	5.75891	37.4772	33.7311	20.8885	-0.955371	0.434444	0.2634	5.79051	4.48948	JH118861.1	177581	216380	ENSSSCG00000017819	SMYD4
OVRM1_0170_B04	14	68299795	65675353-68757221	OD	NA	5.75802	5.17403	0.481418	5.09498	0.198859	0.551733	0.3189	5.79062	4.48959	NA	NA	NA	NA	LASP1
SMG01_0082_B09	15	22259886	22259886-150020921	OD	NA	5.7574	4.98205	0.0955103	5.31138	-0.116792	-0.496133	0.3923	5.78326	4.48223	NA	NA	NA	NA	RNF41
gnl.UG.Ssc.S26734187	14	72765984	9070860-87626807	OD	trans	5.75185	4.96274	0.0156175	4.82322	-0.216467	-0.514818	0.2632	5.79062	4.48959	7	72987129	72997931	ENSSSCG00000026663	NA
gnl.UG.Ssc.S40667282	13	144781809	139238833-144781809	PD	NA	5.74778	40.1681	36.456	19.7183	-1.11032	0.418673	0.2119	5.78557	4.48454	NA	NA	NA	NA	MUC13
gnl.UG.Ssc.S19550830	13	88261322	88261322-141441304	OD	NA	5.7454	5.2548	0.618512	5.97553	0.0406572	-0.433136	0.4526	5.78948	4.48845	NA	NA	NA	NA	ZNF37A
SPL01_0065_H07	11	25162130	18175690-73781506	OD	trans	5.74535	5.35102	0.751446	5.88277	0.0768454	-0.420141	0.4847	5.79027	4.48924	3	134581676	134604304	ENSSSCG00000008633	PDIA6
gnl.UG.Ssc.S26651486	7	123764425	123764425-123764425	OD	trans	5.74206	4.97103	0.112154	5.42342	-0.0857563	-0.346005	0.4313	5.79062	4.48959	GL893195.1	43214	74069	ENSSSCG00000029916	FGD3
gnl.UG.Ssc.S29980202	7	32786027	2676514-106890993	OD	NA	5.74161	4.97094	0.0999329	5.17672	0.160307	0.604474	0.407	5.75481	4.45378	NA	NA	NA	NA	EIF2B3
gnl.UG.Ssc.S18387708	15	151930390	19767758-152024615	OD	trans	5.74114	5.00387	0.20425	2.43991	0.456814	0.660131	0.2473	5.79062	4.48959	3	108108201	108147738	ENSSSCG00000008487	ATL2
gnl.UG.Ssc.S35173907	13	21797366	18783047-23533379	OD	trans	5.73991	5.21817	0.573427	5.73522	-0.0797249	0.424066	0.4965	5.79002	4.48899	18	37015611	37082916	ENSSSCG00000016650	IMMP2L
gnl.UG.Ssc.S46880232	2	7103886	7103886-7864132	OD	trans	5.73565	5.64032	1.1322	6.37754	0.0559821	0.508835	0.2701	5.79048	4.48945	4	19423081	19550493	ENSSSCG00000005994	SNTB1
gnl.UG.Ssc.S27602595	1	302623080	302623080-302623080	OD	NA	5.7326	4.97315	0.138303	4.27428	0.267621	0.645458	0.2587	5.7645	4.46347	NA	NA	NA	NA	NA
gnl.UG.Ssc.S19548276	3	77889376	65094505-97269150	OD	trans	5.73243	4.95282	0.0773187	5.58625	-0.0652347	-0.463243	0.4736	5.79062	4.48959	13	217424357	217438220	ENSSSCG00000021296	NA
gnl.UG.Ssc.S31101114	9	139055829	139055829-139055829	OD	NA	5.7314	5.01518	0.249305	4.67149	-0.219083	-0.513655	0.2809	5.79009	4.48906	NA	NA	NA	NA	RRAS2
gnl.UG.Ssc.S50171633	4	93070713	93070713-93070713	OD	NA	5.72922	5.08215	0.377655	4.68081	0.182016	0.448757	0.3569	5.79062	4.48959	NA	NA	NA	NA	MUC12
gnl.UG.Ssc.S35169115	4	66316055	66316055-67741107	OD	trans	5.72619	5.18776	0.548328	5.00666	-0.190852	-0.568674	0.2605	5.79062	4.48959	3	118741344	118753019	ENSSSCG00000022454	NRBP1
gnl.UG.Ssc.S35165251	5	81184961	81184961-86586906	OD	trans	5.72584	5.43717	0.889389	6.07467	-0.0761184	-0.515533	0.2731	5.79062	4.48959	18	14935740	14940095	ENSSSCG00000016531	NA
gnl.UG.Ssc.S19543712	18	16028434	16028434-16028434	OD	NA	5.7247	4.95981	0.128579	3.73608	-0.323975	-0.606379	0.2862	5.78627	4.48524	NA	NA	NA	NA	NA
gnl.UG.Ssc.S18557016	12	46290007	34748700-47315594	OD	NA	5.72246	4.96389	0.148215	5.7522	0.015187	-0.413856	0.4985	5.79005	4.48902	NA	NA	NA	NA	RARB
gnl.UG.Ssc.S39847111	8	66787880	66787880-66787880	PD	NA	5.7217	39.9788	36.2962	0.145762	-1.54847	0.408422	0.4716	5.7764	4.47537	NA	NA	NA	NA	UGT2B11
gnl.UG.Ssc.S6057941	17	47327688	47327688-47327688	OD	NA	5.72042	5.08967	0.404411	5.22857	0.150508	0.501982	0.3144	5.79037	4.48934	NA	NA	NA	NA	CSPP1
gnl.UG.Ssc.S35165312	17	61637953	43813375-63195165	OD	trans	5.71954	4.96256	0.152503	3.74881	-0.373016	-0.629219	0.2453	5.79062	4.48959	2	76370017	76389666	ENSSSCG00000013468	THOP1
gnl.UG.Ssc.S20116768	15	82449386	82449386-83639342	OD	trans	5.71906	4.93242	0.0313512	5.54725	0.0676102	0.425714	0.4169	5.79062	4.48959	1	47894684	48057901	ENSSSCG00000004244	MAN1A1
gnl.UG.Ssc.S6015955	18	38406282	37578770-38406282	OD	trans	5.71811	5.45443	0.916565	4.97606	0.211826	0.567698	0.4264	5.75426	4.45323	1	264193937	264199793	ENSSSCG00000005320	MSMP
gnl.UG.Ssc.S23756742	4	16481739	16481739-18943765	OD	NA	5.71781	5.09395	0.415653	4.85334	0.137321	0.445561	0.4055	5.79062	4.48959	NA	NA	NA	NA	SYNGR2
gnl.UG.Ssc.S35167799	17	56528837	55903251-56528837	OD	NA	5.71749	5.01705	0.279861	5.78382	-0.0274137	-0.437826	0.4209	5.78933	4.4883	NA	NA	NA	NA	WDR54
ADR01_0093_H04	10	66189565	63807576-70045315	OD	trans	5.71744	5.029	0.302766	5.79338	0.0347464	0.411098	0.4204	5.78814	4.48711	12	1429427	1439241	ENSSSCG00000028593	ENTHD2
gnl.UG.Ssc.S35164167	10	68829974	66852031-69043698	OD	trans	5.71565	4.93214	0.0537819	5.384	-0.0909586	-0.399062	0.39	5.79062	4.48959	13	30992609	31029396	ENSSSCG00000011301	ZDHHC3
gnl.UG.Ssc.S46879557	12	54699212	20565887-54767975	OD	trans	5.7146	5.05404	0.352638	4.85223	0.196251	0.543497	0.301	5.78615	4.48512	4	44871760	44907590	ENSSSCG00000006093	NDUFAF6
gnl.UG.Ssc.S35172403	2	149106718	5371971-150787433	OD	NA	5.71444	4.9447	0.112782	5.29313	0.100578	0.452591	0.3859	5.79037	4.48934	NA	NA	NA	NA	ACAT2
gnl.UG.Ssc.S19546197	11	28242216	28242216-63804815	OD	NA	5.71048	5.02328	0.304647	5.76834	-0.0325747	0.427204	0.494	5.78927	4.48824	NA	NA	NA	NA	RNF10
gnl.UG.Ssc.S39845517	11	49200600	46616903-49200600	OD	trans	5.70936	5.23094	0.633983	5.72897	0.0940017	-0.413264	0.4802	5.79062	4.48959	3	60622626	60627147	ENSSSCG00000008214	FABP1
TES01_0025_G03	10	72375760	72375760-76247151	OD	trans	5.7075	6.21316	1.83534	4.16426	-0.248655	-0.437111	0.4037	5.79062	4.48959	9	4690119	4690170	NA	TRIM38
gnl.UG.Ssc.S17513098	18	55267497	52196980-55267497	OD	trans	5.70627	4.9627	0.186015	5.29111	-0.103756	-0.448496	0.3953	5.79062	4.48959	15	117425964	117597333	ENSSSCG00000016113	BMPR2
gnl.UG.Ssc.S23213055	7	14692232	14692232-15278625	OD	trans	5.70556	4.98445	0.23113	3.80555	0.297054	0.611563	0.3458	5.7641	4.46307	9	7446498	7450297	ENSSSCG00000014806	C11orf51
gnl.UG.Ssc.S23699838	13	28766955	16742378-40652820	OD	NA	5.70537	5.00296	0.275202	4.11276	-0.275837	-0.610022	0.2062	5.78999	4.48896	NA	NA	NA	NA	NA
gnl.UG.Ssc.S35166465	6	41716844	40612450-113074700	OD	trans	5.70104	4.97691	0.229708	5.69004	0.0550322	0.41764	0.4474	5.79062	4.48959	8	1757629	1764938	ENSSSCG00000008700	HGFAC
DCI01_0006_E12	9	139945048	139945048-144185861	OD	trans	5.69925	4.93514	0.129339	4.48367	0.202817	0.509291	0.3013	5.79062	4.48959	17	43680436	43712438	ENSSSCG00000007291	EDEM2
gnl.UG.Ssc.S35172703	9	133403289	133403289-133403289	PD	trans	5.69828	42.56	38.9093	0.0790175	1.14461	0.33238	0.3689	5.79051	4.48948	JH118510.1	28975	36282	ENSSSCG00000027083	TOR1AIP2
gnl.UG.Ssc.S18380110	8	93265750	93265750-93493858	OD	trans	5.69513	4.92034	0.0916318	2.05827	0.552415	0.757933	0.1915	5.79054	4.48951	GL896343.1	3572	23737	ENSSSCG00000023857	ARHGEF40
gnl.UG.Ssc.S19542569	12	2118343	2118343-9778056	OD	NA	5.69384	5.47379	0.975238	5.90285	-0.0855767	0.324191	0.499	5.78998	4.48895	NA	NA	NA	NA	PUSL1
gnl.UG.Ssc.S18356219	15	9051771	7711069-13727587	OD	trans	5.69271	5.57151	1.09843	5.86898	-0.14279	-0.550989	0.2617	5.79062	4.48959	2	73170003	73180106	ENSSSCG00000013538	KHSRP
gnl.UG.Ssc.S35166841	14	136687406	1217329-139323621	OD	trans	5.69238	4.91828	0.0940085	5.70915	-0.0112365	-0.431298	0.4791	5.79062	4.48959	12	6455089	6472594	ENSSSCG00000017232	SLC9A3R1
THY01_0047_C03	17	38415727	37959418-40197933	OD	trans	5.69238	5.84942	1.43241	3.29649	0.33269	0.468888	0.3774	5.79	4.48897	4	141341709	141354291	ENSSSCG00000006928	LMO4
SKNB1_0074_C08	11	83798618	25106814-84756250	OD	trans	5.69187	4.91709	0.0912543	5.08806	0.134305	0.441537	0.3566	5.79062	4.48959	1	284184364	284203430	ENSSSCG00000026194	NA
gnl.UG.Ssc.S46880195	13	153379825	142572873-160357550	OD	NA	5.69009	4.90319	0.0129405	5.4668	0.0726982	0.443705	0.397	5.79062	4.48959	NA	NA	NA	NA	SNX7
gnl.UG.Ssc.S35166623	15	7398645	7398645-7398645	OD	trans	5.68717	4.90296	0.0416456	5.70054	0.000864222	0.422221	0.4766	5.79062	4.48959	GL892933.2	157544	158192	ENSSSCG00000026721	0
PBL01_0024_C05	6	5951885	4820304-72660079	OD	trans	5.68673	5.06943	0.423586	4.4355	0.191619	0.477179	0.3867	5.78664	4.48561	2	16421197	16452507	ENSSSCG00000013237	SPIB
gnl.UG.Ssc.S23697886	4	17618429	7289023-40765103	OD	trans	5.68619	4.92756	0.129635	5.56166	0.0713517	0.606658	0.4323	5.74195	4.44092	10	13487025	13583457	ENSSSCG00000010834	MIA3
TCH01_0003_B05	8	77104328	77104328-77104328	PD	NA	5.68576	47.9307	44.3295	29.2402	-0.984546	0.487551	0.2234	5.79021	4.48918	NA	NA	NA	NA	TMEM144
gnl.UG.Ssc.S46879010	14	11889885	10716778-13682277	OD	NA	5.68512	4.9445	0.18771	5.37354	-0.106965	-0.448134	0.4229	5.77597	4.47494	NA	NA	NA	NA	GSTA1
SKNB1_0082_C07	1	306299060	304667314-306299060	OD	NA	5.6847	5.39413	0.884577	1.56859	0.494741	0.630469	0.2134	5.78794	4.48691	NA	NA	NA	NA	IRF2
gnl.UG.Ssc.S35173385	13	26310854	26310854-35107691	OD	trans	5.68442	4.94883	0.20306	5.65448	0.0554955	0.454551	0.4612	5.79059	4.48956	3	55031471	55095734	ENSSSCG00000008164	NA
gnl.UG.Ssc.S27601831	6	78518023	78518023-78518023	OD	trans	5.6834	5.22649	0.662568	5.68079	0.0784856	0.427175	0.491	5.78975	4.48872	13	66007127	66081630	ENSSSCG00000011529	CRBN
gnl.UG.Ssc.S17499560	6	14512641	14512641-18639561	OD	NA	5.6834	4.91892	0.126123	4.98135	-0.135576	-0.437985	0.3959	5.79006	4.48903	NA	NA	NA	NA	TIGD2
gnl.UG.Ssc.S35174008	15	11361898	2955185-149140529	OD	NA	5.68276	4.99297	0.298068	2.62424	-0.394404	-0.59297	0.2567	5.79062	4.48959	NA	NA	NA	NA	DDX39A
gnl.UG.Ssc.S40287257	17	41777060	41777060-43813375	OD	NA	5.68138	4.89548	0.0226408	5.07758	-0.121041	-0.469128	0.3403	5.79023	4.4892	NA	NA	NA	NA	NA
gnl.UG.Ssc.S26715431	8	17019937	5945246-137115022	OD	NA	5.68103	4.91342	0.115789	5.65818	-0.035592	-0.398325	0.4697	5.79062	4.48959	NA	NA	NA	NA	NA
gnl.UG.Ssc.S35173002	15	29033970	29033970-144250933	OD	NA	5.67909	4.91416	0.124338	4.94008	-0.175593	-0.47158	0.3398	5.79062	4.48959	NA	NA	NA	NA	NA
gnl.UG.Ssc.S46880811	17	62825866	51007646-63439368	OD	trans	5.67808	5.61203	1.16494	6.16436	0.0770003	-0.436902	0.4427	5.78957	4.48854	1	194967612	194997353	ENSSSCG00000004996	KLHL28
gnl.UG.Ssc.S40300108	17	51911178	45263470-51911178	OD	NA	5.67738	4.95754	0.236881	2.82155	-0.358935	-0.593201	0.2532	5.789	4.48797	NA	NA	NA	NA	NA
gnl.UG.Ssc.S46878914	7	128541986	125371445-132468484	OD	trans	5.6756	5.81281	1.4084	6.21043	-0.130059	-0.550111	0.2744	5.79062	4.48959	7	124934753	124999369	ENSSSCG00000002505	PAPOLA
gnl.UG.Ssc.S17514578	6	28138132	28138132-28138132	OD	NA	5.6756	4.93165	0.181891	2.79426	-0.376569	-0.614949	0.2232	5.79062	4.48959	NA	NA	NA	NA	CCDC50
gnl.UG.Ssc.S17519015	6	59483283	31670664-133315760	OD	NA	5.67527	5.00289	0.329077	4.92987	0.167785	0.528735	0.307	5.78736	4.48633	NA	NA	NA	NA	NA
gnl.UG.Ssc.S35174130	6	22021386	21900256-137837689	OD	NA	5.67458	4.8888	0.0214574	3.62143	0.303491	0.570486	0.2632	5.79044	4.48941	NA	NA	NA	NA	RPP30
gnl.UG.Ssc.S35166108	13	10197528	10197528-10197528	OD	NA	5.67297	5.37643	0.876044	2.67563	0.38805	0.55129	0.3013	5.78627	4.48524	NA	NA	NA	NA	NA
gnl.UG.Ssc.S26650970	9	100120917	99702804-107420594	OD	trans	5.67191	4.93821	0.203309	5.31182	0.118155	0.515167	0.3896	5.77889	4.47786	14	65286152	65307305	ENSSSCG00000023776	CCSAP
gnl.UG.Ssc.S39995107	10	47152999	44827611-53395551	OD	NA	5.66942	4.90066	0.109654	3.11778	-0.455847	-0.703523	0.1945	5.78941	4.48838	NA	NA	NA	NA	NA
TCH01_0020_A03	7	962832	962832-2494695	OD	NA	5.66556	4.89218	0.0851218	4.9821	-0.149237	-0.537227	0.3697	5.77428	4.47325	NA	NA	NA	NA	RAB35
ADR01_0094_E03	10	49442325	49442325-49442325	OD	trans	5.66541	4.99424	0.331183	5.40426	-0.106248	-0.480675	0.3197	5.79055	4.48952	15	144854821	144909327	ENSSSCG00000016261	SP110
gnl.UG.Ssc.S17515243	7	117577627	31487843-122582935	OD	trans	5.66537	4.93693	0.217711	3.91616	-0.259866	-0.501175	0.3	5.79062	4.48959	7	122215478	122220545	ENSSSCG00000002471	NA
gnl.UG.Ssc.S35164136	4	44382040	44382040-130469151	OD	NA	5.66532	4.88964	0.0833023	2.35508	-0.620538	-0.880907	0.1398	5.79062	4.48959	NA	NA	NA	NA	TPM3
gnl.UG.Ssc.S40246112	12	26022727	14344553-31610473	OD	NA	5.66532	4.88363	0.0526907	5.10347	-0.121639	-0.458834	0.4119	5.78992	4.48889	NA	NA	NA	NA	NA
gnl.UG.Ssc.S18359346	6	80397808	80397808-92978013	OD	NA	5.66444	4.92879	0.193111	4.83837	0.178198	0.575687	0.3841	5.76187	4.46084	NA	NA	NA	NA	NA
LNG01_0071_F06	7	127959806	122582935-127959806	OD	trans	5.66423	4.91053	0.155685	5.0494	-0.127479	-0.469877	0.3428	5.79062	4.48959	7	38173326	38173520	ENSSSCG00000001583	MORC4
gnl.UG.Ssc.S35164652	8	67568200	33261085-110016042	OD	trans	5.66211	4.87775	0.0322466	4.47647	-0.214249	-0.558675	0.2055	5.79062	4.48959	9	3907654	3908419	ENSSSCG00000014623	FXC1
gnl.UG.Ssc.S21554092	15	17800820	17800820-136522228	OD	trans	5.66138	4.87935	0.00983567	3.27298	0.433098	0.800811	0.1896	5.75462	4.45359	6	157208711	157237058	ENSSSCG00000003971	NA
gnl.UG.Ssc.S35170400	15	7623572	6775455-144989420	OD	trans	5.66026	5.00059	0.351339	5.64982	0.0698439	-0.351262	0.495	5.79062	4.48959	8	76034114	76105880	ENSSSCG00000008980	SCARB2
gnl.UG.Ssc.S35172024	6	93467544	12847263-115986189	OD	trans	5.65949	4.88921	0.102314	4.8574	-0.155294	-0.495504	0.3891	5.7879	4.48687	4	128863165	128939924	ENSSSCG00000006860	SLC30A7
gnl.UG.Ssc.S26396378	9	129705522	121544242-135580018	OD	NA	5.65648	4.89823	0.138554	5.4039	-0.0937151	-0.487745	0.3816	5.77973	4.4787	NA	NA	NA	NA	NA
gnl.UG.Ssc.S46876384	2	144412420	72789816-144412420	OD	trans	5.65611	5.45868	1.00194	5.2515	0.153638	0.426604	0.488	5.79062	4.48959	14	29816548	29871769	ENSSSCG00000009755	AACS
gnl.UG.Ssc.S39766860	16	61307567	61307567-61307567	OD	NA	5.65539	6.81163	2.55744	7.26026	0.100243	-0.456041	0.3836	5.79062	4.48959	NA	NA	NA	NA	SOS1
gnl.UG.Ssc.S35166316	9	15725604	13060770-72593400	OD	NA	5.6551	5.02597	0.403005	4.09449	0.215655	0.473325	0.3119	5.79062	4.48959	NA	NA	NA	NA	FOXN3
gnl.UG.Ssc.S35170426	4	65252780	22030619-65252780	OD	NA	5.65442	5.27256	0.763492	5.23939	0.208795	0.597373	0.2055	5.7904	4.48937	NA	NA	NA	NA	PMP22
gnl.UG.Ssc.S34525637	3	119638383	119638383-119638383	OD	NA	5.65302	4.88041	0.0880865	4.33561	-0.207626	-0.537266	0.3386	5.77689	4.47586	NA	NA	NA	NA	PPM1B
gnl.UG.Ssc.S35166454	1	245536647	229225037-245637785	OD	NA	5.65283	5.86592	1.49638	6.69793	0.0101563	0.503012	0.3338	5.79062	4.48959	NA	NA	NA	NA	MCTS1
gnl.UG.Ssc.S35171672	6	88881333	53001243-95390956	OD	trans	5.65261	4.88813	0.122491	5.66174	-0.0230836	-0.434624	0.4781	5.79062	4.48959	5	42370310	42385154	ENSSSCG00000000520	KRR1
gnl.UG.Ssc.S46880705	3	115797589	101222209-130645319	OD	trans	5.65184	4.94309	0.258526	5.33748	0.113139	0.468738	0.3547	5.79062	4.48959	1	180819221	180894423	ENSSSCG00000004929	PARP16
gnl.UG.Ssc.S35169797	8	125083628	14577695-125083628	OD	trans	5.65005	4.86528	0.0223184	4.98354	0.137852	0.473751	0.3328	5.79057	4.48954	9	44431415	44434635	ENSSSCG00000015027	0
gnl.UG.Ssc.S46879394	17	54414951	41205097-54414951	OD	trans	5.64959	4.86792	0.0493462	4.50593	-0.169787	-0.478274	0.3093	5.79062	4.48959	5	20042388	20050218	ENSSSCG00000024221	SMUG1
gnl.UG.Ssc.S31114178	2	83903786	83903786-86651570	OD	trans	5.64775	5.54711	1.12157	3.0399	-0.296426	-0.50263	0.3443	5.79062	4.48959	5	35681781	35736754	ENSSSCG00000030014	RAP1B
gnl.UG.Ssc.S20942840	7	115164638	19061593-115190702	OD	NA	5.64704	5.25626	0.751184	3.29058	-0.291168	-0.494517	0.292	5.79062	4.48959	NA	NA	NA	NA	NA
gnl.UG.Ssc.S52535170	13	212217353	212217353-212217353	OD	NA	5.64469	5.07748	0.500097	4.91949	0.146265	0.448514	0.4755	5.79062	4.48959	NA	NA	NA	NA	MASP2
gnl.UG.Ssc.S50209641	9	125694329	769941-125694329	OD	NA	5.64357	4.97292	0.328713	5.10943	0.15315	0.462495	0.4284	5.78055	4.47952	NA	NA	NA	NA	CYLD
gnl.UG.Ssc.S35166636	10	2840048	1592434-4292292	OD	trans	5.64256	5.53149	1.10851	6.01065	-0.0812906	0.414344	0.4373	5.79062	4.48959	6	42790024	42797529	ENSSSCG00000002956	PSMD8
THY01_0074_E08	10	47211791	47211791-53395551	OD	NA	5.64157	5.06239	0.481897	2.71836	-0.346468	-0.571056	0.214	5.79057	4.48954	NA	NA	NA	NA	UTY
DCI01_0108_E01	4	9005118	8626767-9005118	OD	trans	5.64141	4.88835	0.155004	4.16255	0.264991	0.571408	0.2654	5.79062	4.48959	X	108965153	109001627	ENSSSCG00000012594	IL13RA2
gnl.UG.Ssc.S35171749	9	17341774	17341774-17341774	OD	NA	5.64112	4.95182	0.289029	4.54487	0.277519	0.746885	0.2279	5.75295	4.45192	NA	NA	NA	NA	NA
gnl.UG.Ssc.S46879036	5	15083277	15083277-91636108	OD	trans	5.64093	5.06603	0.488316	4.64861	-0.163569	-0.452827	0.3889	5.78888	4.48785	7	129275001	129318707	ENSSSCG00000024055	TECPR2
gnl.UG.Ssc.S46877198	7	20917296	20917296-22626219	OD	trans	5.64065	4.90003	0.187026	5.6958	0.005734	-0.422957	0.4547	5.79052	4.48949	14	123260522	123270684	ENSSSCG00000010580	CUEDC2
gnl.UG.Ssc.S40305066	15	147824740	147824740-154381025	OD	NA	5.64019	4.90901	0.200454	4.12209	-0.274467	-0.634972	0.3453	5.75375	4.45272	NA	NA	NA	NA	RASEF
THY01_0019_H07	1	13005744	2335493-14444305	OD	trans	5.63983	4.87202	0.109666	4.45578	0.196052	0.51574	0.3035	5.79062	4.48959	11	86146355	86178783	ENSSSCG00000009556	CUL4A
gnl.UG.Ssc.S35167795	13	40652820	40652820-58652792	OD	trans	5.63936	4.87322	0.115343	2.59575	-0.520082	-0.744697	0.1662	5.79062	4.48959	3	61449509	61488277	ENSSSCG00000024564	IMMT
gnl.UG.Ssc.S18304115	12	62035663	33982636-62035663	OD	NA	5.63905	5.18457	0.663682	2.91584	0.333304	0.519141	0.3493	5.79062	4.48959	NA	NA	NA	NA	NA
gnl.UG.Ssc.S19547879	3	21126379	19875986-28449298	OD	NA	5.63882	5.34001	0.871966	5.88842	0.0770323	-0.430552	0.4617	5.79062	4.48959	NA	NA	NA	NA	IRS2
gnl.UG.Ssc.S26734197	13	210320199	2161727-210320199	OD	trans	5.63817	4.99001	0.369744	5.64156	0.0535016	-0.421686	0.4844	5.79062	4.48959	6	38009555	38169870	ENSSSCG00000002859	ANKRD27
gnl.UG.Ssc.S23775545	7	7187201	7187201-7187201	OD	NA	5.63807	4.97734	0.347173	5.608	-0.0937843	-0.436858	0.3333	5.78702	4.48599	NA	NA	NA	NA	NA
gnl.UG.Ssc.S35172710	4	136573443	136573443-136573443	OD	NA	5.63766	4.89541	0.182305	3.21471	-0.443283	-0.681148	0.1841	5.78893	4.4879	NA	NA	NA	NA	TINAG
OVRM1_0166_B07	11	23432957	23432957-55454925	CD	NA	5.63691	7.76126	3.60211	2.34714	-0.44511	-0.459203	0.3662	5.79062	4.48959	NA	NA	NA	NA	NA
gnl.UG.Ssc.S43678668	15	133052815	13260963-135820525	OD	trans	5.63579	4.8561	0.0581978	4.78549	0.132915	0.471433	0.3463	5.79062	4.48959	4	102792202	102823366	ENSSSCG00000006502	ARHGEF2
gnl.UG.Ssc.S18385769	3	14968787	11768000-82336036	OD	NA	5.63565	5.06637	0.495865	5.41835	-0.12204	-0.525914	0.2731	5.78512	4.48409	NA	NA	NA	NA	NA
gnl.UG.Ssc.S40519647	6	42946643	16028498-48317509	OD	NA	5.63473	4.86044	0.0810939	2.89925	0.484381	0.777579	0.1718	5.78519	4.48416	NA	NA	NA	NA	NA
gnl.UG.Ssc.S26718999	1	215183377	215183377-279545606	OD	NA	5.63382	4.93625	0.277796	3.26903	0.470065	0.764062	0.2239	5.78346	4.48243	NA	NA	NA	NA	ELL2
gnl.UG.Ssc.S46880601	6	17633226	14947951-112588168	OD	NA	5.63327	5.05808	0.481556	5.34454	-0.155434	-0.643817	0.3134	5.75306	4.45203	NA	NA	NA	NA	MAP1A
gnl.UG.Ssc.S50184944	7	96602819	81242042-97450106	OD	NA	5.63244	4.9884	0.370395	4.96804	-0.201902	-0.654014	0.309	5.75811	4.45708	NA	NA	NA	NA	NA
gnl.UG.Ssc.S52898483	6	71914783	18278204-71914783	OD	trans	5.63134	5.10318	0.55812	3.87913	0.393436	0.725269	0.2159	5.79062	4.48959	1	250030153	250057245	ENSSSCG00000021646	KLF9
gnl.UG.Ssc.S35164904	6	28694089	28694089-28694089	OD	trans	5.62991	4.90489	0.222216	1.87049	-0.532663	-0.711482	0.2119	5.79051	4.48948	6	47880253	47919797	ENSSSCG00000026152	PRKD2
gnl.UG.Ssc.S46879186	1	32337588	26121782-44013987	OD	trans	5.62902	5.13185	0.602547	5.83305	-0.0505003	-0.461698	0.3781	5.78725	4.48622	5	55138959	55191703	ENSSSCG00000000577	GYS2
OVR01_0084_A03	4	98648079	83571400-121334654	OD	trans	5.62634	4.84263	0.018033	2.28393	-0.608217	-0.835528	0.1992	5.78526	4.48423	16	21345170	21380514	ENSSSCG00000016825	TTC23L
gnl.UG.Ssc.S35164277	15	150584060	150584060-150584060	OD	trans	5.62354	5.44801	1.02777	4.62588	-0.196309	-0.435495	0.4438	5.79062	4.48959	6	16238853	16248810	ENSSSCG00000002754	NQO1
gnl.UG.Ssc.S33333597	17	20932769	20861474-35417504	OD	trans	5.62202	4.87522	0.169692	4.72914	-0.183994	-0.472169	0.3308	5.79062	4.48959	6	128304889	128327585	ENSSSCG00000003780	CRYZ
gnl.UG.Ssc.S35170146	6	31817018	31817018-31817018	OD	trans	5.62188	6.00313	1.68954	4.00437	0.253905	0.427975	0.3955	5.79037	4.48934	8	131053514	131106151	ENSSSCG00000022353	RAP1GDS1
UTR01_0075_E02	13	203251297	59169171-207828898	OD	NA	5.61927	4.94971	0.329506	4.44059	-0.20248	-0.483318	0.3299	5.78223	4.4812	NA	NA	NA	NA	CYB5RL
gnl.UG.Ssc.S26722670	14	84386503	65141940-87889780	OD	NA	5.61907	4.8379	0.00476052	5.61343	-0.0251994	-0.554069	0.4801	5.76224	4.46121	NA	NA	NA	NA	NA
OVR01_0055_G10	3	59736168	59736168-59736168	OD	trans	5.61776	5.82552	1.48855	4.41163	0.2322	0.436458	0.4567	5.79062	4.48959	6	59872018	59886419	ENSSSCG00000003360	WRAP73
SMG01_0102_F05	15	132129168	132129168-138046832	OD	NA	5.61696	5.12753	0.613282	5.87928	0.0416332	0.458928	0.3169	5.79055	4.48952	NA	NA	NA	NA	NA
gnl.UG.Ssc.S18555071	13	118575955	118575955-145009805	OD	trans	5.61463	4.83043	0.00262152	4.60339	-0.254645	-0.53489	0.2697	5.79029	4.48926	2	193624	200363	ENSSSCG00000012846	NA
gnl.UG.Ssc.S26731553	16	71676371	18897025-72948486	OD	NA	5.61461	5.26441	0.802499	6.03143	-0.0348833	-0.486495	0.3563	5.78372	4.48269	NA	NA	NA	NA	PURA
gnl.UG.Ssc.S17511439	14	107218916	101418236-107218916	OD	trans	5.6129	4.99133	0.412636	5.59538	-0.0803179	-0.457078	0.3399	5.79048	4.48945	X	40369354	40398502	ENSSSCG00000012247	ATP6AP2
gnl.UG.Ssc.S26714703	14	3793177	3793177-3793177	OD	trans	5.61195	4.84736	0.116492	5.54265	-0.0439133	-0.427025	0.4866	5.78957	4.48854	4	74259677	74275186	ENSSSCG00000024133	VCPIP1
gnl.UG.Ssc.S34529076	3	108370766	57894385-110510446	OD	trans	5.61084	4.8299	0.0435572	3.78628	-0.299096	-0.619221	0.207	5.79052	4.48949	1	140915692	140919335	ENSSSCG00000004670	C15orf48
gnl.UG.Ssc.S35169877	3	128354675	128354675-128354675	OD	NA	5.60934	5.4903	1.09712	6.17362	0.067094	0.488402	0.3214	5.79062	4.48959	NA	NA	NA	NA	AGPAT2
gnl.UG.Ssc.S23765088	8	131207688	15464960-131233724	OD	NA	5.60934	4.92896	0.310247	5.43966	-0.0897991	-0.467716	0.2985	5.79062	4.48959	NA	NA	NA	NA	SEC62
gnl.UG.Ssc.S35165416	14	64974040	64974040-129682891	OD	NA	5.60926	4.83628	0.0845897	5.52372	0.0477271	0.459228	0.3974	5.78978	4.48875	NA	NA	NA	NA	ALKBH2
gnl.UG.Ssc.S35169159	11	67750783	67750783-70322964	OD	NA	5.60777	5.63289	1.27208	6.45928	-0.000717088	-0.483567	0.3357	5.79062	4.48959	NA	NA	NA	NA	METTL7A
gnl.UG.Ssc.S46876867	16	21851648	18733821-83806833	OD	trans	5.60532	4.87012	0.196147	3.55152	0.424519	0.717636	0.1411	5.79062	4.48959	14	64380784	64389549	ENSSSCG00000010184	AGT
gnl.UG.Ssc.S35166211	11	76775112	68249524-77195573	OD	trans	5.605	4.87167	0.200359	5.60669	-0.0369626	-0.422938	0.4985	5.78651	4.48548	13	72215848	72275505	ENSSSCG00000011538	LMCD1
gnl.UG.Ssc.S23768320	18	23493449	11223850-23493449	OD	NA	5.60381	4.9366	0.334039	3.15405	-0.367316	-0.528315	0.209	5.79062	4.48959	NA	NA	NA	NA	COX7C
gnl.UG.Ssc.S23213040	8	129335905	102887332-131484411	OD	trans	5.60357	4.8889	0.242353	2.24188	-0.469808	-0.638243	0.2861	5.79062	4.48959	10	58251968	58255865	ENSSSCG00000011082	COMMD3
gnl.UG.Ssc.S40556955	1	23200010	19609094-291299470	OD	trans	5.60349	4.89583	0.256673	2.05168	0.518635	0.706264	0.2103	5.79059	4.48956	9	53362346	53407761	ENSSSCG00000023728	TBCEL
gnl.UG.Ssc.S35168272	14	7521763	5163940-12524412	OD	NA	5.60266	5.23479	0.777478	5.07554	0.152419	0.493153	0.4781	5.7749	4.47387	NA	NA	NA	NA	PMM2
MLN01_0020_B02	17	40440257	439303-40914227	OD	trans	5.60194	4.84284	0.133114	3.78798	-0.256927	-0.510447	0.3174	5.79062	4.48959	15	115713383	115722102	ENSSSCG00000016095	CLK1
gnl.UG.Ssc.S35168495	8	40276791	34932995-74771919	OD	trans	5.60098	4.82043	0.0411019	5.5372	-0.0463366	-0.447362	0.4761	5.79062	4.48959	13	87874613	87898529	ENSSSCG00000011661	MRPS22
SKNB1_0080_A03	5	7562246	6339709-7562246	CD	NA	5.60067	5.94068	1.6408	0.575674	-0.859931	-0.865524	0.1294	5.78769	4.48666	NA	NA	NA	NA	HEBP2
SKNB1_0075_C05	9	49113460	49113460-49113460	OD	NA	5.60062	5.29223	0.857608	2.45299	-0.358992	-0.521205	0.3104	5.79062	4.48959	NA	NA	NA	NA	ZNF699
gnl.UG.Ssc.S18361198	3	72986757	72986757-72986757	OD	NA	5.59955	4.83331	0.103891	3.93088	-0.252457	-0.568165	0.3553	5.77471	4.47368	NA	NA	NA	NA	DENND2D
OVRM1_0010_E08	11	52511272	52511272-72801211	OD	NA	5.59795	5.04284	0.516029	4.28322	0.294189	0.627388	0.208	5.7904	4.48937	NA	NA	NA	NA	TGFA
gnl.UG.Ssc.S35324244	8	147466637	144877617-147466637	OD	NA	5.59733	4.87606	0.226284	5.59857	0.0381548	0.458757	0.3965	5.78455	4.48352	NA	NA	NA	NA	SNX8
gnl.UG.Ssc.S18378418	6	6617115	5951885-6617115	OD	trans	5.59676	4.84925	0.159679	4.97216	-0.168006	-0.559234	0.3761	5.77197	4.47094	9	39939906	39984846	ENSSSCG00000014998	AASDHPPT
gnl.UG.Ssc.S18557342	5	75503951	68835815-79248140	OD	NA	5.59643	4.81894	0.0451454	5.60691	-0.0156353	-0.523288	0.4821	5.76537	4.46434	NA	NA	NA	NA	NA
gnl.UG.Ssc.S46877217	10	9818909	9818909-69529203	OD	trans	5.59318	4.9823	0.428771	5.54388	-0.0650086	-0.421394	0.4965	5.79062	4.48959	14	122676573	122703102	ENSSSCG00000010569	MGEA5
TES01_0043_F08	2	145086654	140802585-147193204	OD	trans	5.59307	4.93125	0.342891	4.16113	0.189464	0.459412	0.3317	5.79062	4.48959	6	153265259	153272265	ENSSSCG00000025848	MMACHC
gnl.UG.Ssc.S35166868	5	1803415	1296573-5410296	OD	trans	5.5907	4.87267	0.234149	5.66707	-0.00551903	0.419578	0.4866	5.79062	4.48959	1	182226366	182231629	ENSSSCG00000004945	RPL4
gnl.UG.Ssc.S22282135	12	9788471	9128147-9992535	OD	NA	5.5901	5.18518	0.72909	5.62077	-0.0827058	0.422708	0.491	5.79059	4.48956	NA	NA	NA	NA	TRPM2
OVRM1_0158_D10	6	107414338	75507418-107414338	CD	NA	5.58786	5.57035	1.21987	0.882123	-0.617363	-0.676505	0.2418	5.79062	4.48959	NA	NA	NA	NA	RNF220
gnl.UG.Ssc.S35164479	8	40505736	40505736-82041737	OD	NA	5.58759	4.81318	0.0676483	3.67084	-0.316964	-0.647382	0.2866	5.7759	4.47487	NA	NA	NA	NA	NA
gnl.UG.Ssc.S35165641	14	4334518	4334518-4334518	OD	NA	5.58715	5.02734	0.504256	5.77445	0.0414819	-0.525375	0.4251	5.76874	4.46771	NA	NA	NA	NA	NA
gnl.UG.Ssc.S35167812	12	3355504	3308664-7768043	OD	trans	5.58609	4.93515	0.361529	5.48161	0.068474	0.415582	0.496	5.79062	4.48959	7	27765231	27771676	ENSSSCG00000001423	RDBP
gnl.UG.Ssc.S18552950	12	2830023	1801937-4118938	OD	NA	5.5849	5.21003	0.767721	3.82541	0.260705	0.502955	0.3685	5.78082	4.47979	NA	NA	NA	NA	AKAP1
gnl.UG.Ssc.S35167093	6	75507418	75507418-141715343	OD	NA	5.58429	4.82455	0.129051	2.78426	-0.420621	-0.632526	0.2562	5.79062	4.48959	NA	NA	NA	NA	CDKN1A
DCI01_0058_C09	1	289979504	143720476-290532980	OD	NA	5.58248	4.96477	0.416916	3.21415	-0.523723	-0.856067	0.1512	5.78964	4.48861	NA	NA	NA	NA	SLC11A2
gnl.UG.Ssc.S26718660	6	107938197	4244463-107938197	OD	trans	5.58202	4.9236	0.346783	4.39439	-0.288622	-0.616836	0.2746	5.78392	4.48289	11	23596294	23612203	ENSSSCG00000009425	NA
LVR01_0056_E02	2	144788323	141584719-152256216	OD	NA	5.58042	5.07911	0.594226	5.85239	0.0262878	-0.417211	0.4277	5.79057	4.48954	NA	NA	NA	NA	NA
gnl.UG.Ssc.S26725240	18	53158463	53158463-53158463	OD	trans	5.58035	4.85191	0.199479	2.53541	-0.533599	-0.840144	0.2287	5.74895	4.44792	13	119874407	119883953	ENSSSCG00000020906	NCEH1
gnl.UG.Ssc.S35164769	10	51947116	10557677-51947116	OD	NA	5.58033	4.81233	0.100669	3.26828	-0.309458	-0.565984	0.2279	5.79062	4.48959	NA	NA	NA	NA	HIST1H3A
gnl.UG.Ssc.S17518750	3	23321615	23321615-23321615	OD	trans	5.58029	4.82857	0.151121	3.10195	0.462688	0.789033	0.1721	5.7879	4.48687	6	26738903	26754724	ENSSSCG00000002822	AMFR
gnl.UG.Ssc.S18550146	13	20506770	20017456-20506770	OD	NA	5.58018	5.04556	0.545242	5.84132	0.0136321	-0.435936	0.4303	5.78832	4.48729	NA	NA	NA	NA	SMC1A
gnl.UG.Ssc.S18550086	3	130677374	14296505-143791334	OD	NA	5.579	4.8087	0.0914591	4.04978	-0.226923	-0.495782	0.3077	5.79062	4.48959	NA	NA	NA	NA	NA
gnl.UG.Ssc.S35166847	17	66966792	64830799-66966792	OD	trans	5.57862	4.87263	0.257859	3.52361	-0.274066	-0.514076	0.3154	5.78849	4.48746	4	98335035	98342776	ENSSSCG00000006392	IGSF8
gnl.UG.Ssc.S40287138	10	34621287	29326082-53051924	OD	trans	5.57771	4.92053	0.349286	5.54648	-0.0606869	-0.413765	0.4949	5.7866	4.48557	14	33928782	33943793	ENSSSCG00000009827	TCTN1
gnl.UG.Ssc.S38481100	9	7792040	1121383-14350832	OD	NA	5.57604	4.87301	0.263894	5.64852	-0.0198087	0.417784	0.4801	5.78923	4.4882	NA	NA	NA	NA	FAM60A
gnl.UG.Ssc.S46877785	8	144423490	143974505-145633710	OD	trans	5.57568	4.79562	0.0402325	5.29726	0.0743449	0.429265	0.4323	5.79062	4.48959	11	81616020	81643873	ENSSSCG00000009536	ARGLU1
gnl.UG.Ssc.S26734598	2	135245630	124984106-135856576	OD	NA	5.57515	4.80809	0.0960633	4.80067	0.174788	0.566557	0.3096	5.77367	4.47264	NA	NA	NA	NA	NA
PBL01_0026_A01	5	72044251	67395240-72044251	OD	trans	5.57469	5.37195	0.99128	6.14887	0.0303038	-0.440621	0.3677	5.79062	4.48959	2	71180163	71225240	ENSSSCG00000013602	HNRNPM
gnl.UG.Ssc.S35168633	1	293352000	293060955-301373025	OD	trans	5.57239	5.19228	0.761494	2.98371	0.329666	0.509075	0.294	5.78981	4.48878	9	50660810	50675098	ENSSSCG00000015092	CD3E
gnl.UG.Ssc.S26435250	1	289904452	289904452-289904452	OD	trans	5.57226	4.97	0.441387	5.53997	0.0764761	0.471991	0.3642	5.79021	4.48918	6	38009555	38169870	ENSSSCG00000002859	ANKRD27
ITT01_0070_C06	10	71183171	64593821-71183171	OD	NA	5.57168	5.02303	0.523702	1.77313	0.518555	0.660622	0.2434	5.79062	4.48959	NA	NA	NA	NA	TSPAN15
gnl.UG.Ssc.S6041969	2	93769138	89887451-122561244	OD	NA	5.57118	5.04629	0.559361	2.19988	-0.492335	-0.644467	0.207	5.78992	4.48889	NA	NA	NA	NA	NUP98
gnl.UG.Ssc.S23213289	4	46932543	46932543-68096295	OD	NA	5.5697	4.90818	0.341813	5.41917	-0.101792	-0.469269	0.3438	5.79062	4.48959	NA	NA	NA	NA	GGCT
gnl.UG.Ssc.S35165614	14	120507969	120507969-120507969	PD	NA	5.56622	25.8837	22.2182	0.30853	1.08299	0.362475	0.3099	5.79062	4.48959	NA	NA	NA	NA	NA
gnl.UG.Ssc.S19542276	13	99059891	99059891-210062735	OD	NA	5.56449	4.81023	0.142529	5.15116	0.102544	0.456761	0.3846	5.78899	4.48796	NA	NA	NA	NA	ARID1A
gnl.UG.Ssc.S46877234	7	112964257	104807152-112964257	OD	NA	5.56365	5.20575	0.790683	5.22598	-0.122363	-0.420078	0.4577	5.79044	4.48941	NA	NA	NA	NA	HIF1AN
gnl.UG.Ssc.S35170567	5	13200721	13200721-15533256	OD	trans	5.56267	4.86549	0.27474	4.78305	-0.129773	-0.439975	0.3886	5.79062	4.48959	X	47837428	47843547	ENSSSCG00000022647	TIMM17B
gnl.UG.Ssc.S35169937	6	132794256	36571130-134895009	OD	trans	5.56218	4.87364	0.291402	3.83506	0.324093	0.648341	0.2179	5.78998	4.48895	1	284589320	284600766	ENSSSCG00000023714	SLC31A2
gnl.UG.Ssc.S16514274	11	8538110	7808011-15274089	OD	trans	5.56157	5.26853	0.874904	5.48957	-0.123391	-0.433254	0.4904	5.78584	4.48481	16	33941071	34137391	ENSSSCG00000016885	ITGA1
gnl.UG.Ssc.S35167913	10	59815833	59815833-64882175	OD	NA	5.5603	4.81354	0.163412	3.07269	-0.438935	-0.727222	0.1766	5.79062	4.48959	NA	NA	NA	NA	PDCD6
gnl.UG.Ssc.S35165411	13	145578358	59238231-218211270	OD	NA	5.56009	4.78361	0.0595758	4.73877	0.148415	0.503011	0.3095	5.79062	4.48959	NA	NA	NA	NA	H1F0
gnl.UG.Ssc.S35173205	4	121334654	62108713-122816731	OD	trans	5.56002	4.77925	0.02825	3.36927	-0.337574	-0.615245	0.2174	5.79062	4.48959	3	135246378	135278741	ENSSSCG00000008638	YWHAQ
gnl.UG.Ssc.S46875665	12	21615475	19663484-22890196	OD	NA	5.55929	5.02497	0.544746	4.88579	-0.201289	-0.556299	0.2572	5.79002	4.48899	NA	NA	NA	NA	FGD1
gnl.UG.Ssc.S35164451	2	104256453	96865105-123010574	OD	NA	5.559	5.42065	1.0707	3.81799	0.234742	0.45673	0.4149	5.78944	4.48841	NA	NA	NA	NA	H2AFY
gnl.UG.Ssc.S35166886	5	84737188	84737188-84737188	OD	trans	5.55831	4.77748	0.0267162	4.97517	0.122495	0.441703	0.3856	5.79031	4.48928	4	97141303	97144992	ENSSSCG00000006361	PPOX
OVR01_0004_F08	15	75340693	57364216-111812006	OD	trans	5.5552	4.77707	0.0253819	5.57177	0.00393931	-0.532642	0.4861	5.7651	4.46407	6	58615192	58628863	ENSSSCG00000027299	PANK4
gnl.UG.Ssc.S18377382	9	21273498	21273498-21439142	OD	trans	5.55412	5.72377	1.44036	2.56014	0.346682	0.508514	0.3318	5.78512	4.48409	6	41698568	41712514	ENSSSCG00000021946	NA
gnl.UG.Ssc.S18547705	4	65252780	62152375-65252780	OD	NA	5.55312	5.36873	1.01319	1.67762	0.456907	0.599512	0.2055	5.79024	4.48921	NA	NA	NA	NA	NA
gnl.UG.Ssc.S18558153	10	25275092	15974236-27051634	OD	NA	5.55301	4.77258	0.0288496	3.80214	0.270154	0.555158	0.2453	5.79058	4.48955	NA	NA	NA	NA	ZBTB39
gnl.UG.Ssc.S40001852	13	923622	923622-202717895	OD	trans	5.55274	4.83437	0.229622	5.38907	-0.0653368	-0.427482	0.4816	5.78733	4.4863	3	10936405	10962039	ENSSSCG00000030378	LIMK1
gnl.UG.Ssc.S34499530	14	124432317	124432317-129534111	OD	NA	5.55259	4.81948	0.194067	3.26871	-0.489577	-0.759275	0.2264	5.77942	4.47839	NA	NA	NA	NA	CYTIP
gnl.UG.Ssc.S35171813	6	126645776	126645776-126645776	OD	trans	5.55064	4.81597	0.185272	5.60978	-0.0115916	0.546884	0.499	5.76137	4.46034	10	37409116	37429137	ENSSSCG00000010994	NFX1
gnl.UG.Ssc.S35167089	7	112301194	17100569-112301194	OD	NA	5.55	4.78579	0.103492	4.92871	0.146367	0.534279	0.3527	5.77342	4.47239	NA	NA	NA	NA	G6PC
gnl.UG.Ssc.S35167851	13	26849306	4096292-210652085	OD	NA	5.54977	4.77132	0.0445591	5.3999	-0.057883	-0.424568	0.3985	5.79052	4.48949	NA	NA	NA	NA	PRAF2
gnl.UG.Ssc.S35170900	14	37344119	34262170-40248131	OD	NA	5.5475	4.7694	0.0462401	3.96843	0.244303	0.513612	0.3298	5.79062	4.48959	NA	NA	NA	NA	HERPUD2
gnl.UG.Ssc.S40177823	13	178777379	178777379-178777379	OD	NA	5.54601	5.45206	1.12469	3.37598	0.295428	0.463196	0.3468	5.79062	4.48959	NA	NA	NA	NA	NA
gnl.UG.Ssc.S35168028	3	134900362	134900362-134900362	OD	NA	5.54567	4.83035	0.236148	3.22784	-0.325702	-0.532178	0.2706	5.79062	4.48959	NA	NA	NA	NA	ABCG2
gnl.UG.Ssc.S17517257	4	15209772	15209772-65252780	OD	NA	5.5451	4.76358	0.00253821	2.60786	0.487816	0.674252	0.2338	5.79062	4.48959	NA	NA	NA	NA	RELN
gnl.UG.Ssc.S19545707	2	19991449	19991449-157270386	OD	trans	5.54265	4.95018	0.450119	4.22779	0.351791	0.758561	0.2512	5.76152	4.46049	1	309824502	309954689	ENSSSCG00000023376	NA
gnl.UG.Ssc.S35170150	8	79177836	35286023-116996260	OD	NA	5.54252	5.21252	0.826421	5.80356	-0.0883345	-0.492256	0.3431	5.79062	4.48959	NA	NA	NA	NA	TCEA3
gnl.UG.Ssc.S19538000	7	125807043	89680766-125807043	OD	NA	5.54154	4.91538	0.397474	5.69754	0.0214643	0.498318	0.4095	5.77382	4.47279	NA	NA	NA	NA	KIAA1033
gnl.UG.Ssc.S35165347	14	87504891	61731261-87504891	OD	NA	5.54111	4.80085	0.178284	2.4889	-0.590556	-0.833531	0.2239	5.79058	4.48955	NA	NA	NA	NA	DNAJC1
LVR01_0066_C02	6	116724062	26337032-134197060	OD	NA	5.54091	4.76849	0.0529607	4.81935	0.172562	0.607084	0.3891	5.75014	4.44911	NA	NA	NA	NA	OCIAD1
LVRM1_0031_H06	12	44114283	27494574-44114283	OD	NA	5.54028	4.83459	0.255832	1.84	-0.621344	-0.825188	0.1383	5.79062	4.48959	NA	NA	NA	NA	NA
gnl.UG.Ssc.S26721749	13	99768099	99768099-99768099	OD	NA	5.53951	5.49168	1.18077	3.41563	-0.270437	-0.462808	0.376	5.79034	4.48931	NA	NA	NA	NA	KIAA0907
gnl.UG.Ssc.S40575430	9	31905146	28446168-88978634	OD	trans	5.53919	4.88986	0.361058	3.88512	-0.375223	-0.675824	0.1685	5.79062	4.48959	2	30550076	30569173	ENSSSCG00000013313	NA
gnl.UG.Ssc.S31116864	1	226179618	226179618-226179618	OD	NA	5.53893	4.81647	0.211468	5.1139	0.154424	0.64264	0.3254	5.75478	4.45375	NA	NA	NA	NA	CAMKK1
gnl.UG.Ssc.S35164737	1	3008501	3008501-309125803	OD	NA	5.5383	4.75996	0.0421278	4.97812	-0.123618	-0.465897	0.3318	5.79062	4.48959	NA	NA	NA	NA	EDC4
OVRM1_0148_E01	11	66633897	66633897-68479800	OD	NA	5.53806	4.94037	0.446457	3.24983	0.283988	0.500371	0.2965	5.79014	4.48911	NA	NA	NA	NA	JOSD1
gnl.UG.Ssc.S35172645	18	21851024	15808759-21851024	OD	trans	5.53768	4.91321	0.403118	5.48708	-0.0852137	-0.450707	0.3751	5.79062	4.48959	2	82227494	82231857	ENSSSCG00000014041	MXD3
gnl.UG.Ssc.S35169158	3	112989158	112989158-112989158	OD	NA	5.53717	5.06292	0.630348	3.21583	0.313205	0.471577	0.2912	5.79062	4.48959	NA	NA	NA	NA	SUCNR1
gnl.UG.Ssc.S39900775	1	302086585	293272853-302328171	OD	trans	5.53677	5.10197	0.685278	2.32061	-0.398993	-0.579574	0.2065	5.78959	4.48856	18	10181401	10223526	ENSSSCG00000016502	NA
gnl.UG.Ssc.S6055104	1	34184694	34184694-52093058	OD	NA	5.53564	4.78159	0.140435	4.99771	-0.119593	-0.437954	0.3965	5.79062	4.48959	NA	NA	NA	NA	ATP5G1
SMG01_0091_C12	1	59033524	42545577-59033524	OD	NA	5.53498	4.78186	0.143029	5.44929	-0.0530743	-0.415062	0.4617	5.79062	4.48959	NA	NA	NA	NA	SLC12A8
gnl.UG.Ssc.S16765564	1	66220529	3216075-112565331	OD	trans	5.53454	4.76013	0.0653058	5.25363	-0.0816352	-0.444684	0.3984	5.79062	4.48959	13	202598695	202660919	ENSSSCG00000030528	LTN1
gnl.UG.Ssc.S35168390	6	34035458	34035458-61508893	OD	trans	5.53369	4.82997	0.259206	4.17746	0.201172	0.469685	0.3427	5.79062	4.48959	15	75640607	75707668	ENSSSCG00000015892	PSMD14
gnl.UG.Ssc.S18358094	18	15808759	12083034-17724714	OD	trans	5.53238	5.42226	1.10437	6.23849	0.0072366	-0.438616	0.4055	5.79062	4.48959	12	37386682	37434559	ENSSSCG00000017670	RPS6KB1
gnl.UG.Ssc.S31122803	4	113840780	102444108-116772432	OD	trans	5.53214	4.76329	0.089944	5.35479	0.0649209	0.448535	0.3924	5.79031	4.48928	7	59484702	59501933	ENSSSCG00000030597	NA
SPL01_0037_C10	9	22775997	22008802-22805306	OD	NA	5.53172	5.14624	0.75007	5.70036	0.103056	0.561865	0.2734	5.77491	4.47388	NA	NA	NA	NA	GPN1
gnl.UG.Ssc.S17511358	11	67084015	67084015-86425847	OD	trans	5.53158	4.79549	0.18195	5.50666	0.0522886	0.518538	0.43	5.76907	4.46804	13	100593724	100741274	ENSSSCG00000011720	MBNL2
gnl.UG.Ssc.S46880992	7	12871039	12585154-12871039	OD	trans	5.53143	4.85877	0.317847	4.5589	-0.209669	-0.560369	0.2648	5.78631	4.48528	1	264119361	264126033	ENSSSCG00000005315	CA9
gnl.UG.Ssc.S23698189	7	56230077	56230077-56230077	OD	NA	5.5305	4.76344	0.0889459	3.60803	-0.410176	-0.713669	0.2154	5.77112	4.47009	NA	NA	NA	NA	NA
gnl.UG.Ssc.S6090470	10	45254735	44720768-53170390	OD	NA	5.52942	4.77754	0.132175	5.48829	-0.0541866	-0.595915	0.4264	5.74909	4.44806	NA	NA	NA	NA	GPRC5B
gnl.UG.Ssc.S18354207	6	154238980	154238980-154238980	OD	trans	5.52895	4.7709	0.127541	3.1582	0.392597	0.645722	0.2418	5.79062	4.48959	2	75765073	75778663	ENSSSCG00000026169	NA
gnl.UG.Ssc.S26733499	4	138814055	95878790-140099803	OD	NA	5.52522	4.86897	0.344116	4.49141	0.267213	0.686306	0.2423	5.76871	4.46768	NA	NA	NA	NA	NA
gnl.UG.Ssc.S38481945	11	82759674	82160789-82759674	OD	NA	5.52402	4.92718	0.446943	2.28299	-0.38984	-0.576736	0.2726	5.79037	4.48934	NA	NA	NA	NA	TCF12
gnl.UG.Ssc.S39806347	1	58428758	58428758-311027658	OD	NA	5.52358	4.74335	0.0152104	4.80542	-0.164341	-0.462918	0.3677	5.79038	4.48935	NA	NA	NA	NA	NDUFB8
LVRM1_0198_A06	15	90455132	90455132-129727652	OD	NA	5.52348	4.74474	0.033858	3.80328	-0.233229	-0.521869	0.2687	5.79047	4.48944	NA	NA	NA	NA	LMBR1
gnl.UG.Ssc.S50192682	1	234427007	16505961-234427007	OD	NA	5.52346	5.70518	1.45156	3.13886	-0.349902	-0.548809	0.322	5.7689	4.46787	NA	NA	NA	NA	NA
gnl.UG.Ssc.S19547869	9	59400551	53317006-100985297	OD	trans	5.52287	5.31057	0.976648	6.09281	0.0273056	-0.435993	0.3995	5.79059	4.48956	JH118780.1	3952	157146	ENSSSCG00000025428	PARD3
LVRM1_0165_F10	11	70508069	2805509-70508069	OD	trans	5.52144	4.76384	0.126986	4.49317	0.211428	0.517721	0.301	5.79036	4.48933	7	60852114	60869919	ENSSSCG00000001860	NRG4
gnl.UG.Ssc.S23768028	12	56800080	56800080-56827665	OD	trans	5.52109	4.8168	0.252924	5.61268	-0.00305931	0.452643	0.4632	5.76813	4.4671	2	87181041	87191025	ENSSSCG00000014089	F2RL2
gnl.UG.Ssc.S35165944	9	51358605	48378678-65317243	OD	trans	5.51886	5.32212	0.996048	5.93146	-0.067707	0.428948	0.4498	5.79062	4.48959	18	14940691	14955817	ENSSSCG00000016530	TMEM140
gnl.UG.Ssc.S19550445	13	207828898	207828898-207828898	OD	trans	5.51753	4.88334	0.379894	3.58701	-0.313953	-0.611575	0.3666	5.7613	4.46027	5	46881786	46924805	ENSSSCG00000022611	CAPRIN2
gnl.UG.Ssc.S26728088	8	8993808	6209812-11946016	OD	NA	5.51695	4.78175	0.182092	3.34421	-0.437646	-0.751149	0.2791	5.76809	4.46706	NA	NA	NA	NA	NA
gnl.UG.Ssc.S23771445	15	132917763	132129168-132917763	OD	NA	5.51609	4.76881	0.145328	4.88281	0.185276	0.646107	0.3114	5.74828	4.44725	NA	NA	NA	NA	NUDT3
gnl.UG.Ssc.S35171524	1	294105557	25730080-294105557	CD	trans	5.51533	5.2364	0.89137	0.850934	0.745859	0.823	0.1856	5.79062	4.48959	7	26835555	26842610	ENSSSCG00000029425	MRPS18B
LVRM1_0205_B11	11	16046333	16046333-16046333	PD	cis	5.51454	55.2607	51.8642	17.5943	-1.05533	0.327287	0.297	5.79062	4.48959	11	15797583	15843547	ENSSSCG00000009373	NA
gnl.UG.Ssc.S19539747	2	1021191	1021191-23230159	OD	NA	5.51413	4.77907	0.186772	5.48181	0.0411228	0.441245	0.4886	5.78336	4.48233	NA	NA	NA	NA	C9orf114
gnl.UG.Ssc.S18547311	16	58476421	49083460-73708827	OD	trans	5.5115	4.7385	0.0677218	5.52144	-0.0111019	-0.423725	0.4985	5.79062	4.48959	2	60617975	60624203	ENSSSCG00000013862	MED26
gnl.UG.Ssc.S46877444	7	117577627	40195443-119173161	OD	trans	5.51047	4.83874	0.319147	3.35567	-0.272655	-0.504711	0.3	5.79062	4.48959	14	6629338	6721983	ENSSSCG00000009611	XPO7
gnl.UG.Ssc.S35167726	12	18656135	18656135-18656135	OD	trans	5.51031	5.25708	0.924079	5.30941	0.189525	0.612915	0.1697	5.79062	4.48959	13	33557790	33572146	ENSSSCG00000011336	ELP6
gnl.UG.Ssc.S35171392	3	12510817	12510817-133635212	OD	trans	5.51015	5.06455	0.668883	4.98799	0.190212	0.552706	0.2896	5.79059	4.48956	2	59475336	59495969	ENSSSCG00000013888	JAK3
gnl.UG.Ssc.S22839339	18	28703985	16104021-30091996	OD	NA	5.50806	4.73955	0.0748071	5.52706	0.0148379	0.469488	0.4493	5.7644	4.46337	NA	NA	NA	NA	SIRPA
gnl.UG.Ssc.S23764503	6	16323291	16323291-16390288	OD	NA	5.50798	4.75711	0.143334	4.64139	-0.15647	-0.492995	0.3741	5.78014	4.47911	NA	NA	NA	NA	NA
gnl.UG.Ssc.S17506753	9	49465762	47646433-54582157	OD	NA	5.50774	4.79436	0.236895	5.07629	-0.114423	-0.43537	0.4116	5.79017	4.48914	NA	NA	NA	NA	NA
PBL01_0090_H10	14	16282183	11055719-16283624	OD	trans	5.50659	4.89327	0.419247	5.29145	0.0889233	0.420688	0.4717	5.79062	4.48959	12	39694977	39730210	ENSSSCG00000017688	GGNBP2
gnl.UG.Ssc.S18279009	8	32068806	31641637-32068806	OD	trans	5.50599	5.20249	0.857068	5.89937	0.0538407	-0.48541	0.4478	5.77425	4.47322	2	12874305	12884978	ENSSSCG00000013177	MED19
gnl.UG.Ssc.S35169860	4	69764920	22127515-92991564	OD	trans	5.50543	4.88993	0.415765	4.01158	-0.219711	-0.476994	0.3269	5.79062	4.48959	X	97049742	97053543	ENSSSCG00000012509	ARMCX3
gnl.UG.Ssc.S48803428	11	28465823	27815254-47369103	OD	trans	5.50531	4.7948	0.242798	5.07198	-0.130433	-0.434998	0.432	5.79045	4.48942	9	13281076	13351651	ENSSSCG00000014882	RSF1
gnl.UG.Ssc.S52128907	10	55063135	20847151-56107929	OD	NA	5.50474	5.38951	1.09671	3.83073	-0.217523	-0.438846	0.3905	5.79059	4.48956	NA	NA	NA	NA	SMYD3
OVRM1_0174_A01	14	103168211	6122121-109659225	OD	trans	5.50358	4.72624	0.0387951	5.49924	0.0175014	0.426791	0.4602	5.79016	4.48913	10	27281168	27426340	ENSSSCG00000024975	NR5A2
gnl.UG.Ssc.S16763478	5	79848149	79848149-79848149	OD	NA	5.50237	4.72515	0.0264636	5.21466	-0.0934244	-0.482819	0.4557	5.77748	4.47645	NA	NA	NA	NA	NA
ADR01_0051_H03	6	91536146	72755231-95332992	OD	trans	5.50167	5.73052	1.50783	5.97725	0.101963	-0.436704	0.4592	5.79031	4.48928	6	87940198	87952584	ENSSSCG00000003652	AKIRIN1
gnl.UG.Ssc.S17525203	8	41644925	35482933-77579548	OD	trans	5.4992	4.92998	0.487709	4.85852	-0.184656	-0.544749	0.3045	5.78393	4.4829	18	6444843	6502045	ENSSSCG00000025610	AGAP3
gnl.UG.Ssc.S35169754	4	69764920	69764920-69764920	OD	trans	5.49793	4.86627	0.386711	4.00856	0.222839	0.517033	0.3269	5.77948	4.47845	6	9684708	9744573	ENSSSCG00000027415	WWOX
AMP01_0071_C06	1	268385628	268385628-268795123	PD	NA	5.49672	26.6178	23.0299	19.8947	0.675724	-0.521419	0.3582	5.78561	4.48458	NA	NA	NA	NA	SEC61B
gnl.UG.Ssc.S35164569	2	83903786	44654907-118100369	OD	NA	5.49654	4.84797	0.359491	4.29528	-0.216165	-0.463203	0.3443	5.79062	4.48959	NA	NA	NA	NA	PSMB2
gnl.UG.Ssc.S18554382	5	34142453	34142453-51407702	OD	trans	5.49595	4.76412	0.193931	4.48765	0.165697	0.459267	0.3945	5.78718	4.48615	3	17564758	17566365	ENSSSCG00000007758	PYCARD
gnl.UG.Ssc.S5986647	17	35815587	34032332-41391727	OD	NA	5.49453	4.78062	0.229992	5.25679	-0.0941698	-0.507581	0.4731	5.76899	4.46796	NA	NA	NA	NA	NA
gnl.UG.Ssc.S39921143	18	25530291	22682991-56497390	OD	trans	5.49401	4.73552	0.118731	5.3354	0.0759043	0.404145	0.4527	5.78197	4.48094	1	146283055	146302583	ENSSSCG00000004779	NA
gnl.UG.Ssc.S46880800	9	84538517	47293983-151967379	OD	trans	5.49396	4.83564	0.342171	4.17665	0.217967	0.468338	0.3597	5.79062	4.48959	1	200410387	200424733	ENSSSCG00000005017	ATP5S
gnl.UG.Ssc.S17509930	1	281239719	271202571-281239719	OD	NA	5.49393	5.50527	1.24727	3.35512	-0.324217	-0.564791	0.3806	5.76741	4.46638	NA	NA	NA	NA	NA
gnl.UG.Ssc.S20116685	9	71767912	48541178-120964291	OD	trans	5.49267	4.87324	0.407604	5.32251	-0.0968634	-0.483874	0.3632	5.78573	4.4847	18	57997858	58009109	ENSSSCG00000021865	INHBA
gnl.UG.Ssc.S35170532	3	88684797	88684797-88684797	OD	trans	5.49259	4.72391	0.0842663	2.72888	-0.424773	-0.65729	0.2025	5.79062	4.48959	14	140603477	140615527	ENSSSCG00000010682	PRDX3
gnl.UG.Ssc.S18357250	13	167997645	158949120-188849350	OD	trans	5.49213	5.037	0.654159	2.76147	0.3505	0.541738	0.2677	5.78544	4.48441	14	108701140	108789588	ENSSSCG00000010437	PAPSS2
gnl.UG.Ssc.S26394978	11	1648677	1648677-72080506	OD	NA	5.49119	4.82152	0.318633	5.47409	-0.061695	-0.498996	0.4005	5.77577	4.47474	NA	NA	NA	NA	NA
ITT01_0089_G11	1	282312068	255714251-282312068	OD	trans	5.49118	5.20928	0.886304	5.30857	0.150936	0.408487	0.4512	5.79062	4.48959	7	39641913	39642184	NA	SAYSD1
gnl.UG.Ssc.S46877426	3	91605127	88684797-91605127	OD	trans	5.49028	5.18783	0.859652	4.63252	-0.19225	-0.42626	0.4751	5.79062	4.48959	14	7282749	7311001	ENSSSCG00000009626	SORBS3
gnl.UG.Ssc.S26645669	7	23254681	18912470-24296167	OD	NA	5.49003	5.04474	0.667121	3.48079	0.337459	0.534662	0.2811	5.78053	4.4795	NA	NA	NA	NA	NA
gnl.UG.Ssc.S40159100	7	81561786	81561786-86793022	OD	NA	5.48915	4.79508	0.274134	4.00768	-0.235156	-0.488625	0.3498	5.78621	4.48518	NA	NA	NA	NA	NA
gnl.UG.Ssc.S18378663	14	92290727	92290727-93590454	OD	NA	5.48771	4.93564	0.513461	5.5488	-0.0598329	0.439328	0.4831	5.78635	4.48532	NA	NA	NA	NA	NA
LNG01_0019_E06	2	108756818	44608892-118729899	OD	NA	5.48762	4.7117	0.0415144	5.0311	-0.124686	-0.48835	0.3692	5.78738	4.48635	NA	NA	NA	NA	SHISA4
gnl.UG.Ssc.S25095131	2	138103597	138103597-138103597	OD	NA	5.48748	5.31435	1.02407	4.71842	0.329432	0.701734	0.2015	5.79062	4.48959	NA	NA	NA	NA	NA
gnl.UG.Ssc.S40173012	15	59296906	58049980-61973073	OD	trans	5.48622	5.30779	1.01637	6.12083	-0.00970032	-0.478615	0.3601	5.77887	4.47784	7	29109319	29112359	NA	HLA-DRB6
gnl.UG.Ssc.S50170737	8	108949601	88066156-109827568	OD	trans	5.48567	5.0524	0.682338	2.81985	-0.430285	-0.610321	0.3249	5.77303	4.472	5	55411431	55448631	ENSSSCG00000021998	NA
gnl.UG.Ssc.S35168425	6	8822541	8822541-8822541	OD	NA	5.48477	5.99764	1.83364	6.57858	0.10907	0.554104	0.2851	5.79062	4.48959	NA	NA	NA	NA	SERPINA3
gnl.UG.Ssc.S23757413	2	2631862	2631862-19183840	OD	NA	5.48426	4.73243	0.140958	2.87946	-0.343086	-0.563183	0.2821	5.79062	4.48959	NA	NA	NA	NA	DMTF1
gnl.UG.Ssc.S46878463	7	42576292	42576292-42576292	PD	cis	5.48414	23.924	20.3162	10.5254	0.645014	-0.417791	0.398	5.78889	4.48786	7	43248740	43249774	ENSSSCG00000026741	TBCC
gnl.UG.Ssc.S40206633	13	89177420	1471349-89193886	OD	trans	5.48405	4.87514	0.425111	2.40701	-0.381624	-0.5626	0.2615	5.79062	4.48959	18	40219849	40224536	ENSSSCG00000016653	DNAJB9
gnl.UG.Ssc.S46881066	16	59944907	59944907-82115382	OD	trans	5.48365	4.78354	0.262569	3.12386	-0.344178	-0.562085	0.226	5.79062	4.48959	1	278901473	278948163	ENSSSCG00000005436	RAD23A
gnl.UG.Ssc.S40524208	17	4491131	2879489-38789711	OD	NA	5.48348	4.70625	0.00141031	4.21864	0.213087	0.584981	0.2632	5.77276	4.47173	NA	NA	NA	NA	SIM2
gnl.UG.Ssc.S40439438	1	63541683	63541683-63541683	OD	trans	5.48185	5.23421	0.928979	4.32877	-0.237863	-0.460885	0.4104	5.78708	4.48605	17	924793	947023	ENSSSCG00000006969	NA
gnl.UG.Ssc.S35167698	3	17428593	17428593-25707266	OD	NA	5.48091	5.01066	0.632882	5.70485	-0.0584247	-0.448857	0.3821	5.79062	4.48959	NA	NA	NA	NA	TPRG1L
gnl.UG.Ssc.S35171470	1	186789883	85531739-245391871	OD	trans	5.48061	4.71064	0.0764866	3.04863	0.449412	0.678153	0.2333	5.79062	4.48959	GL896025.2	8867	9335	ENSSSCG00000025054	FAM176A
gnl.UG.Ssc.S31986337	2	117564881	110774678-130343549	OD	trans	5.47968	4.76026	0.221531	4.68583	-0.13799	-0.439253	0.3836	5.79062	4.48959	MT	9800	10583	ENSSSCG00000018082	ALB
gnl.UG.Ssc.S39994120	10	17058097	2870481-77607814	OD	NA	5.47896	4.8144	0.329919	5.60477	0.00850509	-0.404952	0.4348	5.79062	4.48959	NA	NA	NA	NA	MAGEF1
gnl.UG.Ssc.S35167444	6	61534121	61534121-61534121	OD	trans	5.47767	4.70567	0.0660575	5.44411	-0.0285451	-0.417827	0.4647	5.79062	4.48959	1	75149764	75175355	ENSSSCG00000004353	CCNC
gnl.UG.Ssc.S48857138	10	54823804	54823804-54823804	OD	trans	5.47757	4.94564	0.542199	5.57998	0.0641683	-0.464654	0.4701	5.78036	4.47933	17	52190681	52194861	ENSSSCG00000007372	FITM2
TCH01_0025_A01	18	45142069	15748397-47853852	OD	NA	5.47617	4.69879	0.0278384	5.13846	-0.0981205	-0.430685	0.4056	5.79005	4.48902	NA	NA	NA	NA	NA
gnl.UG.Ssc.S35166233	2	150173420	150173420-157391622	OD	NA	5.47591	4.72871	0.153194	3.39453	0.324754	0.578495	0.2418	5.79062	4.48959	NA	NA	NA	NA	LGALS3BP
DCI01_0065_F03	1	36312777	33720247-47165930	OD	trans	5.47548	4.76012	0.230071	3.0235	-0.497089	-0.688814	0.1542	5.79062	4.48959	2	134952715	134986910	ENSSSCG00000014247	ALDH7A1
gnl.UG.Ssc.S35172612	3	57642977	49378563-113625636	OD	trans	5.47489	4.71409	0.109161	4.80683	0.131821	0.471852	0.4114	5.78479	4.48376	5	8196797	8203786	ENSSSCG00000030325	C1QTNF6
gnl.UG.Ssc.S39848538	6	26655510	25780287-26655510	OD	NA	5.47377	5.06338	0.71542	5.182	0.110507	0.429898	0.4995	5.79062	4.48959	NA	NA	NA	NA	NA
gnl.UG.Ssc.S39895526	4	114503627	114275917-114503627	OD	trans	5.47339	4.85504	0.409002	5.30283	-0.104587	-0.396438	0.4214	5.79062	4.48959	15	43346318	43357071	ENSSSCG00000029990	NA
gnl.UG.Ssc.S6091278	15	28181899	28020404-31311991	OD	NA	5.47188	5.02174	0.65832	4.31386	0.397061	0.782839	0.2209	5.77326	4.47223	NA	NA	NA	NA	NA
LNG01_0001_F01	11	25393774	25393774-25393774	OD	trans	5.47051	4.93849	0.543064	5.04803	-0.126312	-0.424497	0.4597	5.79062	4.48959	6	51794581	51798403	ENSSSCG00000003235	CTU1
gnl.UG.Ssc.S40156252	5	71996403	67510148-88792131	OD	NA	5.47009	4.79331	0.306794	5.07192	-0.0970822	-0.425854	0.4493	5.79054	4.48951	NA	NA	NA	NA	C18orf8
gnl.UG.Ssc.S34500909	8	6581420	6406557-77780905	OD	NA	5.46938	5.09381	0.762053	1.46681	-0.499066	-0.621915	0.2254	5.7894	4.48837	NA	NA	NA	NA	TUBAL3
TES01_0088_B11	13	61069055	41556831-61069055	OD	trans	5.46807	4.71707	0.141111	3.79702	-0.260819	-0.591583	0.2222	5.79012	4.48909	4	16881166	16902331	ENSSSCG00000021744	C8orf76
gnl.UG.Ssc.S35167721	3	10629822	10298875-79798323	OD	trans	5.46793	4.69619	0.0653424	5.21556	0.0730289	0.427969	0.4025	5.79062	4.48959	6	25666417	25667346	ENSSSCG00000002769	THAP11
gnl.UG.Ssc.S18313839	1	293116571	293116571-293116571	OD	NA	5.46606	4.6972	0.0701254	3.46685	-0.39651	-0.685486	0.2674	5.77579	4.47476	NA	NA	NA	NA	NA
gnl.UG.Ssc.S40326987	14	86363610	86363610-86363610	OD	trans	5.46583	5.54862	1.33411	5.98744	-0.148015	-0.614537	0.2078	5.79062	4.48959	2	58287586	58296458	ENSSSCG00000013936	NDUFA13
gnl.UG.Ssc.S40016165	6	138822417	1838364-144862486	OD	trans	5.46549	4.88166	0.463757	2.33444	-0.374203	-0.567718	0.2443	5.79003	4.489	1	306998075	307029937	ENSSSCG00000021241	ADAMTS13
gnl.UG.Ssc.S35168429	17	25600780	25600780-64529938	OD	trans	5.46548	4.79362	0.315614	1.51974	0.662904	0.799111	0.1662	5.79062	4.48959	6	88931085	88945397	ENSSSCG00000003669	MFSD2A
PTG01_0043_B10	1	34364792	13124812-45831843	OD	NA	5.46449	4.69518	0.0666175	5.27386	0.0799086	0.494585	0.4427	5.77162	4.47059	NA	NA	NA	NA	NA
gnl.UG.Ssc.S39854186	2	87981729	42739676-93898938	OD	NA	5.46449	4.83924	0.395719	2.99907	-0.34871	-0.567871	0.2567	5.78402	4.48299	NA	NA	NA	NA	NA
gnl.UG.Ssc.S35168520	15	11247606	11247606-15047103	OD	trans	5.46408	4.76034	0.253639	4.63719	0.162181	0.441051	0.404	5.79062	4.48959	2	71967718	71970832	ENSSSCG00000013578	CLEC4G
gnl.UG.Ssc.S35172166	18	46566640	46566640-46566640	OD	trans	5.46363	4.68564	0.0129945	3.03067	0.388897	0.638753	0.2139	5.79062	4.48959	15	139069527	139081384	ENSSSCG00000025174	WDFY1
gnl.UG.Ssc.S35170047	10	69820079	13838740-69820079	OD	NA	5.46327	4.68987	0.0510042	3.7414	0.273291	0.553257	0.2955	5.7854	4.48437	NA	NA	NA	NA	APLP2
ADR01_0081_G09	10	66485702	2204509-66485702	OD	NA	5.462	4.68974	0.0613532	4.40969	-0.170613	-0.477145	0.3258	5.79062	4.48959	NA	NA	NA	NA	CLSTN1
UTR01_0089_B05	13	201624999	368749-201624999	OD	trans	5.46176	4.71423	0.149951	2.49481	-0.528116	-0.740595	0.1458	5.78848	4.48745	18	56949301	56951586	ENSSSCG00000016760	C7orf25
gnl.UG.Ssc.S35172982	10	54839	54839-32207568	OD	NA	5.46156	4.78471	0.306042	5.10261	-0.108838	-0.470972	0.3378	5.79059	4.48956	NA	NA	NA	NA	ZDHHC18
gnl.UG.Ssc.S23213096	10	43723839	27467319-44792079	OD	trans	5.46131	4.85484	0.427477	5.45199	-0.0724483	-0.428006	0.3686	5.79062	4.48959	4	94999826	95053682	ENSSSCG00000006334	RGS5
OVRM1_0132_E09	9	43488001	14512022-47176716	OD	trans	5.46106	4.87063	0.45322	4.05067	0.233155	0.462714	0.299	5.79062	4.48959	3	17236837	17241387	ENSSSCG00000007749	MRPS17
gnl.UG.Ssc.S18557400	7	5278628	5073862-5278628	CD	NA	5.4596	5.52008	1.30728	0.812409	0.625972	0.691543	0.1887	5.79062	4.48959	NA	NA	NA	NA	ANAPC4
gnl.UG.Ssc.S19540934	12	47315594	43764267-54679228	OD	trans	5.45866	4.71971	0.171217	5.49212	0.0193475	-0.441333	0.5	5.78244	4.48141	4	63919127	63950478	ENSSSCG00000006165	SEC31B
gnl.UG.Ssc.S39998988	8	133174459	50863927-145633710	OD	NA	5.4582	4.69611	0.104513	3.22805	-0.404994	-0.72676	0.132	5.79062	4.48959	NA	NA	NA	NA	RBFOX2
gnl.UG.Ssc.S31102746	1	303737258	303737258-303737258	OD	NA	5.45723	4.68198	0.00510667	4.56254	-0.191122	-0.476807	0.3886	5.76179	4.46076	NA	NA	NA	NA	NA
gnl.UG.Ssc.S26716294	15	7845549	697692-157298969	OD	NA	5.45701	5.09974	0.785449	5.6631	-0.0688488	0.441543	0.4821	5.78757	4.48654	NA	NA	NA	NA	NA
gnl.UG.Ssc.S35172041	11	77058215	37797352-77058215	OD	trans	5.45683	4.77102	0.288689	2.98253	0.466641	0.721299	0.2433	5.79062	4.48959	GL896183.1	73942	82624	ENSSSCG00000027146	GLA
gnl.UG.Ssc.S40181680	14	57572154	45403817-57572154	OD	NA	5.45582	4.681	0.0277494	2.41685	0.525207	0.788025	0.208	5.77386	4.47283	NA	NA	NA	NA	SSC5D
gnl.UG.Ssc.S46876822	6	3976131	3976131-157146213	OD	trans	5.45563	5.02168	0.682124	4.00196	0.412808	0.787462	0.1388	5.79062	4.48959	14	71847001	71866418	ENSSSCG00000024081	NRBF2
gnl.UG.Ssc.S46876409	4	122816731	2363714-124043519	OD	NA	5.4548	4.81143	0.365064	2.79081	-0.342147	-0.563401	0.2652	5.78821	4.48718	NA	NA	NA	NA	ZNF10
gnl.UG.Ssc.S35165244	6	104186476	104186476-120795809	OD	trans	5.4543	4.67754	0.026024	5.43202	0.0269105	0.294486	0.4254	5.79062	4.48959	5	24133018	24139024	NA	TMEM194A
gnl.UG.Ssc.S27601791	1	163614679	163614679-163614679	OD	trans	5.45397	5.54049	1.33568	3.48866	-0.296823	-0.533455	0.3677	5.76643	4.4654	GL893678.1	33571	39575	ENSSSCG00000029367	CARD6
gnl.UG.Ssc.S35168744	9	100985297	100627098-100985297	OD	trans	5.45282	5.34872	1.10786	6.06723	0.0426207	-0.42095	0.406	5.79062	4.48959	2	82222450	82226996	ENSSSCG00000014042	PRELID1
gnl.UG.Ssc.S31123155	4	17887210	17887210-17887210	OD	trans	5.45272	4.8514	0.432898	5.08744	0.158887	0.570209	0.3045	5.77581	4.47478	2	17962597	17968066	ENSSSCG00000013266	GYLTL1B
gnl.UG.Ssc.S40438195	10	46866232	25616184-49377171	OD	NA	5.45047	4.71643	0.174322	5.46151	-0.0448928	-0.575801	0.4214	5.7415	4.44047	NA	NA	NA	NA	NA
SKNB1_0058_B07	8	21174095	21174095-146645905	OD	trans	5.45029	5.07149	0.752067	3.66376	-0.319215	-0.592876	0.3379	5.75034	4.44931	8	1115004	1136982	ENSSSCG00000008691	TNIP2
gnl.UG.Ssc.S14273478	6	142036921	73672635-156197571	OD	trans	5.4497	4.67479	0.0411946	4.52847	-0.173982	-0.470382	0.3285	5.79057	4.48954	2	61567647	61572252	ENSSSCG00000025560	PGLYRP2
gnl.UG.Ssc.S35167859	8	2660140	2660140-2660140	OD	trans	5.4494	4.72314	0.203225	2.76501	-0.524707	-0.806006	0.1888	5.79051	4.48948	3	134629253	134722996	ENSSSCG00000008635	NOL10
THY01_0014_B01	10	66189565	1897282-66189565	OD	trans	5.44876	4.74392	0.250089	4.76422	-0.132913	-0.424426	0.4204	5.79062	4.48959	17	42870966	42965773	ENSSSCG00000007275	HNRNPC
gnl.UG.Ssc.S26728759	11	82406620	2597717-82406620	OD	NA	5.44687	4.9206	0.550031	4.87202	-0.127689	-0.424433	0.4373	5.79017	4.48914	NA	NA	NA	NA	NA
ADR01_0042_D07	1	302144198	184000929-302819410	OD	trans	5.44411	4.67316	0.0644844	4.40139	0.176261	0.486376	0.3144	5.79051	4.48948	GL896432.1	35446	37133	ENSSSCG00000023114	PDP2
gnl.UG.Ssc.S23755550	16	504567	504567-1147751	OD	trans	5.44308	5.12111	0.831635	4.01081	-0.204507	-0.43393	0.3761	5.78996	4.48893	3	92521482	92549580	ENSSSCG00000008414	ERLEC1
OVRM1_0149_A11	9	126346678	120899086-128255464	OD	trans	5.44163	4.75611	0.288058	5.53335	0.0176155	0.432483	0.4195	5.79062	4.48959	3	4281221	4293277	ENSSSCG00000007577	AP5Z1
gnl.UG.Ssc.S46879945	14	80976085	64887441-80976085	OD	trans	5.44072	4.80958	0.38549	5.60252	0.00488829	-0.421358	0.4039	5.79062	4.48959	4	107086235	107095113	ENSSSCG00000006624	SELENBP1
gnl.UG.Ssc.S46878736	9	143074108	688635-145635458	OD	trans	5.43995	4.73544	0.249949	5.03286	-0.121851	-0.443136	0.3393	5.79062	4.48959	7	65656356	65725975	ENSSSCG00000001934	SEC23A
gnl.UG.Ssc.S50195895	15	35588121	30587589-134006845	OD	NA	5.4392	4.66471	0.0360868	4.01041	-0.235936	-0.528714	0.3174	5.78403	4.483	NA	NA	NA	NA	TMOD3
gnl.UG.Ssc.S40350735	2	20081797	20081797-160085066	OD	NA	5.439	4.69192	0.147615	5.31275	0.0648843	0.423357	0.4517	5.78608	4.48505	NA	NA	NA	NA	NA
gnl.UG.Ssc.S19540417	10	21954770	13952579-77623992	OD	NA	5.43849	4.89621	0.525827	5.69313	-0.00284854	0.420093	0.4323	5.79061	4.48958	NA	NA	NA	NA	SRM
PTG01_0061_D01	10	72375760	70758219-76247151	OD	trans	5.43843	5.06858	0.768136	4.55903	-0.172353	-0.42237	0.4037	5.79062	4.48959	2	112397803	112553942	ENSSSCG00000014184	PAM
gnl.UG.Ssc.S35171813	1	271458450	271202571-274506316	OD	trans	5.43744	4.80784	0.382775	5.51084	0.0623738	0.568108	0.3925	5.76137	4.46034	10	37409116	37429137	ENSSSCG00000010994	NFX1
gnl.UG.Ssc.S40100893	2	135776157	112294920-135776157	OD	NA	5.43732	4.74543	0.275002	4.28421	-0.182316	-0.464296	0.3751	5.78954	4.48851	NA	NA	NA	NA	MTDH
ITT01_0076_G02	9	138080106	138029681-147548267	OD	NA	5.43531	4.83187	0.430686	5.46765	-0.0552402	0.411524	0.4905	5.79	4.48897	NA	NA	NA	NA	PRICKLE1
gnl.UG.Ssc.S40204945	7	59039109	56262573-59039109	OD	NA	5.43509	5.38417	1.17174	3.43743	0.281903	0.467954	0.3368	5.78824	4.48721	NA	NA	NA	NA	NA
gnl.UG.Ssc.S36164941	4	95000157	54194466-133757002	OD	trans	5.43498	4.72195	0.225495	5.48796	0.0302997	0.526317	0.4393	5.7655	4.46447	8	45395481	45592351	ENSSSCG00000008854	CPE
gnl.UG.Ssc.S30930815	13	15599682	15599682-16082398	OD	trans	5.4345	5.06182	0.762039	2.525	-0.402728	-0.619821	0.2652	5.77317	4.47214	2	91754200	91770538	ENSSSCG00000014128	CKMT1B
gnl.UG.Ssc.S46881279	14	129849565	87504891-149939452	OD	trans	5.43402	4.82592	0.423143	3.8616	-0.402637	-0.727047	0.1688	5.79062	4.48959	1	9475309	9487684	ENSSSCG00000029876	SOD2
gnl.UG.Ssc.S26725652	6	121495633	121495633-121495633	OD	trans	5.43393	4.96401	0.630164	4.11315	0.256562	0.462297	0.3209	5.78591	4.48488	8	10659177	10694532	ENSSSCG00000028359	BST1
OVRM1_0135_H03	14	116468884	116468884-116468884	PD	NA	5.43387	46.1936	42.8222	12.8787	-1.12642	0.287157	0.2967	5.79062	4.48959	NA	NA	NA	NA	CYP2C9
MLN01_0076_H03	6	156197571	126075089-156197571	OD	NA	5.43174	4.66601	0.0863379	2.13676	0.495437	0.69053	0.2443	5.79062	4.48959	NA	NA	NA	NA	NA
gnl.UG.Ssc.S40263306	3	133714877	17805231-133992535	OD	trans	5.43153	4.73935	0.270661	4.98127	0.147265	0.531397	0.3406	5.77234	4.47131	4	117972643	117990368	ENSSSCG00000006780	NA
ADR01_0052_A07	9	48813606	48813606-53850183	OD	trans	5.43147	4.95993	0.628215	3.98736	0.221911	0.455397	0.3299	5.79012	4.48909	8	124317963	124437200	ENSSSCG00000023548	MBTD1
gnl.UG.Ssc.S46879075	9	142090620	48464302-147832890	OD	trans	5.43059	4.68309	0.147226	3.96515	0.238994	0.559791	0.2153	5.79062	4.48959	7	12713074	12733740	ENSSSCG00000001063	MYLIP
gnl.UG.Ssc.S35167828	7	53895152	15108790-99125709	OD	NA	5.42978	4.65639	0.0455552	5.39837	0.0353455	0.441407	0.4493	5.79062	4.48959	NA	NA	NA	NA	COL1A2
gnl.UG.Ssc.S46880316	14	147620771	138294159-147620771	OD	trans	5.4282	4.68483	0.158169	4.56816	-0.159899	-0.476225	0.3422	5.79062	4.48959	1	49501674	49532929	ENSSSCG00000020885	NUS1
gnl.UG.Ssc.S35167265	3	143791334	5004645-143791334	OD	trans	5.42703	4.65221	0.0345615	4.28947	0.176923	0.476121	0.301	5.79062	4.48959	2	74935875	74948872	ENSSSCG00000013507	MPND
SPL01_0065_H07	12	8987734	6618335-58130567	OD	trans	5.42604	4.7255	0.256998	4.61352	0.143593	0.428836	0.4154	5.79027	4.48924	3	134581676	134604304	ENSSSCG00000008633	PDIA6
gnl.UG.Ssc.S43509700	18	55729018	14162401-55729018	OD	trans	5.42597	4.70226	0.200982	4.60138	-0.199704	-0.597861	0.3318	5.76545	4.46442	17	64328292	64338822	ENSSSCG00000007499	TFAP2C
gnl.UG.Ssc.S23698036	7	7514914	7514914-50231835	OD	trans	5.42586	5.08069	0.800296	5.37806	0.127778	0.504402	0.3164	5.79062	4.48959	9	63746412	63746925	ENSSSCG00000015251	TMEM150B
gnl.UG.Ssc.S17506636	1	185527632	179733832-187600426	OD	NA	5.42371	5.02032	0.721412	5.77062	0.0357698	0.472268	0.3483	5.78376	4.48273	NA	NA	NA	NA	NA
gnl.UG.Ssc.S37264301	10	28853192	11135183-30930425	OD	trans	5.42308	4.72822	0.268262	5.3508	0.0618261	0.39996	0.492	5.79061	4.48958	8	140599657	140643507	ENSSSCG00000009222	SPARCL1
gnl.UG.Ssc.S23695346	4	62108713	62108713-82064347	OD	trans	5.42218	4.77127	0.349979	4.05689	0.201295	0.459253	0.3716	5.78985	4.48882	1	209435961	209532239	ENSSSCG00000005078	DAAM1
gnl.UG.Ssc.S26715855	2	29530558	29530558-86651570	OD	trans	5.42136	4.97719	0.666009	3.22573	0.311573	0.497166	0.3005	5.79047	4.48944	7	99531534	99622015	ENSSSCG00000002311	KIAA0247
gnl.UG.Ssc.S35173520	3	127121184	3668401-129531865	OD	trans	5.42109	4.66103	0.106126	5.21131	-0.0726177	-0.43584	0.4262	5.789	4.48797	GL896219.1	23649	28092	ENSSSCG00000026140	S100B
gnl.UG.Ssc.S31102306	14	11396187	1428792-79124234	OD	NA	5.42044	4.71547	0.247428	4.68208	-0.175793	-0.534843	0.2438	5.79062	4.48959	NA	NA	NA	NA	NA
gnl.UG.Ssc.S35167695	15	65327301	20498235-147344922	OD	trans	5.4202	4.68128	0.168513	4.27764	-0.189197	-0.489103	0.3483	5.78746	4.48643	GL894763.1	6321	17326	ENSSSCG00000030388	UPP1
gnl.UG.Ssc.S35170980	4	22012168	16139302-66089889	OD	trans	5.41935	4.74717	0.311579	1.27279	0.683024	0.834371	0.1534	5.79062	4.48959	7	118594314	118614339	ENSSSCG00000002433	PSMC1
gnl.UG.Ssc.S18384997	1	283879801	208409802-283879801	OD	NA	5.41896	5.18729	0.946772	3.98844	-0.239829	-0.440232	0.349	5.79033	4.4893	NA	NA	NA	NA	NA
gnl.UG.Ssc.S18386674	18	3080751	3080751-3249007	OD	NA	5.41864	4.76311	0.338052	3.81177	0.235509	0.572246	0.303	5.7691	4.46807	NA	NA	NA	NA	NA
gnl.UG.Ssc.S26721765	18	27981092	23969429-36145263	OD	trans	5.4183	4.6441	0.0359982	5.31581	0.0566618	0.391473	0.4244	5.78985	4.48882	5	92308676	92474137	ENSSSCG00000000901	FGD6
gnl.UG.Ssc.S35165244	1	45972929	31274799-301515839	OD	trans	5.41762	4.66677	0.135913	5.44902	-0.0121756	-0.349155	0.4418	5.79062	4.48959	5	24133018	24139024	NA	TMEM194A
gnl.UG.Ssc.S46875826	10	1709646	1709646-1946432	OD	trans	5.41736	4.72734	0.277405	4.33328	-0.200938	-0.518979	0.2665	5.79062	4.48959	X	12362245	12428378	ENSSSCG00000012131	MOSPD2
gnl.UG.Ssc.S46879443	13	190490787	159897035-190490787	OD	trans	5.41715	4.70478	0.231055	4.59629	0.219141	0.543599	0.2668	5.79047	4.48944	5	12291435	12312996	ENSSSCG00000000156	FBXO7
gnl.UG.Ssc.S6033042	15	135705252	90078146-138566999	OD	trans	5.4163	4.65437	0.0853364	5.08378	-0.114287	-0.584072	0.3254	5.75554	4.45451	14	42566601	42686064	ENSSSCG00000009896	CCDC64
gnl.UG.Ssc.S35168769	12	25448437	25448437-37268596	OD	NA	5.41596	4.6476	0.0712891	4.43132	-0.187612	-0.497606	0.3219	5.78954	4.48851	NA	NA	NA	NA	NA
gnl.UG.Ssc.S46881187	3	104486090	104461132-140766546	OD	NA	5.41529	4.64309	0.0373165	5.42237	0.0155117	0.491777	0.4531	5.77428	4.47325	NA	NA	NA	NA	ZNF79
gnl.UG.Ssc.S40499581	7	121984372	111734102-121984372	OD	NA	5.41519	4.83305	0.463268	5.12062	-0.120476	-0.476667	0.3458	5.79016	4.48913	NA	NA	NA	NA	NA
gnl.UG.Ssc.S17511419	15	91795690	49584832-93936954	OD	trans	5.41431	4.70971	0.247677	4.18688	0.262405	0.565679	0.2572	5.79061	4.48958	6	50409604	50413754	ENSSSCG00000003183	RRAS
gnl.UG.Ssc.S18382807	4	123057363	123057363-124804664	OD	NA	5.41333	4.64249	0.058321	4.6448	0.146418	0.464567	0.3267	5.79062	4.48959	NA	NA	NA	NA	NA
gnl.UG.Ssc.S35169245	3	24152790	12555536-127967288	OD	trans	5.41234	4.78634	0.392212	5.26309	-0.0805312	-0.398979	0.4736	5.79062	4.48959	2	70079758	70084452	ENSSSCG00000013634	YIPF2
gnl.UG.Ssc.S34527038	6	80191129	15404761-80191129	OD	NA	5.41215	4.69366	0.214492	5.44088	0.0315113	0.472255	0.4318	5.7765	4.47547	NA	NA	NA	NA	NCOA3
gnl.UG.Ssc.S18305860	15	1443718	761879-157329426	OD	NA	5.41123	4.646	0.0850034	5.05363	0.0935485	0.415333	0.3612	5.79062	4.48959	NA	NA	NA	NA	NA
PTG01_0026_D01	6	40053845	28497900-40053845	OD	trans	5.41034	4.7379	0.310432	4.54949	0.207033	0.518324	0.3095	5.79062	4.48959	4	108991306	108995645	ENSSSCG00000006681	TXNIP
gnl.UG.Ssc.S26728010	9	143074108	82184782-145635458	OD	NA	5.41014	4.68716	0.203171	4.46001	-0.202535	-0.574061	0.3393	5.77507	4.47404	NA	NA	NA	NA	FLNB
gnl.UG.Ssc.S20116221	12	14984702	14984702-14984702	OD	trans	5.4101	5.5651	1.41545	3.08375	0.33878	0.528475	0.3781	5.77484	4.47381	9	25630149	25687747	ENSSSCG00000027093	FOLH1
LVRM1_0133_B09	7	11553994	4668767-125596354	OD	trans	5.40994	4.69515	0.225544	4.78075	0.132352	0.431863	0.4169	5.79062	4.48959	13	35607318	35618602	ENSSSCG00000025791	MON1A
LVRM1_0040_A07	14	135180711	135180711-135180711	PD	cis	5.40885	53.8861	50.5836	18.5449	-0.989108	0.316908	0.2935	5.79062	4.48959	14	135129974	135165466	ENSSSCG00000010639	HABP2
gnl.UG.Ssc.S26726984	13	31969896	31134531-31969896	PD	NA	5.40853	56.4637	53.1755	9.7589	-1.09439	0.25215	0.3876	5.79051	4.48948	NA	NA	NA	NA	NA
gnl.UG.Ssc.S6072982	8	15886903	15886903-15886903	OD	NA	5.40738	4.63161	0.0114968	5.38472	-0.0255186	-0.416869	0.4746	5.79054	4.48951	NA	NA	NA	NA	U2AF2
LVRM1_0194_H04	7	90289029	29249526-126864382	OD	trans	5.40724	4.64111	0.0804669	5.27109	0.0632915	0.439109	0.406	5.79062	4.48959	3	54729098	54758580	ENSSSCG00000008162	IL1R1
LVRM1_0092_H03	9	50875549	48378678-52217300	OD	NA	5.40712	4.63911	0.0715588	5.13229	0.0958106	0.42595	0.4372	5.79062	4.48959	NA	NA	NA	NA	NA
SKNB1_0017_B03	6	138822417	45800571-153313422	OD	NA	5.40673	4.82055	0.456315	2.50886	-0.376956	-0.560107	0.2443	5.78959	4.48856	NA	NA	NA	NA	TLE4
gnl.UG.Ssc.S35174084	7	125418977	125418977-125418977	OD	trans	5.4066	4.99051	0.70395	5.25787	0.107428	0.408926	0.4527	5.79062	4.48959	18	19802362	19814910	ENSSSCG00000016565	ZC3HC1
DCI01_0065_E10	1	11734351	9338399-304694455	OD	trans	5.40572	4.63649	0.0650427	5.13302	-0.0845927	-0.410377	0.4213	5.79062	4.48959	15	53234677	53252191	ENSSSCG00000015793	UFSP2
gnl.UG.Ssc.S6063908	12	62290077	60002492-62600494	OD	NA	5.40531	4.75198	0.344608	4.99516	-0.123104	-0.469597	0.2886	5.79007	4.48904	NA	NA	NA	NA	ITPRIPL2
gnl.UG.Ssc.S18550902	3	85572817	63920065-85572817	OD	trans	5.40452	4.86183	0.523164	5.15632	-0.130582	-0.507168	0.3164	5.79062	4.48959	12	51619296	51620159	ENSSSCG00000017867	EMC6
gnl.UG.Ssc.S35164754	6	37361905	37361905-37361905	OD	NA	5.40351	4.68508	0.216449	4.77296	0.135956	0.447493	0.4488	5.78822	4.48719	NA	NA	NA	NA	RPL35
gnl.UG.Ssc.S18378418	12	58950245	44139060-58950245	OD	trans	5.40322	4.66773	0.171261	5.01775	0.128626	0.539355	0.3562	5.77197	4.47094	9	39939906	39984846	ENSSSCG00000014998	AASDHPPT
gnl.UG.Ssc.S35169838	3	34159041	34159041-35862793	OD	trans	5.4019	4.97841	0.693271	5.52757	0.0769794	-0.420593	0.497	5.789	4.48797	11	75379204	75555916	ENSSSCG00000009516	UBAC2
gnl.UG.Ssc.S39984707	9	147742245	12691365-150819572	OD	trans	5.4015	4.7787	0.396643	4.23369	0.277275	0.625347	0.205	5.78979	4.48876	4	67689687	67695447	ENSSSCG00000006176	NA
gnl.UG.Ssc.S26715950	13	167184657	167184657-170055214	OD	trans	5.40138	5.7244	1.61245	6.40052	-0.0582282	0.430636	0.3925	5.79062	4.48959	12	16844509	16905553	ENSSSCG00000017308	NA
gnl.UG.Ssc.S35164463	18	22343537	22343537-23727309	OD	trans	5.40125	4.65455	0.146129	4.86472	-0.119871	-0.436099	0.4	5.79062	4.48959	1	208247111	208275880	ENSSSCG00000005072	PSMA3
gnl.UG.Ssc.S23212966	10	49899574	5591980-49899574	OD	trans	5.3996	4.70298	0.262833	5.25483	-0.070801	-0.444399	0.3761	5.79062	4.48959	12	22164769	22178452	ENSSSCG00000017468	SMARCE1
gnl.UG.Ssc.S23700688	11	77195573	73719476-84569470	OD	trans	5.39909	4.90135	0.588407	5.41159	0.0800591	-0.413666	0.4925	5.78692	4.48589	13	72863221	72885876	ENSSSCG00000011542	THUMPD3
gnl.UG.Ssc.S31113138	12	6136945	6136945-6229056	PD	NA	5.39893	60.3308	57.0733	1.43097	1.11247	0.293776	0.4905	5.78936	4.48833	NA	NA	NA	NA	NA
gnl.UG.Ssc.S35173607	17	64867909	61024176-67991230	CD	NA	5.39878	5.28529	1.09335	1.24492	-0.539438	-0.632379	0.2428	5.78835	4.48732	NA	NA	NA	NA	IMMT
gnl.UG.Ssc.S46877765	1	68307310	66232889-301403921	OD	trans	5.39791	4.72999	0.317792	2.47888	0.360276	0.559822	0.2773	5.79062	4.48959	11	56098099	56173051	ENSSSCG00000009479	RBM26
SKNB1_0093_D06	17	51005799	51005799-51697719	OD	cis	5.39788	18.5716	14.9772	17.9607	-0.382423	-0.678512	0.4811	5.76879	4.46776	17	49501791	49537135	ENSSSCG00000007360	NA
gnl.UG.Ssc.S35167864	9	121058668	117668749-122215309	OD	trans	5.39769	4.69536	0.25102	4.80006	0.153427	0.491521	0.3721	5.79062	4.48959	18	46675442	46768425	ENSSSCG00000016677	GARS
gnl.UG.Ssc.S46879847	7	8646566	8135137-100594925	OD	NA	5.39751	4.70736	0.275277	3.78009	-0.287704	-0.607769	0.2027	5.79062	4.48959	NA	NA	NA	NA	BCAS2
gnl.UG.Ssc.S46877341	10	43327396	14993971-43327396	OD	trans	5.3974	4.6401	0.112724	3.27076	0.357127	0.655082	0.1695	5.79062	4.48959	14	145805071	145877612	ENSSSCG00000010738	ZRANB1
gnl.UG.Ssc.S40122393	7	10618085	10618085-105161320	OD	trans	5.39603	4.83466	0.494237	4.34679	0.255235	0.591079	0.2353	5.79031	4.48928	6	40710209	40711722	ENSSSCG00000002918	HCST
gnl.UG.Ssc.S17514984	1	247743047	27164776-267159091	OD	trans	5.3939	4.89599	0.585948	5.60005	0.0586172	0.524914	0.3443	5.77285	4.47182	13	212995837	213031184	ENSSSCG00000028428	BRWD1
gnl.UG.Ssc.S18284609	3	136526480	104461132-137184942	OD	NA	5.39212	4.93964	0.652823	4.67134	-0.160729	-0.414146	0.4274	5.79062	4.48959	NA	NA	NA	NA	POLE4
gnl.UG.Ssc.S35167864	3	80194692	2882816-114499593	OD	trans	5.3913	4.6223	0.0634112	3.6866	-0.269927	-0.545138	0.2867	5.79062	4.48959	18	46675442	46768425	ENSSSCG00000016677	GARS
gnl.UG.Ssc.S19550176	3	97839069	79415197-114832671	OD	NA	5.39045	4.77367	0.406048	5.41711	0.0546327	-0.408477	0.4791	5.79051	4.48948	NA	NA	NA	NA	NA
gnl.UG.Ssc.S35167183	17	27104094	7817958-27834721	OD	NA	5.39031	4.64187	0.135461	4.71338	0.152731	0.478612	0.362	5.77702	4.47599	NA	NA	NA	NA	RCOR3
gnl.UG.Ssc.S18550168	11	15256004	4689240-15728936	OD	trans	5.38993	4.61674	0.03452	2.83092	-0.438746	-0.698043	0.1746	5.79	4.48897	14	53116080	53125864	ENSSSCG00000025393	NA
gnl.UG.Ssc.S26711444	4	120502447	21180738-122816731	OD	NA	5.38927	4.9487	0.669239	1.90583	-0.649018	-0.976019	0.08259	5.79062	4.48959	NA	NA	NA	NA	HNRNPA2B1
gnl.UG.Ssc.S26435096	8	109636796	14577695-138734873	OD	NA	5.38913	4.81237	0.469623	5.56648	-0.0288899	0.430238	0.4695	5.78814	4.48711	NA	NA	NA	NA	KDSR
gnl.UG.Ssc.S46876436	3	35800289	35800289-62719672	OD	NA	5.38912	4.74377	0.356283	5.52962	-0.0107477	0.442188	0.4229	5.78329	4.48226	NA	NA	NA	NA	CEP44
gnl.UG.Ssc.S35169180	12	19731242	13535831-60801509	OD	trans	5.38872	4.68255	0.242092	4.97361	-0.104875	-0.442126	0.3755	5.79062	4.48959	7	2506301	2523592	ENSSSCG00000001000	ECI2
gnl.UG.Ssc.S46879776	8	138125221	45363048-144180782	OD	NA	5.38788	4.90082	0.59958	3.99889	0.261892	0.539446	0.3577	5.76068	4.45965	NA	NA	NA	NA	HENMT1
gnl.UG.Ssc.S46880709	14	129661988	129661988-129661988	OD	trans	5.38773	4.81373	0.474286	5.53416	-0.039135	-0.432955	0.4187	5.79006	4.48903	GL894399.1	7203	17480	ENSSSCG00000004924	RASL12
gnl.UG.Ssc.S40276333	11	31886839	16175981-62419971	OD	NA	5.387	4.66672	0.211212	3.57143	0.359486	0.68564	0.1592	5.79062	4.48959	NA	NA	NA	NA	WWC1
DCI01_0068_F03	10	48480474	48480474-67065984	OD	NA	5.38469	4.8129	0.477564	5.51942	0.0399919	-0.411957	0.4756	5.79062	4.48959	NA	NA	NA	NA	TMEM14A
OVR01_0017_F10	9	24381594	24381594-50672784	OD	NA	5.38372	4.67272	0.231355	4.9957	0.0948794	0.418387	0.4508	5.79047	4.48944	NA	NA	NA	NA	RNF144A
gnl.UG.Ssc.S19550916	8	82012032	82012032-103299070	OD	NA	5.38358	4.72178	0.327757	4.94668	0.14085	0.484668	0.3536	5.78998	4.48895	NA	NA	NA	NA	ZNF140
gnl.UG.Ssc.S44316459	6	141094271	141094271-141715343	OD	trans	5.38356	5.5115	1.38329	4.78858	0.190169	0.419376	0.4585	5.78623	4.4852	4	129893645	129929941	ENSSSCG00000006873	FRRS1
gnl.UG.Ssc.S26728087	13	148090109	9829000-148090109	OD	trans	5.38311	4.61688	0.0728583	2.94306	-0.522044	-0.834476	0.1285	5.78577	4.48474	9	44428187	44432883	ENSSSCG00000015025	CRYAB
gnl.UG.Ssc.S46875786	7	90084224	1150480-99554008	OD	trans	5.3799	4.63516	0.149226	5.40378	-0.0186769	0.406998	0.4846	5.79062	4.48959	X	141372859	141376620	ENSSSCG00000012757	CETN2
gnl.UG.Ssc.S35165614	7	7187201	7187201-7187201	PD	NA	5.37926	18.9461	15.3711	0.948277	0.93325	0.364238	0.3333	5.79062	4.48959	NA	NA	NA	NA	NA
gnl.UG.Ssc.S32218197	2	141976503	6858665-141976503	OD	trans	5.37892	4.67839	0.250374	4.23116	-0.2642	-0.616566	0.248	5.77738	4.47635	2	85967321	85990095	ENSSSCG00000014080	HMGCR
gnl.UG.Ssc.S40054772	16	49379965	28805215-73948661	OD	trans	5.37764	4.60725	0.0523232	4.9909	-0.0928567	-0.429793	0.365	5.79062	4.48959	4	39990794	40005773	ENSSSCG00000006070	COX6C
gnl.UG.Ssc.S23757976	12	43430585	21896755-44256440	OD	trans	5.37747	5.43314	1.29755	5.18422	0.257573	0.648283	0.2322	5.79005	4.48902	1	276190886	276352741	ENSSSCG00000005425	SLC44A1
gnl.UG.Ssc.S40277229	14	70442020	56894114-87479308	OD	NA	5.3757	4.71159	0.323038	3.80507	-0.230932	-0.467957	0.3244	5.78988	4.48885	NA	NA	NA	NA	NA
gnl.UG.Ssc.S46881263	16	64539317	64539317-75285566	OD	trans	5.37459	4.75975	0.406391	5.07357	0.128989	0.547889	0.2861	5.77963	4.4786	1	17317257	17322146	ENSSSCG00000004091	AKAP12
gnl.UG.Ssc.S35169154	7	40265469	40195443-47176694	OD	trans	5.37442	4.6398	0.175187	5.38054	-0.0448582	-0.409281	0.3944	5.78893	4.4879	15	145604288	146097445	NA	PSMD1
SPL01_0093_C06	15	54750365	32884246-65513701	OD	trans	5.37397	4.60692	0.0698758	3.45505	0.287694	0.576639	0.2204	5.79062	4.48959	8	127191818	127203830	ENSSSCG00000029822	UBE2D1
ADR01_0089_C08	16	63602970	47575422-63602970	OD	trans	5.3732	4.60006	0.0297289	4.99814	-0.0838183	-0.439455	0.3706	5.79062	4.48959	3	41262670	41274628	ENSSSCG00000007992	PIGQ
gnl.UG.Ssc.S27601791	9	40056150	40056150-40056150	OD	trans	5.37242	5.38797	1.24689	3.4272	-0.293915	-0.53148	0.3677	5.76643	4.4654	GL893678.1	33571	39575	ENSSSCG00000029367	CARD6
gnl.UG.Ssc.S35168221	4	24641162	24641162-25968774	CD	trans	5.37194	5.68392	1.5983	1.09055	-0.532484	-0.581308	0.2672	5.79062	4.48959	3	55610359	55626952	ENSSSCG00000008167	C2orf29
gnl.UG.Ssc.S35169391	7	12459421	12459421-12459421	OD	NA	5.37159	4.61637	0.114903	2.39796	0.549956	0.776001	0.2036	5.79062	4.48959	NA	NA	NA	NA	NFATC3
gnl.UG.Ssc.S27600669	12	60683010	60683010-60747896	OD	NA	5.3709	4.64549	0.197658	5.33136	0.0514391	0.426813	0.4453	5.78986	4.48883	NA	NA	NA	NA	C20orf24
gnl.UG.Ssc.S23757653	1	228134159	6366337-244920837	OD	NA	5.37048	4.60184	0.0608734	4.60935	0.153194	0.465434	0.3418	5.79062	4.48959	NA	NA	NA	NA	NA
gnl.UG.Ssc.S35171059	15	152270826	136510681-152270826	OD	NA	5.36996	4.64082	0.188769	3.36606	-0.259125	-0.497663	0.3222	5.79062	4.48959	NA	NA	NA	NA	RPL13
gnl.UG.Ssc.S26724587	17	32268784	29653138-35009915	OD	NA	5.36913	4.5965	0.0227829	2.19803	0.562656	0.77879	0.2374	5.78322	4.48219	NA	NA	NA	NA	NA
gnl.UG.Ssc.S23696553	1	65531824	65531824-307216272	OD	trans	5.36616	4.69125	0.302421	5.07292	0.103732	0.46868	0.3491	5.79062	4.48959	2	139275929	139352641	ENSSSCG00000014269	FNIP1
gnl.UG.Ssc.S22280928	1	216461695	201164605-237851557	OD	trans	5.36508	4.60122	0.0826348	4.75048	0.121267	0.468365	0.3517	5.78992	4.48889	13	12399955	12493717	ENSSSCG00000011211	THRB
gnl.UG.Ssc.S35172842	6	48317509	39187023-72851594	OD	NA	5.36343	4.69497	0.308061	2.13699	0.553761	0.829225	0.1657	5.75621	4.45518	NA	NA	NA	NA	NA
gnl.UG.Ssc.S23213520	2	138103597	40328584-141768156	OD	trans	5.36264	4.59328	0.0549279	2.21165	-0.479925	-0.698568	0.2015	5.79062	4.48959	15	116468163	116468414	ENSSSCG00000025774	STRADB
gnl.UG.Ssc.S23758924	17	38483766	3129112-47231214	OD	trans	5.36257	4.59119	0.0411631	4.75135	-0.114987	-0.448881	0.3387	5.79016	4.48913	2	77532598	77569043	ENSSSCG00000013414	NA
gnl.UG.Ssc.S46876484	10	49650720	49650720-65924050	OD	NA	5.36179	4.58974	0.0355938	3.20815	-0.334547	-0.598117	0.2333	5.79062	4.48959	NA	NA	NA	NA	KLHL22
OVRM1_0129_E06	9	81795020	54936329-89128614	OD	trans	5.36097	4.75913	0.428496	5.46576	-0.0461781	-0.432578	0.409	5.79057	4.48954	GL895457.1	28	819	ENSSSCG00000026201	NA
gnl.UG.Ssc.S23691482	15	12984131	12984131-12984131	OD	NA	5.36004	4.62396	0.170361	5.0233	-0.0977301	-0.450651	0.3811	5.79062	4.48959	NA	NA	NA	NA	FIS1
gnl.UG.Ssc.S18943248	6	12005914	12005914-12005914	OD	trans	5.35953	4.79093	0.480911	4.75171	-0.177436	-0.521527	0.2498	5.79062	4.48959	GL896203.1	206	3526	ENSSSCG00000023124	SREBF1
THY01_0075_E12	9	129407632	120773379-129988850	OD	trans	5.35943	4.76952	0.447383	5.48114	-0.0400773	0.411156	0.4821	5.78969	4.48866	13	216628848	216647523	ENSSSCG00000021698	RRP1B
gnl.UG.Ssc.S26717740	14	2993368	900865-4906200	OD	NA	5.35934	4.6035	0.1037	3.99819	0.238476	0.563324	0.3506	5.7673	4.46627	NA	NA	NA	NA	NA
gnl.UG.Ssc.S18354370	17	68357458	67289621-68357458	OD	NA	5.35908	4.58575	0.0202475	4.38698	-0.163028	-0.454512	0.3689	5.79062	4.48959	NA	NA	NA	NA	PGAP1
gnl.UG.Ssc.S40347145	1	45878532	42964863-278907096	OD	NA	5.35818	4.73459	0.392077	3.74968	-0.244959	-0.51226	0.3134	5.78825	4.48722	NA	NA	NA	NA	NA
gnl.UG.Ssc.S26722558	4	78088504	43471545-116772432	OD	NA	5.35714	4.75024	0.418174	4.41441	-0.227678	-0.600583	0.2453	5.7795	4.47847	NA	NA	NA	NA	NA
gnl.UG.Ssc.S23690003	10	39345211	33919623-43045138	OD	NA	5.35708	5.09722	0.907676	3.24139	0.261746	0.454344	0.3266	5.79062	4.48959	NA	NA	NA	NA	EIF5
gnl.UG.Ssc.S19548775	9	67492313	7010644-81795020	OD	NA	5.3567	4.81547	0.520096	5.08259	-0.157807	-0.564045	0.2864	5.77459	4.47356	NA	NA	NA	NA	NA
gnl.UG.Ssc.S35173858	6	10670968	10670968-10670968	OD	trans	5.35586	5.042	0.837615	2.4411	-0.353882	-0.516746	0.2963	5.78998	4.48895	6	81800443	81875581	ENSSSCG00000003602	PEF1
gnl.UG.Ssc.S46875704	2	23868326	20008168-46793363	OD	trans	5.35514	4.59741	0.103144	4.85581	-0.123223	-0.459984	0.4483	5.78581	4.48478	X	78308051	78323748	ENSSSCG00000021601	ZNF711
gnl.UG.Ssc.S26721493	11	42203806	19306043-48299203	OD	NA	5.35485	4.58885	0.0648328	5.18836	0.0707238	0.47025	0.4408	5.77715	4.47612	NA	NA	NA	NA	NA
gnl.UG.Ssc.S46876367	11	13418133	12118496-26295719	OD	trans	5.35415	4.61681	0.16621	3.76348	-0.224419	-0.477086	0.3463	5.79017	4.48914	15	22548114	22594753	ENSSSCG00000015709	SLC35F5
gnl.UG.Ssc.S46877694	15	50464726	37957138-65197141	OD	trans	5.35408	4.58254	0.0372614	4.04094	-0.229549	-0.5027	0.3333	5.79062	4.48959	GL894492.1	7767	21848	ENSSSCG00000012068	ETS1
gnl.UG.Ssc.S46877105	14	13252744	13252744-147390488	OD	NA	5.3524	4.61269	0.159322	4.97571	-0.0906855	-0.426043	0.4149	5.78807	4.48704	NA	NA	NA	NA	CACUL1
gnl.UG.Ssc.S39934250	13	205507503	192149198-205507503	OD	NA	5.35196	4.61052	0.151821	4.86399	0.121989	0.513983	0.3139	5.77892	4.47789	NA	NA	NA	NA	NA
gnl.UG.Ssc.S27602440	1	274703468	4936025-282033624	OD	NA	5.35135	4.62744	0.199441	5.2081	0.061691	0.41311	0.4811	5.79062	4.48959	NA	NA	NA	NA	NA
gnl.UG.Ssc.S46880973	7	80430327	80430327-94637218	OD	trans	5.35035	5.83873	1.79962	3.88406	0.289425	0.428596	0.408	5.79057	4.48954	1	267875444	267886719	ENSSSCG00000005370	C9orf156
gnl.UG.Ssc.S31100758	16	82092281	23020285-82092281	OD	NA	5.35008	4.83988	0.566698	1.9018	0.458676	0.617565	0.2874	5.78389	4.48286	NA	NA	NA	NA	RASL10B
gnl.UG.Ssc.S35173016	7	119436500	73861006-119436500	OD	trans	5.3494	4.6402	0.23079	4.06256	-0.249553	-0.568562	0.2965	5.78256	4.48153	JH118928.1	26504	34209	ENSSSCG00000000433	B4GALNT1
gnl.UG.Ssc.S46876484	1	110313837	101903535-110313837	OD	NA	5.34938	5.94973	1.92649	6.7746	-0.0206541	-0.505011	0.2711	5.79062	4.48959	NA	NA	NA	NA	KLHL22
gnl.UG.Ssc.S35168453	6	18278204	8719089-108129231	OD	trans	5.34878	4.68839	0.327926	4.03892	0.20459	0.45832	0.4085	5.79062	4.48959	14	120340904	120366812	ENSSSCG00000010542	CUTC
gnl.UG.Ssc.S18357376	2	22314087	22314087-22314087	OD	NA	5.34851	4.80533	0.515196	3.82795	-0.418612	-0.816499	0.2313	5.76428	4.46325	NA	NA	NA	NA	NA
MLTL1_0013_E05	1	305238914	45997932-305238914	OD	trans	5.34814	4.58878	0.0959134	5.05324	0.0879745	0.449762	0.3836	5.78465	4.48362	15	44410073	44464546	ENSSSCG00000030395	ASB5
gnl.UG.Ssc.S23212878	9	115090777	112640089-122618035	OD	trans	5.34702	4.62153	0.192158	2.94763	0.361684	0.652189	0.1965	5.77786	4.47683	1	303025978	303054229	ENSSSCG00000005655	WDR34
gnl.UG.Ssc.S40558595	15	131255295	31801332-131539709	OD	trans	5.34691	4.65622	0.270408	4.13526	-0.198347	-0.45554	0.3393	5.79062	4.48959	8	93185320	93401410	ENSSSCG00000009061	NAA15
gnl.UG.Ssc.S35326610	11	4253189	4253189-4253189	OD	trans	5.34673	5.24506	1.10098	5.1692	0.28678	0.791024	0.2974	5.75523	4.4542	3	18069684	18082651	ENSSSCG00000007786	RNF40
gnl.UG.Ssc.S23213561	1	71987702	71987702-307572002	OD	trans	5.34615	5.19483	1.04407	4.15679	0.221285	0.454216	0.3946	5.79062	4.48959	GL895293.1	24635	58516	ENSSSCG00000027175	HPRT1
gnl.UG.Ssc.S46877378	10	27357895	13367284-39507554	OD	trans	5.34604	4.82655	0.553673	5.56854	0.0319246	-0.421537	0.4522	5.78733	4.4863	14	13726698	13790416	ENSSSCG00000009681	INTS9
gnl.UG.Ssc.S20947128	1	67834690	67834690-151009336	OD	NA	5.34595	4.86746	0.613457	4.56745	0.268812	0.645814	0.1642	5.79062	4.48959	NA	NA	NA	NA	SIAH1
gnl.UG.Ssc.S18309121	13	14696851	14696851-178777379	OD	NA	5.34557	4.71363	0.37446	4.19775	-0.190766	-0.517245	0.3463	5.77283	4.4718	NA	NA	NA	NA	CBS
gnl.UG.Ssc.S19537263	8	75683440	2902485-75699526	OD	trans	5.34521	4.59873	0.139149	5.29931	-0.0499775	-0.418906	0.4761	5.788	4.48697	1	100972507	101064428	ENSSSCG00000004478	MYO6
gnl.UG.Ssc.S46875792	8	145314534	10815075-146645905	OD	trans	5.34494	4.70052	0.356024	5.28834	-0.0735329	-0.434837	0.3944	5.79062	4.48959	X	137792661	137831725	ENSSSCG00000012727	FMR1
gnl.UG.Ssc.S19540194	4	21818546	16822081-87676970	OD	trans	5.34448	4.57207	0.0200005	3.01318	-0.450927	-0.725955	0.1569	5.79057	4.48954	1	308316069	308353293	ENSSSCG00000029715	OLFM1
gnl.UG.Ssc.S35164997	1	258801630	108275560-311308461	OD	trans	5.34416	4.64328	0.248957	5.4298	0.00176138	0.42649	0.4417	5.78858	4.48755	2	8398346	8410630	ENSSSCG00000020823	BSCL2
gnl.UG.Ssc.S40219983	2	1457259	1457259-51317481	OD	trans	5.34413	4.59601	0.13513	3.58041	-0.276879	-0.547875	0.2706	5.79062	4.48959	7	120296367	120298214	ENSSSCG00000002449	NDUFB1
gnl.UG.Ssc.S26722279	13	61833288	40331249-156749259	OD	NA	5.34315	4.57107	0.0101725	3.49969	0.30111	0.590123	0.2604	5.7805	4.47947	NA	NA	NA	NA	NA
gnl.UG.Ssc.S35174263	16	7358991	7358991-12800313	OD	NA	5.34244	4.64971	0.262918	4.94167	-0.15566	-0.524016	0.2863	5.77704	4.47601	NA	NA	NA	NA	IPCEF1
gnl.UG.Ssc.S46879618	11	26591544	26295719-51114485	OD	trans	5.34173	4.70707	0.369321	5.24433	-0.0818028	-0.489041	0.4608	5.77629	4.47526	4	97200017	97200673	ENSSSCG00000006367	KLHDC9
gnl.UG.Ssc.S46878473	8	38375215	38375215-71669153	OD	NA	5.34171	5.01865	0.824703	4.44408	0.19358	0.421781	0.4239	5.78872	4.48769	NA	NA	NA	NA	C6orf132
ITT01_0023_F04	9	67492313	67492313-67549005	OD	NA	5.34138	4.65803	0.280967	4.43265	-0.209173	-0.58634	0.2864	5.77316	4.47213	NA	NA	NA	NA	NA
gnl.UG.Ssc.S23696561	7	2431990	2431990-7627970	OD	trans	5.33981	6.13817	2.14696	6.46286	-0.117706	0.484144	0.3965	5.77424	4.47321	5	79566481	79726285	ENSSSCG00000030685	ARID2
gnl.UG.Ssc.S26715386	10	59377853	59377853-60476348	OD	trans	5.3391	4.59302	0.128706	5.26292	-0.0647491	-0.553301	0.3876	5.75223	4.4512	JH118928.1	116645	139843	ENSSSCG00000023370	NA
gnl.UG.Ssc.S23213289	5	84737188	84737188-84766674	OD	NA	5.33882	4.66	0.292897	5.20697	-0.0805323	-0.418862	0.3856	5.79062	4.48959	NA	NA	NA	NA	GGCT
gnl.UG.Ssc.S18387897	1	57841633	54014686-104737330	OD	trans	5.33875	4.58111	0.103006	5.20904	0.0565592	0.417185	0.4617	5.79045	4.48942	12	18530591	18551323	ENSSSCG00000017338	PLCD3
gnl.UG.Ssc.S35170303	1	12782568	7562715-282328775	OD	trans	5.33829	4.7284	0.41389	5.48172	-0.0274137	0.411237	0.4639	5.79062	4.48959	13	37619537	37624850	ENSSSCG00000011434	PPM1M
gnl.UG.Ssc.S26719698	4	47912962	25048069-94393303	OD	NA	5.33796	4.73163	0.418936	4.81137	-0.120238	-0.443906	0.4209	5.78661	4.48558	NA	NA	NA	NA	FGD4
gnl.UG.Ssc.S23213585	1	306558018	212800385-306873311	OD	trans	5.33756	4.86642	0.623397	2.22044	0.361036	0.540165	0.2741	5.79062	4.48959	12	61898102	61907741	ENSSSCG00000018027	FAM18B2
gnl.UG.Ssc.S39855581	2	42505096	6552956-134818810	OD	NA	5.33702	4.68286	0.338265	5.04083	0.114956	0.47297	0.3174	5.79062	4.48959	NA	NA	NA	NA	NA
LVRM1_0178_B12	5	105431943	80722735-105735885	OD	NA	5.3368	4.91448	0.691477	5.09915	0.108449	0.410787	0.4607	5.79062	4.48959	NA	NA	NA	NA	C4BPB
gnl.UG.Ssc.S46880300	8	78772626	43955459-141594565	OD	trans	5.33613	4.94795	0.737887	5.72962	-0.0180573	0.428615	0.4219	5.79027	4.48924	4	373313	378100	ENSSSCG00000030451	LRRC14
gnl.UG.Ssc.S17527125	4	127645367	119910329-127645367	OD	NA	5.33521	5.28124	1.16331	2.76322	0.355429	0.481119	0.2964	5.79045	4.48942	NA	NA	NA	NA	RNF103
gnl.UG.Ssc.S18359732	1	304211905	304211905-304211905	OD	NA	5.33488	4.79852	0.52833	5.58376	-0.0131325	0.422646	0.4428	5.7904	4.48937	NA	NA	NA	NA	NA
gnl.UG.Ssc.S35165852	6	26259301	26144421-26259301	OD	trans	5.33478	4.96687	0.765128	2.67146	-0.355459	-0.532847	0.2537	5.79062	4.48959	2	7615311	7649588	ENSSSCG00000013054	ATL3
gnl.UG.Ssc.S40322095	4	21132818	10703277-97196409	OD	NA	5.33452	4.56417	0.0323232	4.28784	0.187544	0.55154	0.2567	5.78184	4.48081	NA	NA	NA	NA	NA
gnl.UG.Ssc.S18378680	6	5951885	4820304-152265849	OD	trans	5.33423	5.10612	0.946918	3.72331	0.232371	0.442442	0.3867	5.79033	4.4893	9	12979527	13124092	ENSSSCG00000014878	PAK1
gnl.UG.Ssc.S46880560	3	5375306	5375306-77636015	OD	trans	5.33309	4.60617	0.190508	2.62733	0.372747	0.576712	0.2408	5.79062	4.48959	1	146905998	146923333	ENSSSCG00000004789	THBS1
gnl.UG.Ssc.S35165427	12	53907898	52510482-59563353	OD	NA	5.33279	4.86768	0.631654	5.26122	0.127029	0.491364	0.2836	5.79062	4.48959	NA	NA	NA	NA	HYI
OVRM1_0152_B02	10	69008968	69008968-69572862	OD	NA	5.33237	4.76546	0.476434	4.07436	0.362684	0.763697	0.2735	5.756	4.45497	NA	NA	NA	NA	SETBP1
gnl.UG.Ssc.S19541687	9	9643007	8533450-47608832	OD	trans	5.33207	4.67117	0.325138	4.10963	0.213263	0.427253	0.3632	5.78728	4.48625	2	9247472	9263631	ENSSSCG00000024015	NA
gnl.UG.Ssc.S19545919	1	267609216	2780208-267609216	OD	NA	5.33186	4.70124	0.375868	5.48344	0.0160844	-0.479745	0.4188	5.7742	4.47317	NA	NA	NA	NA	NA
TCH01_0090_A11	17	18631250	16985131-53293518	OD	trans	5.33141	4.63189	0.251222	2.53938	-0.400216	-0.598957	0.2209	5.79062	4.48959	2	142498900	142565796	ENSSSCG00000014304	SEC24A
gnl.UG.Ssc.S40234312	1	250734634	13462756-257280105	OD	NA	5.33106	4.67659	0.33727	4.43657	0.204166	0.543963	0.2547	5.79062	4.48959	NA	NA	NA	NA	NA
gnl.UG.Ssc.S35723183	3	37034994	28894017-37034994	OD	trans	5.33095	4.58231	0.131569	5.35598	0.015541	-0.422416	0.4925	5.79062	4.48959	18	15075829	15194597	ENSSSCG00000016535	CALD1
gnl.UG.Ssc.S35169956	1	147105206	13068895-159151122	OD	NA	5.3304	4.59603	0.165785	3.81597	-0.271737	-0.568743	0.3617	5.76958	4.46855	NA	NA	NA	NA	DENND5B
gnl.UG.Ssc.S23763723	1	281906334	270458026-289904452	OD	NA	5.33002	5.03558	0.859125	5.81816	0.0306785	0.527702	0.3223	5.77301	4.47198	NA	NA	NA	NA	RAB11FIP2
gnl.UG.Ssc.S35165070	7	123997457	29871564-127752577	OD	trans	5.32988	4.57299	0.101202	5.35299	0.00917263	-0.44085	0.4985	5.78327	4.48224	6	41551139	41578425	ENSSSCG00000002935	ZNF37A
gnl.UG.Ssc.S35164232	12	36088643	33940816-43452718	OD	trans	5.32927	4.83662	0.590665	5.10503	0.138448	0.551091	0.2746	5.77926	4.47823	JH118868.1	140163	141180	ENSSSCG00000021515	HS3ST1
PTG01_0055_G08	8	5922809	4911606-77313432	OD	trans	5.32829	4.62912	0.251302	5.35743	-0.0323449	0.356738	0.4886	5.78858	4.48755	1	169519312	170053245	NA	DOK6
gnl.UG.Ssc.S40017556	7	53707250	53371767-108691513	OD	NA	5.32829	4.58164	0.137538	5.32077	0.0316991	0.428938	0.4756	5.79062	4.48959	NA	NA	NA	NA	NA
gnl.UG.Ssc.S34529830	15	150063327	146260903-151885375	OD	NA	5.32781	5.1432	0.997653	5.72455	0.0784556	-0.542334	0.4756	5.75665	4.45562	NA	NA	NA	NA	NA
gnl.UG.Ssc.S6080640	15	134994861	33407774-140282865	OD	NA	5.32726	4.55601	0.0170431	4.56858	0.160505	0.399473	0.3478	5.78046	4.47943	NA	NA	NA	NA	ALPL
gnl.UG.Ssc.S35165328	11	63842035	29212417-80824717	OD	trans	5.32675	4.66234	0.318955	3.59098	-0.41129	-0.779239	0.1214	5.79062	4.48959	4	15248863	15279282	ENSSSCG00000005970	SQLE
gnl.UG.Ssc.S40096590	2	106746315	106746315-106746315	CD	trans	5.32668	8.13028	4.30902	2.05927	0.627928	0.557304	0.3866	5.74758	4.44655	5	13442393	13442643	NA	RFX4
gnl.UG.Ssc.S23693112	15	17384464	7711069-153845763	OD	NA	5.32659	4.76216	0.48527	2.38068	-0.409217	-0.582553	0.2701	5.79062	4.48959	NA	NA	NA	NA	NA
PTG01_0019_B05	5	72835362	30432695-72835362	OD	NA	5.32562	5.06926	0.9105	5.69248	-0.0659254	0.409394	0.4706	5.79062	4.48959	NA	NA	NA	NA	NA
gnl.UG.Ssc.S19538972	8	27689768	27689768-145686482	OD	NA	5.32514	4.55254	0.000116332	2.90917	-0.353955	-0.590338	0.258	5.79038	4.48935	NA	NA	NA	NA	NA
OVRM1_0061_G09	5	58178196	15908465-58178196	OD	NA	5.3248	4.63074	0.261476	2.19007	-0.431814	-0.621218	0.2498	5.78921	4.48818	NA	NA	NA	NA	RSF1
gnl.UG.Ssc.S35174120	12	10341352	10341352-14188321	OD	trans	5.32419	4.67287	0.342385	1.8387	0.465862	0.637879	0.2379	5.79062	4.48959	17	15459392	15510327	ENSSSCG00000007043	GPCPD1
gnl.UG.Ssc.S17524953	7	111972610	111972610-111972610	OD	NA	5.32264	5.91821	1.91976	5.02468	-0.178966	-0.412925	0.471	5.79027	4.48924	NA	NA	NA	NA	NA
gnl.UG.Ssc.S35174287	1	297148442	142319049-299444967	OD	trans	5.32122	4.81732	0.575303	2.57564	-0.335225	-0.550628	0.2095	5.79059	4.48956	14	110179712	110190465	ENSSSCG00000010451	IFIT2
gnl.UG.Ssc.S18553548	1	264142747	264142747-264142747	PD	cis	5.32046	39.5915	36.2863	18.6079	-0.954227	0.37331	0.298	5.78964	4.48861	1	264233932	264254250	ENSSSCG00000005322	NPR1
gnl.UG.Ssc.S34517545	8	109779460	109779460-122249328	OD	NA	5.31988	4.72149	0.43134	1.99215	-0.572301	-0.714242	0.1652	5.79062	4.48959	NA	NA	NA	NA	CDC42EP4
gnl.UG.Ssc.S40509095	1	226179618	69116830-262139766	OD	trans	5.31858	4.65898	0.327097	3.54244	-0.230195	-0.476661	0.3254	5.79057	4.48954	5	61444247	61571485	ENSSSCG00000000612	NA
gnl.UG.Ssc.S35167976	2	140580800	6456959-154582274	OD	trans	5.3179	4.59856	0.206874	4.88725	-0.120861	-0.413653	0.4219	5.79062	4.48959	3	32319228	32355928	ENSSSCG00000024982	NA
gnl.UG.Ssc.S40109010	6	95890927	13679250-126894311	OD	NA	5.31775	4.88623	0.674859	5.68554	0.00220771	0.502806	0.3925	5.771	4.46997	NA	NA	NA	NA	NA
SPL01_0093_B07	16	36750506	35289193-58445833	OD	trans	5.31761	4.60931	0.231472	5.07133	0.0962594	0.442066	0.3443	5.79062	4.48959	3	24135638	24172328	ENSSSCG00000030373	METTL9
gnl.UG.Ssc.S26714922	4	138291968	113633442-138588240	OD	NA	5.31706	4.6514	0.315808	5.33815	-0.0428013	0.409301	0.4985	5.79062	4.48959	NA	NA	NA	NA	ZFP91
BKFL1_0023_A02	2	138250707	12999985-143398505	OD	NA	5.31688	4.55294	0.0682746	5.32351	0.0164597	0.452025	0.4841	5.77841	4.47738	NA	NA	NA	NA	NA
SMG01_0081_G09	8	19462293	18712343-20124776	OD	trans	5.31675	4.56521	0.120885	2.92846	0.447748	0.731979	0.1652	5.79044	4.48941	2	147088755	147107049	ENSSSCG00000026423	SLC23A2
ITT01_0064_G07	9	62733451	12691365-80149730	OD	trans	5.31647	4.63521	0.283989	5.40768	-0.0210076	-0.471022	0.4318	5.77821	4.47718	2	147107912	147110247	ENSSSCG00000029239	0
THY01_0117_H08	9	8884322	1332204-107420594	OD	trans	5.31626	4.86951	0.656482	5.23984	0.0880878	0.398372	0.499	5.79062	4.48959	12	52727972	52733573	ENSSSCG00000027100	MED31
ITT01_0094_B04	10	70020888	70020888-77837652	OD	trans	5.31514	4.57529	0.155414	3.90907	-0.242664	-0.536949	0.2577	5.79062	4.48959	6	108515330	108561302	ENSSSCG00000003729	RNF125
gnl.UG.Ssc.S35168389	12	49131683	49131683-49131683	OD	NA	5.31493	4.57834	0.163957	1.84375	-0.646158	-0.803464	0.1543	5.79005	4.48902	NA	NA	NA	NA	GOLGA3
gnl.UG.Ssc.S35170693	4	130568632	30949139-132615031	OD	trans	5.31424	4.63004	0.280556	3.88757	0.331794	0.609484	0.2189	5.79062	4.48959	7	29753837	29756015	ENSSSCG00000001476	HSD17B8
gnl.UG.Ssc.S31986337	3	20060277	15846220-74147505	OD	trans	5.31393	4.67681	0.366483	2.91777	0.5255	0.818546	0.1478	5.79062	4.48959	MT	9800	10583	ENSSSCG00000018082	ALB
ADR01_0053_C09	16	86666612	82115382-86666612	OD	NA	5.31281	4.99794	0.831996	5.80088	0.00460655	0.503083	0.399	5.77276	4.47173	NA	NA	NA	NA	UST
gnl.UG.Ssc.S35166996	14	7637360	7637360-8228429	OD	trans	5.31235	5.12978	1.00334	4.58271	-0.188974	-0.404343	0.4542	5.79062	4.48959	15	53912808	53941519	ENSSSCG00000015799	KLKB1
gnl.UG.Ssc.S26435671	10	46962682	7358925-46962682	OD	NA	5.31055	4.62957	0.281539	5.34513	-0.0425937	-0.503088	0.4876	5.76742	4.46639	NA	NA	NA	NA	DHX35
MLN01_0041_C11	11	21858056	6281560-48327682	OD	NA	5.30911	4.55903	0.122214	4.43941	0.159147	0.467198	0.3714	5.7827	4.48167	NA	NA	NA	NA	RIPK2
gnl.UG.Ssc.S23690092	4	133020335	8963064-133020335	OD	NA	5.30834	4.58092	0.186728	5.13075	0.0738432	0.432722	0.3922	5.79062	4.48959	NA	NA	NA	NA	ITFG1
gnl.UG.Ssc.S18555071	1	279126089	270837336-291411312	OD	trans	5.30828	4.56381	0.141331	4.63844	0.168709	0.432165	0.3696	5.79029	4.48926	2	193624	200363	ENSSSCG00000012846	NA
gnl.UG.Ssc.S50706549	3	132811630	119316058-132811630	OD	trans	5.3074	4.71783	0.444655	5.40395	-0.044206	0.406706	0.496	5.79062	4.48959	7	27482756	27495106	ENSSSCG00000001410	BAG6
gnl.UG.Ssc.S6091453	3	52364937	48135017-111613053	OD	trans	5.30686	4.76817	0.519536	1.54663	-0.600393	-0.762665	0.2731	5.76527	4.46424	6	64609321	64625096	ENSSSCG00000003402	PGD
gnl.UG.Ssc.S6041928	17	22937340	13901452-58969790	OD	trans	5.30622	4.53671	0.0313719	4.6348	0.153235	0.465981	0.3581	5.78452	4.48349	18	14325774	14367417	ENSSSCG00000016527	NA
gnl.UG.Ssc.S40438195	15	10911509	10911509-10911509	OD	NA	5.30593	4.56207	0.130948	4.97984	0.133358	0.589053	0.3453	5.7415	4.44047	NA	NA	NA	NA	NA
gnl.UG.Ssc.S23212867	6	28694089	28694089-112145712	OD	trans	5.30574	4.86535	0.664603	3.83695	-0.38151	-0.698479	0.2119	5.79013	4.4891	2	65675012	65682841	ENSSSCG00000013756	MRI1
LVR01_0095_G06	12	9128147	7698006-57757446	OD	NA	5.30544	4.57636	0.181375	5.30242	0.0337703	0.425904	0.498	5.78735	4.48632	NA	NA	NA	NA	CTU2
ADR01_0034_D01	6	24516036	8687181-24516036	OD	NA	5.30543	4.72927	0.465345	2.37328	0.442697	0.59947	0.2308	5.78837	4.48734	NA	NA	NA	NA	IGF1R
gnl.UG.Ssc.S6090697	18	8862233	8862233-41120309	OD	trans	5.30517	4.55998	0.135382	4.55748	0.168346	0.519499	0.3393	5.77718	4.47615	2	43679842	43730730	ENSSSCG00000013363	LDHC
gnl.UG.Ssc.S35164438	17	34715741	32292040-43203523	OD	trans	5.30503	4.67415	0.376552	4.65681	0.184099	0.516474	0.305	5.79062	4.48959	2	16159995	16180455	ENSSSCG00000013232	MTCH2
gnl.UG.Ssc.S46877654	15	34973841	22394509-34973841	OD	trans	5.30472	4.56801	0.162773	3.96106	0.239518	0.526851	0.2846	5.79062	4.48959	13	130341148	130378524	ENSSSCG00000022783	DCUN1D2
gnl.UG.Ssc.S35166959	3	90875959	90875959-133429120	OD	trans	5.30453	4.81881	0.600222	5.22683	-0.108945	-0.494186	0.3247	5.78694	4.48591	12	36030882	36043170	ENSSSCG00000017643	42982
ADR01_0069_G02	2	138103597	118729899-138103597	OD	NA	5.30408	5.48171	1.4385	5.14983	0.2911	0.692182	0.2015	5.79062	4.48959	NA	NA	NA	NA	UBAP2L
gnl.UG.Ssc.S35167093	10	16677072	14519759-77338644	OD	NA	5.30279	4.57111	0.175612	5.2241	0.0510156	0.409441	0.4731	5.79062	4.48959	NA	NA	NA	NA	CDKN1A
SPL01_0080_E09	10	25502240	10732275-60177682	OD	trans	5.30196	4.7128	0.444904	2.15535	0.441201	0.561604	0.2164	5.79047	4.48944	9	35927631	36003600	ENSSSCG00000014976	ARHGAP42
gnl.UG.Ssc.S46880433	13	3670164	3477201-3670164	OD	trans	5.30153	5.15189	1.04393	5.75858	-0.0872816	-0.502707	0.3154	5.79062	4.48959	1	91861519	91997751	ENSSSCG00000004435	NT5DC1
gnl.UG.Ssc.S46880073	7	112301194	90912733-115874720	OD	trans	5.30131	4.74315	0.493306	5.26447	0.0787047	0.451957	0.3527	5.79062	4.48959	4	101505332	101731624	ENSSSCG00000006461	ARHGEF11
gnl.UG.Ssc.S6031236	1	268923668	202780349-289904452	OD	NA	5.30112	5.06981	0.937321	2.98532	0.377999	0.607229	0.3573	5.75971	4.45868	NA	NA	NA	NA	VAPA
gnl.UG.Ssc.S18359197	3	67610273	67610273-78029770	OD	trans	5.30078	4.74574	0.498032	5.50605	-0.024772	-0.437336	0.4154	5.79059	4.48956	6	50515464	50553289	ENSSSCG00000003199	AP2A1
gnl.UG.Ssc.S31114563	6	97214894	62189443-97214894	OD	trans	5.30028	4.63296	0.311495	3.39681	-0.236345	-0.500537	0.2736	5.79003	4.489	8	145847327	145888793	ENSSSCG00000029507	RASGEF1B
gnl.UG.Ssc.S26728454	4	7917604	4367704-59205714	OD	NA	5.29829	4.77682	0.548172	4.04564	0.293362	0.623218	0.2322	5.79016	4.48913	NA	NA	NA	NA	HIPK2
gnl.UG.Ssc.S35168489	5	100334409	100334409-100334409	OD	trans	5.2949	5.26692	1.19289	6.00488	-0.0395197	0.410459	0.4144	5.79062	4.48959	3	17807472	17814006	ENSSSCG00000007770	ORAI3
gnl.UG.Ssc.S46876990	17	20881789	20881789-20881789	OD	trans	5.29468	4.59672	0.250738	3.92277	0.204479	0.462599	0.3706	5.78773	4.4867	14	97564667	97598353	ENSSSCG00000010388	C10orf128
gnl.UG.Ssc.S6057607	8	15732297	15408835-17576447	OD	trans	5.29451	4.53681	0.0958066	2.927	-0.387291	-0.627392	0.2522	5.79029	4.48926	13	73293302	73314063	ENSSSCG00000011562	EMC3
gnl.UG.Ssc.S23690126	17	61918740	61600389-62947906	OD	NA	5.29304	4.66911	0.383484	4.13819	-0.285059	-0.688487	0.2354	5.76806	4.46703	NA	NA	NA	NA	EXOC1
TCH01_0093_H11	18	48299782	47254988-48299782	OD	NA	5.29297	4.54429	0.125898	5.2552	-0.0461993	-0.424286	0.3754	5.78834	4.48731	NA	NA	NA	NA	AIF1L
gnl.UG.Ssc.S17506191	6	12005914	851457-53833374	OD	NA	5.29221	4.65295	0.361231	4.53347	-0.189895	-0.520092	0.2498	5.79062	4.48959	NA	NA	NA	NA	SREBF1
gnl.UG.Ssc.S35166390	10	62740883	62740883-75083695	OD	trans	5.29199	4.53027	0.0745707	5.30141	-0.0160284	-0.448608	0.4567	5.78094	4.47991	9	7597136	7659546	ENSSSCG00000025600	CLPB
gnl.UG.Ssc.S19537062	6	3199098	3005254-153716165	OD	NA	5.29138	4.52191	0.0243311	5.14343	-0.0581846	-0.444728	0.4398	5.78244	4.48141	NA	NA	NA	NA	KDELC1
TCH01_0003_B05	3	7846008	7846008-7846008	PD	NA	5.29085	49.2266	46.0127	31.6018	-0.976938	0.480892	0.2073	5.79021	4.48918	NA	NA	NA	NA	TMEM144
gnl.UG.Ssc.S40040175	11	60026383	59537068-64464010	OD	trans	5.28993	5.53344	1.51345	2.18881	-0.418815	-0.550804	0.3095	5.7742	4.47317	10	28176379	28181806	ENSSSCG00000021624	NA
gnl.UG.Ssc.S46879644	14	87479308	80240165-152927262	OD	trans	5.28981	4.52866	0.0811687	4.28406	-0.17894	-0.471508	0.3353	5.79062	4.48959	4	95738941	95772729	ENSSSCG00000006340	UAP1
gnl.UG.Ssc.S31123943	6	139068649	75138271-140576155	OD	NA	5.28919	4.5469	0.145343	4.70608	-0.127078	-0.424958	0.409	5.78993	4.4889	NA	NA	NA	NA	NA
gnl.UG.Ssc.S35171226	13	215263889	215263889-215263889	OD	trans	5.28879	4.68869	0.426363	3.14108	-0.218063	-0.390309	0.2692	5.79009	4.48906	1	310124469	310140583	ENSSSCG00000005777	TXNL4A
gnl.UG.Ssc.S39761776	3	120816910	26227326-125247182	OD	NA	5.28765	4.5791	0.228117	4.74631	0.140472	0.450561	0.3422	5.79062	4.48959	NA	NA	NA	NA	NA
UTR01_0064_A05	15	144330385	143644206-144542241	OD	trans	5.28739	4.61026	0.291999	4.94792	-0.112823	-0.458346	0.3323	5.7902	4.48917	6	16469802	16505285	ENSSSCG00000002756	CYB5B
gnl.UG.Ssc.S46880037	17	36816974	31034493-45227683	OD	trans	5.28678	4.52228	0.0646247	4.50029	-0.129964	-0.443354	0.3458	5.79062	4.48959	4	102719112	102738030	ENSSSCG00000006500	UBQLN4
gnl.UG.Ssc.S31124594	14	26786755	26786755-26786755	OD	NA	5.28673	4.87546	0.702886	5.22583	0.136657	0.527955	0.3055	5.78355	4.48252	NA	NA	NA	NA	RNF169
gnl.UG.Ssc.S23761013	11	83901933	82676375-84569470	OD	NA	5.28673	4.52447	0.0731687	4.71443	-0.126192	-0.467307	0.3685	5.7864	4.48537	NA	NA	NA	NA	NA
gnl.UG.Ssc.S35169180	17	28931409	16767555-31075100	OD	trans	5.28672	4.75346	0.530059	5.08393	-0.128019	-0.490623	0.2856	5.79062	4.48959	7	2506301	2523592	ENSSSCG00000001000	ECI2
gnl.UG.Ssc.S35171073	18	10531021	10531021-27296714	OD	NA	5.28632	4.53714	0.119918	5.12301	0.0740957	0.465682	0.4719	5.77844	4.47741	NA	NA	NA	NA	PGAM1
gnl.UG.Ssc.S18384417	17	17972781	14817303-17972781	OD	trans	5.28627	4.53733	0.124842	3.27586	0.26812	0.508218	0.3174	5.78904	4.48801	15	111727877	111761010	ENSSSCG00000016070	NA
LVRM1_0148_E02	16	44429692	35661077-66819965	OD	trans	5.28522	4.83476	0.649494	5.18368	-0.112674	-0.389602	0.4886	5.79062	4.48959	3	40950681	40951551	ENSSSCG00000007978	ALDOB
gnl.UG.Ssc.S35167164	10	70020888	70020888-70020888	OD	trans	5.2849	4.56217	0.195774	4.44265	0.186046	0.535712	0.2577	5.79062	4.48959	9	51595405	51614008	ENSSSCG00000015120	USP2
gnl.UG.Ssc.S35168575	7	66455084	54315259-86488337	OD	NA	5.28435	4.5143	0.0230556	3.29409	-0.301753	-0.547649	0.2804	5.79062	4.48959	NA	NA	NA	NA	POLR2C
gnl.UG.Ssc.S6080387	17	19611280	18631250-32222217	OD	NA	5.28384	4.67505	0.408058	4.29486	0.26852	0.648374	0.297	5.76662	4.46559	NA	NA	NA	NA	NA
gnl.UG.Ssc.S40547912	7	30719424	2676514-44506596	OD	NA	5.28341	4.63793	0.349485	2.68512	-0.353551	-0.554416	0.253	5.7901	4.48907	NA	NA	NA	NA	NA
gnl.UG.Ssc.S40040528	8	121743168	15992070-131517760	OD	NA	5.28316	4.84483	0.665121	5.44409	-0.0755871	-0.494255	0.3373	5.78262	4.48159	NA	NA	NA	NA	OCIAD1
gnl.UG.Ssc.S35164913	16	36329246	28805215-36343963	OD	NA	5.283	4.72232	0.488152	3.55888	0.291026	0.470264	0.3185	5.78999	4.48896	NA	NA	NA	NA	KHK
gnl.UG.Ssc.S50169540	14	132269369	5527812-132601975	OD	trans	5.28253	4.95373	0.810658	4.62978	0.31324	0.747576	0.2851	5.76169	4.46066	13	207880013	207880402	ENSSSCG00000012049	KCNE1
gnl.UG.Ssc.S17516549	6	3312829	2106857-141438009	OD	NA	5.28218	4.57139	0.22282	5.17029	0.0579301	0.368343	0.4662	5.79062	4.48959	NA	NA	NA	NA	NA
LNG01_0092_D04	10	77338644	27053654-77338644	OD	trans	5.28172	4.51133	0.0104742	4.6755	-0.140336	-0.447076	0.3232	5.78794	4.48691	13	97596565	97603486	ENSSSCG00000011702	TM4SF1
gnl.UG.Ssc.S35165088	8	4414142	4414142-92514344	OD	trans	5.28144	4.52111	0.0675366	3.88085	-0.266097	-0.623815	0.3229	5.75784	4.45681	GL893669.1	62458	79716	ENSSSCG00000030404	PAPD5
gnl.UG.Ssc.S46876542	16	22772301	9389665-24615470	OD	trans	5.2811	4.97233	0.840318	4.67536	0.177188	0.395929	0.4338	5.79051	4.48948	14	51687086	51788778	ENSSSCG00000010034	DEPDC5
gnl.UG.Ssc.S26727939	15	157318402	1935920-157318402	OD	NA	5.28095	4.57118	0.218853	5.31773	-0.0323296	-0.519797	0.4209	5.76364	4.46261	NA	NA	NA	NA	OSBPL11
gnl.UG.Ssc.S35165727	1	23610125	23464466-23610125	OD	NA	5.28093	5.52409	1.51403	5.99233	0.12313	0.532377	0.3059	5.79059	4.48956	NA	NA	NA	NA	NA
gnl.UG.Ssc.S46877480	12	6783285	4118938-8826005	OD	NA	5.2804	4.53618	0.137665	5.31177	0.0110874	0.423957	0.4761	5.78701	4.48598	NA	NA	NA	NA	TATDN2
gnl.UG.Ssc.S35172073	8	82012032	82012032-91798086	OD	NA	5.27922	4.60659	0.299787	4.61996	0.157387	0.496737	0.3536	5.78957	4.48854	NA	NA	NA	NA	NA
gnl.UG.Ssc.S46877925	11	26022055	25080131-67548214	OD	trans	5.27817	4.51086	0.0152253	5.05726	0.088438	0.531256	0.4243	5.76112	4.46009	7	36990013	37008146	ENSSSCG00000001561	ETV7
gnl.UG.Ssc.S6042605	8	7964676	7964676-7964676	OD	NA	5.27788	6.30059	2.39355	2.54843	-0.349305	-0.470898	0.3579	5.78395	4.48292	NA	NA	NA	NA	PLXNA1
gnl.UG.Ssc.S18279134	14	145186554	143936615-145186554	OD	NA	5.27749	4.57375	0.23153	3.35567	-0.304082	-0.616378	0.3313	5.76235	4.46132	NA	NA	NA	NA	PURB
gnl.UG.Ssc.S35169171	1	288188078	13068895-290947277	OD	NA	5.27744	4.53362	0.135546	3.86593	0.282894	0.555634	0.2632	5.77769	4.47666	NA	NA	NA	NA	NA
gnl.UG.Ssc.S35167684	8	84582746	3180011-112886031	OD	trans	5.2767	4.59341	0.279294	5.37356	-0.00889172	-0.409309	0.4562	5.79062	4.48959	14	53317251	53348318	ENSSSCG00000010070	SMARCB1
gnl.UG.Ssc.S23775351	15	49329164	42500952-147438500	OD	trans	5.27662	4.51038	0.0342827	5.29289	0.00425225	-0.473569	0.4652	5.76781	4.46678	2	100651659	100671323	ENSSSCG00000014151	CETN3
gnl.UG.Ssc.S26648569	14	118345379	111768740-126177334	OD	trans	5.27654	4.57337	0.238814	3.71808	-0.339765	-0.632756	0.196	5.79062	4.48959	15	28424281	28468031	ENSSSCG00000029304	STEAP3
gnl.UG.Ssc.S39835683	13	205765649	10197528-205765649	OD	NA	5.27638	4.60062	0.293221	5.28975	-0.0436169	0.405901	0.4809	5.78854	4.48751	NA	NA	NA	NA	GFOD1
gnl.UG.Ssc.S23213362	15	171405	171405-2085518	OD	trans	5.27635	4.50663	0.0232383	2.33563	0.505749	0.730607	0.1826	5.79062	4.48959	3	16408068	16416080	ENSSSCG00000007732	SBDS
gnl.UG.Ssc.S35167183	14	12814009	12229929-12814009	OD	NA	5.27619	4.58224	0.255277	5.31944	-0.0405434	0.463699	0.498	5.77702	4.47599	NA	NA	NA	NA	RCOR3
LVRM1_0161_D10	12	62729730	62729730-62729730	PD	NA	5.27518	17.7159	14.2223	5.01808	0.66339	0.273352	0.4695	5.79062	4.48959	NA	NA	NA	NA	NA
gnl.UG.Ssc.S50838360	15	25351538	21207190-32344245	OD	NA	5.2749	4.65405	0.386849	5.17663	0.0880705	0.499161	0.4625	5.76344	4.46241	NA	NA	NA	NA	NA
gnl.UG.Ssc.S18360063	1	273925580	234059149-284932623	OD	trans	5.2749	4.51906	0.099828	5.16634	0.0541858	0.422124	0.4518	5.79045	4.48942	14	117602612	117670613	ENSSSCG00000010508	TM9SF3
MLTL1_0021_H08	1	45679931	43045248-45972929	OD	trans	5.27436	4.67317	0.423708	4.66472	-0.134483	-0.42979	0.4358	5.79033	4.4893	9	13245182	13266165	ENSSSCG00000014881	CLNS1A
SKNB1_0046_H02	7	102222702	102222702-103366820	PD	NA	5.27426	24.6517	21.2676	3.39502	-0.956013	0.369962	0.3667	5.75462	4.45359	NA	NA	NA	NA	PAPLN
gnl.UG.Ssc.S18554195	16	30377127	30377127-36343963	OD	trans	5.27395	4.67023	0.419627	5.02088	-0.111581	-0.477509	0.3322	5.79062	4.48959	3	9882205	9911156	ENSSSCG00000007692	NA
THY01_0085_C03	13	28531463	26392676-30060550	OD	trans	5.27366	5.08141	0.989166	4.48852	0.198518	0.4203	0.4397	5.79062	4.48959	15	105397159	105415129	ENSSSCG00000016044	ORMDL1
gnl.UG.Ssc.S46876247	6	17971068	16827063-26476499	OD	NA	5.27338	4.56925	0.233879	5.22108	0.0538016	0.45056	0.494	5.77775	4.47672	NA	NA	NA	NA	METTL5
gnl.UG.Ssc.S6005433	1	14312780	489855-44210408	OD	NA	5.27264	5.20817	1.14739	5.40835	-0.106503	0.415674	0.499	5.79062	4.48959	NA	NA	NA	NA	SCUBE3
gnl.UG.Ssc.S18548038	14	9598057	9598057-24906177	OD	trans	5.27245	4.61143	0.314097	5.39873	0.00794049	-0.551516	0.4858	5.75326	4.45223	2	85693064	85722431	ENSSSCG00000029710	GCNT4
gnl.UG.Ssc.S35166684	6	11229081	11229081-11838092	OD	NA	5.27216	4.69847	0.465268	4.57326	-0.202685	-0.585083	0.2896	5.77632	4.47529	NA	NA	NA	NA	JMJD1C
gnl.UG.Ssc.S35166951	18	40641600	39881436-40641600	OD	NA	5.27159	4.5586	0.216948	3.22118	0.257951	0.511169	0.2697	5.79062	4.48959	NA	NA	NA	NA	ESYT2
gnl.UG.Ssc.S35166181	12	54767975	16041029-54767975	OD	NA	5.27117	4.58452	0.27183	3.06982	0.411249	0.678823	0.2393	5.78849	4.48746	NA	NA	NA	NA	SPATA24
gnl.UG.Ssc.S14896009	5	87088427	79100453-87088427	OD	NA	5.27116	4.50987	0.060942	4.82224	0.119569	0.574565	0.319	5.76497	4.46394	NA	NA	NA	NA	NA
gnl.UG.Ssc.S35166270	1	183509666	33117279-191717146	OD	NA	5.27081	4.50848	0.0721591	5.21559	-0.0513525	-0.440486	0.4647	5.79062	4.48959	NA	NA	NA	NA	ATP11A
gnl.UG.Ssc.S35173192	3	12399516	11869824-114051415	OD	trans	5.27068	5.71098	1.74101	4.81753	-0.200296	-0.405449	0.4741	5.79044	4.48941	6	4754998	4789463	ENSSSCG00000023837	WFDC1
gnl.UG.Ssc.S35165624	5	18728621	18728621-18728621	OD	NA	5.27016	5.19262	1.1313	5.72199	-0.0829973	0.387263	0.4433	5.79062	4.48959	NA	NA	NA	NA	NA
gnl.UG.Ssc.S35171903	2	114862667	18828505-142547802	OD	trans	5.26984	4.55261	0.207084	2.8194	-0.330617	-0.548137	0.2992	5.79062	4.48959	18	6247053	6274899	ENSSSCG00000016438	NUB1
gnl.UG.Ssc.S23697081	7	5448318	962832-125822314	OD	NA	5.26939	4.73478	0.520604	5.34427	-0.0763798	-0.557758	0.4871	5.74648	4.44545	NA	NA	NA	NA	NA
gnl.UG.Ssc.S39998523	6	74039058	72660079-113680401	OD	trans	5.26776	4.67837	0.44229	5.15403	0.0886251	0.453469	0.3588	5.79062	4.48959	12	38910984	38935062	ENSSSCG00000026665	PPM1D
gnl.UG.Ssc.S23758839	10	37585379	54839-52043114	OD	trans	5.26707	4.74613	0.547164	4.44265	-0.154016	-0.414727	0.4045	5.79062	4.48959	GL895866.1	14057	24730	ENSSSCG00000029474	AVEN
SMG01_0004_G08	2	148607239	4872634-150450631	OD	trans	5.26703	4.50178	0.0554822	5.24927	-0.0293877	-0.355451	0.4826	5.78971	4.48868	1	34802962	34888612	ENSSSCG00000004191	MOXD1
gnl.UG.Ssc.S26719884	3	112594087	111432685-112594087	OD	NA	5.26681	4.50539	0.0731259	5.1222	0.0638196	0.438728	0.4434	5.78543	4.4844	NA	NA	NA	NA	C20orf94
gnl.UG.Ssc.S35169117	10	65996645	65996645-65996645	OD	trans	5.26651	4.73755	0.535202	4.01102	-0.195572	-0.421157	0.3494	5.79062	4.48959	3	7918398	7923583	ENSSSCG00000027466	PCOLCE
gnl.UG.Ssc.S35170816	13	97891754	97891754-98424166	PD	cis	5.26526	33.6283	30.329	7.62426	-1.06097	0.297314	0.3955	5.79062	4.48959	13	98233243	98237612	ENSSSCG00000030260	PFN2
THY01_0082_G10	15	17546428	7965380-150155206	OD	trans	5.26493	4.51424	0.116661	3.1367	-0.361344	-0.635871	0.207	5.79062	4.48959	3	22536765	22570041	ENSSSCG00000007830	RBBP6
gnl.UG.Ssc.S18555632	17	38816919	38804709-39137410	OD	trans	5.26488	4.93055	0.805693	4.9173	0.193546	0.571262	0.2279	5.78954	4.48851	6	51190320	51192512	ENSSSCG00000023211	ASPDH
gnl.UG.Ssc.S40096427	11	25305148	25029796-26022055	OD	NA	5.26436	4.59851	0.311445	5.02193	0.0971745	0.451658	0.3571	5.79062	4.48959	NA	NA	NA	NA	SNRK
gnl.UG.Ssc.S40571387	7	22163943	22163943-125383498	OD	NA	5.26408	4.6248	0.358232	4.52004	-0.185535	-0.539768	0.2706	5.78539	4.48436	NA	NA	NA	NA	NA
gnl.UG.Ssc.S35172025	7	134540651	52966145-134551612	OD	NA	5.26384	4.4976	0.0488511	4.5696	-0.148078	-0.449351	0.3438	5.79062	4.48959	NA	NA	NA	NA	CPSF4
gnl.UG.Ssc.S6091278	4	16167353	15620191-123664841	OD	NA	5.26303	4.74437	0.547963	5.37407	-0.0645554	0.451828	0.4756	5.77326	4.47223	NA	NA	NA	NA	NA
gnl.UG.Ssc.S35170461	1	132595455	128248008-311308461	OD	NA	5.26293	5.25301	1.21317	5.6578	-0.0967792	0.401176	0.4561	5.79062	4.48959	NA	NA	NA	NA	NA
TCH01_0062_H05	6	142224521	142224521-142224521	OD	trans	5.26285	4.63615	0.379982	5.41784	0.0100142	0.430251	0.4149	5.78637	4.48534	1	302890305	302898623	ENSSSCG00000005650	CERCAM
gnl.UG.Ssc.S17510761	16	14083005	12117890-86742597	OD	NA	5.26262	4.50819	0.103313	2.44285	0.564848	0.838059	0.1358	5.79062	4.48959	NA	NA	NA	NA	FGFR2
gnl.UG.Ssc.S35169949	6	155340996	27995521-157734339	OD	trans	5.26084	5.02509	0.930946	5.35005	0.109756	-0.491437	0.4776	5.76889	4.46786	14	141831969	141983156	ENSSSCG00000010691	PPAPDC1A
gnl.UG.Ssc.S46879522	18	6525480	4825085-6525480	CD	NA	5.26063	4.62672	0.368208	1.24868	0.62712	0.752071	0.2045	5.79062	4.48959	NA	NA	NA	NA	E2F5
gnl.UG.Ssc.S35172670	10	69488013	69312433-69488013	OD	trans	5.26049	5.0578	0.975322	5.84307	0.0200065	-0.416999	0.3975	5.79062	4.48959	12	18206639	18311004	ENSSSCG00000017328	ARHGAP27
gnl.UG.Ssc.S35170090	3	14007265	14007265-17668241	OD	trans	5.25896	4.64037	0.394075	3.84661	-0.200765	-0.439776	0.3391	5.79062	4.48959	X	51717062	51719461	ENSSSCG00000012327	HSD17B10
gnl.UG.Ssc.S31133977	10	30864828	25845373-53170390	OD	trans	5.25857	4.68166	0.459446	5.45003	-0.0242905	-0.466352	0.4124	5.77731	4.47628	12	56731612	56799399	ENSSSCG00000017991	NA
gnl.UG.Ssc.S20116496	15	9519813	8421725-42500952	OD	NA	5.25712	4.66871	0.443115	5.30071	-0.0672136	-0.42487	0.3612	5.79051	4.48948	NA	NA	NA	NA	NA
gnl.UG.Ssc.S35170263	9	49192532	48860848-49192532	OD	trans	5.25705	5.1192	1.05561	5.91288	-0.0198453	0.464671	0.3954	5.78496	4.48393	6	80024322	80106273	ENSSSCG00000003590	PTPRU
PTG01_0075_G03	16	70698973	47630018-72446127	OD	trans	5.25633	4.56854	0.268703	4.71314	-0.162567	-0.507241	0.2822	5.79062	4.48959	7	65150183	65267689	ENSSSCG00000001924	BBS4
gnl.UG.Ssc.S18549362	13	26310854	10032131-207828898	OD	NA	5.25597	4.50172	0.102586	5.26202	0.0199557	0.414514	0.4612	5.78959	4.48856	NA	NA	NA	NA	NA
gnl.UG.Ssc.S23213494	15	801581	801581-102446813	OD	trans	5.25568	4.57043	0.273712	4.40584	-0.149281	-0.42716	0.3731	5.79062	4.48959	7	53623062	53644262	ENSSSCG00000001770	CTSH
gnl.UG.Ssc.S23691867	11	81408662	25018778-81408662	OD	trans	5.25541	4.64147	0.400658	4.73203	-0.156521	-0.509333	0.309	5.78606	4.48503	GL895968.1	30414	33675	ENSSSCG00000021661	SLC39A11
gnl.UG.Ssc.S50177827	16	26262359	2996993-26262359	OD	trans	5.2546	4.49261	0.0558495	2.68485	0.52122	0.854843	0.1924	5.76335	4.46232	2	10915161	10927118	ENSSSCG00000013101	MS4A4A
gnl.UG.Ssc.S35171492	11	14013915	9466991-26022055	OD	trans	5.25447	4.58119	0.296732	5.20081	-0.0626241	-0.432418	0.3938	5.79062	4.48959	15	144981352	145019301	ENSSSCG00000016263	SP100
gnl.UG.Ssc.S35173713	7	11467940	11467940-106890993	OD	NA	5.25361	4.4901	0.0625464	5.18269	0.0448042	0.415993	0.4806	5.79062	4.48959	NA	NA	NA	NA	FLNA
gnl.UG.Ssc.S35172113	7	119107637	69624352-120751772	OD	NA	5.25351	4.7035	0.501642	2.87946	-0.294977	-0.544655	0.2637	5.78566	4.48463	NA	NA	NA	NA	GIT2
gnl.UG.Ssc.S46916712	13	4288027	4288027-22556041	OD	trans	5.25339	4.68618	0.476236	4.26754	-0.164597	-0.43587	0.3498	5.79048	4.48945	GL893348.1	40706	48115	ENSSSCG00000021529	KLF11
gnl.UG.Ssc.S31833144	2	134587040	22314087-146937364	OD	trans	5.25331	4.68515	0.474779	1.41214	-0.572053	-0.696489	0.2328	5.79059	4.48956	X	64962766	65000187	ENSSSCG00000012403	OGT
gnl.UG.Ssc.S35173520	11	43529462	27657733-50012027	OD	trans	5.25297	4.6954	0.490957	2.1349	-0.416145	-0.583741	0.2568	5.789	4.48797	GL896219.1	23649	28092	ENSSSCG00000026140	S100B
gnl.UG.Ssc.S23764000	9	9995702	7534515-143288947	OD	trans	5.25148	4.5464	0.232358	2.95636	0.439072	0.705519	0.2239	5.79019	4.48916	2	5513474	5515508	ENSSSCG00000012965	DRAP1
gnl.UG.Ssc.S27599673	3	87941073	83547026-95447725	OD	NA	5.25147	4.49417	0.0733649	3.67089	-0.285451	-0.661655	0.2726	5.75351	4.45248	NA	NA	NA	NA	NA
gnl.UG.Ssc.S22285532	15	57732325	54566995-89276340	CD	trans	5.25086	5.12179	1.06684	2.09774	-0.515012	-0.587798	0.2	5.79062	4.48959	5	55358015	55405412	ENSSSCG00000000584	NA
gnl.UG.Ssc.S17526742	1	29612763	22374360-262593091	OD	NA	5.25051	4.5456	0.232678	2.28021	0.511139	0.653518	0.2095	5.79014	4.48911	NA	NA	NA	NA	HNRPDL
SMG01_0102_F05	7	18074253	992405-129184305	OD	NA	5.25021	4.59762	0.334617	2.04984	-0.541597	-0.72947	0.1463	5.79055	4.48952	NA	NA	NA	NA	NA
gnl.UG.Ssc.S46876425	14	19994178	19994178-19994178	PD	cis	5.25002	29.4548	26.152	14.9936	-1.0018	0.51201	0.1985	5.75031	4.44928	14	21067835	21091630	ENSSSCG00000009708	AADAT
gnl.UG.Ssc.S40474259	4	104387162	104387162-104387162	OD	NA	5.24952	4.52351	0.178052	4.61155	-0.162852	-0.561804	0.3423	5.76409	4.46306	NA	NA	NA	NA	NA
gnl.UG.Ssc.S18379332	8	5586768	2660140-5586768	OD	NA	5.24762	4.76818	0.606199	1.48811	0.522358	0.65536	0.2327	5.79062	4.48959	NA	NA	NA	NA	NA
LVRM1_0106_C12	1	234310543	16038746-246020563	OD	trans	5.24759	4.93449	0.829568	3.16204	0.323323	0.592519	0.3047	5.7619	4.46087	17	65094783	65100751	ENSSSCG00000007507	PCK1
gnl.UG.Ssc.S26713830	16	73869593	73869593-78534741	OD	NA	5.24688	4.48701	0.0764714	5.03897	-0.0728539	-0.440673	0.4174	5.78667	4.48564	NA	NA	NA	NA	C18orf21
gnl.UG.Ssc.S46880817	1	44101406	2532393-44101406	OD	trans	5.24666	4.49596	0.111832	4.60509	0.154898	0.458039	0.3554	5.78473	4.4837	1	187939927	187980392	ENSSSCG00000020940	MYO9A
gnl.UG.Ssc.S46880126	5	104232704	103763263-105182709	CD	trans	5.24615	5.54792	1.58047	0.969019	-0.552727	-0.642263	0.1915	5.79062	4.48959	4	98206891	98208904	ENSSSCG00000006389	PEA15
gnl.UG.Ssc.S18552980	12	49085493	43359289-49085493	OD	trans	5.24534	4.58561	0.316498	4.80873	0.17446	0.541911	0.4239	5.76473	4.4637	1	8788104	8885504	ENSSSCG00000004039	NA
OVRM1_0070_H07	16	77853044	75201733-84330710	OD	trans	5.24518	4.86469	0.74308	4.9819	-0.11873	-0.404647	0.4813	5.79062	4.48959	17	44351926	44379803	ENSSSCG00000007307	NFS1
gnl.UG.Ssc.S35167638	18	11617196	11617196-11617196	OD	trans	5.24396	4.49076	0.104969	2.65727	-0.44558	-0.677649	0.2149	5.79062	4.48959	1	129149990	129169275	ENSSSCG00000024983	RSL24D1
gnl.UG.Ssc.S19541181	4	104387162	104387162-118336828	OD	NA	5.24313	4.55419	0.264561	4.86674	0.128689	0.483232	0.3423	5.78776	4.48673	NA	NA	NA	NA	OTUD3
gnl.UG.Ssc.S35168588	8	1206206	1206206-2139138	OD	NA	5.24264	4.59832	0.348785	4.9471	0.0944278	0.361638	0.4642	5.79062	4.48959	NA	NA	NA	NA	MT1A
gnl.UG.Ssc.S31101577	11	80863068	307678-84756250	OD	trans	5.24254	4.58316	0.321679	4.55992	-0.156227	-0.499626	0.303	5.79036	4.48933	14	96913008	96931281	ENSSSCG00000024187	MAPK8
TCH01_0011_H05	12	27597434	13312582-42833156	OD	NA	5.24165	4.55937	0.278242	1.79014	0.481291	0.633509	0.2706	5.79007	4.48904	NA	NA	NA	NA	ZNF74
gnl.UG.Ssc.S46880147	2	86651570	29530558-86651570	OD	NA	5.24125	5.20805	1.18388	2.94762	0.301314	0.456078	0.3194	5.79062	4.48959	NA	NA	NA	NA	BCL10
gnl.UG.Ssc.S35167932	5	74146754	44801501-74146754	OD	trans	5.24065	4.66185	0.456663	3.55198	-0.410007	-0.714535	0.2264	5.78472	4.48369	12	7918389	7939265	ENSSSCG00000017245	CDC42EP4
gnl.UG.Ssc.S35165707	6	75507418	14521114-144414426	OD	NA	5.24017	4.514	0.182915	3.30466	-0.343858	-0.611496	0.2562	5.79062	4.48959	NA	NA	NA	NA	OCEL1
gnl.UG.Ssc.S17518978	4	129654867	22928847-129654867	OD	trans	5.23999	4.51768	0.191285	3.0622	-0.320967	-0.565722	0.25	5.78686	4.48583	18	60989491	61009053	ENSSSCG00000016776	ZNF746
gnl.UG.Ssc.S34535468	8	129251696	127802034-129671938	OD	trans	5.23998	5.04103	0.97893	4.44464	0.1779	0.405681	0.4212	5.79062	4.48959	2	159750821	159753282	ENSSSCG00000014538	MGAT1
gnl.UG.Ssc.S35169971	10	53395551	45666948-53395551	OD	NA	5.23997	4.47355	0.00453764	3.80559	-0.271144	-0.708752	0.1886	5.76543	4.4644	NA	NA	NA	NA	SPTBN2
gnl.UG.Ssc.S26718162	7	89207973	13354271-89831548	OD	NA	5.23986	4.55291	0.268865	3.6387	-0.221227	-0.467814	0.3308	5.78995	4.48892	NA	NA	NA	NA	NA
gnl.UG.Ssc.S23697230	10	27292836	27292836-28853192	OD	NA	5.23966	4.50715	0.166666	4.20864	-0.183592	-0.485538	0.3101	5.79031	4.48928	NA	NA	NA	NA	DYRK2
gnl.UG.Ssc.S23768055	6	137615665	137615665-137615665	OD	trans	5.23827	4.52641	0.215875	4.57772	0.129478	0.425458	0.3965	5.78999	4.48896	5	2124931	2157974	ENSSSCG00000000024	PARVB
gnl.UG.Ssc.S23759619	13	212217353	20267963-212217353	OD	NA	5.23695	4.5304	0.227439	4.76014	-0.112949	-0.438451	0.4755	5.79062	4.48959	NA	NA	NA	NA	PCMTD1
OVRM1_0022_E10	4	14945584	12923287-120823851	OD	NA	5.23538	4.6172	0.393102	5.22482	-0.0544877	-0.412841	0.4965	5.79062	4.48959	NA	NA	NA	NA	C11orf48
gnl.UG.Ssc.S26435096	3	120497278	89149650-120687827	OD	NA	5.23537	4.522	0.212074	4.99334	0.074463	0.422255	0.4736	5.78814	4.48711	NA	NA	NA	NA	KDSR
gnl.UG.Ssc.S32812525	8	15353482	15353482-15710241	OD	trans	5.23491	4.52458	0.219034	5.28954	0.0219307	0.411778	0.4955	5.78859	4.48756	10	72058838	72068586	NA	AKR1C4
gnl.UG.Ssc.S23776659	1	250399897	34592715-307419517	OD	NA	5.23472	4.48239	0.0973423	4.55813	-0.157319	-0.565057	0.3621	5.7685	4.46747	NA	NA	NA	NA	NA
UTR01_0023_E01	4	72687663	5693803-101855077	OD	trans	5.23322	4.57583	0.32158	2.1163	0.555243	0.801138	0.1414	5.77415	4.47312	17	60735916	61243854	ENSSSCG00000007482	TSHZ2
OVR01_0097_E11	3	86312067	86312067-86312067	OD	NA	5.23309	4.64154	0.436545	4.05006	0.260384	0.584702	0.2323	5.79062	4.48959	NA	NA	NA	NA	PSMB5
gnl.UG.Ssc.S40278824	9	4942488	769845-6480588	OD	trans	5.23258	4.81248	0.687909	5.4879	-0.0502361	0.40226	0.4254	5.78658	4.48555	14	31759566	31775048	ENSSSCG00000009788	NA
gnl.UG.Ssc.S34531381	16	74341578	74341578-74341578	OD	NA	5.2298	5.82412	1.91401	6.39766	-0.0880878	0.410229	0.394	5.78981	4.48878	NA	NA	NA	NA	NYNRIN
gnl.UG.Ssc.S40557473	6	13237717	11156136-13812780	OD	NA	5.22893	5.0724	1.03149	5.87688	-0.00232615	-0.431939	0.3552	5.78989	4.48886	NA	NA	NA	NA	NA
gnl.UG.Ssc.S35335918	8	41799445	10102045-143235738	OD	NA	5.22862	4.53003	0.238828	4.88912	-0.12532	-0.550674	0.3705	5.76612	4.46509	NA	NA	NA	NA	NA
gnl.UG.Ssc.S39890488	7	116502596	110499393-116502596	OD	NA	5.22859	5.50868	1.55146	3.41163	0.339458	0.548821	0.409	5.75756	4.45653	NA	NA	NA	NA	RASSF8
gnl.UG.Ssc.S23697099	10	30740803	30740803-30740803	OD	trans	5.22784	5.54878	1.60164	6.18313	0.0832913	0.547714	0.2284	5.78979	4.48876	2	15632260	15688569	ENSSSCG00000023709	PTPRJ
gnl.UG.Ssc.S19551017	5	79173967	79173967-91991652	OD	trans	5.22767	4.85359	0.750354	1.17814	0.581966	0.718332	0.1959	5.78674	4.48571	14	115066294	115076782	ENSSSCG00000027230	SLC35G1
OVRM1_0039_G01	3	55599985	55599985-55599985	OD	trans	5.22739	4.70733	0.546008	5.26546	0.0826722	-0.421439	0.4905	5.79062	4.48959	9	137168061	137178358	ENSSSCG00000015560	ARPC5
gnl.UG.Ssc.S18356497	17	25600780	25600780-27274308	CD	trans	5.22714	5.07877	1.04163	0.756727	-0.742818	-0.773269	0.1662	5.7905	4.48947	14	112652687	112657270	ENSSSCG00000010464	NA
LVR01_0046_G04	14	125906944	79060373-135899761	OD	NA	5.22624	4.70545	0.544545	4.55498	0.20471	0.5734	0.2393	5.78838	4.48735	NA	NA	NA	NA	ANKLE1
gnl.UG.Ssc.S46876041	1	191937788	10707503-238020304	OD	trans	5.226	4.54441	0.27739	5.24562	0.0559812	0.33241	0.4915	5.78618	4.48515	17	30294309	30296939	ENSSSCG00000025589	NA
gnl.UG.Ssc.S35173232	11	16980105	16980105-16980105	OD	trans	5.22572	4.50507	0.193464	3.94879	0.215206	0.476926	0.3028	5.78487	4.48384	13	38176170	38195116	ENSSSCG00000011452	TMEM110
gnl.UG.Ssc.S46879397	2	2462327	1021191-139700871	OD	trans	5.22408	4.61322	0.404421	5.25057	-0.050164	0.40425	0.4846	5.79024	4.48921	5	18912876	18914228	ENSSSCG00000000264	MFSD5
gnl.UG.Ssc.S35166421	4	62198252	41432962-132067125	OD	trans	5.22368	4.55839	0.309171	2.66961	-0.333449	-0.591114	0.219	5.79062	4.48959	6	45836233	45839208	ENSSSCG00000003037	ZNF574
gnl.UG.Ssc.S48853730	17	64848750	64848750-64848750	OD	NA	5.22261	5.2574	1.26116	4.29288	-0.240126	-0.545518	0.4522	5.75306	4.45203	NA	NA	NA	NA	ASF1B
gnl.UG.Ssc.S35173232	9	51965451	51168489-70319316	OD	trans	5.22226	4.67556	0.505063	5.36329	0.062853	0.453002	0.3999	5.78487	4.48384	13	38176170	38195116	ENSSSCG00000011452	TMEM110
gnl.UG.Ssc.S35169504	13	195762111	10713178-195762111	OD	NA	5.22143	4.68913	0.527418	3.20646	-0.288546	-0.485035	0.3219	5.79062	4.48959	NA	NA	NA	NA	TUBB
gnl.UG.Ssc.S35170922	5	18588161	16689918-18588161	OD	trans	5.22067	4.57252	0.340331	5.04822	0.0878321	0.44122	0.3697	5.79052	4.48949	3	72756038	72769306	ENSSSCG00000008305	SMYD5
gnl.UG.Ssc.S35170427	13	205628998	203201276-206836693	OD	trans	5.22038	5.51663	1.57281	5.31796	-0.142431	0.408307	0.4866	5.79062	4.48959	13	26929999	26932687	ENSSSCG00000011270	EIF1B
gnl.UG.Ssc.S29980924	11	32347698	32347698-65567087	OD	trans	5.21977	4.84557	0.750197	2.72643	0.306818	0.490612	0.3254	5.78945	4.48842	3	26876541	26903940	ENSSSCG00000023829	NA
gnl.UG.Ssc.S39844514	10	2388937	2388937-75689075	OD	trans	5.21956	4.60101	0.391352	4.56929	0.13072	0.41101	0.4602	5.79062	4.48959	14	1158425	1170536	ENSSSCG00000028033	PLXDC2
gnl.UG.Ssc.S40204945	15	124396721	121755719-144330385	OD	NA	5.21936	4.56824	0.33443	5.08928	0.0791929	0.427711	0.4789	5.78824	4.48721	NA	NA	NA	NA	NA
OVRM1_0150_E07	4	16237949	16237949-16666892	OD	trans	5.21846	5.13621	1.12286	5.65792	0.110397	0.526662	0.2684	5.79062	4.48959	18	56848455	56857584	ENSSSCG00000025060	MRPL32
gnl.UG.Ssc.S6074565	3	52896231	23603118-99626596	OD	trans	5.21798	4.5064	0.208957	2.58113	-0.434802	-0.739396	0.2356	5.76443	4.4634	7	55381558	55393418	ENSSSCG00000021587	NA
gnl.UG.Ssc.S35173451	3	12121767	12121767-142380480	OD	NA	5.21791	4.89693	0.820723	4.25322	-0.197806	-0.44682	0.3529	5.79062	4.48959	NA	NA	NA	NA	CCBL2
gnl.UG.Ssc.S40283901	11	46664097	18397782-79567420	OD	trans	5.21763	4.67189	0.506917	5.1115	-0.113595	-0.469984	0.3682	5.79062	4.48959	X	70881166	70887766	ENSSSCG00000030970	COX7B
gnl.UG.Ssc.S35171921	17	23677109	19611280-33364292	OD	NA	5.21542	4.50314	0.213041	3.70078	-0.33918	-0.612568	0.195	5.79007	4.48904	NA	NA	NA	NA	SRFBP1
gnl.UG.Ssc.S35169221	13	3072331	188046-5013989	OD	trans	5.21433	4.50159	0.212114	5.18129	0.0539748	0.324205	0.3866	5.79062	4.48959	5	3810426	3815076	ENSSSCG00000000046	CYP2D6
gnl.UG.Ssc.S6088795	10	14519759	14519759-66898636	OD	NA	5.2138	4.51727	0.245619	5.2691	-0.0245436	0.435159	0.497	5.78224	4.48121	NA	NA	NA	NA	APC
gnl.UG.Ssc.S23213323	3	126929657	124114784-127415243	OD	NA	5.21372	5.28718	1.31057	4.82744	-0.174059	-0.409637	0.4542	5.78888	4.48785	NA	NA	NA	NA	GLIPR2
gnl.UG.Ssc.S35173115	10	70306241	70306241-70306241	OD	NA	5.21333	5.91924	2.03857	6.67807	-0.0531436	0.459989	0.3463	5.78617	4.48514	NA	NA	NA	NA	VAV3
gnl.UG.Ssc.S16517100	9	122404973	122404973-141943509	OD	NA	5.213	4.52771	0.266307	4.89607	-0.109978	-0.480808	0.4486	5.77176	4.47073	NA	NA	NA	NA	NA
gnl.UG.Ssc.S19540444	1	213794996	213794996-216461695	OD	NA	5.21289	4.47096	0.131985	4.07208	-0.240409	-0.532439	0.3413	5.77101	4.46998	NA	NA	NA	NA	ZMYM2
gnl.UG.Ssc.S26728288	3	119006428	118746225-121640972	OD	trans	5.21206	4.73496	0.607342	2.73979	-0.316279	-0.500201	0.2831	5.79017	4.48914	13	59745951	59900451	ENSSSCG00000011518	NA
gnl.UG.Ssc.S18556107	10	51812251	51812251-77623992	OD	NA	5.21164	4.56692	0.345763	4.86926	-0.10493	-0.407615	0.4199	5.79062	4.48959	NA	NA	NA	NA	NA
ADR01_0034_H05	10	55350525	45357935-57044576	OD	trans	5.21159	4.82032	0.726252	5.61228	0.0081397	0.439034	0.3915	5.78594	4.48491	3	114305427	114419819	ENSSSCG00000008515	MEMO1
gnl.UG.Ssc.S40547992	11	70554033	6903915-70554033	OD	NA	5.21142	4.74637	0.624591	4.95529	-0.161397	-0.508085	0.3057	5.79062	4.48959	NA	NA	NA	NA	NA
THY01_0065_F11	13	166194894	2161727-202359409	OD	trans	5.21135	4.67091	0.514328	4.81677	0.114729	0.414222	0.4282	5.78933	4.4883	8	71421036	71477751	ENSSSCG00000025514	RUFY3
gnl.UG.Ssc.S50209083	7	123208314	2676514-123208314	OD	trans	5.21133	4.6682	0.510473	3.78517	-0.205147	-0.439162	0.3816	5.79062	4.48959	5	111031426	111032812	ENSSSCG00000023949	PIM1
LNG01_0069_H12	14	194052	194052-151238909	OD	NA	5.21115	4.50509	0.226504	5.16234	-0.0493768	-0.419523	0.3754	5.79062	4.48959	NA	NA	NA	NA	EXOC6B
gnl.UG.Ssc.S35167730	7	24128889	2676514-37618644	OD	NA	5.21011	4.62348	0.442822	4.55024	0.126986	0.415665	0.4035	5.79023	4.4892	NA	NA	NA	NA	CSDA
gnl.UG.Ssc.S16511729	13	202381472	199515279-205507503	OD	trans	5.20937	5.09451	1.08223	3.21449	-0.273737	-0.448149	0.3174	5.79062	4.48959	5	93642863	93657312	ENSSSCG00000020903	NA
gnl.UG.Ssc.S23690683	12	52749442	5481852-56736102	OD	trans	5.20906	4.96402	0.918786	5.20383	0.101403	-0.398009	0.4955	5.79062	4.48959	3	38895256	38922993	ENSSSCG00000007942	HMOX2
DCI01_0022_A03	12	14984702	14984702-14984702	OD	trans	5.20888	4.88585	0.817693	3.71122	0.224166	0.437582	0.3781	5.79062	4.48959	7	29164956	29170803	ENSSSCG00000001456	HLA-DQA2
gnl.UG.Ssc.S40248819	4	119507001	117661351-133351711	OD	NA	5.20766	5.01519	0.9823	3.40489	-0.292651	-0.550662	0.3379	5.76185	4.46082	NA	NA	NA	NA	NA
gnl.UG.Ssc.S18384522	9	119702006	25172753-144536705	OD	NA	5.20732	5.23947	1.25794	6.03055	-0.0310881	0.548989	0.4204	5.76023	4.4592	NA	NA	NA	NA	NA
gnl.UG.Ssc.S19538295	7	112327905	112327905-112327905	OD	NA	5.20726	4.63623	0.467284	3.49915	0.216859	0.449763	0.3548	5.79055	4.48952	NA	NA	NA	NA	ARID4B
PTG01_0015_H06	9	147832890	147471913-147832890	OD	NA	5.207	4.49295	0.208308	4.63507	-0.110626	-0.416327	0.4261	5.79061	4.48958	NA	NA	NA	NA	KIAA0240
PTG01_0066_F04	1	68359366	68359366-68359366	OD	NA	5.20523	4.63589	0.469816	5.04149	0.109918	0.454804	0.3826	5.79062	4.48959	NA	NA	NA	NA	RANGAP1
gnl.UG.Ssc.S35167150	3	134174846	134174846-134174846	CD	trans	5.2046	4.53191	0.293713	1.58996	0.553816	0.648079	0.2055	5.78983	4.4888	6	62365657	62378600	ENSSSCG00000003384	DNAJC11
gnl.UG.Ssc.S40387245	17	53732878	50302040-56020741	OD	NA	5.20415	4.56521	0.354403	4.63558	-0.163357	-0.533242	0.2796	5.78483	4.4838	NA	NA	NA	NA	NA
gnl.UG.Ssc.S35166315	8	38691276	31778839-59533854	OD	NA	5.20284	4.49968	0.230506	4.00364	0.242942	0.574822	0.3169	5.78223	4.4812	NA	NA	NA	NA	COL1A1
gnl.UG.Ssc.S23212966	6	24135910	21721506-35350215	OD	trans	5.20044	4.68101	0.545251	5.46903	0.000984083	0.413669	0.4184	5.79062	4.48959	12	22164769	22178452	ENSSSCG00000017468	SMARCE1
gnl.UG.Ssc.S18274019	3	129351970	129351970-129351970	OD	NA	5.20031	4.51484	0.266701	4.14655	0.244654	0.590269	0.2463	5.78037	4.47934	NA	NA	NA	NA	KLHL3
gnl.UG.Ssc.S35166643	13	10032131	10032131-19927000	OD	NA	5.20027	5.79319	1.91031	6.49122	0.0561004	-0.475124	0.3243	5.78239	4.48136	NA	NA	NA	NA	SLA2
DCI01_0111_B12	8	78021944	78021944-130688592	OD	trans	5.19973	4.64883	0.497911	4.50428	-0.20549	-0.541388	0.298	5.79062	4.48959	7	87586099	87598954	ENSSSCG00000002252	ARRDC4
gnl.UG.Ssc.S16512101	13	156202355	79810840-176657380	OD	NA	5.19905	4.61133	0.434032	4.45693	0.222433	0.611504	0.3333	5.74799	4.44696	NA	NA	NA	NA	NA
gnl.UG.Ssc.S18279888	15	59374886	29647184-156497770	OD	NA	5.1986	4.8214	0.744441	4.96317	0.172154	0.554048	0.2899	5.78598	4.48495	NA	NA	NA	NA	NA
gnl.UG.Ssc.S23689648	1	260319920	260319920-260319920	OD	trans	5.19844	4.88326	0.824498	2.38735	0.395607	0.609003	0.264	5.76637	4.46534	13	143957756	143996599	ENSSSCG00000027139	FYTTD1
gnl.UG.Ssc.S35174062	15	131539709	130599165-143952007	OD	trans	5.19836	4.51811	0.278745	4.75417	0.167963	0.477451	0.2701	5.79037	4.48934	10	57544112	57565782	ENSSSCG00000011077	MSRB2
gnl.UG.Ssc.S18556442	8	124636381	124636381-124636381	OD	trans	5.19608	4.53402	0.313087	1.47381	0.588391	0.76361	0.1646	5.79054	4.48951	14	54025453	54039615	ENSSSCG00000010097	NA
gnl.UG.Ssc.S40152221	16	2996993	2996993-2996993	OD	trans	5.19233	5.56986	1.66513	1.97167	0.391731	0.518154	0.2299	5.78975	4.48872	5	110720289	110728953	ENSSSCG00000000975	NA
gnl.UG.Ssc.S35171106	4	10283814	10124680-16585419	OD	NA	5.19223	4.69898	0.579712	5.46946	-0.0264458	0.527928	0.4259	5.76389	4.46286	NA	NA	NA	NA	CCT6A
gnl.UG.Ssc.S18554887	5	76613694	76613694-88792131	OD	NA	5.19183	5.05318	1.05149	5.75454	0.04938	-0.434882	0.4134	5.79062	4.48959	NA	NA	NA	NA	LRRFIP1
THY01_0058_E05	16	10985374	1696291-74533809	OD	NA	5.19106	4.52991	0.314453	3.43325	-0.246107	-0.470035	0.3204	5.79044	4.48941	NA	NA	NA	NA	NA
gnl.UG.Ssc.S23690384	11	15476647	7087324-15476647	OD	NA	5.19095	4.64899	0.510601	5.31604	0.0490304	-0.412035	0.4751	5.78779	4.48676	NA	NA	NA	NA	NA
gnl.UG.Ssc.S35168514	18	7558931	7558931-7558931	OD	trans	5.1889	4.7075	0.59994	3.9378	-0.253582	-0.489701	0.338	5.79062	4.48959	10	75648868	75711038	ENSSSCG00000011162	LARP4B
gnl.UG.Ssc.S35170328	11	82904561	307678-83025118	CD	trans	5.18706	5.11433	1.1329	0.737182	-0.687764	-0.761771	0.1433	5.79062	4.48959	7	80123012	80136152	ENSSSCG00000001984	KHNYN
gnl.UG.Ssc.S46876628	9	22198816	22198816-22198816	PD	trans	5.18579	12.3673	8.84812	1.27678	0.905106	0.40714	0.3627	5.78546	4.48443	14	44154008	44271216	ENSSSCG00000009937	ACACB
gnl.UG.Ssc.S40477434	13	4361929	2947636-188700141	OD	NA	5.18493	4.67225	0.554205	3.58072	-0.222959	-0.438912	0.3577	5.79041	4.48938	NA	NA	NA	NA	NA
gnl.UG.Ssc.S26728690	4	116460170	14589342-116460170	OD	NA	5.18446	5.07155	1.08336	5.66145	-0.075823	0.391256	0.4417	5.79062	4.48959	NA	NA	NA	NA	RIF1
DCI01_0075_G05	9	30303161	29904028-135106376	OD	trans	5.18378	4.7173	0.620909	5.40465	0.0428814	-0.404701	0.4363	5.79062	4.48959	4	121475247	121485101	ENSSSCG00000006839	TAF13
gnl.UG.Ssc.S46876544	3	132895691	126757781-135854270	OD	trans	5.18368	5.39718	1.47462	3.51957	0.262709	0.432792	0.3881	5.79062	4.48959	14	51417270	51446989	ENSSSCG00000010032	PISD
gnl.UG.Ssc.S35174111	14	42026797	42026797-42026797	OD	trans	5.18332	4.68986	0.582208	2.3726	0.381579	0.529312	0.2967	5.79062	4.48959	5	82757351	82779984	ENSSSCG00000000842	KANSL2
gnl.UG.Ssc.S16514398	16	16691379	16691379-41694847	OD	NA	5.18332	4.59719	0.440649	5.16163	-0.078983	0.388928	0.4806	5.78337	4.48234	NA	NA	NA	NA	NA
gnl.UG.Ssc.S26712542	13	176772687	65588898-193656425	OD	trans	5.18292	4.60004	0.447015	5.29611	0.052337	-0.383566	0.4995	5.79062	4.48959	3	75478472	75479289	NA	PCYOX1
gnl.UG.Ssc.S34525637	14	6905056	6905056-145075471	OD	NA	5.18115	4.55269	0.369628	4.78861	-0.114846	-0.459585	0.4582	5.77689	4.47586	NA	NA	NA	NA	PPM1B
gnl.UG.Ssc.S40437350	10	4379554	4173621-75032828	OD	NA	5.18028	4.74975	0.671118	4.82553	0.160796	0.505863	0.3297	5.79062	4.48959	NA	NA	NA	NA	PNISR
gnl.UG.Ssc.S35169793	7	22888270	19061593-22888270	OD	trans	5.18013	5.09451	1.11674	3.53285	-0.235412	-0.422707	0.3903	5.79062	4.48959	GL894009.1	24582	50551	ENSSSCG00000010166	NTPCR
DCI01_0099_G04	2	28301844	28301844-141580832	OD	NA	5.18008	4.61667	0.477387	5.16027	0.102698	0.47664	0.3881	5.79062	4.48959	NA	NA	NA	NA	SLC13A3
gnl.UG.Ssc.S35164871	10	34521249	6223294-53939074	OD	trans	5.18003	4.59783	0.447899	4.97717	-0.118691	-0.469683	0.3	5.79062	4.48959	4	141550197	141705839	ENSSSCG00000022032	HS2ST1
gnl.UG.Ssc.S35166136	1	303622361	7562715-306558018	OD	trans	5.17963	4.51507	0.307268	4.18848	0.200131	0.522497	0.2694	5.79055	4.48952	13	77875439	77887505	ENSSSCG00000011604	CHCHD4
gnl.UG.Ssc.S40006192	15	131030518	17589247-132803704	OD	NA	5.17861	4.62898	0.496471	5.41583	0.00431452	0.470748	0.4174	5.77717	4.47614	NA	NA	NA	NA	NA
DCI01_0020_A07	8	122655970	122655970-125319194	PD	NA	5.17831	21.6588	18.3189	12.3405	0.534742	-0.409222	0.3401	5.78947	4.48844	NA	NA	NA	NA	TBCK
gnl.UG.Ssc.S18556879	4	61946905	16481739-121460880	OD	trans	5.17763	4.69158	0.591728	4.73803	-0.123477	-0.433981	0.4381	5.78755	4.48652	8	511356	626847	ENSSSCG00000008681	WHSC2
gnl.UG.Ssc.S40210428	3	9962466	5349749-14469495	OD	trans	5.17631	4.65305	0.537329	5.33944	-0.0453869	0.418627	0.4786	5.78686	4.48583	8	76177908	76182538	ENSSSCG00000008982	NA
gnl.UG.Ssc.S35168258	1	299838309	67716657-299838309	OD	NA	5.17586	4.58636	0.435971	4.6772	0.152925	0.491248	0.2861	5.79062	4.48959	NA	NA	NA	NA	RPA1
gnl.UG.Ssc.S35172731	5	4368271	4368271-11029721	OD	trans	5.17556	4.62739	0.499834	2.27733	0.380441	0.55678	0.2826	5.78399	4.48296	GL893220.1	37249	43519	ENSSSCG00000026760	GZMM
gnl.UG.Ssc.S35173478	8	4323843	2537097-39395095	OD	NA	5.17526	4.48541	0.249969	2.84819	-0.387082	-0.711561	0.2428	5.75372	4.45269	NA	NA	NA	NA	LCP2
gnl.UG.Ssc.S39892884	13	18888739	18588793-18890472	OD	NA	5.1746	4.62269	0.493807	5.30664	0.0553721	-0.436684	0.4557	5.78509	4.48406	NA	NA	NA	NA	NA
gnl.UG.Ssc.S6085738	4	133336882	34156810-134159362	OD	NA	5.1736	4.5958	0.452727	4.35554	0.165835	0.461035	0.4209	5.7778	4.47677	NA	NA	NA	NA	NA
THY01_0008_B08	14	145001826	142951787-145001826	OD	NA	5.17323	4.50254	0.295218	2.02155	-0.525826	-0.698669	0.1572	5.79057	4.48954	NA	NA	NA	NA	DPP3
TES01_0059_C11	6	26655510	25780287-27880767	OD	NA	5.1732	4.84683	0.811313	5.38167	-0.0696569	0.404663	0.4995	5.79062	4.48959	NA	NA	NA	NA	PFKP
gnl.UG.Ssc.S35173941	1	148515621	44851445-164351103	OD	NA	5.17217	5.25339	1.31794	6.06449	0.00529275	0.473863	0.3219	5.79062	4.48959	NA	NA	NA	NA	TSC22D1
gnl.UG.Ssc.S40158228	16	66411633	66411633-66411633	OD	NA	5.17211	4.61198	0.481069	3.88175	-0.299762	-0.637788	0.2189	5.78604	4.48501	NA	NA	NA	NA	NA
gnl.UG.Ssc.S23771445	1	309398069	65531824-309605910	OD	NA	5.17161	4.74827	0.675431	4.63737	-0.285713	-0.780247	0.2204	5.74828	4.44725	NA	NA	NA	NA	NUDT3
gnl.UG.Ssc.S24663701	9	61693406	51593990-81795020	OD	trans	5.17159	4.73016	0.655387	3.90695	-0.198641	-0.428643	0.3965	5.79013	4.4891	GL894144.1	439	34441	ENSSSCG00000026092	SREBF2
gnl.UG.Ssc.S23693215	7	50286342	39785801-134683639	OD	NA	5.17046	4.95636	0.954201	5.43328	0.0887091	-0.479896	0.4866	5.77484	4.47381	NA	NA	NA	NA	TAF15
gnl.UG.Ssc.S26724451	1	298192996	171062342-304963553	OD	trans	5.17022	4.48764	0.268723	4.3175	0.170342	0.492518	0.3881	5.77399	4.47296	4	45000113	45019079	ENSSSCG00000023609	TP53INP1
gnl.UG.Ssc.S41350334	1	310717509	309039258-310717509	OD	trans	5.17001	4.94334	0.939435	3.80243	-0.237687	-0.473753	0.3891	5.78465	4.48362	6	38108058	38212929	ENSSSCG00000022948	SLC7A9
SMG01_0086_F05	9	51358605	43184416-52792189	OD	trans	5.1699	4.49205	0.28111	5.27148	0.00213951	0.410304	0.4498	5.79057	4.48954	GL895967.2	58449	59139	ENSSSCG00000027982	ISG15
gnl.UG.Ssc.S35165581	12	27612192	27612192-57411469	OD	NA	5.16938	4.58093	0.437208	4.71701	-0.131004	-0.407663	0.4786	5.79062	4.48959	NA	NA	NA	NA	CYP3A4
SKNB1_0096_D02	5	67485704	37691869-67485704	OD	trans	5.16935	4.87817	0.857135	4.12615	0.196673	0.420215	0.408	5.79062	4.48959	12	5468062	5485843	ENSSSCG00000017198	NA
gnl.UG.Ssc.S23698356	13	101786814	4096292-101981069	OD	NA	5.16925	4.50423	0.297995	5.20945	0.0502404	0.571877	0.3843	5.75154	4.45051	NA	NA	NA	NA	NA
gnl.UG.Ssc.S39879409	7	21480259	18912470-30036530	OD	NA	5.16828	5.53644	1.65283	1.72621	-0.402107	-0.545608	0.2804	5.78453	4.4835	NA	NA	NA	NA	NA
LNG01_0025_H02	12	43068568	9778938-43068568	OD	trans	5.16816	4.708	0.628937	3.91098	0.40546	0.801811	0.1194	5.79062	4.48959	6	50111386	50118034	ENSSSCG00000003158	DHDH
gnl.UG.Ssc.S35171115	12	9257006	9257006-34151283	OD	NA	5.16815	4.50618	0.307175	2.76842	0.355707	0.628444	0.2761	5.76842	4.46739	NA	NA	NA	NA	NA
gnl.UG.Ssc.S19542661	11	55346728	55346728-55346728	OD	trans	5.16771	4.47104	0.237545	4.57455	0.14805	0.495562	0.4101	5.76436	4.46333	GL893735.2	66227	76731	ENSSSCG00000025203	C16orf88
gnl.UG.Ssc.S46876701	16	20966185	20946205-85574066	OD	NA	5.1677	4.50222	0.304636	2.51422	-0.394965	-0.614807	0.1935	5.79062	4.48959	NA	NA	NA	NA	ACAD10
gnl.UG.Ssc.S35165630	6	15557072	15557072-15985029	OD	NA	5.16766	4.70151	0.620362	4.2031	-0.275462	-0.634151	0.1991	5.79061	4.48958	NA	NA	NA	NA	FTSJ1
gnl.UG.Ssc.S6032296	17	64390616	61918740-68646537	OD	NA	5.16757	4.54921	0.388005	2.66379	0.321481	0.529348	0.2478	5.79062	4.48959	NA	NA	NA	NA	NA
gnl.UG.Ssc.S33333600	13	9580136	8509246-42033485	OD	trans	5.16752	4.54253	0.376766	3.40574	0.22697	0.468791	0.2995	5.79062	4.48959	6	131542884	131563408	ENSSSCG00000003787	ZRANB2
gnl.UG.Ssc.S40284317	15	130805127	130404004-131996123	PD	NA	5.16713	32.4826	29.271	7.51267	-0.922396	0.310307	0.3881	5.78551	4.48448	NA	NA	NA	NA	RPL37A
gnl.UG.Ssc.S40312675	3	91536998	12121767-106503678	OD	NA	5.16682	4.54408	0.380544	3.99242	0.177171	0.435585	0.3493	5.79062	4.48959	NA	NA	NA	NA	GNAI3
gnl.UG.Ssc.S46880980	4	97323684	92869085-104900453	OD	NA	5.1656	4.86868	0.849331	5.13679	0.185549	0.527119	0.2498	5.7895	4.48847	NA	NA	NA	NA	TRMT10B
gnl.UG.Ssc.S41577975	4	21328565	14722391-91521625	OD	NA	5.16452	4.62823	0.516186	5.30546	-0.0600459	-0.481956	0.3485	5.77918	4.47815	NA	NA	NA	NA	PI4K2B
gnl.UG.Ssc.S19542735	10	7002238	3210462-7179327	OD	NA	5.16306	4.59396	0.467261	2.46341	0.335238	0.515269	0.2973	5.79045	4.48942	NA	NA	NA	NA	KLF12
gnl.UG.Ssc.S40098881	2	44762095	28135711-73076347	OD	NA	5.16132	4.65706	0.562561	2.22056	-0.417072	-0.658679	0.2419	5.77171	4.47068	NA	NA	NA	NA	XIAP
SPL01_0088_H04	2	127779231	77635095-132199278	OD	trans	5.16129	4.54312	0.387703	5.32514	-0.00111748	0.417647	0.4487	5.78988	4.48885	GL893319.1	243	14304	ENSSSCG00000030184	DYNC1LI2
gnl.UG.Ssc.S40478265	14	11055719	11055719-11055719	OD	trans	5.16088	4.55649	0.410755	5.30161	-0.0293674	-0.421705	0.3871	5.79062	4.48959	4	31379833	31473563	ENSSSCG00000006032	SNX7
AMP01_0061_D02	5	26815041	22969678-51014577	OD	trans	5.16043	4.62805	0.523178	4.78045	0.146449	0.505045	0.2846	5.78885	4.48782	13	117161753	117177320	ENSSSCG00000026829	MYNN
gnl.UG.Ssc.S18551435	12	55754184	55575876-55754184	OD	trans	5.1594	4.81529	0.787069	2.15609	0.395559	0.504255	0.2925	5.79062	4.48959	15	72235699	72279135	ENSSSCG00000021938	UPP2
gnl.UG.Ssc.S35171023	14	80393638	80393638-80393638	OD	trans	5.15884	4.88975	0.885127	3.84223	-0.462957	-0.819386	0.1547	5.79041	4.48938	2	70423588	70425373	ENSSSCG00000013619	SWSAP1
gnl.UG.Ssc.S31119609	13	9829000	9829000-211667964	OD	NA	5.15764	4.5313	0.369972	3.42319	0.285268	0.574546	0.2791	5.7707	4.46967	NA	NA	NA	NA	NA
THY01_0014_H01	6	138786769	138786769-138786769	PD	NA	5.15658	25.1451	21.8702	1.3715	0.771453	0.365164	0.4005	5.78557	4.48454	NA	NA	NA	NA	CYP2J2
gnl.UG.Ssc.S18385719	17	23576152	20141183-33246332	OD	trans	5.15644	4.61745	0.510189	5.3023	-0.0503268	0.482968	0.4959	5.76958	4.46855	6	12036401	12057040	ENSSSCG00000028464	TMEM170A
gnl.UG.Ssc.S50165061	17	36746539	33611350-39242076	OD	NA	5.15403	4.83194	0.812032	5.31531	0.0986663	-0.533671	0.4652	5.75802	4.45699	NA	NA	NA	NA	NA
gnl.UG.Ssc.S35167379	10	52387409	51153136-54508922	OD	trans	5.15396	4.927	0.938879	5.00588	0.112577	0.395521	0.4796	5.79062	4.48959	15	130357873	130430503	ENSSSCG00000016174	FN1
gnl.UG.Ssc.S6030179	7	34450700	34210935-39709854	OD	trans	5.15382	5.05141	1.09232	5.28332	0.18471	0.666278	0.2585	5.76407	4.46304	3	32671707	32672538	ENSSSCG00000027855	SOCS1
gnl.UG.Ssc.S23696999	17	19945293	19945293-19960241	CD	NA	5.15342	4.93169	0.945258	1.06123	0.547871	0.639428	0.2042	5.78777	4.48674	NA	NA	NA	NA	FAM108B1
gnl.UG.Ssc.S46877364	5	32753183	23061869-57487586	OD	NA	5.15331	4.66093	0.581895	5.37428	0.0370432	-0.402263	0.4648	5.79062	4.48959	NA	NA	NA	NA	PLEKHA1
LNG01_0103_D01	5	11709337	11709337-13462472	CD	trans	5.15206	4.96778	0.992726	1.09506	-0.579922	-0.670326	0.2006	5.79057	4.48954	2	59728487	59749968	ENSSSCG00000013882	FAM129C
gnl.UG.Ssc.S35168743	5	487425	487425-487425	OD	NA	5.15078	4.51646	0.359288	5.22384	0.0369309	0.427517	0.3731	5.78978	4.48875	NA	NA	NA	NA	METTL2A
OVR01_0034_E04	9	20079089	20079089-20079089	OD	trans	5.15035	4.84223	0.83188	5.53618	-0.0601265	-0.5216	0.3905	5.7705	4.46947	1	182853801	182893684	ENSSSCG00000004951	AAGAB
SPL01_0001_E11	2	142053892	137064501-144516943	OD	trans	5.14996	4.82439	0.810262	5.2107	0.125941	0.536534	0.2595	5.78373	4.4827	14	51124239	51149278	ENSSSCG00000010025	LIMK2
AMP01_0083_C01	10	48551879	45558856-54508922	OD	trans	5.14894	5.28594	1.38278	3.59499	-0.238926	-0.425824	0.4143	5.78783	4.4868	8	93470097	93473431	ENSSSCG00000029920	ELF2
gnl.UG.Ssc.S35166998	7	24777963	20812129-132158222	OD	trans	5.14807	4.537	0.398432	2.74244	-0.305454	-0.518993	0.3088	5.78842	4.48739	10	33038181	33105176	ENSSSCG00000010952	ZCCHC6
gnl.UG.Ssc.S18381870	1	179677952	2780208-298715665	OD	trans	5.14753	4.53444	0.395367	5.29006	0.0209736	-0.40927	0.4346	5.79057	4.48954	6	51096700	51120970	ENSSSCG00000003216	POLD1
OVRM1_0093_G12	7	108618361	62671251-109049333	OD	trans	5.14689	4.91021	0.923026	5.683	-0.0288988	0.516972	0.4124	5.7643	4.46327	14	9497814	9512872	ENSSSCG00000009645	ADAMDEC1
gnl.UG.Ssc.S31115363	10	11368916	11368916-25028197	OD	NA	5.14616	4.51992	0.37106	5.13359	-0.0698087	-0.478775	0.3761	5.77886	4.47783	NA	NA	NA	NA	MED13L
gnl.UG.Ssc.S35169685	17	31871185	20510117-32134823	OD	NA	5.14606	4.55659	0.429854	5.01369	0.0939228	0.498033	0.4861	5.76456	4.46353	NA	NA	NA	NA	NA
LVRM1_0017_F05	17	36999204	16833521-37808985	OD	trans	5.14591	4.76666	0.738062	5.47467	-0.0413126	0.447856	0.4348	5.78115	4.48012	7	26944255	26947761	ENSSSCG00000023639	NRM
gnl.UG.Ssc.S46877519	4	122753241	7289023-141582087	OD	trans	5.14561	4.81212	0.800365	5.57662	0.0275196	0.434927	0.3597	5.79062	4.48959	13	43385841	43444265	ENSSSCG00000011467	FAM116A
SKNB1_0050_D11	1	144941329	63281653-311185769	OD	trans	5.14495	4.60028	0.503385	3.85276	0.265337	0.456954	0.3726	5.78674	4.48571	6	87871031	87912911	ENSSSCG00000003651	RHBDL2
gnl.UG.Ssc.S35171596	8	8292472	8292472-8292472	OD	NA	5.14436	4.47952	0.29814	4.78948	-0.157923	-0.6089	0.308	5.75377	4.45274	NA	NA	NA	NA	NA
gnl.UG.Ssc.S48803429	10	58526871	26270391-60494898	OD	trans	5.14429	4.64098	0.565115	5.04249	-0.0829489	-0.410069	0.4851	5.78842	4.48739	X	143254269	143264309	ENSSSCG00000012823	DKC1
gnl.UG.Ssc.S23769415	8	29142702	26734852-76216792	OD	trans	5.14385	4.66827	0.605527	5.25539	0.0621716	-0.398887	0.4751	5.79062	4.48959	2	35864281	35883381	ENSSSCG00000013337	BBOX1
TES01_0088_B11	2	15670974	8943379-36891191	OD	trans	5.14328	4.85477	0.859087	5.57649	-0.0419465	-0.452012	0.3386	5.79012	4.48909	4	16881166	16902331	ENSSSCG00000021744	C8orf76
gnl.UG.Ssc.S35170496	13	87804866	85652093-206206322	OD	NA	5.14322	4.70212	0.654102	4.3041	0.17965	0.432656	0.4537	5.78992	4.48889	NA	NA	NA	NA	CUX1
gnl.UG.Ssc.S6073367	8	141185835	141185835-143695766	OD	trans	5.14315	5.07256	1.133	5.45717	-0.129643	-0.517892	0.3095	5.78825	4.48722	12	5520558	5535309	ENSSSCG00000017200	UNC13D
gnl.UG.Ssc.S18284924	16	57518770	57518770-58150389	CD	NA	5.14298	4.93971	0.968328	1.21571	-0.598467	-0.661646	0.2119	5.79062	4.48959	NA	NA	NA	NA	EPB41L4B
gnl.UG.Ssc.S23763465	15	35444503	35444503-35444503	OD	trans	5.14189	4.59314	0.497457	3.34694	-0.462382	-0.786403	0.1512	5.79062	4.48959	13	131758179	131767012	ENSSSCG00000025270	CHRD
gnl.UG.Ssc.S35166886	1	305901616	105458395-306495152	OD	trans	5.14131	4.50945	0.362352	4.0948	-0.17127	-0.441905	0.3702	5.79031	4.48928	4	97141303	97144992	ENSSSCG00000006361	PPOX
gnl.UG.Ssc.S46877257	1	277344365	169938838-277344365	OD	trans	5.141	4.71151	0.670266	4.53855	0.203719	0.573223	0.2413	5.79062	4.48959	14	118512131	118547897	ENSSSCG00000010525	PI4K2A
gnl.UG.Ssc.S17526422	13	206226852	206226852-206364301	A	cis	5.14059	72.9724	70.0255	1.76441	-1.18705	0.222353	0.4851	5.78686	4.48583	13	206219931	206235889	ENSSSCG00000012036	C21orf59
gnl.UG.Ssc.S35171606	9	110384322	40056150-135580018	OD	trans	5.13917	4.54995	0.433351	3.54981	-0.267941	-0.472648	0.3287	5.78998	4.48895	5	111953	312730	ENSSSCG00000000955	TBC1D22A
gnl.UG.Ssc.S35164629	15	152270826	120062543-152270826	OD	trans	5.13585	4.75605	0.737941	2.45407	-0.310007	-0.485387	0.3222	5.79062	4.48959	3	72730408	72744281	ENSSSCG00000008303	CCT7
gnl.UG.Ssc.S23698967	3	11893013	10137251-15157854	OD	trans	5.13555	4.76477	0.749897	5.00959	-0.170053	-0.551515	0.2191	5.78913	4.4881	12	39584265	39590233	ENSSSCG00000023373	ZNHIT3
gnl.UG.Ssc.S6077658	7	101272117	99268804-101272117	OD	NA	5.1348	4.94138	0.980317	5.35531	0.12547	0.503954	0.2846	5.79062	4.48959	NA	NA	NA	NA	NA
gnl.UG.Ssc.S50177948	1	289763298	10891684-302819410	OD	NA	5.13369	4.53648	0.420513	5.27618	0.0358012	-0.38102	0.4672	5.79031	4.48928	NA	NA	NA	NA	NA
DCI01_0065_E10	4	74555814	65331655-74555814	OD	trans	5.13351	4.76926	0.758736	1.81592	-0.509236	-0.647218	0.199	5.79062	4.48959	15	53234677	53252191	ENSSSCG00000015793	UFSP2
gnl.UG.Ssc.S35168701	6	60446765	3126262-67028711	OD	NA	5.13318	4.84124	0.85414	4.87107	-0.169937	-0.393853	0.4396	5.79062	4.48959	NA	NA	NA	NA	KCTD2
gnl.UG.Ssc.S18546984	4	44916881	44916881-86747415	OD	NA	5.13311	4.87399	0.895683	5.05502	-0.187189	-0.60842	0.2348	5.7831	4.48207	NA	NA	NA	NA	NA
SMG01_0042_A01	12	14221473	14161646-14463139	OD	trans	5.13225	5.35908	1.48769	5.68518	0.162228	0.563405	0.2806	5.79062	4.48959	6	42701293	42710420	ENSSSCG00000002954	SPINT2
gnl.UG.Ssc.S35167161	18	10626879	4041478-47507784	OD	trans	5.1305	4.61192	0.542118	4.94588	-0.108712	-0.396044	0.4697	5.79062	4.48959	17	6071086	6088930	ENSSSCG00000006990	FGL1
gnl.UG.Ssc.S46917289	8	6009251	6009251-15231330	OD	trans	5.13049	4.49	0.34714	4.001	0.231244	0.533557	0.2448	5.79057	4.48954	15	101580814	101720783	ENSSSCG00000016027	ITGAV
gnl.UG.Ssc.S17526074	17	50796444	47885697-53392101	OD	NA	5.12935	4.83012	0.843304	4.72403	0.160465	0.446481	0.4577	5.7805	4.47947	NA	NA	NA	NA	NA
PTG01_0021_B01	3	71450568	49619063-76902812	OD	trans	5.129	5.77754	1.97007	3.25687	0.283588	0.452401	0.4218	5.7863	4.48527	5	6216929	6223999	ENSSSCG00000000089	RPL3L
gnl.UG.Ssc.S46878702	5	61137069	61137069-66740464	CD	trans	5.1289	4.68316	0.646871	0.924807	-0.631727	-0.730237	0.2186	5.79062	4.48959	7	73199745	73302724	ENSSSCG00000001971	HECTD1
gnl.UG.Ssc.S46880310	5	17586439	17586439-17649373	OD	NA	5.12807	4.79364	0.793812	5.15501	0.117171	-0.529874	0.491	5.75334	4.45231	NA	NA	NA	NA	KPNA5
gnl.UG.Ssc.S39910126	14	132822974	132822974-133572291	OD	NA	5.12762	4.79908	0.802932	5.38246	-0.0776791	0.498291	0.4512	5.76368	4.46265	NA	NA	NA	NA	NA
gnl.UG.Ssc.S23775727	6	146548402	141189342-147886998	OD	NA	5.12755	4.8337	0.849935	5.44633	-0.087143	-0.52824	0.3145	5.7783	4.47727	NA	NA	NA	NA	SEMA3D
gnl.UG.Ssc.S23700688	14	1594414	194052-90236780	OD	trans	5.12742	4.79626	0.80195	2.78871	0.301464	0.474993	0.3033	5.78692	4.48589	13	72863221	72885876	ENSSSCG00000011542	THUMPD3
DCI01_0003_C08	10	66139296	43327396-77623992	OD	NA	5.1271	4.4992	0.368838	3.27046	-0.411053	-0.713417	0.1713	5.79062	4.48959	NA	NA	NA	NA	NUCB2
gnl.UG.Ssc.S18291190	12	5900678	5256076-12671424	OD	NA	5.12706	5.46854	1.62056	5.58053	-0.117262	0.39577	0.4308	5.79062	4.48959	NA	NA	NA	NA	PVRL1
OVR01_0017_F10	8	104184679	92383872-105819786	OD	NA	5.12623	5.24966	1.36563	5.72167	0.0879426	-0.413253	0.4413	5.79047	4.48944	NA	NA	NA	NA	RNF144A
gnl.UG.Ssc.S23755031	6	31087612	28241784-120558364	OD	NA	5.12409	4.59277	0.522521	4.61088	-0.190548	-0.528645	0.2388	5.78944	4.48841	NA	NA	NA	NA	MED12L
gnl.UG.Ssc.S22283762	15	152270826	152195152-153596682	OD	NA	5.12354	5.37018	1.51038	1.83769	-0.373342	-0.483698	0.3222	5.79062	4.48959	NA	NA	NA	NA	BCL2L1
AMP01_0017_H04	3	109964781	715273-144200874	OD	trans	5.12344	4.52208	0.413018	5.08991	-0.0627985	-0.400014	0.4624	5.79062	4.48959	12	20711742	20775571	ENSSSCG00000017403	STAT3
AMP01_0026_F06	10	35529569	35529569-37984810	OD	trans	5.12319	5.40628	1.55277	4.43461	-0.193616	-0.399608	0.4627	5.79062	4.48959	9	102743697	102788243	ENSSSCG00000015391	CROT
gnl.UG.Ssc.S31128135	1	55938434	55927792-68342399	OD	trans	5.12315	4.96329	1.01726	5.76168	-0.0176355	-0.591482	0.4065	5.74844	4.44741	7	33504832	33751812	ENSSSCG00000001499	DST
gnl.UG.Ssc.S39910543	13	126774636	122568223-131174871	OD	NA	5.12303	4.83712	0.861403	5.40507	-0.0755867	0.413913	0.4512	5.79059	4.48956	NA	NA	NA	NA	NA
gnl.UG.Ssc.S40523545	2	162154561	6858665-162154561	OD	NA	5.12292	5.16575	1.26953	5.68747	-0.112697	-0.511136	0.2791	5.79052	4.48949	NA	NA	NA	NA	BCL2
gnl.UG.Ssc.S19227252	6	143081104	10860772-143081104	OD	NA	5.12131	4.59088	0.521953	4.59254	0.14583	0.454578	0.4284	5.77908	4.47805	NA	NA	NA	NA	NA
UTR01_0056_C05	18	16253956	16253956-16253956	OD	trans	5.12051	4.90048	0.945871	5.69369	-0.0104386	-0.438235	0.3537	5.79062	4.48959	2	16207623	16213704	ENSSSCG00000013229	NDUFS3
AMP01_0017_H04	4	121663894	114882426-128822527	OD	trans	5.12023	4.93257	0.986794	5.69745	0.0307388	0.442028	0.3836	5.79062	4.48959	12	20711742	20775571	ENSSSCG00000017403	STAT3
THY01_0203_E11	6	39546925	39546925-61652745	OD	trans	5.11958	4.50353	0.388445	2.07032	0.442539	0.558717	0.2383	5.79062	4.48959	3	107712666	107717726	ENSSSCG00000008482	GEMIN6
gnl.UG.Ssc.S22276642	11	77375751	58007243-77964900	OD	NA	5.11957	4.53741	0.443192	4.78123	0.111202	0.423873	0.4537	5.78604	4.48501	NA	NA	NA	NA	CD84
gnl.UG.Ssc.S18553622	9	118721067	118721067-118721067	OD	trans	5.11905	5.06769	1.15191	5.43375	0.118627	-0.5259	0.4567	5.75749	4.45646	6	50594899	50602421	ENSSSCG00000003196	PTOV1
gnl.UG.Ssc.S17502432	4	47912962	10527117-123819209	OD	NA	5.11891	4.543	0.448513	5.32429	0.0124395	-0.538681	0.4209	5.75613	4.4551	NA	NA	NA	NA	NA
THY01_0089_B09	5	5355995	5355995-104987144	OD	NA	5.11815	4.95384	1.01598	4.42366	0.349828	0.782143	0.1453	5.79062	4.48959	NA	NA	NA	NA	NA
gnl.UG.Ssc.S35166917	3	92555079	78049085-136700808	OD	NA	5.11807	4.53615	0.443912	5.08857	0.0748449	0.401832	0.4915	5.78976	4.48873	NA	NA	NA	NA	NA
gnl.UG.Ssc.S35722254	12	59480153	52510482-59480153	OD	NA	5.1172	4.50351	0.385149	3.8292	-0.25054	-0.587437	0.3989	5.74814	4.44711	NA	NA	NA	NA	NA
gnl.UG.Ssc.S40476580	2	150907623	150137490-150907623	OD	NA	5.1159	5.52292	1.69543	3.54424	0.254587	0.404363	0.4045	5.79062	4.48959	NA	NA	NA	NA	RPL27
gnl.UG.Ssc.S35167701	4	71421305	43211249-93118487	OD	NA	5.11338	4.60557	0.555761	1.91549	0.42966	0.621458	0.2537	5.78201	4.48098	NA	NA	NA	NA	NA
gnl.UG.Ssc.S35167317	1	31769330	21340611-34735325	OD	trans	5.11277	4.86234	0.906642	4.95593	-0.188833	-0.540591	0.3185	5.79062	4.48959	6	143689175	143732390	ENSSSCG00000003839	PPAP2B
gnl.UG.Ssc.S35167905	3	134780177	5004645-142367718	OD	trans	5.11243	4.54215	0.45987	5.11719	0.0695626	-0.456606	0.491	5.77495	4.47392	5	16400377	16403999	ENSSSCG00000000217	RACGAP1
gnl.UG.Ssc.S35170659	3	51854011	3673388-136526480	OD	trans	5.11145	4.51802	0.425191	5.28749	-0.0184129	-0.443337	0.4179	5.79062	4.48959	X	47858846	47885601	ENSSSCG00000025545	HDAC6
gnl.UG.Ssc.S18557861	15	64411810	33823732-135463922	OD	NA	5.11081	5.01133	1.09607	2.30162	0.367313	0.502564	0.3194	5.79062	4.48959	NA	NA	NA	NA	GLDC
THY01_0117_H08	17	11718630	11718630-11718630	OD	trans	5.11022	4.68988	0.680979	5.26942	-0.063489	0.396686	0.4753	5.79062	4.48959	12	52727972	52733573	ENSSSCG00000027100	MED31
gnl.UG.Ssc.S18384620	15	131561732	123247747-150299481	OD	NA	5.1098	4.55945	0.489208	5.32979	0.0200032	-0.518865	0.4413	5.76586	4.46483	NA	NA	NA	NA	NA
gnl.UG.Ssc.S31114254	15	142485558	142485558-142485558	PD	NA	5.1089	20.8974	17.6146	3.42303	0.690718	0.345018	0.493	5.78931	4.48828	NA	NA	NA	NA	NA
gnl.UG.Ssc.S22415829	15	7398645	7398645-137698615	OD	trans	5.10884	4.56534	0.503306	5.05565	0.0855211	0.392623	0.4766	5.79062	4.48959	7	122544966	122563955	ENSSSCG00000002475	SERPINA6
gnl.UG.Ssc.S46879920	1	301515839	226636984-302819410	OD	trans	5.10748	4.4953	0.394056	3.07159	0.251231	0.475847	0.307	5.79062	4.48959	4	107666299	107691564	ENSSSCG00000006648	CTSS
gnl.UG.Ssc.S35172703	4	115325177	115325177-122406153	OD	trans	5.10713	4.51754	0.431055	5.28622	-0.0229353	-0.385648	0.3463	5.79051	4.48948	JH118510.1	28975	36282	ENSSSCG00000027083	TOR1AIP2
LVR01_0025_F09	13	213557881	212088211-215750951	OD	NA	5.10678	4.84665	0.893834	5.21187	0.085051	-0.384402	0.4811	5.79062	4.48959	NA	NA	NA	NA	C12orf73
gnl.UG.Ssc.S19540624	15	5289875	1503242-41522237	OD	trans	5.1067	4.6276	0.597566	3.8916	0.187998	0.441921	0.3975	5.78485	4.48382	2	76677377	76698045	ENSSSCG00000026784	LMNB2
gnl.UG.Ssc.S17524881	4	127374066	7289023-127895687	OD	NA	5.10629	4.46092	0.328891	5.11332	-0.0706531	0.5573	0.491	5.74803	4.447	NA	NA	NA	NA	LGALS2
gnl.UG.Ssc.S18547346	2	24340490	24340490-144502397	OD	NA	5.10503	4.75158	0.77088	5.19118	0.131333	0.522703	0.3139	5.78542	4.48439	NA	NA	NA	NA	NA
PTG01_0097_F07	14	10589614	1513024-48823922	OD	trans	5.10499	4.52698	0.448594	5.20062	-0.0468157	0.426062	0.4965	5.78392	4.48289	7	58671600	58706483	ENSSSCG00000001824	NA
gnl.UG.Ssc.S35166308	13	145414240	8472303-193705706	OD	NA	5.1043	4.71526	0.723601	5.25322	0.0849579	0.465266	0.3328	5.79062	4.48959	NA	NA	NA	NA	CSNK1A1
gnl.UG.Ssc.S46880949	16	82675301	25839715-82675301	OD	trans	5.10257	4.54863	0.486917	4.59532	-0.122215	-0.401055	0.4383	5.79062	4.48959	1	231958097	232191301	ENSSSCG00000005190	NFIB
gnl.UG.Ssc.S40151096	1	282184141	281597426-289848357	OD	trans	5.10229	4.63421	0.612727	5.42104	-0.000354738	0.464342	0.4025	5.78293	4.4819	1	219726396	219727031	ENSSSCG00000005128	TUSC1
gnl.UG.Ssc.S46878838	13	8509246	103552-190742109	OD	trans	5.10218	4.96554	1.04963	3.17944	0.26738	0.439887	0.3635	5.79062	4.48959	7	102682182	102683240	ENSSSCG00000002346	PNMA1
gnl.UG.Ssc.S23766996	2	138849177	136483908-140050554	OD	trans	5.10111	5.2272	1.36692	3.34132	-0.266276	-0.464183	0.3607	5.78369	4.48266	4	37679213	37704351	ENSSSCG00000006058	RRM2B
gnl.UG.Ssc.S40015666	10	27129374	27129374-27129374	OD	trans	5.10028	4.85497	0.912515	5.63954	-0.0173811	-0.436015	0.4023	5.79062	4.48959	7	37691963	37697467	ENSSSCG00000001573	NA
gnl.UG.Ssc.S18354645	5	100789380	83211949-101186877	OD	NA	5.09799	4.62892	0.612016	2.11161	0.366711	0.522447	0.2856	5.79059	4.48956	NA	NA	NA	NA	KPNA1
gnl.UG.Ssc.S18270561	5	41831002	41831002-104201589	OD	trans	5.09613	4.60696	0.577983	5.22674	0.0843181	0.590486	0.3254	5.74825	4.44722	1	305269556	305284180	ENSSSCG00000028172	FAM78A
gnl.UG.Ssc.S39981142	13	4288027	923622-15263667	OD	NA	5.09512	4.52231	0.456948	5.30158	0.00651976	0.397835	0.3498	5.79048	4.48945	NA	NA	NA	NA	NA
gnl.UG.Ssc.S6086886	3	60850148	10973478-60850148	OD	trans	5.09246	4.83679	0.896331	1.97775	0.485414	0.638211	0.2836	5.76921	4.46818	GL896422.1	1698	3396	ENSSSCG00000021006	IGHA1
gnl.UG.Ssc.S26713625	11	23201192	8446198-83403851	OD	NA	5.09226	4.57431	0.539675	4.26387	0.158475	0.437758	0.3881	5.78359	4.48256	NA	NA	NA	NA	NA
OVR01_0029_G12	5	44801501	44801501-93878862	OD	trans	5.09196	4.95015	1.04187	4.69478	-0.157697	-0.426869	0.4677	5.78296	4.48193	GL896083.1	1427	10855	ENSSSCG00000030663	WDR17
gnl.UG.Ssc.S16762308	9	99696758	32489496-99696758	OD	NA	5.09143	5.49599	1.69128	4.92231	-0.15944	-0.427647	0.4879	5.78999	4.48896	NA	NA	NA	NA	RGCC
gnl.UG.Ssc.S35168079	15	10410911	4129181-135999617	OD	NA	5.09119	4.68852	0.704114	5.24961	-0.0696599	0.42351	0.4897	5.79054	4.48951	NA	NA	NA	NA	GRK5
PTG01_0096_E09	14	9165349	9165349-9291120	OD	trans	5.09116	5.47808	1.6711	2.84637	-0.315353	-0.442497	0.391	5.79062	4.48959	9	125666398	125682555	ENSSSCG00000015483	METTL13
gnl.UG.Ssc.S29966076	13	195762111	6582320-195762111	OD	NA	5.09073	4.88623	0.963938	2.56681	0.347183	0.490454	0.3219	5.79062	4.48959	NA	NA	NA	NA	LNX2
gnl.UG.Ssc.S23770744	2	149113136	6201646-150137490	OD	NA	5.09039	4.64498	0.644813	1.88075	-0.41811	-0.583519	0.2134	5.78899	4.48796	NA	NA	NA	NA	NFAT5
gnl.UG.Ssc.S35166217	7	124212259	4932595-125383498	OD	trans	5.08975	4.64057	0.639673	4.20559	-0.159601	-0.410027	0.4507	5.79058	4.48955	3	140570745	140645632	ENSSSCG00000028755	TSSC1
gnl.UG.Ssc.S18378635	6	71877309	71877309-71960401	PD	trans	5.08941	29.518	26.352	22.1886	-0.727678	0.505792	0.2294	5.78982	4.48879	6	64634414	64644536	ENSSSCG00000003403	APITD1
gnl.UG.Ssc.S40208375	5	105397108	105397108-105397108	OD	trans	5.0894	4.86854	0.939239	4.5713	0.185044	0.527857	0.4632	5.75876	4.45773	13	55478569	55514534	ENSSSCG00000011504	EOGT
gnl.UG.Ssc.S35169360	1	34711558	489855-34711558	OD	NA	5.08935	5.25791	1.41718	6.04434	0.0266291	-0.435334	0.3498	5.79062	4.48959	NA	NA	NA	NA	PSMC4
gnl.UG.Ssc.S23767485	3	95447725	95447725-125339052	OD	trans	5.08915	4.54374	0.499014	4.63683	-0.156261	-0.484035	0.3413	5.79062	4.48959	6	51672742	51688479	ENSSSCG00000003229	ETFB
gnl.UG.Ssc.S35173864	6	134996322	134895009-137118643	OD	NA	5.08901	5.04982	1.16841	2.25867	-0.347174	-0.481743	0.3415	5.78831	4.48728	NA	NA	NA	NA	CHST15
gnl.UG.Ssc.S26724268	5	35317229	33957565-35317229	OD	NA	5.08887	4.67065	0.682679	5.24807	-0.0671262	0.396336	0.4682	5.7903	4.48927	NA	NA	NA	NA	NA
gnl.UG.Ssc.S46881010	4	119882758	119882758-120823851	OD	trans	5.08755	4.83707	0.905151	1.68681	0.422584	0.557573	0.2265	5.79055	4.48952	1	257749460	257780509	ENSSSCG00000005286	CEP78
gnl.UG.Ssc.S35607463	13	185776676	107131634-190742109	OD	trans	5.08626	4.68461	0.703321	4.78225	0.185385	0.612987	0.2948	5.77395	4.47292	5	110222864	110349697	ENSSSCG00000000959	LARGE
gnl.UG.Ssc.S16514936	3	119339715	117527556-120436148	OD	NA	5.08574	4.53377	0.488816	3.52084	-0.265463	-0.449628	0.2866	5.79055	4.48952	NA	NA	NA	NA	C7orf10
gnl.UG.Ssc.S38982513	4	26379996	23215904-123369123	OD	trans	5.0854	4.54623	0.508351	4.05079	-0.29208	-0.659139	0.193	5.79062	4.48959	9	144051584	144123652	ENSSSCG00000015599	PPP2R5A
gnl.UG.Ssc.S39974224	16	1281720	1281720-1281720	OD	NA	5.08482	4.95338	1.05443	5.31032	0.136561	0.543102	0.2736	5.78349	4.48246	NA	NA	NA	NA	NA
gnl.UG.Ssc.S35173720	4	136573443	3890677-136573443	OD	trans	5.08473	4.49527	0.429744	1.43731	0.597355	0.717152	0.1841	5.79048	4.48945	3	7926002	7928776	ENSSSCG00000023255	MOSPD3
gnl.UG.Ssc.S46879126	11	80335658	558325-80335658	OD	trans	5.08407	4.81278	0.878155	4.14793	0.186036	0.415377	0.3946	5.79062	4.48959	7	2294630	2311843	ENSSSCG00000025582	PXDC1
gnl.UG.Ssc.S40136968	2	2789076	2789076-2789076	OD	NA	5.08383	4.48229	0.407997	3.07277	0.286799	0.526749	0.3085	5.77725	4.47622	NA	NA	NA	NA	TBL1XR1
gnl.UG.Ssc.S35171465	5	103857803	95071993-103857803	CD	NA	5.08371	5.00178	1.11622	0.650584	-0.680277	-0.749648	0.1711	5.79062	4.48959	NA	NA	NA	NA	DYM
gnl.UG.Ssc.S35165460	4	13874385	12574903-15496779	OD	trans	5.08365	4.59524	0.580861	3.3077	-0.274209	-0.535494	0.3055	5.77262	4.47159	1	152187935	152195047	ENSSSCG00000004799	ZNF770
gnl.UG.Ssc.S35174141	6	74354607	17718192-74354607	OD	trans	5.08363	4.81406	0.88039	4.71091	-0.144256	-0.410026	0.474	5.79062	4.48959	17	4110396	4191497	ENSSSCG00000006979	MSR1
gnl.UG.Ssc.S38675434	2	28150207	28150207-28150207	OD	trans	5.08121	4.96453	1.07311	5.16899	0.165169	0.588246	0.2159	5.79012	4.48909	14	122933891	122936445	ENSSSCG00000010573	HPS6
gnl.UG.Ssc.S18548799	6	88616811	9253224-132543418	OD	NA	5.07944	4.50289	0.449882	2.92108	-0.509167	-0.794667	0.1692	5.78936	4.48833	NA	NA	NA	NA	NA
gnl.UG.Ssc.S35166738	2	112120819	107324911-121059785	OD	NA	5.07899	4.94301	1.04914	5.06441	-0.250799	-0.675508	0.1742	5.79062	4.48959	NA	NA	NA	NA	PCYT2
gnl.UG.Ssc.S50838369	16	24467903	13681870-59944907	OD	trans	5.07769	4.71984	0.761176	3.78264	0.231439	0.511482	0.3905	5.76568	4.46465	12	23107252	23108618	ENSSSCG00000017500	TCAP
gnl.UG.Ssc.S40430499	4	132194320	132194320-132194320	OD	NA	5.07725	4.98962	1.10625	5.41187	-0.106745	0.492114	0.4644	5.76464	4.46361	NA	NA	NA	NA	NA
gnl.UG.Ssc.S46875939	14	127218925	873585-127218925	OD	trans	5.07718	5.13662	1.28708	5.22008	-0.133908	0.387572	0.4891	5.79062	4.48959	17	45198643	45251078	ENSSSCG00000007317	DLGAP4
DCI01_0118_D07	15	1935920	697692-157318402	OD	NA	5.07633	4.54827	0.524508	4.57287	-0.114871	-0.401074	0.4458	5.79062	4.48959	NA	NA	NA	NA	NIN
gnl.UG.Ssc.S17517986	16	48497922	48497922-49379965	OD	NA	5.07391	4.53753	0.508307	5.28725	0.0319404	0.522609	0.3587	5.7672	4.46617	NA	NA	NA	NA	APLP2
gnl.UG.Ssc.S35166106	4	63864176	61401615-63864176	OD	trans	5.07334	5.24896	1.42467	4.50287	-0.183643	-0.396738	0.4393	5.79062	4.48959	2	61020798	61026562	ENSSSCG00000013855	FAM32A
gnl.UG.Ssc.S35166106	14	120986865	120986865-125978735	OD	trans	5.07334	5.24896	1.42467	4.50287	-0.183643	-0.396738	0.4393	5.79062	4.48959	2	61020798	61026562	ENSSSCG00000013855	FAM32A
gnl.UG.Ssc.S35164605	11	80584860	26295719-80694285	CD	trans	5.07317	4.62376	0.636321	1.09707	0.687655	0.813663	0.196	5.77357	4.47254	13	34876989	34885585	ENSSSCG00000011368	P4HTM
gnl.UG.Ssc.S39779735	5	30398470	26815041-104488085	OD	NA	5.0731	4.5492	0.530507	2.79274	0.330265	0.497189	0.2836	5.79048	4.48945	NA	NA	NA	NA	NA
gnl.UG.Ssc.S35164481	5	52019205	29697723-109793126	OD	NA	5.07209	4.49568	0.449693	5.14085	0.0672604	0.43024	0.358	5.79062	4.48959	NA	NA	NA	NA	NA
gnl.UG.Ssc.S39863855	4	13602527	10404548-14768362	OD	NA	5.07201	5.0071	1.13645	5.67656	-0.0650948	0.40576	0.3209	5.79062	4.48959	NA	NA	NA	NA	NA
gnl.UG.Ssc.S35171662	10	2253687	2253687-2253687	OD	NA	5.07112	5.33183	1.52414	5.89877	0.0975131	0.516986	0.2637	5.79062	4.48959	NA	NA	NA	NA	CLTA
gnl.UG.Ssc.S23213211	8	24033377	24033377-27426674	OD	trans	5.07073	4.74567	0.807147	5.14974	-0.130612	-0.521806	0.247	5.78957	4.48854	GL895825.2	17984	35455	ENSSSCG00000027269	PLSCR1
gnl.UG.Ssc.S19540361	7	62712839	55622419-62712839	OD	NA	5.07	4.49227	0.443088	5.04127	0.093812	0.571362	0.3721	5.76024	4.45921	NA	NA	NA	NA	STXBP1
gnl.UG.Ssc.S46879294	12	43068568	24975337-56959989	OD	NA	5.06939	4.69398	0.740016	1.1532	0.65953	0.798571	0.1194	5.79062	4.48959	NA	NA	NA	NA	SHMT2
gnl.UG.Ssc.S18378917	14	77387287	38269284-120230642	OD	NA	5.06916	4.81127	0.894185	4.01368	0.241527	0.428021	0.3667	5.78519	4.48416	NA	NA	NA	NA	NA
gnl.UG.Ssc.S46878012	9	51358605	45414644-51358605	OD	NA	5.0681	4.69129	0.738046	4.73237	0.136607	0.351716	0.4498	5.79062	4.48959	NA	NA	NA	NA	TAP2
OVRM1_0206_B07	13	99663977	99663977-100035462	OD	trans	5.06782	5.57107	1.80298	6.14782	-0.0697053	0.425413	0.3819	5.79062	4.48959	3	51082499	51127523	ENSSSCG00000008143	UXS1
gnl.UG.Ssc.S46879562	15	30265754	17336847-150369297	OD	trans	5.06782	4.52387	0.499837	4.11685	0.236607	0.564695	0.2475	5.79062	4.48959	4	43122710	43138586	ENSSSCG00000006088	SDC2
gnl.UG.Ssc.S40421778	12	59594821	6952796-62290077	OD	NA	5.06586	4.71258	0.769072	3.9881	-0.368767	-0.73137	0.1687	5.788	4.48697	NA	NA	NA	NA	NA
LVRM1_0080_C12	5	65486918	64929654-65569577	PD	NA	5.06549	46.8825	43.8712	8.13788	-1.02724	0.263488	0.4204	5.79017	4.48914	NA	NA	NA	NA	GNPNAT1
gnl.UG.Ssc.S20116738	12	43452718	20565887-43861937	OD	trans	5.06432	4.66776	0.710991	2.6498	-0.341545	-0.474274	0.267	5.79062	4.48959	14	12516232	12531189	ENSSSCG00000009668	CLU
gnl.UG.Ssc.S35168517	4	7269122	7269122-7367321	CD	trans	5.06427	5.89697	2.17345	0.684143	0.54594	0.577445	0.2087	5.79062	4.48959	7	106449284	106472504	ENSSSCG00000002403	VIPAS39
gnl.UG.Ssc.S31112202	6	72691111	30560001-72691111	OD	NA	5.06391	4.51098	0.485142	4.73473	0.132458	0.518687	0.266	5.78623	4.4852	NA	NA	NA	NA	HAUS6
gnl.UG.Ssc.S46878008	18	26687448	26687448-60911033	OD	trans	5.063	4.58977	0.60392	3.36043	0.235733	0.449466	0.3692	5.79062	4.48959	7	29760792	29767618	ENSSSCG00000001474	RXRB
gnl.UG.Ssc.S26725671	15	83314616	63862810-132542374	OD	NA	5.06133	4.54669	0.543496	5.24293	-0.0443788	0.391819	0.4791	5.79009	4.48906	NA	NA	NA	NA	TMEM183A
gnl.UG.Ssc.S23757046	1	68289436	68289436-269401381	OD	trans	5.06074	4.72981	0.798321	5.32055	0.0682776	-0.423806	0.4695	5.78399	4.48296	6	47257062	47266164	ENSSSCG00000003089	TOMM40
gnl.UG.Ssc.S49953840	11	16634421	16634421-78377188	OD	NA	5.06056	4.53499	0.527142	5.22302	0.0511893	-0.405928	0.4593	5.79062	4.48959	NA	NA	NA	NA	ACSS2
gnl.UG.Ssc.S35171614	11	25435932	25435932-25435932	OD	NA	5.06013	5.00572	1.14861	5.27854	-0.130554	-0.403183	0.479	5.79059	4.48956	NA	NA	NA	NA	GIMAP1
gnl.UG.Ssc.S20116789	5	13200721	13200721-39799087	OD	trans	5.05974	4.63281	0.668781	5.40937	-0.0149035	0.422549	0.3886	5.78928	4.48825	GL894574.1	16239	22640	ENSSSCG00000025698	SERPINE1
gnl.UG.Ssc.S35164028	2	26235217	26235217-155263432	OD	trans	5.05889	4.55137	0.553849	3.73138	-0.420003	-0.710785	0.2109	5.79013	4.4891	8	1826121	1842703	ENSSSCG00000008701	LRPAP1
gnl.UG.Ssc.S16765152	3	89895102	51536151-115952027	OD	trans	5.05854	4.54368	0.537698	4.02404	-0.252395	-0.567464	0.3801	5.74872	4.44769	7	98322320	98486847	ENSSSCG00000028877	RAD51B
gnl.UG.Ssc.S35167779	12	5900678	2118343-34569946	OD	trans	5.05823	4.49765	0.473675	5.23458	-0.0285181	0.400795	0.4308	5.79062	4.48959	2	71691620	71694387	ENSSSCG00000013589	SNAPC2
gnl.UG.Ssc.S39842836	14	1667446	570328-101983348	OD	NA	5.0582	4.62462	0.658928	4.81834	0.164778	0.547724	0.2225	5.78425	4.48322	NA	NA	NA	NA	NA
gnl.UG.Ssc.S35167105	15	26918484	26918484-26918484	CD	trans	5.05802	5.27588	1.47344	1.33521	-0.468622	-0.541753	0.2697	5.79048	4.48945	X	47326119	47335184	ENSSSCG00000012278	CFP
gnl.UG.Ssc.S35167105	3	133444064	130457552-137437527	CD	trans	5.05802	5.27588	1.47344	1.33521	-0.468622	-0.541753	0.2692	5.79048	4.48945	X	47326119	47335184	ENSSSCG00000012278	CFP
gnl.UG.Ssc.S18382499	2	2789076	2789076-2789076	OD	NA	5.05736	4.53154	0.520667	5.00701	-0.122979	-0.61362	0.3085	5.74362	4.44259	NA	NA	NA	NA	MPP6
gnl.UG.Ssc.S46880272	1	11270636	10891684-110118325	OD	NA	5.0545	4.50443	0.488654	3.49063	0.407518	0.744985	0.1935	5.78292	4.48189	NA	NA	NA	NA	SLA
gnl.UG.Ssc.S39844514	9	67492313	48813606-143883498	OD	trans	5.05404	4.72671	0.803297	5.16046	-0.119182	-0.495472	0.2864	5.79062	4.48959	14	1158425	1170536	ENSSSCG00000028033	PLXDC2
gnl.UG.Ssc.S17511979	9	688635	688635-688635	OD	NA	5.05386	4.61643	0.650839	3.68579	-0.24741	-0.518373	0.3925	5.76607	4.46504	NA	NA	NA	NA	CHAMP1
gnl.UG.Ssc.S26434301	4	137814902	137814902-137814902	OD	trans	5.05314	4.55787	0.567709	5.11304	0.0816933	-0.497441	0.498	5.76313	4.4621	15	89587688	89695502	ENSSSCG00000015965	GPR155
gnl.UG.Ssc.S23701269	3	111723853	57894385-116617205	OD	trans	5.05253	4.64529	0.695131	2.88789	-0.306094	-0.49438	0.3164	5.786	4.48497	7	80963508	80964649	ENSSSCG00000002021	PPP1R3E
gnl.UG.Ssc.S20116811	15	92217111	91869936-92217111	OD	trans	5.0522	4.60141	0.635117	5.36648	-0.0194609	0.415594	0.401	5.79048	4.48945	GL896208.1	2172	5317	ENSSSCG00000026856	ARSA
gnl.UG.Ssc.S6060418	9	136602162	125797627-137636813	OD	NA	5.05188	4.48568	0.458227	5.21314	0.0453591	0.573628	0.3851	5.75055	4.44952	NA	NA	NA	NA	NA
SPL01_0017_H01	8	146293844	92383872-146293844	OD	trans	5.05149	5.32321	1.53595	3.45245	0.284347	0.40755	0.3144	5.79051	4.48948	6	478538	485467	ENSSSCG00000023677	CHMP1A
gnl.UG.Ssc.S50208044	1	66820206	51130573-71622669	OD	NA	5.04996	4.87245	0.995684	5.23626	0.0941987	-0.417795	0.4925	5.79048	4.48945	NA	NA	NA	NA	NA
gnl.UG.Ssc.S6082016	16	18528900	18528900-18545619	OD	NA	5.04981	5.22426	1.41991	3.71204	0.276743	0.5054	0.3886	5.76579	4.46476	NA	NA	NA	NA	NA
gnl.UG.Ssc.S18378791	3	141238153	48135017-141238153	OD	trans	5.04918	5.38968	1.61556	4.54348	0.16541	0.396563	0.4611	5.79062	4.48959	9	70877652	70903649	ENSSSCG00000028035	ZC3H11A
gnl.UG.Ssc.S38675429	6	30261804	8808878-154238980	OD	trans	5.04909	4.52873	0.534058	3.49209	-0.23451	-0.447806	0.3919	5.78883	4.4878	14	32196933	32226599	ENSSSCG00000028005	VPS33A
gnl.UG.Ssc.S35169186	6	41235400	39526829-43276891	CD	cis	5.04869	15.7773	12.4693	11.1683	-0.471079	0.44524	0.3177	5.79062	4.48959	6	43166591	43178448	ENSSSCG00000028943	ECH1
gnl.UG.Ssc.S40206903	9	107364428	95390105-107420594	OD	trans	5.0479	4.52839	0.535426	3.57953	0.247795	0.445404	0.3677	5.79062	4.48959	4	111579209	111603426	ENSSSCG00000006720	NA
gnl.UG.Ssc.S6082656	4	76502118	72576160-93498852	OD	NA	5.04699	4.84982	0.96752	5.56512	0.0519838	-0.51753	0.4363	5.76081	4.45978	NA	NA	NA	NA	LHFPL3
gnl.UG.Ssc.S39967828	7	119107637	117872445-120094480	OD	NA	5.04599	4.56336	0.586942	2.84055	-0.330451	-0.583465	0.2637	5.77357	4.47254	NA	NA	NA	NA	NA
gnl.UG.Ssc.S14897432	14	34262170	31924011-34262170	OD	trans	5.04583	5.23969	1.44216	2.33873	-0.422669	-0.589179	0.3647	5.76301	4.46198	2	19249749	19263928	ENSSSCG00000029521	NA
gnl.UG.Ssc.S6034566	1	37220916	37220916-293142185	CD	trans	5.04211	5.78576	2.07195	0.686976	0.6269	0.697714	0.1741	5.77533	4.4743	7	1046663	1386578	ENSSSCG00000000994	NA
gnl.UG.Ssc.S34535468	7	95030621	89051075-98629677	OD	trans	5.04164	4.69612	0.778462	5.2754	-0.0884789	-0.46666	0.3104	5.79062	4.48959	2	159750821	159753282	ENSSSCG00000014538	MGAT1
gnl.UG.Ssc.S26723116	10	14894790	14894790-14942611	OD	trans	5.04133	4.72904	0.817793	4.03347	-0.226455	-0.551993	0.3945	5.75114	4.45011	1	188402704	188411403	ENSSSCG00000022828	PNN
gnl.UG.Ssc.S46880149	8	109827568	108949601-109827568	OD	NA	5.03877	4.90875	1.05436	1.21194	0.483194	0.600415	0.2264	5.79027	4.48924	NA	NA	NA	NA	C1orf52
gnl.UG.Ssc.S40091159	6	10860772	10860772-109426002	OD	NA	5.03714	4.65553	0.729275	1.33827	-0.571055	-0.729269	0.1423	5.78672	4.48569	NA	NA	NA	NA	USP7
gnl.UG.Ssc.S18309170	7	46878974	46878974-105894673	OD	NA	5.03438	4.98994	1.15917	4.44997	0.38892	0.836146	0.134	5.78835	4.48732	NA	NA	NA	NA	ASCC2
gnl.UG.Ssc.S18356022	13	71362342	71362342-217671803	OD	trans	5.03248	5.20878	1.42337	2.63021	0.324564	0.440669	0.3617	5.79044	4.48941	3	121888786	121899444	ENSSSCG00000008588	FKBP1A
gnl.UG.Ssc.S40433705	13	139499601	99059891-203251297	OD	NA	5.03145	4.65683	0.738839	5.07225	-0.116616	-0.490078	0.2867	5.79062	4.48959	NA	NA	NA	NA	GNG5
gnl.UG.Ssc.S35170610	2	107372496	107372496-122024486	OD	trans	5.03054	6.27333	2.62408	6.16302	-0.144001	0.415487	0.4269	5.79062	4.48959	2	59195505	59212649	ENSSSCG00000013900	DNAJC5
gnl.UG.Ssc.S6055548	3	20071065	19654321-20071065	OD	NA	5.02999	4.80663	0.936637	5.60014	0.00062653	-0.433422	0.3579	5.79062	4.48959	NA	NA	NA	NA	EEF1A1
gnl.UG.Ssc.S17517004	5	13200721	13000041-80487779	OD	NA	5.02963	4.50074	0.520205	5.27783	-0.00794499	-0.418348	0.3886	5.79062	4.48959	NA	NA	NA	NA	NA
gnl.UG.Ssc.S18553373	3	49132861	3370531-131901495	OD	trans	5.02933	4.73468	0.844691	5.4216	0.0500515	-0.412989	0.4343	5.79062	4.48959	9	71175791	71179145	ENSSSCG00000015279	GOLT1A
gnl.UG.Ssc.S39889333	7	29543539	29226357-98700003	OD	NA	5.0288	5.13741	1.34206	3.38502	0.326437	0.425002	0.3328	5.77706	4.47603	NA	NA	NA	NA	NA
gnl.UG.Ssc.S25136258	15	136021602	58049980-136021602	OD	trans	5.02737	4.49238	0.509182	5.14508	-0.0645884	-0.48149	0.3642	5.77879	4.47776	6	50078376	50097694	ENSSSCG00000003154	GYS1
gnl.UG.Ssc.S35173403	12	15315430	9823548-15315430	CD	NA	5.02674	4.72822	0.839337	1.08668	-0.604478	-0.688495	0.2015	5.78903	4.488	NA	NA	NA	NA	GLB1
gnl.UG.Ssc.S46880249	6	74446286	72691111-93352583	OD	NA	5.02532	4.71624	0.825672	4.79886	0.185669	0.571425	0.2114	5.79062	4.48959	NA	NA	NA	NA	TATDN1
gnl.UG.Ssc.S46878673	12	15315430	9585899-15315430	CD	trans	5.02331	4.6396	0.726068	1.31092	-0.574935	-0.665307	0.2015	5.79062	4.48959	7	80458471	80468943	ENSSSCG00000002009	PCK2
gnl.UG.Ssc.S46880932	15	31743477	30153939-135486734	OD	trans	5.02298	4.56056	0.616846	2.4248	-0.3634	-0.52601	0.2547	5.79054	4.48951	1	243229381	243270334	ENSSSCG00000005222	SLC1A1
gnl.UG.Ssc.S18355440	5	34915630	13830574-55008930	OD	NA	5.02269	4.76822	0.89632	4.03589	0.180344	0.411605	0.407	5.78982	4.48879	NA	NA	NA	NA	NA
gnl.UG.Ssc.S21502436	8	103139010	24747881-133212829	OD	trans	5.02227	4.63568	0.722075	5.39181	-0.0237901	0.403967	0.4114	5.79029	4.48926	15	52526606	52592779	ENSSSCG00000015784	ACSL1
gnl.UG.Ssc.S17525935	4	123692404	19867659-123692404	OD	NA	5.02199	4.57392	0.636985	5.14777	-0.0666697	0.408918	0.4731	5.79019	4.48916	NA	NA	NA	NA	PCBP2
gnl.UG.Ssc.S40460909	1	132371467	112970126-255905266	OD	NA	5.01935	4.81552	0.960537	4.85208	-0.137344	-0.411037	0.4796	5.78815	4.48712	NA	NA	NA	NA	RNF152
gnl.UG.Ssc.S35171430	8	140664386	140664386-140664386	OD	trans	5.01804	5.70347	2.00626	1.11155	-0.486878	-0.595056	0.1817	5.79062	4.48959	9	24081771	24116601	ENSSSCG00000014924	CTSC
gnl.UG.Ssc.S26718278	15	30537572	9315063-50640051	OD	NA	5.01693	4.55104	0.611371	3.72975	0.392395	0.697397	0.2326	5.79062	4.48959	NA	NA	NA	NA	ZNF674
gnl.UG.Ssc.S18387078	3	119482562	117195474-125648737	OD	NA	5.01488	4.55335	0.617595	4.81638	0.100475	0.409441	0.496	5.79059	4.48956	NA	NA	NA	NA	ZFYVE16
gnl.UG.Ssc.S18385472	1	285617930	14111830-285617930	OD	NA	5.01364	4.65503	0.75933	5.42781	-0.017253	0.418079	0.453	5.79062	4.48959	NA	NA	NA	NA	NA
gnl.UG.Ssc.S6091313	2	114298473	2715091-118808492	OD	trans	5.01295	4.55701	0.625429	4.0057	-0.409581	-0.783645	0.1338	5.79057	4.48954	1	93076563	93242655	ENSSSCG00000004454	ME1
gnl.UG.Ssc.S23759972	1	189760969	144422041-311725388	OD	NA	5.01042	4.69797	0.820384	4.33871	-0.150452	-0.401072	0.4448	5.79062	4.48959	NA	NA	NA	NA	CDK17
gnl.UG.Ssc.S18355351	12	26387540	26387540-26387540	OD	NA	5.00958	4.67303	0.788004	2.51562	0.325857	0.497092	0.2988	5.78903	4.488	NA	NA	NA	NA	NA
gnl.UG.Ssc.S24318161	8	10669455	10519643-76624804	OD	trans	5.00888	4.57094	0.65051	2.45019	-0.33335	-0.479977	0.3294	5.79062	4.48959	14	41196286	41208970	ENSSSCG00000009881	OAS2
gnl.UG.Ssc.S18381900	1	2647399	2647399-304963553	OD	trans	5.00875	4.50023	0.549192	5.10877	0.0588908	-0.40099	0.4771	5.79062	4.48959	9	3991503	3993590	ENSSSCG00000014633	PRKCDBP
gnl.UG.Ssc.S42501043	13	13170935	11905498-174630020	OD	trans	5.00723	4.5731	0.651989	1.99799	-0.493747	-0.699528	0.2488	5.76054	4.45951	10	37361493	37376617	ENSSSCG00000010992	AQP7
OVRM1_0077_E07	13	59740715	59740715-83310705	OD	NA	5.00627	5.16762	1.40191	5.31916	-0.133806	0.493115	0.4483	5.76164	4.46061	NA	NA	NA	NA	ENO1
gnl.UG.Ssc.S35165568	5	83466691	73096203-87277879	OD	trans	5.00509	5.18045	1.42087	5.45436	-0.0995386	0.39272	0.4806	5.79062	4.48959	JH118751.1	7490	18877	ENSSSCG00000004153	PERP
gnl.UG.Ssc.S23696616	10	44827611	38405397-56136413	OD	NA	5.00453	4.70042	0.830704	4.37754	0.289489	0.698482	0.1567	5.78774	4.48671	NA	NA	NA	NA	SUB1
gnl.UG.Ssc.S46880618	13	15785723	15785723-66460974	OD	trans	5.00427	4.85098	1.02345	3.24191	0.270297	0.44369	0.3345	5.78993	4.4889	1	141148747	141169741	ENSSSCG00000004674	SHF
gnl.UG.Ssc.S35167150	16	45313348	43534471-45313348	OD	trans	4.99954	4.80556	0.97208	5.24069	-0.130339	-0.485712	0.2505	5.78983	4.4888	6	62365657	62378600	ENSSSCG00000003384	DNAJC11
gnl.UG.Ssc.S17510471	4	120752641	120752641-120752641	PD	cis	4.9987	47.4755	44.5342	2.78382	-1.08514	0.241133	0.4767	5.78845	4.48742	4	120827506	120830538	ENSSSCG00000006821	GSTM3
LVR01_0059_H02	3	11882787	11882787-12226151	OD	trans	4.99776	5.20811	1.46153	5.45373	0.173218	0.611205	0.204	5.78988	4.48885	5	72799795	73101239	ENSSSCG00000000778	CPNE8
gnl.UG.Ssc.S23213291	3	108469178	102155060-109719833	OD	trans	4.99467	4.7632	0.924334	4.21673	0.160738	0.404114	0.4408	5.79062	4.48959	3	83760113	83777463	ENSSSCG00000008377	CCT4
gnl.UG.Ssc.S34531381	7	80747016	80747016-80747016	PD	NA	4.99084	19.8538	16.6704	13.4497	-0.556314	0.420281	0.3169	5.78981	4.48878	NA	NA	NA	NA	NYNRIN
gnl.UG.Ssc.S38482418	1	300929374	2532393-300929374	OD	trans	4.98958	4.51639	0.598228	3.64467	0.227126	0.467195	0.3905	5.7801	4.47907	17	41327600	41359142	ENSSSCG00000007253	MAPRE1
OVR01_0036_E12	11	14421093	13554303-82904561	OD	NA	4.98695	4.81575	1.0002	3.22907	0.259293	0.428622	0.344	5.79062	4.48959	NA	NA	NA	NA	HECTD3
gnl.UG.Ssc.S18381418	10	64630123	64630123-64630123	CD	trans	4.98652	4.53986	0.636866	0.982083	0.622255	0.731144	0.1731	5.7901	4.48907	GL894068.1	686	17751	ENSSSCG00000026582	SEPHS1
gnl.UG.Ssc.S46916719	13	210026312	208111846-210652085	OD	trans	4.98604	4.80622	0.989321	4.14453	0.177281	0.393452	0.398	5.79062	4.48959	8	31513438	31539470	ENSSSCG00000022270	KLF8
gnl.UG.Ssc.S26393989	6	73300168	73300168-73935739	OD	NA	4.98562	5.26282	1.5386	2.56482	0.312269	0.465302	0.3572	5.78671	4.48568	NA	NA	NA	NA	ATXN3
gnl.UG.Ssc.S35169297	2	85129145	9139348-117067963	OD	NA	4.98474	4.96913	1.19186	5.46177	0.113907	-0.405888	0.3841	5.79062	4.48959	NA	NA	NA	NA	FBLN1
gnl.UG.Ssc.S34524177	3	24496153	15925307-25531453	OD	NA	4.98428	4.67759	0.825631	4.99853	0.137295	0.519136	0.3222	5.78369	4.48266	NA	NA	NA	NA	EFR3A
gnl.UG.Ssc.S35172490	2	154901024	154901024-158065999	OD	NA	4.9834	4.72106	0.884084	4.22886	-0.364693	-0.687892	0.2114	5.79062	4.48959	NA	NA	NA	NA	SCP2
gnl.UG.Ssc.S23693178	2	157613113	141030437-157888980	OD	trans	4.98243	4.87917	1.08249	4.93711	-0.13248	-0.46457	0.4905	5.76986	4.46883	X	17516103	17565214	ENSSSCG00000023334	CXorf23
gnl.UG.Ssc.S26717093	8	20388656	18514530-20388656	OD	NA	4.98108	4.85143	1.05074	2.92211	0.320462	0.464731	0.3637	5.78163	4.4806	NA	NA	NA	NA	NA
gnl.UG.Ssc.S35171672	10	62423229	62423229-70551436	OD	trans	4.98089	4.77817	0.960116	5.41234	-0.0688142	-0.465329	0.3001	5.79062	4.48959	5	42370310	42385154	ENSSSCG00000000520	KRR1
DCI01_0073_A09	13	155402258	155402258-198309413	OD	trans	4.98086	4.64594	0.789015	5.13661	-0.0849961	0.392568	0.4751	5.79062	4.48959	9	133405138	133418169	ENSSSCG00000029261	TOR1AIP2
gnl.UG.Ssc.S6090233	9	29918380	29918380-30614423	OD	NA	4.98	4.58245	0.700414	5.32067	0.0398109	-0.526094	0.4208	5.75717	4.45614	NA	NA	NA	NA	IGF2R
AMP01_0076_G12	6	72452853	72452853-72452853	OD	NA	4.97966	5.03163	1.27269	5.83109	-0.0105735	0.439105	0.3871	5.78658	4.48555	NA	NA	NA	NA	NA
DCI01_0046_D05	4	55960525	55960525-55960525	OD	trans	4.97742	5.64175	1.98065	6.36326	-0.0682436	-0.559927	0.2259	5.78921	4.48818	7	58161247	58190445	ENSSSCG00000001814	IQGAP1
gnl.UG.Ssc.S40093579	18	23493449	23493449-26420337	OD	NA	4.9771	4.49128	0.580374	1.71048	-0.422353	-0.582985	0.209	5.79062	4.48959	NA	NA	NA	NA	UBL5
gnl.UG.Ssc.S31118594	1	305238914	42656427-305238914	OD	NA	4.97654	4.5531	0.663677	3.76009	0.254622	0.559169	0.3836	5.74882	4.44779	NA	NA	NA	NA	NA
gnl.UG.Ssc.S35171841	11	23175675	6210518-23175675	OD	NA	4.97534	4.81348	1.00896	5.59335	-0.0216949	0.498645	0.4075	5.77009	4.46906	NA	NA	NA	NA	COG3
gnl.UG.Ssc.S19545856	6	70499806	70499806-72057699	OD	NA	4.9751	5.42474	1.7372	2.71009	0.366315	0.451562	0.3294	5.79054	4.48951	NA	NA	NA	NA	ROBO2
gnl.UG.Ssc.S23759053	18	48297064	48297064-48299782	OD	trans	4.97414	5.16204	1.43401	5.02383	-0.126059	0.391435	0.4995	5.79062	4.48959	1	216590125	216628178	ENSSSCG00000026382	NA
gnl.UG.Ssc.S23765150	11	67548214	66909468-67548214	OD	NA	4.97319	4.67301	0.833828	4.34405	-0.268693	-0.638597	0.1867	5.78777	4.48674	NA	NA	NA	NA	UBR3
gnl.UG.Ssc.S18549571	13	3477201	3477201-3477201	CD	NA	4.97283	5.27436	1.56636	1.28094	0.465756	0.492145	0.2963	5.78879	4.48776	NA	NA	NA	NA	NA
gnl.UG.Ssc.S19546263	13	212011618	88939-212011618	OD	trans	4.97232	4.55935	0.682915	5.05251	-0.0923568	-0.475746	0.301	5.79023	4.4892	12	62666981	62683150	ENSSSCG00000018045	ULK2
PBL01_0100_E01	4	16335905	11244171-40169245	OD	trans	4.97022	4.63801	0.791351	5.03808	0.08948	-0.410101	0.4975	5.78561	4.48458	13	37647229	37652020	ENSSSCG00000011436	TLR9
gnl.UG.Ssc.S35170611	10	63522352	63522352-65761962	OD	trans	4.96741	4.50348	0.611225	2.02758	-0.390968	-0.495633	0.2876	5.79058	4.48955	14	53659842	53683337	ENSSSCG00000010083	PPIL2
gnl.UG.Ssc.S50206518	10	67899772	62865154-67899772	OD	trans	4.96671	5.62835	1.97659	3.51792	-0.249458	-0.442383	0.4085	5.78177	4.48074	8	32268563	32303388	ENSSSCG00000026297	KLB
gnl.UG.Ssc.S39967171	9	92884178	80149730-107057752	OD	trans	4.9661	5.02912	1.28495	5.126	-0.140685	0.397483	0.4706	5.78335	4.48232	2	121512388	121522935	ENSSSCG00000026230	NA
gnl.UG.Ssc.S23212498	10	2037802	2037802-24331292	OD	trans	4.96578	4.72458	0.910262	5.28228	0.0859356	0.461476	0.3415	5.79062	4.48959	13	38028635	38036078	ENSSSCG00000011448	GLT8D1
gnl.UG.Ssc.S18546817	12	55012314	49891882-55012314	OD	trans	4.96398	4.59596	0.743408	4.91782	-0.0993881	-0.407801	0.4731	5.78839	4.48736	5	18846917	18857897	ENSSSCG00000000258	NA
ADR01_0034_D01	3	3804843	1985947-4806258	OD	NA	4.96392	4.87144	1.09657	5.66785	-0.00190577	-0.43711	0.2935	5.78837	4.48734	NA	NA	NA	NA	IGF1R
gnl.UG.Ssc.S35171037	7	31412707	23206164-98604384	OD	trans	4.96327	5.33437	1.64649	6.02754	0.0627667	-0.411778	0.367	5.79062	4.48959	2	76659058	76661492	ENSSSCG00000022689	GADD45B
gnl.UG.Ssc.S40146828	9	3739147	2815486-3739147	CD	NA	4.96298	29.12	26.0761	24.2021	0.596127	-0.534698	0.4432	5.78293	4.4819	NA	NA	NA	NA	NA
gnl.UG.Ssc.S32877391	13	14983604	14983604-216093269	OD	trans	4.96245	4.57337	0.714861	4.4349	-0.137603	-0.417769	0.4332	5.78871	4.48768	17	52270043	52296713	ENSSSCG00000007371	HNF4A
gnl.UG.Ssc.S17511420	16	49083460	43534471-64699567	OD	NA	4.96205	4.63135	0.793505	2.75457	0.269493	0.454153	0.3194	5.79062	4.48959	NA	NA	NA	NA	CGNL1
gnl.UG.Ssc.S26716643	6	125398436	93137955-133885460	OD	NA	4.95877	5.46882	1.80473	6.09779	0.0980732	0.584341	0.2259	5.78385	4.48282	NA	NA	NA	NA	NA
LVRM1_0105_G11	6	60723653	44136493-70684749	OD	NA	4.95664	4.79003	1.00428	4.51537	0.170188	0.400732	0.4751	5.79062	4.48959	NA	NA	NA	NA	NA
gnl.UG.Ssc.S35174099	1	9291066	8726913-9291066	OD	NA	4.95571	4.89321	1.13122	4.80673	0.27286	0.749812	0.1856	5.77198	4.47095	NA	NA	NA	NA	NA
gnl.UG.Ssc.S46878463	10	20761126	12907670-26170245	OD	trans	4.95478	4.70629	0.900066	2.79348	0.295245	0.415708	0.3512	5.78889	4.48786	7	43248740	43249774	ENSSSCG00000026741	TBCC
gnl.UG.Ssc.S23763688	15	87158983	54750365-136703690	OD	trans	4.95357	4.68795	0.875044	4.21239	0.195899	0.520338	0.4587	5.76149	4.46046	1	181453614	181458386	ENSSSCG00000030311	NA
gnl.UG.Ssc.S35172885	1	3008501	3008501-309125803	OD	NA	4.95012	4.56085	0.714132	5.34359	-0.000214181	-0.434721	0.3318	5.79062	4.48959	NA	NA	NA	NA	TK2
gnl.UG.Ssc.S46876424	7	111972610	111972610-126934566	OD	trans	4.94976	4.95608	1.21645	4.58473	-0.145459	-0.402504	0.471	5.79034	4.48931	14	21313204	21329154	ENSSSCG00000009711	C4orf27
gnl.UG.Ssc.S29982928	9	144617825	18519025-144617825	OD	NA	4.9478	4.48995	0.615011	5.24876	0.0268116	-0.505946	0.3821	5.76196	4.46093	NA	NA	NA	NA	C1orf101
gnl.UG.Ssc.S18359623	16	82591060	82591060-82591060	OD	trans	4.94744	4.55755	0.713125	4.10656	0.26062	0.581332	0.2289	5.79062	4.48959	1	303170034	303176319	ENSSSCG00000005661	ENDOG
gnl.UG.Ssc.S46879564	5	13000041	12556599-30398470	OD	trans	4.94613	4.75444	0.972134	1.82475	-0.425725	-0.533981	0.2468	5.79062	4.48959	4	42100691	42166447	ENSSSCG00000006084	MTDH
gnl.UG.Ssc.S18379244	8	140966269	138331945-143633633	OD	NA	4.94604	4.54762	0.700129	5.18572	0.0687382	0.486743	0.3383	5.77851	4.47748	NA	NA	NA	NA	NA
gnl.UG.Ssc.S18547542	7	125596354	9444813-125596354	CD	trans	4.94526	4.53211	0.681074	0.841714	0.689468	0.771662	0.1788	5.79062	4.48959	3	74991443	74997663	ENSSSCG00000008317	TEX261
gnl.UG.Ssc.S35164290	13	205804998	204285777-207461182	OD	trans	4.94512	6.61263	3.08118	6.74638	0.119901	-0.412703	0.3403	5.79062	4.48959	15	144908676	144973706	ENSSSCG00000016262	SP140
OVRM1_0130_H09	7	22626219	992405-24848207	OD	trans	4.94258	4.58241	0.751617	4.39177	0.166241	0.449754	0.4318	5.77661	4.47558	2	73822610	73904874	ENSSSCG00000013522	SAFB
gnl.UG.Ssc.S35173667	8	29396595	24319267-113305503	OD	trans	4.94199	4.55843	0.721142	5.28113	-0.0371493	-0.452062	0.3541	5.78852	4.48749	9	119559912	119575517	ENSSSCG00000024028	STARD3NL
gnl.UG.Ssc.S35166492	4	120344002	43135362-120344002	OD	trans	4.94169	4.68135	0.884263	2.33954	0.39968	0.556774	0.2121	5.79062	4.48959	1	140842956	140861814	ENSSSCG00000004672	GATM
gnl.UG.Ssc.S29974909	15	104399314	62087615-139711160	OD	NA	4.94142	4.57297	0.737166	5.03988	0.133657	0.64712	0.2876	5.75165	4.45062	NA	NA	NA	NA	NA
gnl.UG.Ssc.S23213279	4	134576114	9309658-136303222	CD	trans	4.94109	4.90725	1.16357	1.8934	0.528848	0.621156	0.2587	5.74448	4.44345	2	11088778	11093513	ENSSSCG00000013118	MRPL16
gnl.UG.Ssc.S35170060	12	27837406	27837406-27837406	CD	trans	4.94051	4.67015	0.871247	1.29832	0.495433	0.586364	0.2567	5.79062	4.48959	2	71672158	71688206	ENSSSCG00000013591	TIMM44
gnl.UG.Ssc.S40210043	8	18382265	18382265-18689159	OD	NA	4.94043	4.57185	0.739897	3.19456	-0.2729	-0.531432	0.263	5.77596	4.47493	NA	NA	NA	NA	SLC16A4
gnl.UG.Ssc.S29987721	3	28916185	28894017-29125205	PD	trans	4.9403	39.7346	36.7979	12.7074	-1.12712	0.329705	0.3164	5.78634	4.48531	JH118989.1	2829	4185	ENSSSCG00000028792	NA
gnl.UG.Ssc.S6077867	6	103615504	13679250-103720505	OD	NA	4.93973	4.6115	0.795458	2.8068	-0.265041	-0.450717	0.3373	5.79062	4.48959	NA	NA	NA	NA	NA
gnl.UG.Ssc.S40206359	11	80795537	60224450-82445870	OD	NA	4.93954	4.55289	0.71706	4.44372	-0.211727	-0.553878	0.2234	5.79062	4.48959	NA	NA	NA	NA	IGSF11
gnl.UG.Ssc.S35169631	12	34296804	23050200-34296804	OD	trans	4.93936	4.58573	0.761615	5.27562	-0.0505164	0.408455	0.4294	5.79062	4.48959	6	68819772	68872499	ENSSSCG00000021026	TMEM51
gnl.UG.Ssc.S50197416	8	139248288	139248288-139469250	OD	NA	4.9389	4.68902	0.894925	5.47946	0.00493509	0.510281	0.3612	5.76812	4.46709	NA	NA	NA	NA	MRPL23
gnl.UG.Ssc.S40578409	8	68852606	33209162-93915617	OD	NA	4.93877	6.094	2.52374	6.54113	0.12415	-0.422903	0.3527	5.7905	4.48947	NA	NA	NA	NA	NA
gnl.UG.Ssc.S39954331	11	66764035	66764035-66764035	OD	NA	4.93863	4.60702	0.789461	2.447	-0.338637	-0.524907	0.3279	5.77815	4.47712	NA	NA	NA	NA	NA
gnl.UG.Ssc.S23697886	2	22996263	20051590-22996263	OD	trans	4.93799	4.60667	0.786272	3.96282	-0.231969	-0.568522	0.3985	5.74195	4.44092	10	13487025	13583457	ENSSSCG00000010834	MIA3
gnl.UG.Ssc.S6039261	13	176203572	173078781-190512401	OD	trans	4.93684	4.67929	0.887604	4.67245	0.131784	0.403307	0.4587	5.79062	4.48959	6	138764544	138851088	ENSSSCG00000023243	NFIA
gnl.UG.Ssc.S39835794	18	14281312	11121298-14281312	OD	NA	4.93663	4.62156	0.812478	5.38361	-0.0235707	-0.432116	0.3373	5.78904	4.48801	NA	NA	NA	NA	NA
gnl.UG.Ssc.S18295863	1	301699159	249903820-315187351	OD	trans	4.93502	4.71145	0.930936	4.44186	0.155168	0.405169	0.4351	5.79062	4.48959	7	36141606	36215260	ENSSSCG00000001539	PPARD
gnl.UG.Ssc.S40146297	7	118320911	92252007-118320911	OD	NA	4.9339	5.52336	1.89402	6.2654	0.046568	-0.432891	0.3866	5.78916	4.48813	NA	NA	NA	NA	NA
gnl.UG.Ssc.S35167694	10	64907590	13154093-69820079	OD	trans	4.93307	4.47513	0.613324	5.04112	0.0951319	0.573368	0.3701	5.75694	4.45591	12	287866	410910	ENSSSCG00000017136	TBCD
gnl.UG.Ssc.S18359780	7	12871039	12710295-119018157	OD	trans	4.93195	4.81736	1.06769	1.81756	0.370368	0.508281	0.2648	5.79062	4.48959	2	6524030	6536326	ENSSSCG00000013021	SF1
gnl.UG.Ssc.S17513098	4	33345191	26379996-43471545	OD	trans	4.92984	4.84205	1.10071	5.31178	-0.118523	-0.549135	0.2333	5.79062	4.48959	15	117425964	117597333	ENSSSCG00000016113	BMPR2
gnl.UG.Ssc.S18354245	15	143233521	143233521-143233521	OD	NA	4.9297	4.78232	1.02512	5.2732	0.124516	0.605842	0.2208	5.7738	4.47277	NA	NA	NA	NA	C5orf30
gnl.UG.Ssc.S23698821	15	50917748	9546542-144330385	OD	NA	4.92858	4.5006	0.659451	3.99319	0.188352	0.399365	0.4299	5.79059	4.48956	NA	NA	NA	NA	NA
ITT01_0078_E08	15	124077708	124077708-131561732	OD	NA	4.92616	4.52406	0.692456	4.84052	-0.106855	-0.474819	0.4915	5.76787	4.46684	NA	NA	NA	NA	PPIAL4A
gnl.UG.Ssc.S35169178	10	28598836	6576506-38220149	OD	trans	4.92543	4.76206	1.0066	3.36935	0.27365	0.376135	0.3491	5.79062	4.48959	12	23993278	23997741	ENSSSCG00000017523	PNPO
gnl.UG.Ssc.S35173704	5	30252056	27814032-58178196	CD	trans	4.92429	5.02224	1.32446	0.830657	-0.591618	-0.655368	0.2413	5.78382	4.48279	3	7576744	7579011	ENSSSCG00000007656	PILRB
gnl.UG.Ssc.S35169504	15	53632632	17384464-152270826	OD	NA	4.92396	4.98522	1.28115	2.38071	0.357249	0.47077	0.3645	5.79062	4.48959	NA	NA	NA	NA	TUBB
gnl.UG.Ssc.S40083496	16	67321433	60737946-72209491	OD	NA	4.9225	4.73028	0.967439	4.28015	-0.376913	-0.816842	0.1895	5.76461	4.46358	NA	NA	NA	NA	NA
gnl.UG.Ssc.S35173977	14	11711730	435561-70279309	OD	trans	4.92048	4.49004	0.655319	5.06807	-0.0626152	0.397641	0.4913	5.78993	4.4889	16	46526345	46572331	ENSSSCG00000029340	SREK1IP1
gnl.UG.Ssc.S26406052	4	42900658	25483376-42900658	OD	trans	4.92041	4.88517	1.16095	2.85351	-0.348574	-0.571543	0.3585	5.75528	4.45425	14	7339641	7357993	ENSSSCG00000009628	KIAA1967
gnl.UG.Ssc.S18354196	4	21660210	21180738-22811862	OD	NA	4.91957	4.46936	0.623119	2.79711	0.332133	0.621635	0.2896	5.75222	4.45119	NA	NA	NA	NA	NA
gnl.UG.Ssc.S35171970	6	144900841	142332173-148488021	OD	trans	4.91854	5.27415	1.62636	4.83622	-0.147224	-0.385319	0.497	5.79062	4.48959	11	15968893	16003081	ENSSSCG00000009376	VPS36
gnl.UG.Ssc.S20116728	14	120986865	114848572-142411491	OD	trans	4.91663	5.01825	1.32898	4.42056	-0.183823	-0.39166	0.4393	5.79062	4.48959	13	160478687	160518107	ENSSSCG00000011942	CD47
gnl.UG.Ssc.S20116728	4	63864176	63864176-137076092	OD	trans	4.91663	5.01825	1.32898	4.42056	-0.183823	-0.39166	0.4393	5.79062	4.48959	13	160478687	160518107	ENSSSCG00000011942	CD47
gnl.UG.Ssc.S23757659	6	6150222	4472594-135815108	OD	NA	4.91648	5.06008	1.37839	4.82029	0.137418	-0.403245	0.4925	5.78532	4.48429	NA	NA	NA	NA	SFRS11
LVRM1_0143_H02	5	83011120	83011120-83011120	CD	trans	4.91605	5.41323	1.78847	1.4118	-0.472311	-0.486572	0.3129	5.79062	4.48959	12	55011104	55013184	ENSSSCG00000028725	TMEM102
gnl.UG.Ssc.S6076282	7	18267598	14380504-52587993	OD	trans	4.91594	4.75981	1.01403	4.51451	-0.303845	-0.718407	0.2045	5.77898	4.47795	13	98089279	98228641	ENSSSCG00000027459	ANKUB1
TCH01_0059_F12	11	28404924	24616066-52717591	CD	trans	4.91563	4.53161	0.718571	0.852575	-0.696885	-0.780826	0.192	5.78534	4.48431	12	49280818	49289207	ENSSSCG00000017810	FAM57A
gnl.UG.Ssc.S43509700	14	18648176	13883511-20601368	OD	trans	4.91553	4.70771	0.947387	4.80051	-0.149526	-0.471645	0.4889	5.76545	4.46442	17	64328292	64338822	ENSSSCG00000007499	TFAP2C
gnl.UG.Ssc.S46880725	16	73869593	906750-86875355	OD	trans	4.9153	4.60431	0.814465	5.38995	-0.00631101	0.488998	0.4174	5.77188	4.47085	1	175775174	175816627	ENSSSCG00000025744	KDSR
gnl.UG.Ssc.S23697463	4	123838086	4785431-123838086	OD	trans	4.91445	4.57046	0.773009	2.18865	-0.338607	-0.513398	0.2313	5.79045	4.48942	17	35137342	35149722	ENSSSCG00000022124	NA
gnl.UG.Ssc.S34516522	6	107636219	30633609-120574619	OD	trans	4.91411	4.88783	1.17496	4.58055	0.15168	0.389535	0.4636	5.78895	4.48792	15	73887125	73938661	ENSSSCG00000015883	42801
gnl.UG.Ssc.S18270065	8	138999549	138999549-139248288	OD	trans	4.91181	5.52421	1.91887	6.33274	-0.0214977	-0.482205	0.2739	5.79026	4.48923	13	49908408	49965712	ENSSSCG00000011493	ATXN7
gnl.UG.Ssc.S40475010	13	14552256	4324490-15205417	OD	NA	4.911	4.59876	0.814537	2.53428	0.322163	0.506232	0.2597	5.79007	4.48904	NA	NA	NA	NA	TACC1
gnl.UG.Ssc.S40110683	14	9258116	9258116-9258116	OD	trans	4.91062	6.04016	2.49418	3.54745	-0.295619	-0.413074	0.4423	5.79062	4.48959	14	43959350	43986982	ENSSSCG00000009934	KCTD10
gnl.UG.Ssc.S40527869	7	23022559	20608125-96278737	OD	trans	4.91021	4.64063	0.870328	5.40417	-0.0243579	-0.446257	0.3463	5.78789	4.48686	2	69631014	69642713	ENSSSCG00000023667	NA
LVRM1_0206_C08	5	35335734	35335734-108606349	OD	trans	4.90973	4.73138	0.984305	4.89553	0.14342	0.493284	0.4851	5.76607	4.46504	7	3154140	3155711	ENSSSCG00000000997	PPP1R3G
gnl.UG.Ssc.S40082795	1	98564209	98564209-115707215	OD	NA	4.90935	4.48457	0.657657	2.57488	0.429737	0.635147	0.3333	5.74954	4.44851	NA	NA	NA	NA	NA
gnl.UG.Ssc.S18360014	7	6752216	4668767-6752216	OD	trans	4.90789	5.17967	1.52865	5.08818	-0.142823	0.392509	0.4679	5.79059	4.48956	5	55411431	55448631	ENSSSCG00000021998	NA
gnl.UG.Ssc.S40228607	5	49610372	49610372-89645922	OD	NA	4.90721	4.55625	0.760426	5.34029	0.00639022	0.506965	0.4169	5.76732	4.46629	NA	NA	NA	NA	TERF2
LVRM1_0204_D05	17	21361320	21320339-28251611	OD	NA	4.90623	4.60707	0.831674	5.30395	0.0567673	0.432137	0.2997	5.79062	4.48959	NA	NA	NA	NA	SART3
gnl.UG.Ssc.S35168551	1	31711533	31711533-35387799	PD	trans	4.90462	17.5447	14.4087	8.9487	-0.604967	0.345051	0.394	5.79062	4.48959	GL894914.1	7964	23617	ENSSSCG00000023457	NA
gnl.UG.Ssc.S19540262	7	743840	743840-69717997	OD	NA	4.90276	4.51451	0.712482	3.98984	0.179045	0.390991	0.3851	5.7891	4.48807	NA	NA	NA	NA	NA
gnl.UG.Ssc.S31118594	2	133845896	3763803-135018859	OD	NA	4.90272	4.6421	0.877196	4.9831	-0.18039	-0.698794	0.2565	5.74882	4.44779	NA	NA	NA	NA	NA
gnl.UG.Ssc.S23699941	2	138103597	111809663-138103597	CD	NA	4.90137	4.89231	1.19528	0.724871	0.60062	0.660215	0.2015	5.79023	4.4892	NA	NA	NA	NA	NA
gnl.UG.Ssc.S18383278	11	80504007	14824010-80504007	OD	NA	4.90111	4.67784	0.929113	5.22528	0.0711733	-0.410035	0.4536	5.78689	4.48586	NA	NA	NA	NA	USP44
gnl.UG.Ssc.S50179134	6	94442844	62229667-121120053	OD	trans	4.90079	5.3661	1.75133	5.70473	-0.122814	0.396405	0.4029	5.79051	4.48948	6	47282660	47285470	ENSSSCG00000003087	NA
gnl.UG.Ssc.S39892248	4	123057363	123057363-123057363	OD	NA	4.89987	4.6231	0.860588	5.33834	0.0443594	0.443579	0.3267	5.79062	4.48959	NA	NA	NA	NA	NA
gnl.UG.Ssc.S18555356	10	51812251	51812251-77623992	OD	trans	4.89795	4.65691	0.906568	5.25785	-0.058999	0.393341	0.4199	5.79048	4.48945	GL894017.2	230	20510	ENSSSCG00000025780	HMGXB4
gnl.UG.Ssc.S46879482	5	3844970	3398453-3844970	PD	cis	4.8975	38.8601	35.9585	1.13253	1.09491	0.358911	0.3713	5.78896	4.48793	5	4336774	4347697	ENSSSCG00000000061	PMM1
gnl.UG.Ssc.S35164564	15	152270826	35839572-152270826	OD	trans	4.89739	4.7832	1.06632	2.04146	-0.332987	-0.471744	0.3222	5.79062	4.48959	GL892292.1	21	3785	ENSSSCG00000025719	ANAPC11
gnl.UG.Ssc.S46876804	3	132433885	131786847-141625973	OD	trans	4.89649	5.02401	1.35867	5.69261	0.0685238	0.469138	0.3025	5.79062	4.48959	14	79052525	79087956	ENSSSCG00000010261	PPA1
gnl.UG.Ssc.S31112392	7	8003501	7800516-90557027	OD	trans	4.89574	4.54916	0.765903	5.29708	0.0314989	-0.479501	0.3677	5.7677	4.46667	12	1196639	1251035	ENSSSCG00000023045	BAHCC1
gnl.UG.Ssc.S26724538	9	2748888	2748888-91008560	CD	NA	4.89389	4.69248	0.956874	1.1374	0.505515	0.593933	0.2249	5.79059	4.48956	NA	NA	NA	NA	NA
gnl.UG.Ssc.S40570043	4	111730747	107959349-111730747	OD	NA	4.89364	5.10842	1.46134	5.43283	-0.148753	-0.546078	0.2647	5.79062	4.48959	NA	NA	NA	NA	REV3L
gnl.UG.Ssc.S19541206	3	112989158	112989158-112989158	OD	NA	4.89362	4.5258	0.739749	2.4925	-0.329006	-0.476792	0.2912	5.79057	4.48954	NA	NA	NA	NA	PPM1H
gnl.UG.Ssc.S35166407	6	112881188	88881333-113782584	CD	NA	4.89253	4.78782	1.07724	1.04581	-0.552476	-0.641622	0.2346	5.78601	4.48498	NA	NA	NA	NA	CCDC92
gnl.UG.Ssc.S46878686	7	78802831	76111756-80985441	PD	cis	4.89247	26.4789	23.474	5.35127	-0.978792	0.298252	0.4632	5.78613	4.4851	7	80227590	80243075	ENSSSCG00000001988	ADCY4
gnl.UG.Ssc.S39995010	16	52439349	36203828-59182785	OD	trans	4.89214	4.88129	1.19061	2.52464	-0.339321	-0.528015	0.3408	5.77028	4.46925	5	65936377	65956837	ENSSSCG00000025252	PEX5
gnl.UG.Ssc.S39863855	14	25583031	12929926-141773130	OD	NA	4.89127	4.50357	0.712694	2.67039	0.365383	0.474247	0.2829	5.79062	4.48959	NA	NA	NA	NA	NA
gnl.UG.Ssc.S19546683	1	303967546	22774695-306495152	OD	NA	4.89015	5.01583	1.3527	4.66928	-0.190568	-0.505939	0.4847	5.7508	4.44977	NA	NA	NA	NA	NA
gnl.UG.Ssc.S40479242	11	31989556	20768982-79884240	OD	NA	4.89013	5.09372	1.44804	5.27552	-0.108149	0.386594	0.4592	5.79062	4.48959	NA	NA	NA	NA	NA
gnl.UG.Ssc.S46879671	4	66316055	44003320-89395346	OD	NA	4.88809	4.85173	1.16138	5.51463	-0.0780016	-0.514126	0.2605	5.79062	4.48959	NA	NA	NA	NA	DCAF6
gnl.UG.Ssc.S35166799	10	33287874	21029627-37984810	OD	NA	4.8878	4.64538	0.904241	5.42495	0.012385	-0.407434	0.3924	5.79062	4.48959	NA	NA	NA	NA	SKP1
gnl.UG.Ssc.S46877485	6	145457494	109405659-145457494	OD	trans	4.88329	5.53737	1.96329	6.3474	-0.024712	-0.551593	0.2587	5.77241	4.47138	13	73241260	73254079	ENSSSCG00000011556	IL17RE
ADR01_0047_F06	8	29396595	22767748-29396595	OD	NA	4.88308	4.86266	1.18052	3.32693	-0.252959	-0.418959	0.3541	5.79062	4.48959	NA	NA	NA	NA	MAD2L2
MLN01_0088_A06	4	123489494	118751724-127676331	OD	trans	4.88296	4.79955	1.10198	3.5342	0.29147	0.438905	0.3522	5.77427	4.47324	15	53840783	53852536	ENSSSCG00000015801	TLR3
gnl.UG.Ssc.S19538000	15	93955844	74154650-153724249	OD	NA	4.88105	4.53626	0.767933	4.88892	0.150479	0.586812	0.2517	5.77382	4.47279	NA	NA	NA	NA	KIAA1033
gnl.UG.Ssc.S46880686	5	24769365	23002609-60978291	OD	trans	4.87985	4.97787	1.3205	5.31987	0.176155	0.661259	0.2458	5.7672	4.46617	1	126383470	126393930	ENSSSCG00000030605	POLR2M
gnl.UG.Ssc.S40586335	10	52134658	51681375-62181301	OD	NA	4.87966	4.56363	0.808032	2.86691	0.251972	0.44734	0.3084	5.79062	4.48959	NA	NA	NA	NA	PGPEP1
gnl.UG.Ssc.S22282135	7	95834078	72908503-125943001	OD	NA	4.87957	4.59277	0.846343	5.29182	0.050492	0.448658	0.3502	5.79059	4.48956	NA	NA	NA	NA	TRPM2
gnl.UG.Ssc.S35172182	3	50180162	14862033-58257265	OD	trans	4.8785	4.82545	1.14047	4.49005	-0.315853	-0.705752	0.1707	5.79062	4.48959	12	274516	287165	ENSSSCG00000017131	FN3K
THY01_0091_F12	15	17589247	10038766-137832940	OD	trans	4.87797	4.55894	0.80397	4.05218	0.314965	0.658285	0.2074	5.79062	4.48959	10	19918406	19928777	ENSSSCG00000010877	HNRNPU
gnl.UG.Ssc.S17513694	14	106744337	82633976-106744337	OD	NA	4.87796	5.00792	1.36049	5.76757	-0.0376769	0.43286	0.3413	5.79057	4.48954	NA	NA	NA	NA	PNKD
gnl.UG.Ssc.S35331806	9	36041037	36041037-36855280	OD	NA	4.87764	4.71547	1.00542	2.51618	0.353438	0.447346	0.2871	5.79062	4.48959	NA	NA	NA	NA	NA
gnl.UG.Ssc.S23213514	17	59640502	106110-61320613	OD	trans	4.87599	5.12484	1.50026	3.08839	0.282421	0.411855	0.3517	5.79062	4.48959	15	1931293	1950545	ENSSSCG00000028646	MMADHC
gnl.UG.Ssc.S46876343	6	139760470	131951039-156397022	OD	trans	4.87531	4.7894	1.09997	2.64916	0.277228	0.448486	0.3015	5.79026	4.48923	15	148216756	148418220	ENSSSCG00000016306	USP40
gnl.UG.Ssc.S35170993	14	10090367	10090367-144001271	OD	trans	4.87411	4.91442	1.25339	5.23537	0.0951736	-0.38878	0.4839	5.79061	4.48958	10	70943162	70964953	ENSSSCG00000011134	RBM17
gnl.UG.Ssc.S40175697	4	10124680	6625748-10124680	OD	trans	4.87378	5.16873	1.55296	3.8123	0.255319	0.451117	0.4005	5.78084	4.47981	14	144096064	144108956	ENSSSCG00000023865	NA
gnl.UG.Ssc.S39972464	15	135400109	37399227-138566999	OD	trans	4.87349	4.77513	1.0844	3.30796	0.215595	0.428462	0.3651	5.79061	4.48958	3	7359855	7364060	ENSSSCG00000007647	C7orf43
gnl.UG.Ssc.S40317580	4	138235493	77577579-138629077	OD	NA	4.87334	4.51285	0.747352	4.80221	-0.170141	-0.570811	0.2358	5.78001	4.47898	NA	NA	NA	NA	NA
gnl.UG.Ssc.S18552362	8	93148065	93148065-135150178	OD	trans	4.8732	5.3697	1.78551	4.20818	0.200342	0.390262	0.4751	5.79062	4.48959	8	128097096	128129034	ENSSSCG00000009170	BANK1
gnl.UG.Ssc.S50200203	2	6331738	2992926-9098547	OD	NA	4.87247	5.1229	1.5015	5.91579	0.0218581	0.492163	0.2697	5.78536	4.48433	NA	NA	NA	NA	NA
gnl.UG.Ssc.S40583885	4	39536242	39536242-75590861	OD	NA	4.87111	4.54829	0.798488	5.2854	0.0343857	-0.415991	0.481	5.79062	4.48959	NA	NA	NA	NA	NFKB1
gnl.UG.Ssc.S40551312	14	4831260	2789202-5527812	OD	NA	4.87011	5.08804	1.46227	1.66925	-0.428745	-0.567552	0.2752	5.7724	4.47137	NA	NA	NA	NA	DCAF17
gnl.UG.Ssc.S35168608	17	35923016	33587943-35923016	OD	trans	4.8701	5.14289	1.52784	5.94747	0.00958798	0.453487	0.3065	5.79029	4.48926	4	100437382	100460436	ENSSSCG00000006452	CD1E
gnl.UG.Ssc.S18554789	10	39345211	13301928-46866232	OD	NA	4.86934	4.61459	0.887293	3.2111	0.255943	0.43159	0.3266	5.79044	4.48941	NA	NA	NA	NA	SLC27A4
THY01_0082_H07	1	281901852	93730143-281901852	OD	NA	4.86884	4.7218	1.0235	4.45917	0.313756	0.702319	0.2095	5.78645	4.48542	NA	NA	NA	NA	NA
gnl.UG.Ssc.S39954194	11	45049289	3416038-45992991	OD	NA	4.86834	4.4711	0.694546	2.21129	-0.403559	-0.617297	0.3088	5.76045	4.45942	NA	NA	NA	NA	PDSS2
gnl.UG.Ssc.S23767485	18	52196980	49083125-54194183	OD	trans	4.86778	4.68536	0.979402	2.48217	-0.296528	-0.459651	0.2716	5.79062	4.48959	6	51672742	51688479	ENSSSCG00000003229	ETFB
gnl.UG.Ssc.S18547537	3	105775808	70398391-112768775	OD	NA	4.86709	5.38703	1.81179	3.09493	-0.286468	-0.413322	0.3676	5.79062	4.48959	NA	NA	NA	NA	NA
gnl.UG.Ssc.S26723193	18	38620060	38121218-41470083	OD	NA	4.86707	5.92522	2.4134	6.74484	-0.0280368	-0.528198	0.2338	5.78933	4.4883	NA	NA	NA	NA	NA
gnl.UG.Ssc.S18361152	12	4174208	4174208-9585899	OD	NA	4.86618	4.8784	1.21896	5.6607	0.0195081	0.438116	0.3741	5.78919	4.48816	NA	NA	NA	NA	NA
gnl.UG.Ssc.S35171216	4	22978568	7338341-25949471	OD	NA	4.86615	4.64625	0.931785	4.73125	-0.117654	-0.390513	0.4985	5.79062	4.48959	NA	NA	NA	NA	CALML3
gnl.UG.Ssc.S39987079	3	86312067	21495074-86312067	CD	trans	4.86474	5.2193	1.62236	0.96178	0.521336	0.573799	0.2323	5.79062	4.48959	15	145450297	145460228	ENSSSCG00000016270	NA
gnl.UG.Ssc.S35169857	14	94914029	8929033-105743632	OD	trans	4.86434	4.74563	1.05888	2.04857	-0.360155	-0.490793	0.2632	5.79062	4.48959	13	38039440	38041636	ENSSSCG00000011447	SPCS1
gnl.UG.Ssc.S18301441	1	234059149	72154478-285026326	OD	NA	4.86395	4.57073	0.8369	5.08435	-0.0890364	-0.477444	0.291	5.78933	4.4883	NA	NA	NA	NA	NA
OVRM1_0097_C05	3	63326757	19921287-66740895	OD	trans	4.86384	4.7113	1.01672	2.9712	-0.235697	-0.424517	0.3498	5.79062	4.48959	14	64061484	64073552	ENSSSCG00000010179	ARV1
gnl.UG.Ssc.S35170016	11	45788962	11870573-46441171	OD	trans	4.85991	4.90895	1.26113	5.38891	0.0944582	-0.472739	0.4398	5.76824	4.46721	GL896392.1	2913	4268	ENSSSCG00000023042	FAM110D
gnl.UG.Ssc.S31115115	2	7026232	3571211-10286572	OD	NA	4.85815	4.84426	1.18709	4.7093	-0.124829	-0.383736	0.495	5.79062	4.48959	NA	NA	NA	NA	GATAD2B
THY01_0054_B09	2	154327810	154327810-154327810	CD	trans	4.85378	5.59476	2.06059	2.10508	0.391341	0.451297	0.3383	5.79062	4.48959	3	40892304	40898426	ENSSSCG00000007982	MPG
MLN01_0079_C09	14	142055221	136847227-145945750	OD	NA	4.8535	4.61506	0.907356	4.55036	-0.201426	-0.543985	0.2398	5.79062	4.48959	NA	NA	NA	NA	MTHFS
gnl.UG.Ssc.S39892248	2	113417117	113417117-118808492	OD	NA	4.85251	5.86641	2.36394	6.60397	0.053741	-0.451003	0.3303	5.79062	4.48959	NA	NA	NA	NA	NA
gnl.UG.Ssc.S46881054	4	17055319	16335905-39376756	OD	NA	4.85232	4.79172	1.12939	5.45557	0.0545282	-0.420499	0.4124	5.78623	4.4852	NA	NA	NA	NA	UGCG
gnl.UG.Ssc.S23776821	5	97513534	97513534-97513534	CD	NA	4.85135	5.16984	1.57993	0.17169	-0.777471	-0.751749	0.195	5.79054	4.48951	NA	NA	NA	NA	IDS
gnl.UG.Ssc.S46877453	5	52812604	52812604-82345818	OD	trans	4.85027	4.95326	1.32699	5.68645	-0.0486444	-0.435244	0.3045	5.78978	4.48875	14	3957342	4012424	ENSSSCG00000009594	SPTLC1
LVR01_0063_A05	1	256372239	215165889-256372239	OD	trans	4.84791	5.06902	1.46636	5.59142	-0.0833292	0.39813	0.4144	5.79062	4.48959	3	118796212	118823340	ENSSSCG00000028672	GCKR
gnl.UG.Ssc.S35171435	1	34711558	34711558-34711558	PD	cis	4.84698	36.9846	34.1154	11.8832	-0.907637	0.325429	0.3498	5.79062	4.48959	1	34523097	34543521	ENSSSCG00000004181	VNN1
gnl.UG.Ssc.S35169678	9	135620032	29932430-135620032	CD	NA	4.8456	5.05543	1.45294	1.08654	0.503745	0.549428	0.2721	5.78959	4.48856	NA	NA	NA	NA	NA
THY01_0100_E01	10	21312169	19458021-27556496	CD	trans	4.84545	5.38187	1.82951	1.04533	-0.481241	-0.526769	0.2532	5.79059	4.48956	13	217075879	217081661	ENSSSCG00000024500	C21orf2
gnl.UG.Ssc.S35166688	13	180057818	27858187-192635701	OD	NA	4.84423	4.64183	0.949274	3.99761	-0.23862	-0.532603	0.4466	5.75685	4.45582	NA	NA	NA	NA	NA
gnl.UG.Ssc.S26721796	7	13785020	10506638-20684539	CD	trans	4.84338	5.65055	2.13332	0.600989	-0.610122	-0.652777	0.169	5.77988	4.47885	1	64791796	64811376	ENSSSCG00000004331	CASP8AP2
LVRM1_0039_E02	8	86414589	27073244-102887332	OD	trans	4.84285	4.88669	1.25528	2.73684	0.283965	0.458636	0.3682	5.7827	4.48167	3	40002954	40022546	ENSSSCG00000007955	CLUAP1
gnl.UG.Ssc.S35174264	2	43593418	365309-162088043	CD	trans	4.84221	4.52443	0.803033	1.4038	-0.509837	-0.607815	0.2791	5.78728	4.48625	14	54750140	54775656	ENSSSCG00000010122	CDC45
gnl.UG.Ssc.S19549273	1	9427453	5633346-284308766	OD	NA	4.84138	4.63139	0.940191	4.73228	-0.132796	0.487719	0.4876	5.76418	4.46315	NA	NA	NA	NA	PRPF8
gnl.UG.Ssc.S35169166	7	114698670	110456662-118059690	OD	trans	4.84062	4.80719	1.16236	5.49786	-0.0485142	0.411569	0.4313	5.79062	4.48959	17	5868843	5945482	ENSSSCG00000006989	MTUS1
gnl.UG.Ssc.S27877966	9	138447951	114391882-138447951	OD	trans	4.84042	4.64281	0.958642	5.399	0.0279612	0.430315	0.3368	5.79062	4.48959	17	36381690	36619079	ENSSSCG00000007153	ATRN
gnl.UG.Ssc.S35170713	8	35526849	35526849-38893637	OD	NA	4.83905	4.49444	0.766733	4.93247	-0.0938792	0.423022	0.5	5.78269	4.48166	NA	NA	NA	NA	RORA
gnl.UG.Ssc.S40416220	6	112145712	4089540-117760503	OD	NA	4.83881	4.50005	0.775279	5.11891	0.0544196	-0.398543	0.4746	5.78906	4.48803	NA	NA	NA	NA	NA
LVR01_0035_D10	1	182532412	7562715-302086585	CD	trans	4.83772	4.59314	0.898556	1.87279	0.500826	0.545496	0.2493	5.79062	4.48959	17	46838034	46868669	ENSSSCG00000028758	LBP
gnl.UG.Ssc.S35166787	16	7358991	7358991-12800313	OD	NA	4.83763	5.21578	1.64811	2.02158	0.367365	0.465675	0.2863	5.79062	4.48959	NA	NA	NA	NA	ENOPH1
OVR01_0014_B06	9	22805306	22728120-27558776	OD	trans	4.83653	5.43891	1.90379	6.23154	0.0292331	0.478531	0.2562	5.79062	4.48959	9	46899880	46901601	ENSSSCG00000015056	REXO2
gnl.UG.Ssc.S19537301	12	45034446	44721718-53288290	OD	NA	4.83638	4.59006	0.895967	5.37327	0.00494042	-0.416041	0.386	5.78835	4.48732	NA	NA	NA	NA	PELP1
gnl.UG.Ssc.S40314380	9	148943425	6308875-148943425	CD	trans	4.83551	4.57782	0.880535	0.950343	-0.648444	-0.713108	0.2159	5.78141	4.48038	12	39554707	39583472	ENSSSCG00000017682	MYO19
gnl.UG.Ssc.S35168307	9	23462479	22912328-26959168	OD	trans	4.83441	4.82536	1.19164	3.09949	0.264498	0.41767	0.3667	5.79062	4.48959	6	64657728	64669107	ENSSSCG00000003404	DFFA
gnl.UG.Ssc.S43509679	18	47104200	44927369-51864618	OD	trans	4.8333	4.72547	1.0706	4.83902	0.117541	-0.37729	0.49	5.79062	4.48959	17	65806190	65856325	ENSSSCG00000007514	VAPB
gnl.UG.Ssc.S23692876	6	37445138	37445138-147348274	OD	trans	4.83317	4.6763	1.00955	3.3017	-0.225145	-0.420679	0.3667	5.79062	4.48959	6	148091681	148269323	ENSSSCG00000021292	OSBPL9
gnl.UG.Ssc.S35174008	11	69361885	57992782-69361885	OD	NA	4.83304	4.59871	0.911435	3.0899	-0.232944	-0.421816	0.3776	5.79062	4.48959	NA	NA	NA	NA	DDX39A
gnl.UG.Ssc.S35167869	6	61116514	61116514-61116514	CD	NA	4.83088	15.5833	12.491	12.5122	-0.570297	0.61427	0.215	5.74676	4.44573	NA	NA	NA	NA	DHDH
SMG01_0014_F01	5	6772268	5777130-99228088	OD	trans	4.82992	4.5158	0.805188	3.39901	-0.245276	-0.503177	0.3645	5.77016	4.46913	14	53711336	53713076	ENSSSCG00000010087	YDJC
gnl.UG.Ssc.S18556320	10	50925088	50925088-77141165	OD	NA	4.82957	4.54449	0.845652	4.88483	0.0947381	-0.383901	0.4985	5.79062	4.48959	NA	NA	NA	NA	RGL1
gnl.UG.Ssc.S39787400	11	62034427	10641569-76943269	OD	trans	4.82788	4.68773	1.02851	2.2172	-0.397354	-0.540356	0.2926	5.77278	4.47175	7	39241001	39271606	ENSSSCG00000027778	NA
gnl.UG.Ssc.S40304693	6	14247509	14247509-14247509	CD	NA	4.82476	4.52725	0.828472	1.48099	-0.465572	-0.55263	0.2756	5.78546	4.48443	NA	NA	NA	NA	NA
gnl.UG.Ssc.S40522989	7	101524270	51710019-101524270	OD	trans	4.82433	5.00269	1.41483	5.52647	0.0896245	-0.386502	0.3847	5.79062	4.48959	15	3600	29467	ENSSSCG00000022011	NA
PBL01_0026_A01	3	138547411	29097329-138547411	OD	trans	4.82425	4.76842	1.1341	5.50038	-0.0392843	0.413313	0.4144	5.79062	4.48959	2	71180163	71225240	ENSSSCG00000013602	HNRNPM
gnl.UG.Ssc.S18384478	4	94940921	2131332-96803099	OD	trans	4.82358	4.49351	0.785832	5.14893	0.0520719	-0.403088	0.4622	5.78797	4.48694	12	47004047	47033187	ENSSSCG00000017774	FAM222B
gnl.UG.Ssc.S18556885	2	6896015	6896015-7026232	PD	cis	4.82339	44.1167	41.3295	0.479148	1.20054	0.338522	0.497	5.77859	4.47756	2	6947812	6950624	ENSSSCG00000013039	NUDT22
DCI01_0019_H03	1	208516673	92766049-230559605	OD	trans	4.82141	4.51382	0.815406	4.56113	-0.130163	-0.397544	0.4812	5.78933	4.4883	12	41061351	41063253	ENSSSCG00000017700	CCL3
gnl.UG.Ssc.S20116709	15	22476296	22476296-22476296	OD	trans	4.8206	4.73947	1.0996	1.69915	-0.515762	-0.635295	0.2774	5.75743	4.4564	13	143408460	143437991	ENSSSCG00000011848	TFRC
gnl.UG.Ssc.S40182904	7	17681682	17100569-54315259	OD	trans	4.81932	4.84398	1.23051	5.11811	0.124286	-0.442205	0.4589	5.78223	4.4812	2	5146889	5149543	ENSSSCG00000029949	CD248
gnl.UG.Ssc.S26725596	3	125625241	94910712-129313976	OD	NA	4.81786	4.48817	0.785762	4.83251	-0.0957589	0.389178	0.496	5.78674	4.48571	NA	NA	NA	NA	NA
gnl.UG.Ssc.S35330217	11	12708798	12708798-12708798	OD	trans	4.81703	4.99664	1.4157	2.80642	-0.261823	-0.433729	0.3358	5.78899	4.48796	8	697975	708656	ENSSSCG00000008687	MXD4
LVR01_0045_A01	1	292457830	292457830-292457830	OD	NA	4.81585	4.5134	0.822101	4.86406	0.147316	0.492623	0.298	5.79062	4.48959	NA	NA	NA	NA	ABCA8
gnl.UG.Ssc.S41574865	3	91317568	61739022-94469016	OD	trans	4.81514	4.90659	1.31131	5.15656	-0.186596	-0.587153	0.2214	5.78961	4.48858	13	140888272	141023097	ENSSSCG00000011825	ATP13A3
gnl.UG.Ssc.S23212849	14	132022319	12229929-132022319	OD	trans	4.81384	4.50146	0.80891	2.17989	0.395503	0.498862	0.3085	5.79062	4.48959	6	75416184	75420892	ENSSSCG00000027827	GALE
gnl.UG.Ssc.S46877661	2	147724421	28766931-150358306	OD	NA	4.81272	4.69853	1.06157	5.43561	0.0391833	-0.409834	0.3841	5.79062	4.48959	NA	NA	NA	NA	FNDC3B
DCI01_0066_C05	3	24602938	24602938-26704812	PD	trans	4.8127	22.82	19.8486	12.175	-0.618344	0.36628	0.3831	5.79062	4.48959	GL894597.1	100542	110343	ENSSSCG00000025281	ARL6IP1
gnl.UG.Ssc.S40162503	6	138786769	138786769-138786769	OD	NA	4.81199	4.90419	1.30865	3.65168	-0.263401	-0.535273	0.4005	5.7485	4.44747	NA	NA	NA	NA	C11orf10
gnl.UG.Ssc.S39998477	13	86889866	7144643-176799259	OD	NA	4.8118	4.63615	0.984001	5.23616	0.0681204	-0.418903	0.4348	5.78376	4.48273	NA	NA	NA	NA	CUX1
gnl.UG.Ssc.S35168589	13	17021754	17021754-22228685	OD	NA	4.81064	5.62701	2.14264	2.97673	-0.328457	-0.41445	0.3568	5.79062	4.48959	NA	NA	NA	NA	MCM7
gnl.UG.Ssc.S40191747	8	2660140	2660140-8292472	OD	NA	4.81001	4.60127	0.942055	4.07756	0.36802	0.773215	0.1888	5.78375	4.48272	NA	NA	NA	NA	NA
gnl.UG.Ssc.S40157234	16	81763028	81763028-81763028	OD	NA	4.80993	5.54252	2.04733	6.30982	-0.0481118	0.522689	0.3473	5.76485	4.46382	NA	NA	NA	NA	NA
gnl.UG.Ssc.S35167156	1	237146993	196589225-290878068	OD	NA	4.80621	4.53927	0.867839	5.20882	-0.0640076	0.412441	0.3945	5.79062	4.48959	NA	NA	NA	NA	LONP2
gnl.UG.Ssc.S19536951	15	125958213	125958213-140480209	OD	NA	4.80427	4.49191	0.808365	5.26754	-0.0101137	0.394648	0.3871	5.79062	4.48959	NA	NA	NA	NA	NA
gnl.UG.Ssc.S39794612	4	61059205	55206570-105595765	OD	NA	4.80333	4.58236	0.926793	3.82007	0.183452	0.406817	0.4478	5.79062	4.48959	NA	NA	NA	NA	ROBO2
gnl.UG.Ssc.S40015666	14	97580752	88963503-129117369	CD	trans	4.80306	5.02574	1.4658	0.578337	-0.731928	-0.768308	0.1458	5.79062	4.48959	7	37691963	37697467	ENSSSCG00000001573	NA
THY01_0068_B08	1	104709048	104709048-104709048	OD	trans	4.80215	4.75749	1.14639	4.20691	-0.379885	-0.755903	0.1901	5.79062	4.48959	8	34667109	34687247	ENSSSCG00000008800	TMEM33
gnl.UG.Ssc.S23691900	8	108900479	108900479-108903615	OD	trans	4.79994	5.26669	1.74778	5.46769	0.123704	-0.388581	0.4458	5.79062	4.48959	X	125341064	125380842	ENSSSCG00000012679	GPC4
gnl.UG.Ssc.S35168088	2	109862356	5984348-132012813	OD	trans	4.79979	4.53103	0.860779	4.93072	-0.10941	0.530111	0.4781	5.74626	4.44523	GL892917.1	19279	29566	ENSSSCG00000026748	PLK1
PTG01_0001_B06	4	70560797	43503783-142894502	OD	trans	4.79886	4.90072	1.32293	2.85485	-0.329178	-0.431012	0.3453	5.79062	4.48959	12	21145390	21174257	ENSSSCG00000017428	JUP
gnl.UG.Ssc.S17509955	5	7468483	7468483-7468483	OD	trans	4.79742	5.40666	1.90806	6.10689	0.0604967	-0.496667	0.396	5.76821	4.46718	2	69799235	69826851	ENSSSCG00000013638	ILF3
gnl.UG.Ssc.S35171153	3	96553580	715273-96553580	CD	NA	4.79741	4.90027	1.324	1.06282	-0.470855	-0.563824	0.2149	5.79062	4.48959	NA	NA	NA	NA	POLR3K
gnl.UG.Ssc.S35171539	2	145885446	138715235-148345545	OD	NA	4.79386	4.71817	1.10801	1.9752	-0.407935	-0.49354	0.2488	5.79047	4.48944	NA	NA	NA	NA	NA
gnl.UG.Ssc.S46880182	13	214669192	172999223-215163452	OD	NA	4.79382	5.48343	1.99927	6.16782	-0.0606052	0.450429	0.3536	5.78035	4.47932	NA	NA	NA	NA	EVI5
ADR01_0097_E03	3	5282920	5190892-5282920	OD	NA	4.7938	4.95332	1.38868	5.25094	0.207856	0.730306	0.2174	5.76461	4.46358	NA	NA	NA	NA	NA
gnl.UG.Ssc.S26711440	2	112120819	112079833-143614475	OD	NA	4.79099	4.50221	0.837206	1.0734	0.617099	0.747645	0.1742	5.77918	4.47815	NA	NA	NA	NA	NA
gnl.UG.Ssc.S6074641	13	86889866	86889866-199790568	OD	trans	4.79061	4.60672	0.971882	4.04252	0.17713	0.440563	0.4348	5.77801	4.47698	12	6146936	6162468	ENSSSCG00000017215	SLC16A5
gnl.UG.Ssc.S46879825	18	39374060	38170145-46374852	OD	trans	4.78835	4.85706	1.28278	1.78714	-0.419773	-0.517581	0.2333	5.79062	4.48959	4	119078679	119090067	ENSSSCG00000006789	ATP5F1
gnl.UG.Ssc.S21545389	16	15870963	6624137-20271819	OD	NA	4.78633	4.76471	1.17355	5.41164	0.0552641	-0.409908	0.4194	5.78967	4.48864	NA	NA	NA	NA	ANAPC7
gnl.UG.Ssc.S46881077	11	2686928	2686928-4117931	OD	trans	4.78497	4.90026	1.33779	5.38404	-0.123424	-0.502568	0.2413	5.78658	4.48555	1	275474265	275507927	ENSSSCG00000026173	ABCA1
gnl.UG.Ssc.S40100816	1	271797073	266130790-284949006	OD	NA	4.78435	4.6348	1.01177	2.43389	-0.371848	-0.612487	0.3502	5.75162	4.45059	NA	NA	NA	NA	HECTD2
gnl.UG.Ssc.S29978974	3	113293433	5652256-116792577	OD	NA	4.78316	4.54591	0.904397	5.32467	0.00994728	0.426625	0.3642	5.78767	4.48664	NA	NA	NA	NA	KLHDC1
gnl.UG.Ssc.S35166520	13	201035915	173345839-208077029	OD	trans	4.78259	4.79204	1.2111	4.50463	0.143111	0.387143	0.4802	5.79062	4.48959	2	77574115	77580143	ENSSSCG00000013423	WDR18
gnl.UG.Ssc.S35170400	17	40197933	40197933-59111820	OD	trans	4.78211	4.67524	1.06848	5.41159	-0.0428254	0.382895	0.4434	5.79062	4.48959	8	76034114	76105880	ENSSSCG00000008980	SCARB2
gnl.UG.Ssc.S6075099	7	119633844	21815831-119633844	OD	NA	4.7814	4.59664	0.970797	1.70502	-0.448108	-0.614123	0.1776	5.78347	4.48244	NA	NA	NA	NA	C6orf108
gnl.UG.Ssc.S35165235	6	100908848	100908848-100908848	PD	trans	4.78131	21.6916	18.7447	12.3279	-0.766484	0.451767	0.2555	5.76413	4.4631	6	96252981	96260578	ENSSSCG00000024174	TGIF1
gnl.UG.Ssc.S35168159	4	54693891	21328565-104825883	OD	trans	4.7811	4.47133	0.807226	4.04931	0.182478	0.496047	0.4254	5.76179	4.46076	15	52135059	52233016	ENSSSCG00000015782	IRF2
gnl.UG.Ssc.S35166276	7	118368850	117693536-123208314	CD	trans	4.78105	4.64596	1.03379	1.31533	0.466983	0.544411	0.2512	5.79062	4.48959	6	50305907	50309892	ENSSSCG00000003165	RPS11
gnl.UG.Ssc.S35172209	16	36316126	24467903-67411243	OD	trans	4.78104	5.26906	1.77101	5.7699	-0.0841327	0.400804	0.405	5.79021	4.48918	2	9694930	9703036	ENSSSCG00000013086	CYBASC3
gnl.UG.Ssc.S18380955	6	29314849	18227814-93691182	OD	trans	4.77941	4.65011	1.04088	5.0294	-0.0888649	0.387243	0.4866	5.79044	4.48941	5	50344703	50375547	ENSSSCG00000000554	SPATS2
OVRM1_0098_A03	3	119339715	100098050-119339715	CD	trans	4.77919	6.00328	2.59131	1.45326	-0.406986	-0.453259	0.2866	5.79062	4.48959	5	83657864	83701655	ENSSSCG00000000843	TXNRD1
gnl.UG.Ssc.S17511366	4	44336606	21778084-47912962	OD	NA	4.77833	4.75768	1.17446	4.79353	-0.141026	-0.385206	0.4881	5.79062	4.48959	NA	NA	NA	NA	TSKU
gnl.UG.Ssc.S31103323	18	8770985	8770985-8770985	CD	trans	4.77756	5.3463	1.86254	0.514945	0.59533	0.629861	0.1871	5.78907	4.48804	6	77795875	77798356	ENSSSCG00000003565	NR0B2
gnl.UG.Ssc.S23756822	8	122249328	93915617-122249328	OD	trans	4.77736	5.04592	1.51799	4.97691	-0.288985	-0.712377	0.1627	5.79051	4.48948	6	3556829	3659803	ENSSSCG00000002664	KIAA0182
DCI01_0026_C01	7	5484870	5484870-5484870	OD	trans	4.77473	4.60692	0.992447	4.95454	-0.127171	-0.48768	0.3043	5.79062	4.48959	2	81344460	81369483	ENSSSCG00000014028	CLK1
gnl.UG.Ssc.S50167008	3	142354630	128354675-143791334	OD	trans	4.77452	4.582	0.958629	4.72308	0.206166	0.64503	0.2448	5.7635	4.46247	GL892813.1	6077	15041	ENSSSCG00000022775	INO80E
gnl.UG.Ssc.S39917559	13	188046	188046-3670164	CD	NA	4.77407	4.83618	1.2738	1.48651	0.434582	0.516544	0.2731	5.78745	4.48642	NA	NA	NA	NA	NA
gnl.UG.Ssc.S18551569	12	36432554	27494574-48842443	OD	trans	4.77391	4.48102	0.830806	5.25955	-0.00763304	0.459671	0.3811	5.77931	4.47828	7	42276098	42286500	ENSSSCG00000001625	PGC
gnl.UG.Ssc.S35168023	4	81640931	27265073-91751881	OD	trans	4.77243	4.53572	0.904827	5.28089	0.0309274	0.440579	0.3075	5.79062	4.48959	5	61139249	61205929	ENSSSCG00000000611	WBP11
gnl.UG.Ssc.S35165593	1	279033020	269063608-279033020	OD	trans	4.76848	5.48994	2.03434	6.14252	0.0942379	0.555837	0.2627	5.79062	4.48959	X	46808863	46820425	ENSSSCG00000012271	RBM10
gnl.UG.Ssc.S16762308	14	5594172	4225564-152178755	OD	NA	4.7682	4.99623	1.47012	2.18482	0.338916	0.466708	0.334	5.78999	4.48896	NA	NA	NA	NA	RGCC
gnl.UG.Ssc.S40558886	7	20334538	20334538-20377857	PD	cis	4.76717	37.3057	34.5156	2.50033	0.993368	0.219264	0.498	5.79062	4.48959	7	20529090	20529582	NA	ALDH5A1
gnl.UG.Ssc.S18385103	4	123057363	5931042-128822527	OD	trans	4.76555	4.52025	0.89152	2.62858	-0.313896	-0.514984	0.3267	5.77257	4.47154	2	12138086	12147200	ENSSSCG00000013155	ZFP91
gnl.UG.Ssc.S23758866	15	37073268	1100520-143683671	OD	NA	4.76527	4.62966	1.03223	2.86462	-0.328588	-0.455506	0.3124	5.79062	4.48959	NA	NA	NA	NA	PKLR
gnl.UG.Ssc.S35169364	4	46194326	21401215-55713325	OD	trans	4.76415	4.83865	1.28838	1.47155	0.388209	0.490331	0.294	5.79062	4.48959	4	102435695	102453483	ENSSSCG00000006487	CCT3
gnl.UG.Ssc.S35168880	9	106425114	61898401-106425114	OD	trans	4.76362	4.73895	1.16874	4.76596	0.209528	0.567667	0.2478	5.79062	4.48959	15	101503556	101528134	ENSSSCG00000016026	ZC3H15
gnl.UG.Ssc.S23769110	16	15992155	12874893-18545619	OD	trans	4.76315	4.61113	1.01159	5.06748	0.0814954	-0.384591	0.4721	5.79057	4.48954	13	28792694	28844085	ENSSSCG00000011284	NKTR
gnl.UG.Ssc.S39858498	11	84740020	49200600-86676975	OD	NA	4.76032	4.63171	1.04059	3.6367	0.206062	0.394731	0.3806	5.79062	4.48959	NA	NA	NA	NA	NA
gnl.UG.Ssc.S26719135	13	185136270	59713628-204016747	OD	NA	4.75831	5.76233	2.34828	6.0894	0.234789	0.712774	0.1716	5.79062	4.48959	NA	NA	NA	NA	NA
gnl.UG.Ssc.S46877284	14	116664345	116664345-117360297	PD	NA	4.75719	34.5781	31.7823	0.551695	-1.35305	0.317431	0.4736	5.78072	4.47969	NA	NA	NA	NA	CYP2C9
SPL01_0004_C08	1	269037316	54765720-303714725	OD	trans	4.75716	5.00404	1.49157	5.35763	0.159769	0.594418	0.239	5.78941	4.48838	6	65163743	65187263	ENSSSCG00000003412	EXOSC10
gnl.UG.Ssc.S40035688	4	55362366	14768362-143427411	OD	NA	4.75589	4.79462	1.24381	4.92242	-0.257789	-0.730418	0.232	5.77658	4.47555	NA	NA	NA	NA	RPS7
gnl.UG.Ssc.S35165638	1	22440579	17450838-44794426	OD	trans	4.75576	5.20063	1.72043	4.11801	-0.233202	-0.392528	0.4577	5.79062	4.48959	14	53232926	53235595	ENSSSCG00000010063	DDTL
gnl.UG.Ssc.S26734441	15	135440043	1193806-135440043	OD	trans	4.75281	4.59702	1.00629	5.14429	-0.0705614	0.391201	0.4627	5.79062	4.48959	7	7774417	7781632	ENSSSCG00000001038	TMEM14C
gnl.UG.Ssc.S35173451	5	103763263	6772268-104300278	CD	NA	4.75042	4.64882	1.07363	0.6616	0.673603	0.72601	0.1706	5.79062	4.48959	NA	NA	NA	NA	CCBL2
gnl.UG.Ssc.S35167864	1	284102558	154862353-284102558	CD	trans	4.74733	5.01718	1.5179	1.14538	0.472473	0.5375	0.2493	5.79062	4.48959	18	46675442	46768425	ENSSSCG00000016677	GARS
gnl.UG.Ssc.S34532600	7	52631322	47873970-68652927	OD	NA	4.74723	5.18465	1.71127	5.62914	0.158421	0.593579	0.2463	5.78794	4.48691	NA	NA	NA	NA	HS3ST6
gnl.UG.Ssc.S18359273	17	25579093	19821253-25579093	OD	NA	4.74675	4.69708	1.13561	5.47898	0.0175153	0.49698	0.3471	5.77207	4.47104	NA	NA	NA	NA	NA
LVRM1_0195_D12	16	81622827	80406875-83128335	OD	NA	4.74651	4.7263	1.17126	3.94651	-0.200653	-0.468516	0.4209	5.77081	4.46978	NA	NA	NA	NA	TCEA3
gnl.UG.Ssc.S19541687	4	55362366	30816873-102706847	OD	trans	4.74475	4.49377	0.884483	4.89073	-0.161462	-0.589729	0.232	5.78728	4.48625	2	9247472	9263631	ENSSSCG00000024015	NA
gnl.UG.Ssc.S26401324	17	9014186	9014186-34226441	OD	NA	4.7446	5.07199	1.58359	2.37445	0.365795	0.480727	0.2945	5.77677	4.47574	NA	NA	NA	NA	C21orf91
gnl.UG.Ssc.S26727275	10	2037802	2037802-4830193	OD	trans	4.74404	4.66581	1.10085	1.9994	0.380974	0.517094	0.3415	5.77843	4.4774	12	19442755	19444987	ENSSSCG00000025414	PYY
gnl.UG.Ssc.S31986268	1	65416910	65321144-67716657	OD	NA	4.74377	5.76674	2.36762	6.56216	-0.0550423	-0.627235	0.1937	5.77669	4.47566	NA	NA	NA	NA	GSTA1
gnl.UG.Ssc.S46880901	14	134425345	15826376-138294159	OD	trans	4.74139	4.4909	0.881737	5.2283	-0.0405198	0.523341	0.4164	5.75603	4.455	1	210243302	210276706	ENSSSCG00000005082	PCNXL4
gnl.UG.Ssc.S26716334	15	150547328	129532439-150887706	OD	NA	4.73967	4.99311	1.49834	3.1017	0.244614	0.397683	0.377	5.79062	4.48959	NA	NA	NA	NA	NFKBIZ
gnl.UG.Ssc.S18385324	7	55878376	54718391-134683639	OD	trans	4.73931	4.5267	0.93204	5.30126	0.0147173	-0.471266	0.4143	5.77459	4.47356	X	46808863	46820425	ENSSSCG00000012271	RBM10
gnl.UG.Ssc.S35169099	6	76470683	39240592-76470683	CD	NA	4.73874	4.54532	0.956065	0.954842	0.610536	0.699966	0.2465	5.76945	4.46842	NA	NA	NA	NA	RGPD1
gnl.UG.Ssc.S18355531	18	8862233	4825085-23005936	OD	NA	4.73828	4.58915	1.01379	5.30055	0.0472242	0.436463	0.3393	5.79062	4.48959	NA	NA	NA	NA	SREK1
gnl.UG.Ssc.S46880901	16	9693321	1361396-17339758	OD	trans	4.73822	4.5159	0.917789	4.56448	-0.261771	-0.750748	0.1846	5.75603	4.455	1	210243302	210276706	ENSSSCG00000005082	PCNXL4
TES01_0013_G04	15	84133242	40545702-154557138	OD	NA	4.73757	4.91614	1.40969	5.26026	-0.0973563	0.421503	0.4354	5.78135	4.48032	NA	NA	NA	NA	REM1
gnl.UG.Ssc.S50182181	4	10709751	10709751-11178304	OD	NA	4.73667	5.0635	1.58177	2.40284	0.365251	0.52155	0.3586	5.76591	4.46488	NA	NA	NA	NA	NA
gnl.UG.Ssc.S22282873	16	81622827	52309999-86742597	OD	NA	4.73634	4.60352	1.03353	3.7483	0.191972	0.406362	0.4209	5.7849	4.48387	NA	NA	NA	NA	MAGI1
gnl.UG.Ssc.S46879279	2	4110608	3788156-8632000	OD	NA	4.73594	5.33256	1.89204	3.42304	0.237908	0.384715	0.3948	5.79062	4.48959	NA	NA	NA	NA	CAND2
gnl.UG.Ssc.S35170709	12	43068568	29022063-44114283	CD	NA	4.73516	4.6824	1.13283	0.965559	-0.666905	-0.735668	0.1194	5.79055	4.48952	NA	NA	NA	NA	NA
gnl.UG.Ssc.S18387187	15	64411810	58129227-135664070	CD	NA	4.7344	5.26436	1.81618	1.52061	0.422992	0.483382	0.3194	5.78818	4.48715	NA	NA	NA	NA	KANSL1L
LNG01_0080_G09	1	13124812	9007321-285026326	OD	NA	4.72971	4.49772	0.908358	3.70803	-0.196692	-0.386135	0.393	5.79062	4.48959	NA	NA	NA	NA	TPT1
gnl.UG.Ssc.S26711440	7	41762040	21699561-48567905	OD	NA	4.72902	4.7855	1.26385	4.2776	-0.175921	-0.423016	0.493	5.77918	4.47815	NA	NA	NA	NA	NA
gnl.UG.Ssc.S19545808	4	114678043	114630788-115009742	PD	NA	4.72565	31.5591	28.7825	17.6562	-1.10281	0.456579	0.1985	5.75338	4.45235	NA	NA	NA	NA	NA
gnl.UG.Ssc.S35166841	1	291051403	274703468-298192996	OD	trans	4.72561	5.31652	1.88505	2.95013	0.275069	0.404593	0.4169	5.79062	4.48959	12	6455089	6472594	ENSSSCG00000017232	SLC9A3R1
gnl.UG.Ssc.S19543170	9	137636813	135423002-137636813	OD	trans	4.7248	4.64823	1.1009	4.03033	0.18519	0.469146	0.4517	5.76765	4.46662	7	80327661	80341339	ENSSSCG00000026947	GMPR
gnl.UG.Ssc.S35170355	13	27858187	26310854-196294139	OD	trans	4.72374	6.78835	3.49683	3.1359	-0.318766	-0.389313	0.4169	5.78981	4.48878	X	38727726	38730034	ENSSSCG00000025447	MID1IP1
gnl.UG.Ssc.S43509647	5	97412444	65950020-97412444	OD	NA	4.72282	4.54024	0.97044	3.13268	0.254737	0.436213	0.4209	5.78709	4.48606	NA	NA	NA	NA	ST7L
gnl.UG.Ssc.S35171633	3	22771385	9121844-130677374	OD	NA	4.72123	4.50477	0.925488	3.27366	-0.26312	-0.495887	0.341	5.77069	4.46966	NA	NA	NA	NA	SRCRB4D
gnl.UG.Ssc.S46877992	8	16415138	15506829-17407084	CD	trans	4.71978	4.80534	1.2991	0.851069	-0.524961	-0.577766	0.25	5.79005	4.48902	7	33144581	33226714	ENSSSCG00000001497	KIAA1586
gnl.UG.Ssc.S35168055	1	123334366	42964863-311027658	CD	NA	4.71636	4.51436	0.945827	0.737342	-0.661488	-0.735186	0.1652	5.79062	4.48959	NA	NA	NA	NA	CFDP1
gnl.UG.Ssc.S18269890	15	1819506	1819506-144861391	OD	NA	4.71571	4.55286	0.995178	5.13598	0.0795666	0.458682	0.3065	5.78944	4.48841	NA	NA	NA	NA	NA
gnl.UG.Ssc.S35173684	13	99890187	12603313-100035462	OD	trans	4.71433	4.67054	1.14261	5.26602	-0.0711473	0.406387	0.384	5.79062	4.48959	9	94864070	94874724	ENSSSCG00000015362	TSPAN13
gnl.UG.Ssc.S39967282	17	62979104	62603285-62979104	OD	NA	4.71308	4.81954	1.3223	5.17483	-0.102386	0.448059	0.4673	5.77812	4.47709	NA	NA	NA	NA	NA
gnl.UG.Ssc.S31131459	6	137118643	12175756-137118643	OD	trans	4.71253	4.55352	0.999813	1.97157	0.337823	0.463983	0.3368	5.78972	4.48869	8	12422474	12431639	ENSSSCG00000029989	NA
gnl.UG.Ssc.S39859047	7	126521048	52587993-126521048	OD	NA	4.71226	4.7726	1.26773	5.50104	0.048016	0.500142	0.2891	5.78112	4.48009	NA	NA	NA	NA	NA
gnl.UG.Ssc.S39812599	5	65950020	61906403-68835087	OD	NA	4.71093	4.72066	1.20687	5.49816	-0.019254	0.435501	0.4144	5.78386	4.48283	NA	NA	NA	NA	NA
gnl.UG.Ssc.S40428717	16	83710837	82627708-84890972	OD	NA	4.71092	4.75867	1.25316	5.47475	-0.0422098	0.404358	0.3831	5.78844	4.48741	NA	NA	NA	NA	NA
gnl.UG.Ssc.S26735028	1	21209928	19609094-21209928	CD	NA	4.71059	5.6657	2.29172	1.48566	0.421928	0.44029	0.3428	5.79062	4.48959	NA	NA	NA	NA	NA
gnl.UG.Ssc.S26396588	6	152823913	150583437-152823913	PD	NA	4.70836	10.8252	7.73297	0.0600918	-0.9112	0.605733	0.4716	5.75188	4.45085	NA	NA	NA	NA	GNB2L1
gnl.UG.Ssc.S23213521	9	86869637	4795891-86869637	OD	NA	4.70672	4.71018	1.19879	4.12404	-0.383875	-0.752678	0.2149	5.78076	4.47973	NA	NA	NA	NA	PPP1R2
LVRM1_0040_A07	6	7095483	5592689-142973530	OD	trans	4.70668	4.51782	0.961933	2.27117	0.328529	0.39538	0.3109	5.79062	4.48959	14	135129974	135165466	ENSSSCG00000010639	HABP2
gnl.UG.Ssc.S35164032	13	5963268	5963268-6813244	OD	trans	4.70621	5.13489	1.69923	5.13911	-0.140359	0.392517	0.4726	5.79017	4.48914	7	29485890	29491702	ENSSSCG00000001469	HLA-DMB
gnl.UG.Ssc.S46877577	13	8211064	6784969-198528122	OD	NA	4.70611	4.92442	1.4554	5.71576	-0.0149516	-0.44093	0.3246	5.79057	4.48954	NA	NA	NA	NA	TM4SF18
THY01_0098_C04	11	84726075	48795849-84740020	OD	trans	4.70586	4.70505	1.19447	4.28227	0.153023	0.380834	0.4453	5.79062	4.48959	16	81582536	81598325	ENSSSCG00000017102	PAPD7
gnl.UG.Ssc.S46880181	4	127895687	26087481-143392054	OD	NA	4.70538	4.65465	1.13363	3.95597	-0.171161	-0.385324	0.4546	5.79062	4.48959	NA	NA	NA	NA	RPL5
gnl.UG.Ssc.S26734197	9	15049063	854408-15049063	OD	trans	4.7034	4.63075	1.10644	4.91446	0.147004	0.526392	0.2599	5.79062	4.48959	6	38009555	38169870	ENSSSCG00000002859	ANKRD27
gnl.UG.Ssc.S40414470	15	112709857	72372766-129344416	OD	trans	4.70249	4.96993	1.51266	4.55907	-0.153322	-0.376501	0.4844	5.79062	4.48959	X	64662674	64670530	ENSSSCG00000012399	FOXO4
gnl.UG.Ssc.S34505330	7	6425607	4762043-43442829	OD	NA	4.70145	4.5299	0.983227	4.94455	-0.118004	-0.489187	0.309	5.78893	4.4879	NA	NA	NA	NA	NA
gnl.UG.Ssc.S46876171	10	54823804	42115389-62012972	OD	trans	4.69951	4.5884	1.05846	4.77572	0.114775	-0.396989	0.4701	5.78634	4.48531	15	53105367	53186182	ENSSSCG00000015789	SNX25
gnl.UG.Ssc.S35171232	17	4055697	2011617-10939739	OD	trans	4.69918	4.99599	1.54643	4.30799	-0.160216	-0.396178	0.4592	5.7878	4.48677	3	99312715	99328503	ENSSSCG00000008429	EPCAM
gnl.UG.Ssc.S46880185	16	18536184	18536184-33755212	OD	trans	4.69904	4.83523	1.35821	4.95072	0.105563	-0.382787	0.4631	5.7903	4.48927	4	136442545	136467760	ENSSSCG00000006904	GLMN
gnl.UG.Ssc.S35168455	8	139970751	8993808-139970751	OD	trans	4.69867	4.5938	1.06627	4.58128	-0.217957	-0.610334	0.2021	5.78886	4.48783	12	2630957	2633535	ENSSSCG00000017161	CBX6
gnl.UG.Ssc.S35172745	16	45700636	41985204-75044752	OD	trans	4.6971	4.62351	1.10512	5.39543	0.0180821	-0.410883	0.4034	5.79062	4.48959	GL893661.1	47058	59206	ENSSSCG00000021615	NA
gnl.UG.Ssc.S35170618	1	9951603	6366337-285639839	OD	NA	4.69656	4.47435	0.915621	5.0905	-0.070915	0.495715	0.4632	5.75818	4.45715	NA	NA	NA	NA	LARP7
ITT01_0076_G02	8	92383872	85738722-117358523	OD	NA	4.69629	4.62462	1.10736	5.38695	0.0255114	0.446203	0.2695	5.79	4.48897	NA	NA	NA	NA	PRICKLE1
gnl.UG.Ssc.S35171543	2	159250446	1505302-159250446	OD	trans	4.69479	4.49041	0.940491	4.47671	0.220893	0.599592	0.2406	5.78042	4.47939	1	201891055	201920301	ENSSSCG00000028092	GNG2
ADR01_0087_H08	4	125564028	119794864-127645367	OD	NA	4.69329	5.09033	1.66113	4.23508	-0.220024	-0.444402	0.487	5.77715	4.47612	NA	NA	NA	NA	DHDDS
gnl.UG.Ssc.S35173075	17	63439368	53608187-63934076	OD	trans	4.69272	4.67954	1.1787	5.3297	0.0541273	-0.391233	0.4209	5.79062	4.48959	4	84154775	84172664	ENSSSCG00000006260	LYPLA1
gnl.UG.Ssc.S19540261	3	60015652	29894909-122401806	OD	NA	4.69195	4.53611	1.00267	4.02612	-0.155364	-0.379744	0.4522	5.79062	4.48959	NA	NA	NA	NA	NA
PTG01_0076_C10	2	141768156	3763803-141970187	OD	NA	4.69176	4.65772	1.15324	4.40363	-0.271395	-0.63528	0.2189	5.79062	4.48959	NA	NA	NA	NA	ARFRP1
gnl.UG.Ssc.S35172249	8	86800098	50863927-92753790	OD	trans	4.69168	5.26099	1.85878	3.29243	-0.231244	-0.38844	0.4333	5.79062	4.48959	5	93613304	93638338	ENSSSCG00000000908	UBE2N
gnl.UG.Ssc.S40302861	11	84569470	84490912-84569470	OD	NA	4.69082	4.51307	0.973679	5.27371	0.0267036	0.478598	0.3602	5.77546	4.47443	NA	NA	NA	NA	NA
gnl.UG.Ssc.S14900094	7	111370919	111370919-111370919	OD	NA	4.6901	4.68218	1.18481	4.16669	0.364019	0.741924	0.1821	5.78883	4.4878	NA	NA	NA	NA	YWHAG
UTR01_0042_A11	5	18902490	18409558-52856492	OD	trans	4.68904	4.96445	1.52115	1.99612	-0.382065	-0.46001	0.2681	5.78979	4.48876	8	75801204	75806186	ENSSSCG00000023489	CXCL9
gnl.UG.Ssc.S23213573	7	113292023	80430327-128937235	OD	NA	4.68903	4.67978	1.18324	3.05713	0.247764	0.405319	0.3708	5.79062	4.48959	NA	NA	NA	NA	HNRNPAB
gnl.UG.Ssc.S35164281	2	42074499	42074499-50415007	OD	NA	4.68895	4.81428	1.34478	5.34595	-0.091615	0.378628	0.3929	5.79062	4.48959	NA	NA	NA	NA	CGGBP1
gnl.UG.Ssc.S34509910	1	291400562	290857964-293272853	CD	NA	4.68708	4.95042	1.50693	0.759336	0.528358	0.58296	0.2232	5.79058	4.48955	NA	NA	NA	NA	FAM195B
ADR01_0086_D08	2	28713745	28571145-28713745	OD	trans	4.68674	4.81835	1.35211	3.78004	-0.177301	-0.383825	0.4338	5.79062	4.48959	14	49414569	49420179	ENSSSCG00000025564	GAS2L1
gnl.UG.Ssc.S23697404	13	15500663	15500663-199273808	OD	trans	4.68646	4.89687	1.44462	4.32908	-0.159075	-0.399217	0.4711	5.78398	4.48295	X	36740729	36882358	ENSSSCG00000027777	PRRG1
gnl.UG.Ssc.S14891126	17	28221039	25488627-28567362	OD	trans	4.68583	4.54863	1.02557	5.33089	0.000153635	0.418246	0.3468	5.7903	4.48927	8	19626477	19638881	ENSSSCG00000027340	NA
gnl.UG.Ssc.S39841622	3	106737381	104622734-113469226	OD	NA	4.68564	4.89797	1.44728	4.83765	-0.250509	-0.628722	0.2393	5.79062	4.48959	NA	NA	NA	NA	CTDNEP1
gnl.UG.Ssc.S50197282	12	31875247	21896755-39046315	CD	trans	4.68471	4.69661	1.20773	0.82118	0.5691	0.650307	0.2423	5.77955	4.47852	17	65648382	65701273	ENSSSCG00000007512	NA
LNG01_0017_C04	13	217671803	217671803-217671803	A	cis	4.68432	117.904	115.55	22.9791	-1.25376	0.215852	0.3209	5.79051	4.48948	13	217375639	217390019	ENSSSCG00000027165	UBE2G2
gnl.UG.Ssc.S35165614	12	3594090	3594090-62729730	OD	NA	4.68092	5.16374	1.75983	5.972	-0.00128148	0.38727	0.3	5.79062	4.48959	NA	NA	NA	NA	NA
LVRM1_0075_E09	11	73175540	70322964-85891795	OD	NA	4.67926	4.67712	1.19112	2.11506	0.387014	0.501482	0.3002	5.79062	4.48959	NA	NA	NA	NA	G6PC
gnl.UG.Ssc.S35165618	1	105048146	92710322-289904452	OD	trans	4.67917	4.65938	1.16952	3.04111	-0.294334	-0.450869	0.3302	5.79062	4.48959	13	43872847	43896031	ENSSSCG00000011471	FLNB
gnl.UG.Ssc.S40284620	9	24284058	16617975-51590563	CD	NA	4.67752	5.92991	2.61578	1.89785	-0.435067	-0.516611	0.3786	5.76382	4.46279	NA	NA	NA	NA	NA
gnl.UG.Ssc.S35169593	2	153493990	6582123-155409076	OD	trans	4.67751	4.57256	1.06417	5.13916	-0.0777455	0.430924	0.4745	5.77963	4.4786	2	149690657	149696708	ENSSSCG00000022289	PCDH1
gnl.UG.Ssc.S35170308	1	281797631	63749748-281797631	OD	trans	4.67733	4.53006	1.01249	2.92838	0.248083	0.416732	0.3987	5.79062	4.48959	4	750540	753428	ENSSSCG00000005915	MAF1
gnl.UG.Ssc.S18549759	2	50971105	50971105-148611135	OD	NA	4.67604	4.89913	1.45935	4.79193	0.139097	-0.384779	0.457	5.79062	4.48959	NA	NA	NA	NA	TMEM185A
gnl.UG.Ssc.S35170141	9	30614423	30614423-47176716	OD	NA	4.676	4.91727	1.48066	5.26717	0.0912752	-0.381003	0.4532	5.79057	4.48954	NA	NA	NA	NA	B9D1
gnl.UG.Ssc.S46876555	12	9778938	9778938-29157697	OD	trans	4.67532	4.5622	1.05501	5.31908	0.0289872	0.424963	0.3552	5.79062	4.48959	14	51057234	51088417	ENSSSCG00000010024	RNF185
gnl.UG.Ssc.S35166632	5	13481761	13481761-61354749	OD	NA	4.67401	5.43466	2.07335	5.80752	-0.108175	0.407834	0.3866	5.79062	4.48959	NA	NA	NA	NA	CD74
gnl.UG.Ssc.S35168692	15	28020404	21179542-57611855	CD	NA	4.67052	4.67784	1.20231	0.937217	-0.5364	-0.595805	0.2055	5.79062	4.48959	NA	NA	NA	NA	MBD4
OVRM1_0061_G09	1	3216075	3216075-3216075	OD	NA	4.67008	5.37174	2.00685	2.2178	-0.31213	-0.422788	0.3642	5.78921	4.48818	NA	NA	NA	NA	RSF1
gnl.UG.Ssc.S17513304	3	3811821	3811821-142329763	OD	NA	4.66955	4.65489	1.17249	3.49147	0.276756	0.516552	0.4571	5.75715	4.45612	NA	NA	NA	NA	MED25
UTR01_0096_F02	10	60177682	56046401-77120742	OD	NA	4.6687	4.68042	1.20746	4.74333	0.222791	0.642149	0.1557	5.79062	4.48959	NA	NA	NA	NA	ACBD5
THY01_0039_B06	2	1505302	1021191-34778097	OD	trans	4.66776	4.63339	1.15148	4.64597	0.113119	-0.371881	0.4851	5.79062	4.48959	14	31082626	31092730	ENSSSCG00000009772	TMED2
gnl.UG.Ssc.S35167428	10	28569308	28569308-28569308	OD	NA	4.66692	4.79676	1.34891	2.639	-0.264941	-0.415333	0.3826	5.79062	4.48959	NA	NA	NA	NA	DCAF10
gnl.UG.Ssc.S18557861	5	80646433	79064523-83081218	OD	NA	4.659	4.92746	1.51147	4.72999	-0.313414	-0.719635	0.1557	5.79062	4.48959	NA	NA	NA	NA	GLDC
gnl.UG.Ssc.S35167219	6	12460412	12460412-12460412	OD	NA	4.65821	5.26942	1.90238	3.86307	0.272913	0.489592	0.4463	5.7629	4.46187	NA	NA	NA	NA	MAN1C1
gnl.UG.Ssc.S35167292	18	56101278	56101278-56119114	OD	NA	4.65669	4.86033	1.43456	5.48207	0.0962834	0.541336	0.3095	5.77952	4.47849	NA	NA	NA	NA	PMS2
gnl.UG.Ssc.S35165622	10	2231975	2231975-2231975	OD	NA	4.65655	5.00144	1.60007	5.44434	0.158653	0.645777	0.1667	5.79062	4.48959	NA	NA	NA	NA	SH3TC1
gnl.UG.Ssc.S40476580	3	92555079	55748615-103236882	OD	NA	4.65408	4.60753	1.13578	4.63696	-0.15497	0.363252	0.4915	5.79062	4.48959	NA	NA	NA	NA	RPL27
gnl.UG.Ssc.S35174096	17	34118525	34118525-36816974	OD	NA	4.65003	5.13495	1.76056	5.3877	-0.11875	0.388082	0.4095	5.79062	4.48959	NA	NA	NA	NA	HEBP1
gnl.UG.Ssc.S17524900	16	40150018	40150018-43534471	OD	trans	4.64993	4.70747	1.26155	2.165	0.323431	0.443444	0.3224	5.78945	4.48842	13	143238518	143288872	ENSSSCG00000011845	NA
gnl.UG.Ssc.S35172356	13	177999254	3729579-188878205	OD	NA	4.64828	4.7724	1.34045	5.49188	0.0432301	-0.428358	0.3701	5.78256	4.48153	NA	NA	NA	NA	ECHS1
gnl.UG.Ssc.S27599570	1	267266435	98564209-279545606	OD	NA	4.64813	4.5594	1.0836	4.44889	-0.134206	-0.390882	0.4656	5.79062	4.48959	NA	NA	NA	NA	ADNP2
gnl.UG.Ssc.S39854409	9	12292138	12292138-35612194	OD	NA	4.64672	4.89675	1.48854	2.62366	-0.298322	-0.446925	0.3572	5.78099	4.47996	NA	NA	NA	NA	NA
DCI01_0003_C08	13	195762111	195762111-195762111	CD	NA	4.64665	5.61892	2.3074	1.61298	-0.416061	-0.452449	0.3219	5.79062	4.48959	NA	NA	NA	NA	NUCB2
gnl.UG.Ssc.S31110058	15	145678030	143123441-145806210	OD	trans	4.64648	4.71976	1.28023	5.32309	-0.0841108	-0.480613	0.3217	5.78947	4.48844	7	45091212	45104205	ENSSSCG00000001700	SLC29A1
gnl.UG.Ssc.S35169875	13	213735386	213735386-216046101	OD	cis	4.64591	9.30434	6.21897	8.41647	-0.219015	0.42557	0.3471	5.78529	4.48426	13	214758853	214845181	ENSSSCG00000012074	BACE2
gnl.UG.Ssc.S19545040	2	8200317	8200317-8200317	OD	trans	4.64439	4.68762	1.24195	5.21175	0.097215	-0.477465	0.4413	5.76506	4.46403	9	125431812	125532069	ENSSSCG00000015480	PRRC2C
gnl.UG.Ssc.S18305860	13	8472303	6919266-211361839	OD	NA	4.64393	4.66635	1.21905	5.21233	-0.102307	-0.482737	0.3065	5.79062	4.48959	NA	NA	NA	NA	NA
gnl.UG.Ssc.S35171335	7	120617327	114859209-126098685	OD	NA	4.64306	5.08211	1.70773	5.51935	0.0882411	-0.392854	0.397	5.79062	4.48959	NA	NA	NA	NA	CYTH3
gnl.UG.Ssc.S35169611	1	284973302	281969962-284973302	OD	NA	4.64249	5.14474	1.77734	5.43088	-0.242271	-0.776098	0.3023	5.75295	4.45192	NA	NA	NA	NA	CHN1
gnl.UG.Ssc.S35174017	3	116419066	79981209-135558142	CD	NA	4.642	4.88898	1.4854	1.87339	0.442648	0.464328	0.2477	5.79062	4.48959	NA	NA	NA	NA	ISLR
SPL01_0054_A01	17	41391727	12278338-45729229	OD	trans	4.64193	4.72289	1.28927	5.51271	-0.00145555	0.420789	0.3517	5.79062	4.48959	6	64031605	64091057	ENSSSCG00000003395	PIK3CD
gnl.UG.Ssc.S40324264	9	16865632	12303255-50875549	OD	NA	4.64172	4.49634	1.01129	5.27232	-0.0146515	-0.477421	0.3642	5.77552	4.47449	NA	NA	NA	NA	NA
gnl.UG.Ssc.S46877934	17	34118525	31034493-36816974	OD	trans	4.64089	5.04908	1.67218	3.37875	-0.2269	-0.389972	0.4095	5.79057	4.48954	7	36725707	36795310	ENSSSCG00000001556	MAPK14
ADR01_0033_H05	11	48355571	29125223-48355571	OD	NA	4.64071	4.73762	1.30825	5.31682	-0.0727569	0.402111	0.4114	5.79062	4.48959	NA	NA	NA	NA	RALBP1
gnl.UG.Ssc.S16762308	13	192149198	32792383-192149198	OD	NA	4.63945	4.93193	1.5383	4.7163	0.132777	-0.402025	0.492	5.78999	4.48896	NA	NA	NA	NA	RGCC
gnl.UG.Ssc.S23213273	2	28713745	16395959-157270386	OD	trans	4.63925	4.49079	1.00879	3.91158	-0.171526	-0.379609	0.4338	5.79036	4.48933	6	133752325	133820951	ENSSSCG00000003795	WLS
gnl.UG.Ssc.S19550828	12	8894982	3308664-43506714	CD	NA	4.63897	5.29018	1.94856	0.710854	-0.489487	-0.52216	0.2637	5.79062	4.48959	NA	NA	NA	NA	RLIM
gnl.UG.Ssc.S35167143	14	132269369	127182101-132269369	CD	NA	4.63768	4.73291	1.30608	1.29676	0.447691	0.518603	0.2851	5.79062	4.48959	NA	NA	NA	NA	DAGLB
gnl.UG.Ssc.S17525149	5	487425	487425-487425	OD	trans	4.63595	4.87286	1.47086	5.46329	-0.0811702	0.511901	0.3731	5.7584	4.45737	GL893376.1	18932	29994	ENSSSCG00000024324	TMEM175
gnl.UG.Ssc.S23700781	6	68341975	30621397-69817729	OD	trans	4.63569	4.9629	1.57785	5.56046	-0.101001	-0.530316	0.3413	5.78227	4.48124	13	206348598	206383065	ENSSSCG00000012037	GCFC1
gnl.UG.Ssc.S26389428	14	46313456	46313456-46768746	OD	trans	4.63444	5.29767	1.96186	5.3416	-0.309258	-0.748428	0.19	5.79062	4.48959	2	47619284	47653921	ENSSSCG00000021819	PDE3B
gnl.UG.Ssc.S35171518	17	24295294	20101568-53856831	OD	trans	4.63433	4.91111	1.51982	1.44834	0.37321	0.467801	0.2915	5.79062	4.48959	17	53432083	53447269	ENSSSCG00000021861	PIGT
gnl.UG.Ssc.S23249675	12	62502314	62339210-62502314	PD	NA	4.6323	38.174	35.5232	24.1904	-0.777146	0.421002	0.2547	5.78712	4.48609	NA	NA	NA	NA	SLC5A10
gnl.UG.Ssc.S35167987	1	281129371	23102015-309786519	CD	trans	4.63072	4.60528	1.15931	0.810093	0.699122	0.747679	0.1667	5.78148	4.48045	12	15217902	15285638	ENSSSCG00000024813	MAP3K3
gnl.UG.Ssc.S17513836	1	143058269	128743563-147970359	OD	NA	4.63042	5.05909	1.69361	1.91422	0.384832	0.517906	0.3328	5.76862	4.46759	NA	NA	NA	NA	SEMA5A
SMG01_0086_F05	1	12782568	10830305-298715665	OD	trans	4.62971	5.00325	1.63167	4.98152	0.134663	-0.38026	0.4639	5.79057	4.48954	GL895967.2	58449	59139	ENSSSCG00000027982	ISG15
gnl.UG.Ssc.S39796443	18	617438	617438-617438	OD	NA	4.62757	4.62705	1.18988	4.29667	0.329999	0.74919	0.1453	5.78586	4.48483	NA	NA	NA	NA	SH3BP1
gnl.UG.Ssc.S35167460	17	41205097	41205097-41226447	OD	NA	4.62606	4.79933	1.39802	4.98902	-0.11038	0.269764	0.4816	5.79062	4.48959	NA	NA	NA	NA	GPNMB
TCH01_0086_H09	2	6331738	920370-19206291	OD	NA	4.62511	4.5418	1.08895	5.27068	-0.040675	-0.450909	0.2697	5.79062	4.48959	NA	NA	NA	NA	BLMH
gnl.UG.Ssc.S35166099	2	4161164	2789076-4161164	OD	trans	4.62482	4.76902	1.36357	5.39575	0.0781126	0.474818	0.2527	5.79062	4.48959	13	216653114	216696962	ENSSSCG00000022164	HSF2BP
gnl.UG.Ssc.S35170316	10	45437677	45254735-77434780	OD	trans	4.62174	4.57894	1.13845	5.20109	0.0552175	-0.39251	0.4269	5.78986	4.48883	2	59187239	59195474	ENSSSCG00000029924	MAST3
gnl.UG.Ssc.S39984579	11	71728833	22583826-71728833	OD	trans	4.62122	5.06828	1.71508	4.4118	-0.194546	-0.420304	0.4885	5.78252	4.48149	1	306700486	306714090	ENSSSCG00000005738	RALGDS
OVRM1_0081_D05	6	53001243	42414764-60687583	PD	NA	4.61947	14.1354	11.2121	4.09417	-0.548487	0.351294	0.4637	5.79062	4.48959	NA	NA	NA	NA	NOC2L
gnl.UG.Ssc.S35164115	13	6211135	2676033-14696851	OD	trans	4.61817	4.57928	1.14309	5.30825	0.0393459	-0.407027	0.4149	5.79059	4.48956	6	74616233	74621248	ENSSSCG00000003525	C1QC
gnl.UG.Ssc.S18386711	3	24152790	18088863-119819676	OD	trans	4.61775	4.65207	1.2319	4.27322	0.148804	0.372347	0.4736	5.79062	4.48959	X	139901756	139994768	ENSSSCG00000012742	MTM1
gnl.UG.Ssc.S35171261	9	97314182	95390105-116511381	CD	NA	4.6167	5.77335	2.50877	0.826123	-0.482966	-0.506327	0.293	5.78563	4.4846	NA	NA	NA	NA	PRODH
gnl.UG.Ssc.S35164028	10	66752876	66752876-66752876	OD	trans	4.61141	4.76746	1.37681	3.24485	-0.253159	-0.384901	0.4139	5.79013	4.4891	8	1826121	1842703	ENSSSCG00000008701	LRPAP1
LNG01_0031_H04	3	117195474	65094505-121597942	OD	NA	4.60996	5.8207	2.568	4.1352	-0.223495	-0.381183	0.4895	5.79062	4.48959	NA	NA	NA	NA	TSG101
gnl.UG.Ssc.S40219489	16	82556056	79769765-82556056	CD	NA	4.6082	5.66325	2.39679	1.15979	0.484256	0.515527	0.2789	5.79054	4.48951	NA	NA	NA	NA	CORO6
OVRM1_0212_D11	12	62529391	62529391-62529391	OD	NA	4.60782	6.12268	2.89838	6.92694	-0.0429106	0.560256	0.2682	5.76839	4.46736	NA	NA	NA	NA	VMP1
gnl.UG.Ssc.S39858087	12	49609581	49609581-58105269	OD	NA	4.60616	4.59686	1.17831	5.29529	-0.0539743	-0.459509	0.3238	5.78964	4.48861	NA	NA	NA	NA	KCNQ4
gnl.UG.Ssc.S35168339	13	61014675	27800313-187855747	OD	NA	4.60523	4.54836	1.12031	4.01509	0.206797	0.39029	0.4383	5.79062	4.48959	NA	NA	NA	NA	MED1
gnl.UG.Ssc.S35172418	10	26270391	26270391-31417111	OD	trans	4.60086	4.62163	1.21092	3.27006	0.299496	0.554569	0.369	5.74254	4.44151	12	59181797	59247567	ENSSSCG00000018015	DNAH9
gnl.UG.Ssc.S42528204	15	89112686	87079315-91795690	OD	trans	4.59961	4.62315	1.21784	4.87566	-0.101468	0.385525	0.4652	5.79062	4.48959	1	203773959	203776407	ENSSSCG00000005045	BMP4
gnl.UG.Ssc.S6053884	4	148835	148835-134471031	OD	trans	4.59869	4.51028	1.07781	4.86476	0.177374	0.650209	0.3262	5.75442	4.45339	6	40673951	40687996	ENSSSCG00000002913	PRODH2
gnl.UG.Ssc.S19537868	16	1401267	342954-1401267	OD	trans	4.59864	4.50959	1.07918	4.81093	0.157447	0.576642	0.2166	5.77786	4.47683	5	61444247	61571485	ENSSSCG00000000612	NA
gnl.UG.Ssc.S46876166	18	47104200	44927369-50741383	OD	trans	4.59736	5.20133	1.89165	4.70486	0.187974	-0.449309	0.49	5.76865	4.46762	15	53434185	53445203	ENSSSCG00000015797	SORBS2
gnl.UG.Ssc.S40446128	4	9649533	5693803-42037215	CD	NA	4.59597	4.51602	1.08811	1.53792	-0.567426	-0.669831	0.2204	5.75442	4.45339	NA	NA	NA	NA	NA
THY01_0104_H08	4	10763544	10763544-130022371	OD	NA	4.59532	4.82704	1.46488	3.48364	0.263854	0.396428	0.3929	5.78951	4.48848	NA	NA	NA	NA	NA
gnl.UG.Ssc.S40318805	3	15503429	15503429-137184942	OD	NA	4.59216	4.54476	1.12906	5.14547	0.100173	0.571896	0.3237	5.76516	4.46413	NA	NA	NA	NA	NA
gnl.UG.Ssc.S18354767	14	109109863	97163655-114587543	OD	NA	4.59047	5.84654	2.61657	5.97411	0.14837	-0.395026	0.3782	5.79062	4.48959	NA	NA	NA	NA	PANK1
gnl.UG.Ssc.S19544038	7	16239090	10097485-20097822	OD	NA	4.5904	4.51861	1.10042	4.89853	-0.134403	-0.538134	0.2535	5.78403	4.483	NA	NA	NA	NA	NA
gnl.UG.Ssc.S40553187	12	57032666	57032666-57195654	OD	NA	4.5902	4.58884	1.18478	5.37522	-0.00502221	-0.517594	0.3393	5.76577	4.46474	NA	NA	NA	NA	KLHL28
gnl.UG.Ssc.S35166596	7	1571651	1150480-4064048	OD	trans	4.58996	4.78469	1.42116	2.76272	-0.27155	-0.393731	0.3229	5.78955	4.48852	12	32675130	32678191	ENSSSCG00000017607	TMEM100
gnl.UG.Ssc.S23213324	9	47176716	30405861-65755734	OD	trans	4.58961	4.7775	1.41316	2.83244	-0.278849	-0.40736	0.3494	5.79062	4.48959	9	53564367	53580784	ENSSSCG00000028517	SC5DL
gnl.UG.Ssc.S26724721	12	29022063	24726068-40544362	OD	trans	4.58935	5.24268	1.94562	4.34553	0.244993	0.514386	0.4995	5.74861	4.44758	16	36535321	36587579	ENSSSCG00000016907	DHX29
gnl.UG.Ssc.S46876973	6	137218917	137218917-137219509	OD	trans	4.58828	5.11961	1.80956	3.09355	-0.272365	-0.416732	0.39	5.78264	4.48161	14	99354180	99354806	ENSSSCG00000022256	C10orf10
gnl.UG.Ssc.S17510318	14	148044844	147003080-148044844	OD	trans	4.58778	4.81417	1.45817	5.26654	-0.0827171	0.387784	0.4338	5.7892	4.48817	12	6025469	6037731	ENSSSCG00000017211	GGA3
gnl.UG.Ssc.S23769952	14	84208879	22271780-86483819	CD	trans	4.58669	5.04215	1.72334	1.02795	0.434343	0.50184	0.2647	5.78961	4.48858	8	12560087	12607267	ENSSSCG00000008747	NCAPG
gnl.UG.Ssc.S35165708	9	20498194	20498194-20498194	OD	NA	4.58631	5.48806	2.22601	3.53794	-0.252031	-0.369098	0.4398	5.79062	4.48959	NA	NA	NA	NA	SLC27A5
UTR01_0100_F06	16	621496	621496-621496	OD	NA	4.58338	4.54267	1.13875	5.08478	0.071486	-0.381479	0.4453	5.78965	4.48862	NA	NA	NA	NA	VRK3
AMP01_0079_H04	2	157957344	157817513-157957344	OD	NA	4.58177	5.41232	2.14653	6.09275	-0.0916718	-0.584317	0.1798	5.79062	4.48959	NA	NA	NA	NA	B4GALT5
gnl.UG.Ssc.S35169131	11	83901933	307678-86425847	OD	trans	4.5812	4.78845	1.43549	2.43158	0.275839	0.415091	0.3685	5.79062	4.48959	6	45951836	45954763	ENSSSCG00000003046	RABAC1
gnl.UG.Ssc.S18360778	8	116042287	16143537-123812146	OD	trans	4.58095	4.8176	1.4699	2.78292	-0.265456	-0.402877	0.3637	5.79002	4.48899	9	50747515	50757754	ENSSSCG00000023777	ATP5L
gnl.UG.Ssc.S35171445	9	148644618	148644618-148644618	OD	trans	4.57962	5.24171	1.95761	4.23079	0.19117	0.384723	0.4949	5.79062	4.48959	10	71543471	71659364	ENSSSCG00000023105	NET1
gnl.UG.Ssc.S35166605	2	9198141	6896015-162298086	OD	NA	4.57915	5.96277	2.75519	4.54834	-0.200203	0.374482	0.498	5.79058	4.48955	NA	NA	NA	NA	LSP1
gnl.UG.Ssc.S35165637	3	109964781	70853260-134900362	OD	trans	4.57708	5.52913	2.28123	4.30575	0.227277	0.382293	0.4624	5.78913	4.4881	18	55903102	55918196	ENSSSCG00000016751	GCK
gnl.UG.Ssc.S35167468	4	44196530	18287290-44196530	OD	NA	4.57699	4.55973	1.16706	5.01388	-0.0781776	0.382454	0.4582	5.79062	4.48959	NA	NA	NA	NA	SYNJ2BP
gnl.UG.Ssc.S23692193	6	34371177	34371177-37289180	OD	NA	4.57618	4.73274	1.37485	1.94124	0.374176	0.496497	0.2802	5.78372	4.48269	NA	NA	NA	NA	ATAD5
gnl.UG.Ssc.S35171116	13	207798270	153778991-210026312	OD	trans	4.57492	4.70795	1.34745	5.45046	0.0329558	-0.400979	0.3607	5.78959	4.48856	2	3806257	3806883	ENSSSCG00000012909	PTPRCAP
gnl.UG.Ssc.S31105828	2	155057873	149883920-155057873	OD	trans	4.57345	5.49286	2.24494	6.17432	0.0871918	0.551858	0.209	5.79062	4.48959	9	127816342	127828384	ENSSSCG00000015493	NA
gnl.UG.Ssc.S18356588	1	268152598	259729060-268152598	OD	trans	4.57186	4.92089	1.59824	5.63574	-0.0538306	0.499976	0.3871	5.76254	4.46151	3	91976869	91990595	ENSSSCG00000030197	CD2AP
gnl.UG.Ssc.S40171664	1	107489096	70371796-304694455	CD	NA	4.57127	4.77415	1.42967	1.3747	0.501791	0.553558	0.2124	5.789	4.48797	NA	NA	NA	NA	NA
gnl.UG.Ssc.S35169067	9	66826741	66826741-67814275	OD	trans	4.57001	4.69347	1.33586	4.20541	-0.165817	-0.378403	0.4751	5.79062	4.48959	17	36283270	36283745	ENSSSCG00000007148	C20orf27
gnl.UG.Ssc.S23690967	1	133553022	133553022-279033020	OD	NA	4.5689	4.61937	1.24853	4.68562	-0.208406	-0.599233	0.1945	5.79062	4.48959	NA	NA	NA	NA	AFF1
gnl.UG.Ssc.S6064960	15	93955844	74154650-147706387	OD	NA	4.56789	4.8114	1.4768	5.47291	0.078636	0.522228	0.2517	5.78376	4.48273	NA	NA	NA	NA	SON
gnl.UG.Ssc.S46879514	3	123626599	29336741-124818275	OD	trans	4.56775	4.78422	1.44507	4.98501	0.115066	-0.405595	0.48	5.78704	4.48601	GL893852.2	52395	75202	ENSSSCG00000024780	ZFAND1
gnl.UG.Ssc.S18384522	18	26004852	12218768-41863317	OD	NA	4.56691	4.65795	1.2945	2.62611	0.338996	0.518599	0.3572	5.76023	4.4592	NA	NA	NA	NA	NA
gnl.UG.Ssc.S35173348	12	57195654	5481852-58042164	OD	trans	4.56519	4.60925	1.24056	3.53348	0.199768	0.385049	0.401	5.79007	4.48904	8	71347284	71358511	ENSSSCG00000008939	IGJ
gnl.UG.Ssc.S39935005	17	68421820	62154426-68421820	OD	trans	4.56369	4.66181	1.30344	3.377	0.242813	0.466267	0.4248	5.76754	4.46651	17	40755292	40884637	ENSSSCG00000007244	POFUT1
gnl.UG.Ssc.S18356106	8	36658394	31525187-113664311	OD	NA	4.56354	4.97086	1.66689	3.87831	0.219699	0.386951	0.4473	5.78993	4.4889	NA	NA	NA	NA	NA
gnl.UG.Ssc.S20946568	12	60451707	59449674-60451707	OD	trans	4.56271	5.00265	1.70381	5.66497	0.0641275	-0.400206	0.3821	5.78259	4.48156	18	56848455	56857584	ENSSSCG00000025060	NA
gnl.UG.Ssc.S40042631	3	109333048	28894017-109964781	OD	trans	4.56211	4.62591	1.26256	4.77546	0.154885	-0.43779	0.491	5.7725	4.47147	12	58110959	58132945	ENSSSCG00000018007	MYH3
gnl.UG.Ssc.S23701211	5	18267798	18267798-18267798	CD	NA	4.56186	4.98732	1.68768	1.84857	-0.43546	-0.466735	0.2517	5.79059	4.48956	NA	NA	NA	NA	NGFR
gnl.UG.Ssc.S46877338	10	3210462	3210462-64277149	OD	trans	4.56168	4.59686	1.2297	5.08133	-0.115025	-0.471652	0.3124	5.79062	4.48959	14	146650251	146714946	ENSSSCG00000010741	C10orf137
gnl.UG.Ssc.S31132573	16	73168167	73168167-79354841	OD	NA	4.56155	4.80337	1.47318	5.59402	0.0140059	-0.533884	0.2714	5.76778	4.46675	NA	NA	NA	NA	NA
gnl.UG.Ssc.S23690561	14	4274705	4274705-4274705	CD	NA	4.56072	5.00982	1.71473	0.285245	-0.726301	-0.734588	0.1303	5.79062	4.48959	NA	NA	NA	NA	TMEM62
OVRM1_0101_C10	14	90236780	83799407-142212763	OD	NA	4.55995	4.61389	1.25041	4.06916	0.177398	0.464038	0.4633	5.76914	4.46811	NA	NA	NA	NA	NA
PTG01_0106_D05	1	284998024	283570739-288218255	OD	trans	4.55757	5.30866	2.05604	5.55466	-0.120628	0.411087	0.4325	5.78413	4.4831	6	54700537	54735350	ENSSSCG00000023137	ZNF580
gnl.UG.Ssc.S40185749	3	107985092	10645407-107985092	OD	NA	4.55611	5.24765	1.98919	5.71032	0.123958	-0.377337	0.3836	5.78499	4.48396	NA	NA	NA	NA	TAPT1
gnl.UG.Ssc.S46879305	13	30523655	29906620-142131038	CD	trans	4.55068	4.61125	1.25962	0.475494	0.746042	0.782729	0.1199	5.79062	4.48959	5	23205845	23209387	ENSSSCG00000000394	CNPY2
gnl.UG.Ssc.S35169248	4	129603046	43109853-129603046	OD	trans	4.55002	4.60915	1.25717	5.37378	0.0253061	-0.448908	0.3527	5.78365	4.48262	13	35976670	35978688	ENSSSCG00000011404	HYAL1
gnl.UG.Ssc.S35169828	12	22051275	14679312-22051275	OD	NA	4.54845	4.69465	1.35926	5.41118	0.0598124	0.57237	0.3051	5.76206	4.46103	NA	NA	NA	NA	PDIA3
SPL01_0043_B12	6	131833539	16236765-131833539	OD	trans	4.54683	4.58555	1.2331	4.60682	-0.243522	-0.611787	0.1975	5.79062	4.48959	14	121703008	121708344	ENSSSCG00000022429	KAZALD1
SMG01_0091_C12	15	92217111	92217111-92217111	OD	NA	4.54559	5.32269	2.0849	5.40603	-0.122507	0.383086	0.401	5.79062	4.48959	NA	NA	NA	NA	SLC12A8
gnl.UG.Ssc.S35165143	11	80067207	79256053-84250088	OD	NA	4.54389	5.32238	2.08565	4.42663	0.196116	0.411767	0.4945	5.77987	4.47884	NA	NA	NA	NA	NA
gnl.UG.Ssc.S20947517	17	39626987	37552167-40081486	OD	NA	4.54368	4.723	1.39768	5.39915	0.0675935	-0.517913	0.3637	5.75378	4.45275	NA	NA	NA	NA	NA
gnl.UG.Ssc.S35165318	7	119600471	56152593-120094480	OD	NA	4.54364	4.52667	1.16479	2.56228	-0.276956	-0.442317	0.3468	5.78243	4.4814	NA	NA	NA	NA	NA
gnl.UG.Ssc.S31107988	7	119600471	81705596-120094480	OD	NA	4.54215	4.85671	1.55857	2.29335	0.294432	0.415642	0.3468	5.79062	4.48959	NA	NA	NA	NA	SPEN
gnl.UG.Ssc.S23213507	3	136526480	61904013-137184942	OD	trans	4.53974	5.03246	1.76345	3.45616	-0.237756	-0.374794	0.4274	5.79062	4.48959	GL895643.2	124019	128146	ENSSSCG00000021299	UFM1
ITT01_0038_G07	13	106430757	104765146-118853260	PD	NA	4.5391	32.7908	30.1881	2.08583	-1.29343	0.272138	0.4908	5.78264	4.48161	NA	NA	NA	NA	RARRES1
DCI01_0005_C10	3	98831462	16029880-98831462	OD	trans	4.53902	4.74254	1.42873	5.49308	0.031409	-0.411453	0.3373	5.79062	4.48959	6	48523114	48537524	ENSSSCG00000029371	C5AR1
gnl.UG.Ssc.S46880389	16	20774580	20774580-20774580	OD	trans	4.53742	5.42057	2.20274	2.95305	0.260946	0.400845	0.3672	5.79062	4.48959	1	61000033	61027408	ENSSSCG00000004294	SYNCRIP
gnl.UG.Ssc.S18550222	7	22626219	22626219-22626219	OD	NA	4.53267	5.33625	2.11379	3.64273	-0.225167	-0.375867	0.4318	5.79062	4.48959	NA	NA	NA	NA	PRMT2
gnl.UG.Ssc.S35166907	14	127492992	27617348-142316297	OD	trans	4.53216	4.52398	1.17547	1.73816	-0.367909	-0.48468	0.2771	5.79062	4.48959	1	267660924	267694870	ENSSSCG00000005368	XPA
gnl.UG.Ssc.S19540934	8	110734621	106443466-111375106	CD	trans	4.53059	5.09763	1.84702	1.09669	-0.469882	-0.533256	0.2393	5.78244	4.48141	4	63919127	63950478	ENSSSCG00000006165	SEC31B
LNG01_0023_D11	12	37778827	27494574-47292193	OD	trans	4.53029	4.67468	1.35841	4.6017	-0.138008	0.375643	0.4652	5.79062	4.48959	3	42403002	42404079	ENSSSCG00000008046	PGP
OVRM1_0218_A12	6	44231753	44231753-44231753	PD	NA	4.53003	36.9102	34.3449	29.6797	-0.710355	0.480794	0.2174	5.79048	4.48945	NA	NA	NA	NA	NA
gnl.UG.Ssc.S31124556	6	117926852	9727128-117926852	OD	NA	4.52996	4.4989	1.14425	4.05808	0.199177	0.504162	0.4383	5.75154	4.45051	NA	NA	NA	NA	NA
gnl.UG.Ssc.S35174058	10	48960017	48960017-48960017	OD	NA	4.52722	4.67128	1.35784	5.3975	-0.0427512	-0.443733	0.3035	5.79062	4.48959	NA	NA	NA	NA	RPL15
gnl.UG.Ssc.S6089998	3	133714877	133714877-133714877	OD	trans	4.52695	5.24193	2.01415	1.79429	-0.344377	-0.428061	0.3406	5.78907	4.48804	15	106832342	106866674	ENSSSCG00000016056	GLS
gnl.UG.Ssc.S34521853	17	28147853	8767360-29290752	OD	NA	4.52673	4.52075	1.17743	4.31246	0.136264	0.410322	0.497	5.7859	4.48487	NA	NA	NA	NA	TMEM192
OVRM1_0116_F03	15	35770550	4535-156497770	OD	NA	4.52652	4.58696	1.25803	5.30993	0.0432243	0.434596	0.363	5.79062	4.48959	NA	NA	NA	NA	ALG5
gnl.UG.Ssc.S40191747	10	56610659	54614416-57113775	OD	NA	4.52598	4.50908	1.16391	2.0699	-0.332679	-0.484363	0.313	5.78375	4.48272	NA	NA	NA	NA	NA
LVRM1_0033_H06	18	59520434	59520434-59520434	PD	trans	4.52561	53.5744	51.1233	43.8177	0.914095	-0.544154	0.3174	5.78544	4.48441	GL892911.1	274866	276565	ENSSSCG00000023594	RARRES2
gnl.UG.Ssc.S35170278	14	131291591	22020545-131291591	OD	NA	4.52518	4.79408	1.50451	1.46216	0.362428	0.459187	0.2778	5.79059	4.48956	NA	NA	NA	NA	NA
gnl.UG.Ssc.S40210998	10	65380777	65380777-65380777	OD	NA	4.52487	4.77358	1.47896	1.81327	0.396161	0.54129	0.2667	5.76606	4.46503	NA	NA	NA	NA	CNOT7
gnl.UG.Ssc.S46876628	14	44167271	40660903-57497488	PD	cis	4.52483	14.3431	11.517	0.656275	0.977732	0.376896	0.3665	5.78546	4.48443	14	44154008	44271216	ENSSSCG00000009937	ACACB
gnl.UG.Ssc.S17518251	13	210516458	210516458-210516458	OD	trans	4.52226	4.85531	1.57752	3.49879	-0.289894	-0.423228	0.4095	5.77085	4.46982	10	65789348	65810815	ENSSSCG00000011119	ECHDC3
gnl.UG.Ssc.S40492423	15	32168704	29845111-106796146	OD	NA	4.52185	4.5541	1.22263	4.77831	0.121298	-0.416698	0.4702	5.77792	4.47689	NA	NA	NA	NA	NA
SPL01_0086_B09	16	40783785	6769482-74560093	OD	trans	4.52139	4.65147	1.34091	5.38205	0.0414325	0.447513	0.3244	5.79036	4.48933	1	62788624	62813184	ENSSSCG00000004307	AKIRIN2
gnl.UG.Ssc.S23213324	6	107414338	104368128-152237845	CD	trans	4.51995	4.68644	1.38398	0.67987	-0.595163	-0.600351	0.2418	5.79062	4.48959	9	53564367	53580784	ENSSSCG00000028517	SC5DL
gnl.UG.Ssc.S35172988	7	6303321	4668767-47873970	OD	trans	4.51588	4.72259	1.43116	5.45857	0.0418576	0.4427	0.3209	5.79062	4.48959	10	26308759	26332284	ENSSSCG00000010908	PTPRC
LVR01_0102_H03	14	140071841	136135961-144789935	OD	NA	4.51522	5.27072	2.05893	6.06138	0.0278514	0.494947	0.2556	5.79051	4.48948	NA	NA	NA	NA	NA
gnl.UG.Ssc.S52128947	15	50917748	50917748-50917748	OD	trans	4.51471	4.50706	1.1743	5.12955	-0.0620147	0.427798	0.4299	5.78176	4.48073	GL894644.1	3532	25310	ENSSSCG00000023928	SUV39H2
gnl.UG.Ssc.S6075661	17	10536973	10536973-19732665	OD	NA	4.51312	5.05775	1.81921	4.52196	0.192977	-0.472914	0.4905	5.76155	4.46052	NA	NA	NA	NA	NA
gnl.UG.Ssc.S46880565	4	97323684	78088504-104097585	OD	NA	4.51071	5.27046	2.06348	5.97215	0.0874944	0.560215	0.2498	5.78888	4.48785	NA	NA	NA	NA	NA
gnl.UG.Ssc.S6073089	6	60680828	40183749-60687583	OD	NA	4.51063	5.45564	2.2676	5.57424	0.165105	-0.54136	0.3741	5.74551	4.44448	NA	NA	NA	NA	NA
gnl.UG.Ssc.S40158301	5	8534753	4368271-8534753	OD	NA	4.51033	4.71728	1.43019	1.75064	0.370142	0.499002	0.2923	5.77648	4.47545	NA	NA	NA	NA	NA
gnl.UG.Ssc.S35166510	15	143186399	120284494-144847280	OD	trans	4.50995	5.08921	1.86022	2.82292	-0.276792	-0.381732	0.4015	5.79062	4.48959	12	20471075	20475435	ENSSSCG00000017398	COASY
gnl.UG.Ssc.S35169715	8	128463447	17732491-142347846	OD	NA	4.50846	5.1891	1.97464	5.39368	0.12273	-0.377088	0.4119	5.79062	4.48959	NA	NA	NA	NA	VDAC1
gnl.UG.Ssc.S40429630	8	20124776	11675951-20124776	OD	trans	4.50793	5.59683	2.4287	5.87595	0.232787	0.669867	0.2328	5.789	4.48797	7	46279208	46417272	ENSSSCG00000025551	RUNX2
gnl.UG.Ssc.S50156823	8	76812838	17563851-117485685	OD	NA	4.50792	4.66977	1.37673	4.0226	0.204971	0.431962	0.4637	5.77776	4.47673	NA	NA	NA	NA	LOC643669
gnl.UG.Ssc.S46877589	3	135131974	114269775-135131974	OD	NA	4.50678	4.93447	1.68718	2.18892	-0.301883	-0.409836	0.3478	5.79062	4.48959	NA	NA	NA	NA	COPB2
gnl.UG.Ssc.S46877020	1	14444305	12924473-14444305	CD	trans	4.50354	5.60223	2.43933	1.47362	-0.411252	-0.440558	0.305	5.79062	4.48959	14	77889105	77906854	ENSSSCG00000010243	CCAR1
gnl.UG.Ssc.S35168677	2	11449934	11449934-150907623	OD	trans	4.50348	4.5943	1.293	4.434	0.137383	0.383299	0.4884	5.79062	4.48959	4	106398577	106422061	ENSSSCG00000026427	RORC
OVRM1_0001_G04	3	110438180	23110050-114058299	OD	NA	4.5031	4.93957	1.69505	3.53092	-0.28369	-0.480356	0.4358	5.75271	4.45168	NA	NA	NA	NA	PRPF31
gnl.UG.Ssc.S6082931	8	1129887	1129887-1129887	OD	trans	4.50088	4.75071	1.48068	3.20706	-0.332541	-0.429979	0.3741	5.78815	4.48712	1	36632463	36730863	ENSSSCG00000004203	L3MBTL3
LVRM1_0024_C11	12	51328132	45921271-62529391	OD	trans	4.49999	4.52858	1.21812	2.45733	-0.272874	-0.414106	0.3557	5.79062	4.48959	12	47177065	47183098	ENSSSCG00000017776	ERAL1
MLN01_0081_H04	6	102799770	74932883-138525779	OD	trans	4.49917	4.56754	1.26593	2.39928	0.334111	0.441032	0.2878	5.7903	4.48927	16	72131565	72143485	ENSSSCG00000017062	TIMD4
gnl.UG.Ssc.S18384200	16	24523831	18977976-24615470	OD	NA	4.49891	4.49314	1.17525	4.13418	0.162187	0.420424	0.499	5.77835	4.47732	NA	NA	NA	NA	NA
gnl.UG.Ssc.S40270259	8	138557156	18065026-139283538	OD	NA	4.49581	5.12024	1.91055	5.29541	-0.121819	0.38914	0.3975	5.79048	4.48945	NA	NA	NA	NA	NA
gnl.UG.Ssc.S35164284	14	10742979	9291120-10742979	CD	NA	4.49269	5.25008	2.05995	1.82902	-0.352862	-0.420061	0.3149	5.79062	4.48959	NA	NA	NA	NA	COPE
gnl.UG.Ssc.S39809461	16	71676371	29604893-73168167	OD	NA	4.49169	4.89598	1.65694	2.61602	-0.345288	-0.523124	0.3563	5.75662	4.45559	NA	NA	NA	NA	NA
gnl.UG.Ssc.S40439142	5	103826114	16567880-104937103	OD	NA	4.49059	4.57911	1.28615	5.25127	-0.0846636	-0.612423	0.3554	5.74764	4.44661	NA	NA	NA	NA	NA
gnl.UG.Ssc.S35170994	1	137456594	31545655-259019570	OD	trans	4.49024	4.57673	1.28714	5.22075	0.0880451	0.486032	0.2643	5.79062	4.48959	3	139935130	139940520	ENSSSCG00000017939	EIF5A
gnl.UG.Ssc.S6091781	4	100576819	94916276-107959349	OD	trans	4.48949	4.63877	1.36184	4.34443	0.333397	0.677721	0.2672	5.79055	4.48952	2	106934106	107128389	ENSSSCG00000014170	CAST
gnl.UG.Ssc.S40283789	15	148849949	145832254-152270826	OD	NA	4.48609	5.32569	2.15142	4.08791	-0.207323	-0.349451	0.4452	5.79052	4.48949	NA	NA	NA	NA	NA
gnl.UG.Ssc.S46878887	11	46664097	12663327-48770759	OD	trans	4.48252	4.71709	1.46193	1.92404	-0.348079	-0.435516	0.3682	5.79062	4.48959	7	95145028	95191677	ENSSSCG00000002276	PLEKHG3
gnl.UG.Ssc.S40556117	15	10618018	418338-35905041	OD	NA	4.48067	4.75946	1.51351	5.53879	0.019234	-0.411648	0.3199	5.79062	4.48959	NA	NA	NA	NA	NA
gnl.UG.Ssc.S31117272	3	127121184	121379081-144009549	OD	NA	4.48039	5.68745	2.55612	2.6279	-0.352406	-0.465098	0.4262	5.76813	4.4671	NA	NA	NA	NA	PURB
ADR01_0046_F03	13	217950272	217950272-217950272	OD	trans	4.47944	5.34016	2.1746	6.06546	-0.0510857	0.421377	0.3424	5.79062	4.48959	2	162186807	162192534	ENSSSCG00000014557	RIC8A
gnl.UG.Ssc.S39975298	4	109651091	6590164-113633442	CD	NA	4.4775	4.60223	1.33191	1.88887	-0.399151	-0.464709	0.336	5.7899	4.48887	NA	NA	NA	NA	TESK2
gnl.UG.Ssc.S35165742	5	46295477	46295477-46295477	PD	trans	4.4758	29.0045	26.4244	4.10256	-1.074	0.286454	0.496	5.79054	4.48951	9	70033989	70054648	ENSSSCG00000023472	FMO3
gnl.UG.Ssc.S35165368	7	12710295	12306184-12871039	CD	trans	4.4756	5.31059	2.14573	0.823911	-0.486619	-0.514816	0.2174	5.79047	4.48944	5	42892559	42926584	ENSSSCG00000000522	NAP1L1
gnl.UG.Ssc.S18358205	1	262967147	260319920-267252155	OD	NA	4.47465	4.79646	1.56272	5.42946	-0.077051	0.441043	0.3736	5.78539	4.48436	NA	NA	NA	NA	NA
gnl.UG.Ssc.S35168326	3	97947203	97882199-114499593	OD	trans	4.47375	4.7416	1.50033	2.18796	-0.34515	-0.447931	0.304	5.79047	4.48944	12	41565317	41577892	ENSSSCG00000026989	RAD51D
gnl.UG.Ssc.S35165742	9	70459949	65150033-71439437	PD	cis	4.47359	29.3773	26.8029	4.78157	-1.01617	0.287159	0.4879	5.79054	4.48951	9	70033989	70054648	ENSSSCG00000023472	FMO3
gnl.UG.Ssc.S17513098	8	6406557	6009251-7050948	CD	trans	4.46865	6.01999	2.9315	0.240194	-0.581092	-0.532033	0.2294	5.79062	4.48959	15	117425964	117597333	ENSSSCG00000016113	BMPR2
gnl.UG.Ssc.S46877728	12	54699212	32562569-61495603	OD	NA	4.46744	4.63339	1.38027	5.25977	-0.0759091	-0.464953	0.301	5.79041	4.48938	NA	NA	NA	NA	ACAA1
gnl.UG.Ssc.S23771364	4	98319540	93802039-98959246	OD	trans	4.46642	5.26477	2.10274	4.22696	-0.22032	-0.478689	0.4642	5.76065	4.45962	5	86808523	86907555	ENSSSCG00000000869	UTP20
gnl.UG.Ssc.S26712679	15	122166717	4289004-144847280	OD	NA	4.46482	4.78802	1.56238	5.35872	0.122335	0.632588	0.2259	5.76302	4.46199	NA	NA	NA	NA	IWS1
gnl.UG.Ssc.S6088229	14	28412152	28412152-28412152	OD	NA	4.46238	24.672	22.0667	22.9848	0.54288	-0.66102	0.3242	5.77357	4.47254	NA	NA	NA	NA	ARL15
gnl.UG.Ssc.S40008013	17	40440257	152884-64218322	OD	trans	4.46046	4.52251	1.25609	1.92489	0.355084	0.445925	0.3174	5.79062	4.48959	14	53282552	53283339	ENSSSCG00000010067	MIF
gnl.UG.Ssc.S35173931	6	75138271	28115104-95390956	OD	trans	4.45784	4.7369	1.51251	5.50617	-0.0224781	0.407428	0.3866	5.79062	4.48959	6	50620106	50635303	ENSSSCG00000003193	TBC1D17
gnl.UG.Ssc.S20116708	6	30900258	27517161-137822853	OD	trans	4.45763	4.68651	1.45383	2.04534	0.345171	0.443848	0.2522	5.79062	4.48959	12	16717754	16775469	ENSSSCG00000017306	ITGB3
gnl.UG.Ssc.S31134214	13	19305630	17143657-19397685	OD	trans	4.45657	4.52898	1.26599	5.19165	0.0621162	-0.48387	0.4161	5.76032	4.45929	12	51468686	51493212	ENSSSCG00000017861	NA
THY01_0056_C04	15	70646420	58253716-119716768	OD	trans	4.45574	5.60019	2.48699	5.60142	-0.145298	0.395493	0.3945	5.78873	4.4877	9	39864770	39875768	ENSSSCG00000026833	MSANTD4
OVRM1_0047_B12	8	15464960	15464960-17428374	OD	trans	4.45451	4.6827	1.45283	5.28202	-0.062204	0.383065	0.3959	5.79062	4.48959	2	78360259	78369701	ENSSSCG00000013421	PTBP1
gnl.UG.Ssc.S35164571	13	203924002	99663977-203924002	OD	NA	4.45234	4.6689	1.43904	4.8345	-0.111198	0.369007	0.4741	5.79062	4.48959	NA	NA	NA	NA	PSMG2
gnl.UG.Ssc.S35173814	1	105922025	105922025-105922025	CD	trans	4.45104	4.50583	1.24681	0.400613	-0.652627	-0.692727	0.1861	5.79062	4.48959	13	217446028	217475903	ENSSSCG00000025133	ITGB2
gnl.UG.Ssc.S35169239	15	112575218	112516930-112575218	CD	trans	4.44971	4.90468	1.71524	2.99583	-0.31466	-0.361651	0.4413	5.79057	4.48954	GL893800.1	7575	15665	ENSSSCG00000022879	KDELR1
gnl.UG.Ssc.S6057941	6	75507418	75507418-141482906	CD	NA	4.4491	4.49139	1.2316	0.976869	0.523533	0.56756	0.2562	5.79037	4.48934	NA	NA	NA	NA	CSPP1
gnl.UG.Ssc.S19542618	8	20142178	13438895-20142178	OD	NA	4.44766	4.49824	1.2413	5.12863	-0.0749597	-0.484502	0.2851	5.7875	4.48647	NA	NA	NA	NA	NA
gnl.UG.Ssc.S50173078	6	8800073	8687181-91640556	CD	trans	4.44726	5.05076	1.88381	0.0999784	-0.77357	-0.728324	0.2189	5.7843	4.48327	6	26420805	26421708	ENSSSCG00000030300	MT2A
gnl.UG.Ssc.S17501352	1	22440579	22131174-310281163	OD	NA	4.44658	4.66737	1.4437	3.85538	-0.22693	-0.36192	0.4577	5.79062	4.48959	NA	NA	NA	NA	AK3
[truncated: 9,670 more rows]

## Sheet: Table S9-2 (F2pigs-Muscle)
Table S9-2. Descriptive measures and classification of the significant eQTLs detected by Add-Dom Model of muscle genes expression in F2 pigs (Rows with logP_AD_A>6 are in red, remaining rows with logP_AD>10 are in blue).
trait	chr	pos	CI_logP	eQTL_Type	cis_trans	logP_AD_A	logP_AD	logP_A	logP_D	beta_A	beta_D	MAF	thrgenome	thrsuggest	Gene_Chr	Gene_Start	Gene_End	Gene_Name1	Gene_Name2
THY01_0089_H03	7	129631666	129233585-130194533	PD	NA	18.8504	82.8072	66.3979	0.409262	1.31311	0.48526	0.3511	5.79657	4.49554	NA	NA	NA	NA	HSP90AA1
gnl.UG.Ssc.S46878994	7	110024659	109523300-110024659	PD	NA	17.6041	54.4994	39.1814	10.8022	0.97113	0.429298	0.496	5.79631	4.49528	NA	NA	NA	NA	NA
gnl.UG.Ssc.S35170662	6	41583184	41583184-41716844	PD	cis	13.7656	70.8764	59.4555	8.71565	1.16051	0.370135	0.4627	5.79645	4.49542	6	43241077	43250623	ENSSSCG00000026904	NFKBIB
gnl.UG.Ssc.S46876041	17	30203358	30203358-30670293	PD	cis	13.6852	71.5224	60.1842	15.5362	-1.18265	0.399114	0.3891	5.79638	4.49535	17	30294309	30296939	ENSSSCG00000025589	NA
gnl.UG.Ssc.S39836829	7	130232391	130232391-130232391	OD	NA	13.6242	31.4111	19.8516	31.8474	-0.25796	1.34287	0.07596	5.79648	4.49545	NA	NA	NA	NA	C14orf2
gnl.UG.Ssc.S23213113	4	88804728	88804728-114804404	OD	trans	9.81262	9.24539	0.675788	7.36086	0.288986	0.578608	0.3647	5.79657	4.49554	GL894998.2	24891	35087	ENSSSCG00000023805	C1orf43
ADR01_0090_A05	11	25018778	25018778-25018778	OD	NA	9.12696	8.48213	0.542451	4.94306	0.634153	0.965199	0.1798	5.79624	4.49521	NA	NA	NA	NA	ZBTB40
gnl.UG.Ssc.S35169298	2	45086184	45086184-45086184	PD	cis	9.06139	66.0298	59.2248	0.0496051	1.36892	0.390745	0.4085	5.79385	4.49282	2	45084641	45087723	ENSSSCG00000013381	RPS13
LVRM1_0037_D08	15	151625795	151625795-151625795	PD	cis	8.89608	82.996	76.4224	4.99887	1.15063	0.270537	0.4542	5.79646	4.49543	15	152382675	152398097	ENSSSCG00000016340	ASB1
gnl.UG.Ssc.S35167544	6	17917275	17894448-18947067	PD	cis	8.85887	29.4251	22.5694	7.55664	0.699014	0.42219	0.4846	5.79657	4.49554	6	18405764	18476092	ENSSSCG00000002799	CNOT1
gnl.UG.Ssc.S23213279	2	11089701	11066709-11089701	PD	cis	8.79758	46.0279	39.3867	15.3568	-1.0699	0.441236	0.2306	5.77458	4.47355	2	11088778	11093513	ENSSSCG00000013118	MRPL16
gnl.UG.Ssc.S40171664	3	20071065	19654321-21777886	OD	NA	8.74628	8.12973	0.570546	8.91208	-0.0553725	-0.517143	0.3579	5.79657	4.49554	NA	NA	NA	NA	NA
gnl.UG.Ssc.S35172759	4	95235358	16822081-95235358	CD	cis	8.66206	9.56862	2.38392	0.975039	-0.958968	-1.02277	0.1685	5.78435	4.48332	4	94875738	94907090	ENSSSCG00000006333	NUF2
PBL01_0010_D02	2	138867885	138749544-139865658	PD	cis	8.59131	52.5025	46.0884	27.3817	-1.06981	0.444497	0.2204	5.79439	4.49336	2	138992124	138999352	ENSSSCG00000014266	CDC42SE2
gnl.UG.Ssc.S35171216	12	6269592	5900678-6269592	OD	NA	8.33678	7.5151	0.199304	8.38255	-0.0181024	-0.480047	0.4303	5.79657	4.49554	NA	NA	NA	NA	CALML3
gnl.UG.Ssc.S35169214	13	199515279	199515279-202071613	OD	NA	8.1713	7.58023	0.580064	6.09613	0.391049	0.852616	0.2575	5.77257	4.47154	NA	NA	NA	NA	MED6
LVRM1_0040_A07	14	135180711	135180711-135180711	PD	cis	8.11875	78.2775	72.4464	24.8553	-1.09194	0.348342	0.2935	5.79624	4.49521	14	135129974	135165466	ENSSSCG00000010639	HABP2
gnl.UG.Ssc.S19544549	7	95834078	95566145-95834078	OD	trans	8.07979	8.64883	1.99346	9.54468	-0.0240442	-0.545126	0.3502	5.79657	4.49554	8	130594675	130649857	ENSSSCG00000028420	EIF4E
THY01_0110_C09	3	117308221	117308221-117308221	CD	NA	8.06078	32.2831	26.2466	26.0872	0.612907	-0.655434	0.4867	5.78561	4.48458	NA	NA	NA	NA	GPN1
gnl.UG.Ssc.S16767994	17	53166870	53166870-53166870	PD	cis	8.04717	38.3127	32.337	6.0079	-0.952805	0.357816	0.4811	5.79577	4.49474	17	53167238	53169798	ENSSSCG00000022913	NA
gnl.UG.Ssc.S35172564	14	69045328	69045328-70922882	OD	NA	7.68002	6.85952	0.151769	3.83279	-0.495645	-0.806353	0.2005	5.78485	4.48382	NA	NA	NA	NA	LRRC16A
PBL01_0007_F05	6	18639561	17688765-18639561	PD	cis	7.56988	13.7468	7.89965	0.761501	-1.10034	0.82209	0.3756	5.75992	4.45889	6	17648232	17669499	ENSSSCG00000002815	GPR56
gnl.UG.Ssc.S35170943	10	65438854	65438854-65718548	OD	trans	7.5357	7.22167	0.934789	5.80506	0.203168	0.476457	0.4028	5.79652	4.49549	10	45876739	46000323	ENSSSCG00000011022	SVIL
gnl.UG.Ssc.S31102047	3	109299266	109299266-109299266	OD	NA	7.44877	7.16877	0.974561	4.22356	0.307328	0.523658	0.3298	5.7965	4.49547	NA	NA	NA	NA	NA
gnl.UG.Ssc.S46877767	2	19206291	18328185-19206291	OD	trans	7.43911	6.62518	0.156312	6.12269	-0.19871	-0.498381	0.3289	5.79657	4.49554	11	53771440	53783623	ENSSSCG00000009472	FBXL3
gnl.UG.Ssc.S40175258	6	41520004	41520004-41520004	OD	trans	7.41619	7.30932	1.18587	7.25027	-0.135432	0.503669	0.494	5.78713	4.4861	1	83271468	83349373	ENSSSCG00000004382	SEC63
gnl.UG.Ssc.S39836829	9	149938781	147742245-151898935	CD	NA	7.41206	7.94615	1.93292	2.08165	0.573137	0.631268	0.2045	5.79648	4.49545	NA	NA	NA	NA	C14orf2
gnl.UG.Ssc.S46877679	8	93139248	93139248-93139248	OD	trans	7.39975	6.68955	0.366784	6.09825	0.173974	0.491474	0.3532	5.79646	4.49543	13	169086152	169091372	ENSSSCG00000011973	COL8A1
gnl.UG.Ssc.S35172940	5	104488085	104488085-104488085	OD	NA	7.36201	6.734	0.497512	6.64442	0.12524	0.457841	0.4367	5.79657	4.49554	NA	NA	NA	NA	RNF31
gnl.UG.Ssc.S46878250	17	64830799	64830799-64830799	OD	trans	7.32331	6.57506	0.293477	4.39406	0.300801	0.573547	0.2995	5.79447	4.49344	7	20764481	20883304	ENSSSCG00000001097	FAM65B
gnl.UG.Ssc.S31123750	9	13826057	13826057-13826057	CD	NA	7.21689	32.5812	27.3784	22.645	-0.676504	0.554379	0.298	5.77996	4.47893	NA	NA	NA	NA	NA
gnl.UG.Ssc.S41658109	9	62792510	62792510-121359360	OD	trans	7.21159	6.41185	0.174008	3.57833	-0.446253	-0.695659	0.2403	5.79175	4.49072	5	77646641	77671387	ENSSSCG00000000799	IRAK4
gnl.UG.Ssc.S35164277	5	58178196	39588852-58178196	OD	trans	7.21128	6.37242	0.0243886	4.19709	-0.411233	-0.632663	0.2498	5.79657	4.49554	6	16238853	16248810	ENSSSCG00000002754	NQO1
DCI01_0068_E12	18	41909499	39499943-41909499	OD	trans	7.18089	6.36176	0.117719	6.55488	-0.122028	-0.483232	0.367	5.79657	4.49554	2	101569559	101583976	ENSSSCG00000014156	ARRDC3
gnl.UG.Ssc.S23763543	3	14296505	14296505-14296505	OD	trans	7.17062	6.33634	0.0515496	5.79776	0.190409	0.498203	0.3549	5.79657	4.49554	2	50763080	50825362	ENSSSCG00000013402	USP47
gnl.UG.Ssc.S34529606	2	10475248	10475248-10475248	OD	trans	7.16873	6.33852	0.0724057	5.54245	-0.205176	-0.541864	0.297	5.79525	4.49422	14	79241138	79260436	ENSSSCG00000010268	EIF4EBP2
DCI01_0076_C05	16	38700968	38700968-38700968	OD	NA	7.16405	6.43809	0.322977	3.94174	0.374236	0.65543	0.2537	5.78292	4.48189	NA	NA	NA	NA	CENPO
gnl.UG.Ssc.S23213250	5	23032447	22969678-28208992	OD	trans	7.16145	6.48897	0.418042	5.69115	0.193386	0.489595	0.3796	5.79657	4.49554	X	142021546	142051894	ENSSSCG00000012772	BCAP31
gnl.UG.Ssc.S39967395	2	26235217	26235217-26235217	OD	trans	7.16135	6.639	0.6413	4.69151	0.4674	0.833696	0.2109	5.78738	4.48635	1	40459699	40468997	ENSSSCG00000004219	CENPW
gnl.UG.Ssc.S35172455	17	30063721	30063721-30063721	CD	cis	7.1469	38.7277	33.6377	29.793	-0.827406	0.725664	0.1101	5.79221	4.49118	17	30084860	30109954	ENSSSCG00000007093	ZNF133
gnl.UG.Ssc.S17499579	3	133714877	133714877-133714877	OD	NA	7.1441	6.38434	0.256826	5.03073	-0.275363	-0.580504	0.3406	5.784	4.48297	NA	NA	NA	NA	NA
gnl.UG.Ssc.S21631326	7	126067443	126067443-128174387	OD	NA	7.0761	6.49073	0.548081	5.33909	0.31938	0.692177	0.2014	5.79417	4.49314	NA	NA	NA	NA	NA
gnl.UG.Ssc.S18384308	13	18167411	16082398-40281260	OD	trans	7.07309	6.34323	0.307092	4.18965	0.360465	0.701152	0.2841	5.76905	4.46802	8	141369845	141583918	ENSSSCG00000026655	PTPN13
OVR01_0042_C03	10	57044576	57044576-57044576	OD	trans	7.06821	6.23653	0.0479656	6.98854	-0.0439436	-0.444783	0.4419	5.79657	4.49554	GL894031.1	190963	208617	ENSSSCG00000021632	VAPA
gnl.UG.Ssc.S18555750	3	32838997	32091276-33605451	PD	NA	7.05929	56.3103	51.4144	10.1061	-1.14211	0.283304	0.3701	5.79439	4.49336	NA	NA	NA	NA	DEXI
gnl.UG.Ssc.S21107119	13	202689206	202689206-202689206	OD	NA	7.04762	6.37102	0.405517	7.08687	0.0521019	0.459759	0.3861	5.79656	4.49553	NA	NA	NA	NA	NA
gnl.UG.Ssc.S27604166	6	143976085	139099898-150422204	OD	NA	7.01953	6.19195	0.0460524	7.03806	0.00650787	0.542027	0.494	5.77709	4.47606	NA	NA	NA	NA	NA
MLN01_0059_A11	5	26815041	22969678-58402986	OD	NA	6.96332	6.46512	0.668211	3.86315	0.32638	0.535852	0.2846	5.79657	4.49554	NA	NA	NA	NA	MRPL47
gnl.UG.Ssc.S40265193	9	19753580	17433040-22022847	OD	NA	6.95744	6.27385	0.387531	6.96721	0.0624854	-0.449748	0.498	5.78933	4.4883	NA	NA	NA	NA	NA
gnl.UG.Ssc.S35166337	7	112327905	112327905-112327905	OD	NA	6.94273	6.21923	0.31713	6.35627	-0.139048	-0.519172	0.3548	5.79145	4.49042	NA	NA	NA	NA	NA
gnl.UG.Ssc.S34504774	8	146101319	145970149-148081003	OD	NA	6.92941	6.8905	1.25145	7.6649	-0.046896	-0.503767	0.3681	5.7955	4.49447	NA	NA	NA	NA	NA
gnl.UG.Ssc.S48368244	18	43266873	43266873-43266873	OD	NA	6.91229	6.12154	0.175106	4.47972	0.296274	0.541956	0.2886	5.79657	4.49554	NA	NA	NA	NA	APEX1
gnl.UG.Ssc.S46877354	13	7506446	6825145-10781844	OD	trans	6.90077	6.17059	0.303621	5.89106	0.194226	0.533329	0.295	5.79657	4.49554	14	144290016	144302218	ENSSSCG00000010726	BUB3
gnl.UG.Ssc.S17524908	10	37609054	37609054-37635770	OD	NA	6.89523	6.39493	0.658661	5.77189	0.192546	0.544197	0.4284	5.77628	4.47525	NA	NA	NA	NA	NA
gnl.UG.Ssc.S46878463	7	42576292	42576292-42576292	PD	cis	6.86607	24.1732	19.2169	11.8044	0.597196	-0.42688	0.398	5.79491	4.49388	7	43248740	43249774	ENSSSCG00000026741	TBCC
LVRM1_0012_F08	11	75298434	75009361-75298434	OD	trans	6.8619	6.32435	0.608312	2.50512	0.49027	0.635844	0.2323	5.79657	4.49554	4	107776024	107783578	ENSSSCG00000006653	ENSA
gnl.UG.Ssc.S36038433	7	30314760	29771985-30327269	OD	trans	6.8529	6.22819	0.47862	4.29319	-0.298324	-0.527842	0.2856	5.79657	4.49554	GL896094.1	3193	7165	ENSSSCG00000023369	MSRB1
gnl.UG.Ssc.S40480073	9	105742262	105742262-105742262	OD	NA	6.80792	5.98846	0.0631247	5.61237	-0.175678	-0.532696	0.3955	5.78594	4.48491	NA	NA	NA	NA	NA
gnl.UG.Ssc.S46875685	10	49454203	49454203-49454203	OD	trans	6.7983	6.0614	0.284527	6.56111	-0.0824932	-0.439312	0.4607	5.79657	4.49554	X	37892767	37949871	ENSSSCG00000012234	SRPX
TCH01_0013_E11	12	60445548	60445548-60445548	OD	NA	6.79748	5.98931	0.113931	3.99961	-0.326277	-0.571582	0.2717	5.79657	4.49554	NA	NA	NA	NA	SUB1
gnl.UG.Ssc.S17502826	8	139770558	139770558-139770558	OD	NA	6.79676	6.05121	0.262093	2.57105	0.573978	0.796096	0.2776	5.77785	4.47682	NA	NA	NA	NA	NA
gnl.UG.Ssc.S22277516	8	41198162	41198162-41242759	PD	NA	6.78185	35.3038	30.541	11.5359	-1.00439	0.307745	0.3706	5.79657	4.49554	NA	NA	NA	NA	SGCB
SPL01_0034_C03	5	61046313	61046313-61046313	OD	trans	6.76658	5.96761	0.138003	2.14801	0.703825	0.90984	0.1612	5.79192	4.49089	1	106025621	106074150	ENSSSCG00000004500	C18orf25
OVRM1_0070_G11	2	28864038	28864038-35319218	OD	trans	6.75694	6.01073	0.263369	6.83032	0.0193506	0.434244	0.4407	5.79619	4.49516	7	57304933	57333771	ENSSSCG00000001800	TM6SF1
gnl.UG.Ssc.S34518195	9	28910116	24108843-36536908	OD	trans	6.7569	6.15802	0.507127	6.89436	-0.0537039	0.591243	0.495	5.76573	4.4647	12	19169466	19170989	ENSSSCG00000017354	GPATCH8
gnl.UG.Ssc.S6667231	6	41520004	38501524-41520004	OD	trans	6.7501	6.15186	0.508991	6.52718	0.112765	0.549871	0.494	5.77195	4.47092	3	17840781	17848221	ENSSSCG00000021238	NA
gnl.UG.Ssc.S35167642	15	22841929	22841929-22841929	OD	trans	6.74945	5.92464	0.0185181	4.56871	-0.280637	-0.56849	0.2542	5.79657	4.49554	13	98827874	98829536	ENSSSCG00000028477	SERP2
gnl.UG.Ssc.S31105501	6	110689566	101085863-111605555	OD	NA	6.74659	5.93628	0.100951	2.83963	-0.485747	-0.720767	0.2015	5.79657	4.49554	NA	NA	NA	NA	DCUN1D2
gnl.UG.Ssc.S23758444	13	32176224	32176224-32309148	OD	trans	6.71479	5.91967	0.143949	6.27105	0.0918737	0.485978	0.4199	5.79058	4.48955	14	65322103	65345893	ENSSSCG00000010192	NA
gnl.UG.Ssc.S40155098	13	88881627	88881627-88881627	OD	NA	6.69748	6.03909	0.416942	6.73892	-0.0548315	0.449515	0.4905	5.79563	4.4946	NA	NA	NA	NA	NA
gnl.UG.Ssc.S40406997	11	87274981	87274981-87274981	OD	NA	6.69478	5.87954	0.0736039	5.11503	-0.205156	-0.510846	0.3104	5.79657	4.49554	NA	NA	NA	NA	NA
gnl.UG.Ssc.S6077133	10	61583800	59776918-61631826	OD	trans	6.6704	5.84912	0.029848	5.97317	-0.12448	-0.451655	0.3801	5.79639	4.49536	6	44447547	44448266	ENSSSCG00000026931	SERTAD1
gnl.UG.Ssc.S6061185	15	31743477	31743477-31743477	OD	NA	6.63012	5.83619	0.132642	3.8739	0.404685	0.705334	0.2547	5.77307	4.47204	NA	NA	NA	NA	NA
gnl.UG.Ssc.S17527614	15	134984250	134984250-140324685	OD	NA	6.62819	5.97552	0.422708	6.70933	-0.0416141	0.414877	0.4891	5.79645	4.49542	NA	NA	NA	NA	NA
gnl.UG.Ssc.S46879719	8	76714854	34810760-76714854	OD	trans	6.61277	5.79283	0.0239907	6.61842	-0.0104449	-0.436471	0.4895	5.79657	4.49554	4	79257448	79282998	ENSSSCG00000006232	RAB2A
gnl.UG.Ssc.S23701196	7	65257522	63460736-67250213	PD	cis	6.61227	33.4362	28.8232	17.8909	-0.926767	0.469107	0.2507	5.79657	4.49554	7	65167884	65205814	ENSSSCG00000001922	ARIH1
gnl.UG.Ssc.S23765987	7	93251213	93251213-127836927	OD	trans	6.60762	6.08314	0.615158	5.09983	-0.368301	-0.706141	0.1995	5.79657	4.49554	12	47243167	47243868	ENSSSCG00000021779	NA
gnl.UG.Ssc.S38481945	6	147886998	147886998-147886998	OD	NA	6.60363	6.23674	0.829329	6.41381	0.141619	0.532181	0.2697	5.79641	4.49538	NA	NA	NA	NA	TCF12
gnl.UG.Ssc.S23769808	18	11223850	10064157-14334075	OD	trans	6.60186	5.80566	0.132015	3.55845	-0.380469	-0.63356	0.1851	5.79617	4.49514	11	69825438	69859807	ENSSSCG00000009492	NA
gnl.UG.Ssc.S40478006	3	117067138	114269775-117527556	OD	trans	6.58888	5.93985	0.42653	6.67162	0.0501336	0.446201	0.391	5.79657	4.49554	10	10354223	10478457	ENSSSCG00000010816	TGFB2
gnl.UG.Ssc.S18554615	12	15953277	15953277-15953277	OD	NA	6.58766	6.28645	0.913659	3.38819	0.318288	0.511807	0.3109	5.7965	4.49547	NA	NA	NA	NA	LAPTM5
gnl.UG.Ssc.S35165453	11	15826708	14196029-20826258	OD	trans	6.58126	5.91233	0.393397	5.10589	-0.295256	-0.662914	0.1886	5.79657	4.49554	6	48771886	48779643	ENSSSCG00000003121	KPTN
gnl.UG.Ssc.S46877214	1	50500358	48045213-65531824	OD	trans	6.56509	5.86705	0.340067	5.11648	0.23009	0.534314	0.3388	5.78773	4.4867	14	122709355	122726483	ENSSSCG00000010570	KCNIP2
gnl.UG.Ssc.S46879075	8	15408835	15408835-123346210	CD	trans	6.56175	6.18206	0.810685	1.38432	0.669145	0.768165	0.205	5.79657	4.49554	7	12713074	12733740	ENSSSCG00000001063	MYLIP
gnl.UG.Ssc.S19544236	1	257954281	257954281-257954281	OD	NA	6.55264	6.07009	0.670343	6.3059	-0.144097	-0.554861	0.292	5.79037	4.48934	NA	NA	NA	NA	ZNF148
gnl.UG.Ssc.S23758906	6	108870601	108870601-108870601	OD	NA	6.54662	6.01527	0.602427	6.85391	0.00336405	-0.4284	0.4303	5.79657	4.49554	NA	NA	NA	NA	NA
gnl.UG.Ssc.S35171372	15	141057513	141057513-141057513	OD	trans	6.54407	5.86475	0.373733	6.67925	0.0190638	0.430478	0.397	5.79657	4.49554	X	98342576	98355097	ENSSSCG00000012534	MORF4L2
gnl.UG.Ssc.S35168137	14	150319623	144818166-153114220	OD	NA	6.52439	5.84444	0.371513	6.56699	-0.041436	0.413376	0.4841	5.79657	4.49554	NA	NA	NA	NA	NA
LVRM1_0041_A02	15	133138277	133138277-133342361	OD	NA	6.51351	5.9966	0.620117	6.23305	-0.163666	-0.550726	0.301	5.78957	4.48854	NA	NA	NA	NA	MTRR
gnl.UG.Ssc.S23758955	7	64909501	64909501-106890993	OD	trans	6.50919	5.85749	0.417861	5.87184	0.182876	0.558972	0.2562	5.79657	4.49554	7	103934687	103955706	ENSSSCG00000002374	NA
gnl.UG.Ssc.S18358331	2	2715091	2715091-6829568	OD	NA	6.50813	5.75741	0.231034	6.34588	-0.0792611	-0.547513	0.3959	5.77549	4.47446	NA	NA	NA	NA	MMD
PTG01_0019_H02	4	107959349	107959349-107959349	OD	trans	6.50628	5.81468	0.34993	4.15018	0.26595	0.510402	0.3512	5.795	4.49397	2	78157105	78165835	ENSSSCG00000013435	MBD3
gnl.UG.Ssc.S46881210	18	11430257	11121298-14334075	OD	NA	6.50453	6.01431	0.658431	2.65173	-0.446766	-0.627587	0.1866	5.79589	4.49486	NA	NA	NA	NA	RC3H2
gnl.UG.Ssc.S32392684	2	142373868	142373868-142849729	PD	cis	6.49945	42.2267	37.7935	4.30561	-0.908585	0.319918	0.4915	5.7929	4.49187	2	142498900	142565796	ENSSSCG00000014304	SEC24A
gnl.UG.Ssc.S46880124	4	101855077	101855077-101855077	PD	NA	6.49472	48.4065	44.0143	7.94955	-0.996627	0.28932	0.4284	5.79634	4.49531	NA	NA	NA	NA	ATP1A1
gnl.UG.Ssc.S6081090	6	132543418	122732836-133682098	OD	NA	6.49312	5.69297	0.102017	5.54687	-0.163764	-0.539192	0.3443	5.78447	4.48344	NA	NA	NA	NA	MAFG
gnl.UG.Ssc.S39802929	15	129532439	35048496-129532439	OD	NA	6.49261	5.91195	0.527291	2.41345	0.463882	0.632187	0.2342	5.79541	4.49438	NA	NA	NA	NA	SLC16A14
gnl.UG.Ssc.S26650429	8	27843287	27009610-32113980	OD	NA	6.48345	5.699	0.14874	4.53459	0.338455	0.728466	0.2045	5.77779	4.47676	NA	NA	NA	NA	POC1B
gnl.UG.Ssc.S35173945	13	103289372	103266554-103289372	OD	NA	6.46389	5.74385	0.289802	2.29785	-0.629576	-0.867569	0.2065	5.77126	4.47023	NA	NA	NA	NA	HARS
gnl.UG.Ssc.S35165284	11	25547790	25547790-25547790	OD	trans	6.45352	5.64195	0.0355824	2.44314	0.654002	0.928138	0.1557	5.78242	4.48139	14	7073529	7120390	ENSSSCG00000009623	SLC39A14
gnl.UG.Ssc.S18388281	4	76549679	76549679-76549679	OD	trans	6.45101	6.18357	0.950465	6.55614	-0.0830696	0.434901	0.4955	5.79447	4.49344	2	79823591	79881875	ENSSSCG00000014010	MAPK9
PTG01_0076_C10	16	65821577	59756435-67411243	OD	NA	6.44888	5.94866	0.641935	4.43952	0.236076	0.474046	0.3367	5.79657	4.49554	NA	NA	NA	NA	ARFRP1
MLTL1_0032_E11	4	136802563	131377049-142053035	OD	NA	6.44143	6.04455	0.782574	6.19009	-0.102125	-0.416272	0.4826	5.79657	4.49554	NA	NA	NA	NA	C16orf72
gnl.UG.Ssc.S31124488	2	10979357	9336636-10979357	OD	NA	6.43073	6.37855	1.21566	6.96172	-0.0841732	-0.515406	0.2856	5.79399	4.49296	NA	NA	NA	NA	NA
gnl.UG.Ssc.S40218950	1	187458914	187458914-187458914	OD	trans	6.42703	5.61365	0.0277601	6.29723	-0.0498855	-0.431952	0.4149	5.79657	4.49554	1	254937355	254944245	ENSSSCG00000025640	C9orf40
gnl.UG.Ssc.S23212994	9	147079835	146799282-151659207	OD	trans	6.42584	5.65241	0.178514	6.05827	0.0925727	0.449003	0.3667	5.79657	4.49554	3	42700754	42706839	ENSSSCG00000008056	ATP6V0C
gnl.UG.Ssc.S35171216	5	91801107	91801107-91801107	OD	NA	6.42277	6.85643	1.78357	4.16776	0.298616	0.458948	0.38	5.79657	4.49554	NA	NA	NA	NA	CALML3
gnl.UG.Ssc.S35173985	7	128674508	128674508-128674508	OD	trans	6.41863	6.01977	0.778903	4.79359	0.215539	0.435027	0.405	5.79657	4.49554	3	5166112	5179043	ENSSSCG00000024245	AIMP2
gnl.UG.Ssc.S23760447	3	31835126	31517116-33818991	PD	cis	6.41209	35.8691	31.4768	9.67491	-0.978494	0.32843	0.3701	5.78762	4.48659	3	33043721	33064367	ENSSSCG00000024488	NA
gnl.UG.Ssc.S35172079	14	3034421	246866-3793177	OD	trans	6.41188	5.68947	0.287729	4.93978	0.178235	0.452126	0.3503	5.79653	4.4955	GL895352.1	15711	29819	ENSSSCG00000029573	NASP
gnl.UG.Ssc.S18358007	8	105550345	83746076-107146070	OD	NA	6.40919	5.70144	0.314601	6.06768	0.102456	0.449588	0.4244	5.79417	4.49314	NA	NA	NA	NA	NA
gnl.UG.Ssc.S40150775	17	50302040	50152171-50302040	OD	NA	6.40858	5.60532	0.0827434	6.33556	0.0492674	0.389451	0.3724	5.79373	4.4927	NA	NA	NA	NA	NA
ADR01_0046_G06	8	145979013	18856058-148081003	OD	trans	6.40802	5.76541	0.426887	6.20044	-0.0968464	-0.462564	0.3605	5.79657	4.49554	2	147857842	147953421	ENSSSCG00000014361	NA
gnl.UG.Ssc.S18382464	11	51044016	51044016-51704408	OD	NA	6.40359	6.60163	1.51146	5.04612	0.512691	0.884443	0.1706	5.79657	4.49554	NA	NA	NA	NA	GPATCH8
gnl.UG.Ssc.S46879075	1	223043310	183918598-223066633	OD	trans	6.4033	5.85469	0.570499	6.06139	-0.145331	-0.5265	0.2517	5.79657	4.49554	7	12713074	12733740	ENSSSCG00000001063	MYLIP
gnl.UG.Ssc.S35166369	1	285851068	283099184-285851068	OD	NA	6.40164	5.60223	0.0987417	5.27909	-0.180332	-0.491168	0.2861	5.79657	4.49554	NA	NA	NA	NA	UQCC
gnl.UG.Ssc.S47005444	7	30435355	30369805-102013846	OD	trans	6.39455	5.63401	0.206818	5.47807	0.160382	0.436928	0.4076	5.79657	4.49554	4	33354419	33361711	ENSSSCG00000006036	ABRA
gnl.UG.Ssc.S40064815	6	5592689	5592689-10041550	OD	NA	6.39212	5.5787	0.00189465	2.38936	0.613508	0.795027	0.19	5.79619	4.49516	NA	NA	NA	NA	NA
ADR01_0068_D04	11	86676975	86552038-86676975	OD	trans	6.38997	5.58328	0.0654197	6.37969	0.0237022	0.407781	0.4323	5.79657	4.49554	1	109591051	109606006	ENSSSCG00000004516	MBD1
gnl.UG.Ssc.S35170447	13	148090109	148090109-148090109	OD	trans	6.38719	5.83026	0.55751	2.14422	0.653437	0.80839	0.1285	5.79657	4.49554	8	145213370	145216908	ENSSSCG00000009249	HNRNPD
gnl.UG.Ssc.S46881207	9	153172073	153172073-153309010	OD	NA	6.38607	6.72142	1.66965	2.26439	0.404968	0.522522	0.2913	5.79657	4.49554	NA	NA	NA	NA	RABGAP1
gnl.UG.Ssc.S19550097	14	125978735	125978735-126543093	OD	trans	6.38476	5.6555	0.27254	6.3144	-0.0566509	-0.437993	0.3764	5.7963	4.49527	2	67665760	67692357	ENSSSCG00000022610	PRPF31
gnl.UG.Ssc.S35168404	6	151102532	41842283-152594579	OD	trans	6.38448	5.83353	0.56549	5.81563	0.184685	0.57167	0.239	5.79657	4.49554	2	77968841	77972112	ENSSSCG00000023142	GAMT
gnl.UG.Ssc.S21631326	12	35017301	35017301-35017301	OD	NA	6.37096	5.637	0.26157	6.02575	0.112248	0.487325	0.3746	5.79417	4.49314	NA	NA	NA	NA	NA
gnl.UG.Ssc.S19546082	5	91801107	91801107-91801107	OD	NA	6.36543	5.58739	0.161153	6.02432	0.0957277	0.452261	0.38	5.79657	4.49554	NA	NA	NA	NA	NA
PBL01_0014_A06	15	105166304	103012674-106595537	PD	cis	6.3582	41.9146	37.6137	4.87317	1.13168	0.23309	0.4945	5.7965	4.49547	15	105299264	105309294	ENSSSCG00000016041	ASNSD1
gnl.UG.Ssc.S31130713	10	53395551	47211791-53395551	OD	trans	6.34886	5.6602	0.339679	2.59822	-0.568244	-0.874237	0.1886	5.77047	4.46944	4	107036322	107038687	ENSSSCG00000006623	PSMB4
OVR01_0006_E09	13	5362894	3644178-5362894	OD	NA	6.3424	5.64694	0.332768	6.3057	-0.0516669	-0.433305	0.4915	5.79375	4.49272	NA	NA	NA	NA	PDE4DIP
gnl.UG.Ssc.S16771004	2	41391662	40297275-41455130	OD	NA	6.32999	5.58733	0.236649	5.74946	0.140475	0.568653	0.3003	5.78199	4.48096	NA	NA	NA	NA	NA
gnl.UG.Ssc.S18283307	1	58339176	58339176-250374522	OD	trans	6.32177	5.54462	0.159532	5.8702	0.112167	0.43053	0.4139	5.79657	4.49554	14	42956562	42958960	ENSSSCG00000009904	DYNLL1
gnl.UG.Ssc.S23697277	15	132803704	132803704-132803704	OD	trans	6.32098	5.56314	0.200306	5.48178	0.155177	0.549996	0.3589	5.77166	4.47063	4	75061575	75128850	ENSSSCG00000006219	GKN1
gnl.UG.Ssc.S39797120	11	14630959	6927024-14630959	OD	trans	6.31808	5.53675	0.147476	1.9361	-0.629503	-0.830119	0.1547	5.79635	4.49532	5	22759690	22765948	ENSSSCG00000000368	NA
gnl.UG.Ssc.S35171040	6	37779571	37289180-38167884	OD	trans	6.31737	5.50823	0.0315438	5.96007	-0.097644	-0.442656	0.3728	5.79657	4.49554	11	72092330	72161779	ENSSSCG00000026082	DNAJC3
gnl.UG.Ssc.S47626207	12	11915433	11161527-11915433	OD	NA	6.31607	5.5119	0.06514	5.56305	-0.129203	-0.460575	0.3726	5.7965	4.49547	NA	NA	NA	NA	VPS26B
gnl.UG.Ssc.S35169944	5	7013047	5995341-83380222	OD	trans	6.30823	5.78679	0.604996	6.55596	0.035087	-0.422049	0.4717	5.79657	4.49554	10	63625465	63662232	ENSSSCG00000011107	CCNY
gnl.UG.Ssc.S35173451	5	5995341	5995341-5995341	OD	NA	6.30797	5.80102	0.625613	6.52933	0.047862	-0.405301	0.4736	5.79657	4.49554	NA	NA	NA	NA	CCBL2
gnl.UG.Ssc.S26735430	12	37502410	37502410-44114283	OD	NA	6.30607	5.72555	0.517804	5.90963	-0.128298	-0.497185	0.3269	5.79424	4.49321	NA	NA	NA	NA	NA
gnl.UG.Ssc.S35173089	8	124371875	123346210-139592943	OD	trans	6.30586	5.51186	0.105584	5.77219	0.115598	0.427175	0.401	5.7942	4.49317	6	50753346	50792318	ENSSSCG00000003204	VRK3
gnl.UG.Ssc.S18353762	3	139305792	139305792-139305792	OD	NA	6.29932	5.52791	0.172567	5.23412	-0.155015	-0.445815	0.3536	5.79657	4.49554	NA	NA	NA	NA	NA
gnl.UG.Ssc.S34498339	6	96365981	96365981-96365981	PD	NA	6.29562	41.8091	37.5717	10.2089	-0.923279	0.303796	0.3378	5.79211	4.49108	NA	NA	NA	NA	NA
SPL01_0038_G05	6	21988030	21988030-21988030	OD	trans	6.29181	5.49853	0.107273	5.76573	-0.089633	-0.427842	0.3891	5.79657	4.49554	15	61816694	61920619	ENSSSCG00000015845	GTF2E2
gnl.UG.Ssc.S40216720	6	144070966	143137565-145457494	OD	trans	6.29024	5.60055	0.340352	5.07667	-0.222477	-0.545011	0.2623	5.79627	4.49524	4	90692768	90699934	ENSSSCG00000026219	DCAF6
gnl.UG.Ssc.S17511429	9	38447487	27502835-38912997	OD	NA	6.28781	5.51154	0.158751	5.68871	0.142222	0.424873	0.3662	5.79657	4.49554	NA	NA	NA	NA	NA
gnl.UG.Ssc.S35169183	12	18182604	18182604-18182604	OD	trans	6.28063	5.65903	0.453617	3.90701	-0.285013	-0.479602	0.304	5.79657	4.49554	12	26313938	26335220	ENSSSCG00000027198	PDK2
gnl.UG.Ssc.S35171239	15	144746875	144746875-144794450	OD	trans	6.28025	5.47605	0.0285061	5.64994	0.148676	0.589182	0.409	5.76664	4.46561	6	43232995	43239670	ENSSSCG00000022017	LGALS4
gnl.UG.Ssc.S26723508	10	12978836	12978836-13144752	PD	cis	6.27757	61.6297	57.5182	15.8505	-1.02743	0.289391	0.3662	5.7962	4.49517	10	12977461	13015992	ENSSSCG00000010831	DUSP10
TCH01_0058_H04	9	66742756	61693406-94071916	OD	NA	6.27753	5.74597	0.58843	6.48101	0.0471465	0.457875	0.3871	5.794	4.49297	NA	NA	NA	NA	NA
LVRM1_0166_D04	11	4689240	4689240-23769494	OD	trans	6.27547	5.67026	0.478982	4.77844	-0.326385	-0.671222	0.1955	5.79657	4.49554	13	37264062	37271951	ENSSSCG00000023177	RRP9
gnl.UG.Ssc.S46875740	8	20094203	18689159-22130325	OD	trans	6.27286	5.58681	0.345315	5.02147	-0.168416	-0.470108	0.3547	5.794	4.49297	GL895293.1	77478	95569	ENSSSCG00000022942	PHF6
gnl.UG.Ssc.S46877911	11	85136926	82328383-86425847	OD	trans	6.27025	5.46097	0.000775644	2.66468	0.524074	0.768658	0.1632	5.79657	4.49554	7	37905566	37968899	ENSSSCG00000001579	FTSJD2
gnl.UG.Ssc.S35325457	4	138123252	138123252-138933038	OD	NA	6.26823	5.55493	0.286829	5.15587	-0.246447	-0.720837	0.2841	5.75915	4.45812	NA	NA	NA	NA	TMEM214
gnl.UG.Ssc.S35174222	13	61289053	50692278-82923130	OD	trans	6.26528	5.5144	0.218637	5.95768	-0.122777	-0.434221	0.3443	5.79657	4.49554	9	77018779	77046296	ENSSSCG00000015305	GTPBP10
gnl.UG.Ssc.S35166926	9	41060549	41060549-41060549	OD	trans	6.26344	6.25336	1.25941	5.91774	0.14215	0.42137	0.4706	5.79459	4.49356	GL892332.2	289527	324238	ENSSSCG00000028902	RB1CC1
gnl.UG.Ssc.S17518772	7	1705011	1705011-1705011	OD	NA	6.26024	5.6913	0.533235	3.30764	-0.562969	-0.830257	0.1796	5.79657	4.49554	NA	NA	NA	NA	SF3B5
gnl.UG.Ssc.S18547705	7	117272199	117272199-118912757	OD	NA	6.25686	5.66346	0.495467	6.49018	-0.00252451	0.436046	0.4214	5.79248	4.49145	NA	NA	NA	NA	NA
gnl.UG.Ssc.S35168877	13	116929203	116929203-158949120	OD	trans	6.25206	5.46086	0.109219	4.88102	0.207296	0.503844	0.3276	5.79657	4.49554	13	73071411	73079829	ENSSSCG00000011551	TADA3
gnl.UG.Ssc.S35169245	18	46199686	38620060-48022661	OD	trans	6.25081	5.62532	0.445783	5.21721	0.210579	0.555427	0.2453	5.79657	4.49554	2	70079758	70084452	ENSSSCG00000013634	YIPF2
LNG01_0019_F01	2	141604068	141604068-141654819	OD	trans	6.24634	5.56765	0.357188	4.08804	0.269003	0.504673	0.2888	5.79657	4.49554	14	31326046	31331718	ENSSSCG00000009775	CDK2AP1
gnl.UG.Ssc.S26721893	7	128891964	128891964-128891964	OD	NA	6.24351	5.49273	0.207639	3.73197	0.510721	0.895036	0.1915	5.76057	4.45954	NA	NA	NA	NA	NA
gnl.UG.Ssc.S18354763	3	98100280	98100280-98100280	OD	trans	6.24163	5.52896	0.29386	3.61927	0.471985	0.777862	0.1794	5.79211	4.49108	7	70667589	70695692	ENSSSCG00000001963	EGLN3
gnl.UG.Ssc.S18358567	14	10716778	10716778-10716778	OD	NA	6.24034	5.49886	0.236873	6.26207	0.0345446	0.411902	0.4303	5.79475	4.49372	NA	NA	NA	NA	NA
gnl.UG.Ssc.S6043657	11	20902453	20170154-20902453	OD	NA	6.23533	5.51153	0.26815	4.79208	-0.214368	-0.554059	0.3254	5.77498	4.47395	NA	NA	NA	NA	NA
gnl.UG.Ssc.S40040528	8	127777989	31085802-127777989	OD	NA	6.23501	5.54349	0.332408	4.60629	0.223368	0.491984	0.3254	5.7901	4.48907	NA	NA	NA	NA	OCIAD1
gnl.UG.Ssc.S35164233	14	111511025	111511025-115447844	OD	trans	6.23351	5.71189	0.598565	6.41767	-0.0554907	-0.516275	0.3612	5.7813	4.48027	15	53182412	53222250	ENSSSCG00000015792	SNX25
PTG01_0023_B12	1	300771132	214290390-304383838	OD	trans	6.22515	5.41753	0.00630126	5.37501	0.130017	0.443084	0.3478	5.79657	4.49554	18	10742587	10822097	ENSSSCG00000016509	LUC7L
gnl.UG.Ssc.S23775437	15	57351718	31801332-122734781	OD	NA	6.21919	5.49249	0.266206	3.24054	0.37965	0.591664	0.2164	5.79657	4.49554	NA	NA	NA	NA	PSKH1
gnl.UG.Ssc.S46875914	12	8894982	6882971-8894982	OD	trans	6.21803	5.54085	0.3581	4.65105	0.259733	0.558977	0.2637	5.79657	4.49554	17	48698399	48701183	ENSSSCG00000030898	MAFB
gnl.UG.Ssc.S35168088	13	35107691	34900991-37220929	OD	trans	6.20963	5.94664	0.940758	6.50344	0.0898581	-0.588015	0.4552	5.76182	4.46079	GL892917.1	19279	29566	ENSSSCG00000026748	PLK1
gnl.UG.Ssc.S6090233	15	26347667	25518105-30153939	OD	NA	6.20375	5.41095	0.0954843	6.22585	-0.00665645	-0.429706	0.4757	5.79304	4.49201	NA	NA	NA	NA	IGF2R
gnl.UG.Ssc.S35172294	7	93251213	51067100-95077435	OD	trans	6.20232	5.51043	0.331051	4.10318	-0.402469	-0.691783	0.1995	5.79657	4.49554	18	20855084	20884021	ENSSSCG00000016578	FLNC
gnl.UG.Ssc.S35164132	13	21056862	15785723-215163452	OD	trans	6.19429	5.42104	0.157825	3.72897	-0.27889	-0.534692	0.254	5.79621	4.49518	GL894284.2	84266	120275	ENSSSCG00000025130	KLF12
gnl.UG.Ssc.S23212898	11	74827003	74827003-74827003	OD	trans	6.18262	5.71002	0.667601	4.36762	-0.390263	-0.69721	0.2154	5.79657	4.49554	1	39594720	39595802	ENSSSCG00000004217	RNF146
gnl.UG.Ssc.S39802929	6	144184031	137315142-145721703	OD	NA	6.18228	5.72654	0.69059	2.06221	0.471111	0.614001	0.2343	5.79541	4.49438	NA	NA	NA	NA	SLC16A14
gnl.UG.Ssc.S23756754	4	79472865	78459865-79472865	CD	NA	6.17891	7.41212	2.66231	2.60611	-0.456633	-0.537046	0.3353	5.78256	4.48153	NA	NA	NA	NA	NA
gnl.UG.Ssc.S46879400	3	92014512	92014512-92014512	OD	trans	6.17701	5.38733	0.105404	5.65687	-0.134113	-0.445833	0.3592	5.79657	4.49554	5	18948440	18952540	ENSSSCG00000000266	PFDN5
SPL01_0094_C11	11	6927024	6927024-67422576	OD	trans	6.17156	5.54598	0.441186	1.98891	-0.566805	-0.717693	0.1816	5.79657	4.49554	3	11634918	11669064	ENSSSCG00000007723	WBSCR16
MLN01_0033_E01	10	2870481	2870481-2870481	OD	trans	6.16938	5.54692	0.446027	1.70021	-0.556752	-0.686986	0.205	5.79657	4.49554	13	79390523	79408292	ENSSSCG00000011611	C3orf37
THY01_0053_D06	7	20917296	18912470-48105743	OD	NA	6.16898	5.44976	0.277451	6.02747	-0.0614418	-0.409293	0.4547	5.79637	4.49534	NA	NA	NA	NA	TAF8
gnl.UG.Ssc.S46875945	1	58339176	34510880-308294229	OD	trans	6.16679	5.39486	0.158964	6.05832	0.0558102	0.427973	0.4139	5.79657	4.49554	17	44384399	44414300	ENSSSCG00000007309	RBM39
gnl.UG.Ssc.S18384881	1	288036346	288036346-288036346	OD	trans	6.16447	5.47225	0.327861	2.51588	0.422625	0.612106	0.2418	5.79578	4.49475	7	86384372	86403987	ENSSSCG00000027051	NA
gnl.UG.Ssc.S40978319	1	252151860	130083642-253382924	OD	trans	6.16215	5.39085	0.160173	2.81514	-0.663819	-0.886302	0.1751	5.79657	4.49554	2	156291	161297	ENSSSCG00000012841	PNPLA2
gnl.UG.Ssc.S17515108	11	66764035	66764035-66764035	OD	NA	6.16215	5.35877	0.0351456	4.85558	-0.173779	-0.474128	0.3279	5.79655	4.49552	NA	NA	NA	NA	SCAF8
gnl.UG.Ssc.S29974909	8	73286056	49000633-78168017	OD	NA	6.16159	5.4314	0.247724	6.19169	0.0403568	-0.567068	0.497	5.76905	4.46802	NA	NA	NA	NA	NA
gnl.UG.Ssc.S24317996	1	31685020	31685020-34497061	OD	trans	6.16035	5.63803	0.596271	3.00726	-0.381017	-0.545222	0.2716	5.79657	4.49554	15	104122882	104175081	ENSSSCG00000016035	COL5A2
gnl.UG.Ssc.S35170375	3	78944101	78944101-78944101	OD	NA	6.15985	5.54247	0.453512	5.58735	-0.123112	-0.425318	0.4482	5.79657	4.49554	NA	NA	NA	NA	HSPA14
SPL01_0083_D10	9	6244800	6244800-6244800	OD	NA	6.15465	5.35002	0.0177056	4.03385	-0.277522	-0.536131	0.2687	5.79657	4.49554	NA	NA	NA	NA	CHMP7
gnl.UG.Ssc.S18378248	11	80694285	79415461-80774774	OD	NA	6.1529	5.38273	0.16235	3.23537	0.485167	0.733885	0.197	5.79657	4.49554	NA	NA	NA	NA	PPP1R9A
gnl.UG.Ssc.S39983911	2	47117943	42816595-47117943	OD	NA	6.15218	5.55799	0.487877	4.89886	-0.273544	-0.651781	0.1949	5.78981	4.48878	NA	NA	NA	NA	NA
THY01_0090_G10	7	4406736	4406736-5194125	OD	trans	6.152	5.40952	0.226919	5.53797	-0.132438	-0.48259	0.3652	5.79017	4.48914	17	65136536	65146713	ENSSSCG00000007508	NA
gnl.UG.Ssc.S18291157	16	58545152	58545152-58545152	OD	NA	6.14506	5.43432	0.286963	5.1987	0.179315	0.534692	0.3662	5.77281	4.47178	NA	NA	NA	NA	NA
gnl.UG.Ssc.S35166160	7	5073862	1705011-9485821	OD	NA	6.14485	5.70157	0.706116	5.3634	-0.225974	-0.571914	0.238	5.79657	4.49554	NA	NA	NA	NA	PMPCB
gnl.UG.Ssc.S40391338	16	82487541	82487541-82766421	OD	NA	6.14336	5.37234	0.149414	5.82456	0.10406	0.543274	0.4438	5.76791	4.46688	NA	NA	NA	NA	NA
gnl.UG.Ssc.S35172997	8	106508752	32934099-116365109	OD	trans	6.14092	5.44643	0.322382	4.60599	-0.184577	-0.454024	0.3542	5.79657	4.49554	18	6107243	6143620	ENSSSCG00000016432	PRKAG2
gnl.UG.Ssc.S35171360	6	4373781	4373781-135768882	OD	trans	6.13807	5.33369	0.0110889	5.42999	0.129744	0.440572	0.397	5.79653	4.4955	6	13511296	13513055	ENSSSCG00000002727	IL34
gnl.UG.Ssc.S35174175	10	77623992	51812251-77623992	OD	trans	6.1347	5.38331	0.206963	4.6414	-0.185	-0.456972	0.3247	5.79657	4.49554	X	71117451	71117970	ENSSSCG00000012439	PGK1
gnl.UG.Ssc.S31133600	7	992405	992405-992405	OD	NA	6.13422	5.34967	0.115132	2.10039	0.635928	0.861994	0.1627	5.78924	4.48821	NA	NA	NA	NA	NA
gnl.UG.Ssc.S6055619	5	5995341	5995341-7013047	OD	trans	6.12855	5.32628	0.0338811	6.06416	0.0419259	0.409792	0.4736	5.79589	4.49486	6	137259293	137316747	ENSSSCG00000003814	EFCAB7
gnl.UG.Ssc.S26735265	5	75248430	73720920-75579482	OD	NA	6.12687	5.32634	0.0472494	5.10602	0.149343	0.455329	0.3527	5.7963	4.49527	NA	NA	NA	NA	AGRN
gnl.UG.Ssc.S29975107	16	82282400	82282400-82282400	OD	NA	6.12562	5.3224	0.0179171	2.59389	-0.513631	-0.732536	0.2122	5.79414	4.49311	NA	NA	NA	NA	NA
gnl.UG.Ssc.S17515303	12	24496991	24496991-24496991	PD	cis	6.12084	31.413	27.2669	12.589	-0.729273	0.422315	0.3617	5.7839	4.48287	12	23968530	23972991	ENSSSCG00000017521	SCRN2
gnl.UG.Ssc.S46876251	11	14630959	14630959-14630959	OD	trans	6.11994	5.45193	0.367932	1.77186	-0.653449	-0.799177	0.1547	5.79657	4.49554	15	84972453	85014156	ENSSSCG00000015931	BBS5
gnl.UG.Ssc.S15238694	4	9204694	9204694-9204694	OD	NA	6.1179	5.34607	0.154463	5.59607	-0.111023	-0.397283	0.4169	5.79657	4.49554	NA	NA	NA	NA	PSME1
gnl.UG.Ssc.S18383637	9	136369976	136369976-137157685	OD	NA	6.11716	5.57312	0.562535	2.80044	0.384587	0.556324	0.2403	5.79657	4.49554	NA	NA	NA	NA	RHOBTB2
gnl.UG.Ssc.S26727939	15	26384045	26384045-31670677	OD	NA	6.11664	5.35863	0.1897	3.17741	0.441257	0.694061	0.21	5.79606	4.49503	NA	NA	NA	NA	OSBPL11
TCH01_0049_G06	9	48378678	48378678-53063345	OD	trans	6.10658	5.52143	0.500593	6.33319	-0.0140478	0.414046	0.4254	5.79657	4.49554	8	12422474	12431639	ENSSSCG00000029989	NA
gnl.UG.Ssc.S5985153	13	17111368	16895174-17111368	OD	trans	6.10598	5.74811	0.818569	3.39687	0.304434	0.491691	0.2935	5.79657	4.49554	GL894040.1	21699	25372	ENSSSCG00000006182	NA
THY01_0206_H07	1	244079211	236253649-244079211	OD	trans	6.10531	5.62086	0.647174	6.43779	0.0185159	-0.385155	0.408	5.79635	4.49532	14	109782799	109844276	ENSSSCG00000010446	STAMBPL1
gnl.UG.Ssc.S35172653	9	4014490	4014490-4014490	OD	trans	6.10169	5.54566	0.544051	5.13835	-0.209388	-0.537608	0.2915	5.79657	4.49554	GL893226.1	113842	114990	ENSSSCG00000029849	S1PR1
THY01_0121_G10	14	134561404	120210617-144775978	OD	NA	6.10164	5.3003	0.0146459	3.13882	-0.415231	-0.686567	0.2413	5.78296	4.48193	NA	NA	NA	NA	NA
gnl.UG.Ssc.S6005332	6	127961520	127961520-127961520	OD	NA	6.09674	5.32909	0.162172	5.6905	0.0994942	0.441062	0.4264	5.79238	4.49135	NA	NA	NA	NA	NA
gnl.UG.Ssc.S40276387	2	86270240	84850085-123469516	OD	trans	6.08793	5.30356	0.113108	3.18729	0.406913	0.629861	0.2177	5.79657	4.49554	12	18391607	18431381	ENSSSCG00000017330	NA
gnl.UG.Ssc.S14900094	17	60545674	13983032-60545674	OD	NA	6.08659	5.32611	0.181177	5.80457	-0.0812523	-0.435164	0.3706	5.79657	4.49554	NA	NA	NA	NA	YWHAG
gnl.UG.Ssc.S35168743	14	32650321	25501095-32650321	CD	NA	6.08214	5.50867	0.516739	1.07262	-0.710503	-0.82505	0.1776	5.79506	4.49403	NA	NA	NA	NA	METTL2A
ADR01_0089_C08	18	9522823	4068478-12578843	OD	trans	6.0727	5.32684	0.214546	3.45229	0.292858	0.518544	0.2684	5.79657	4.49554	3	41262670	41274628	ENSSSCG00000007992	PIGQ
gnl.UG.Ssc.S35166399	11	23815370	23815370-23815370	OD	trans	6.07202	5.94544	1.11001	5.78365	0.223582	0.607382	0.2249	5.79623	4.4952	15	152264832	152286818	ENSSSCG00000016338	PER2
gnl.UG.Ssc.S35172521	15	82449386	82449386-112258757	OD	NA	6.07041	5.50831	0.533348	6.32913	0.000486967	0.418959	0.4169	5.79645	4.49542	NA	NA	NA	NA	MTPAP
gnl.UG.Ssc.S46880973	8	139592943	15886903-140437302	OD	trans	6.06955	5.27144	0.0497854	4.99892	0.154711	0.432415	0.3592	5.79657	4.49554	1	267875444	267886719	ENSSSCG00000005370	C9orf156
gnl.UG.Ssc.S26395831	1	8531297	8531297-269037316	OD	trans	6.06952	5.28391	0.105766	3.25173	-0.351699	-0.581418	0.2537	5.79527	4.49424	9	53830781	53907681	ENSSSCG00000015135	SORL1
gnl.UG.Ssc.S35166033	2	2582104	2582104-2582104	OD	trans	6.06705	5.31721	0.204988	1.5423	0.68285	0.827221	0.1965	5.79657	4.49554	3	16504924	16532546	ENSSSCG00000007736	TMEM248
gnl.UG.Ssc.S31107940	4	136331395	136331395-136331395	OD	NA	6.06217	5.43569	0.43276	4.38852	-0.314233	-0.626645	0.225	5.79259	4.49156	NA	NA	NA	NA	NA
gnl.UG.Ssc.S6089862	8	14946506	12390177-14946506	PD	trans	6.05913	52.464	48.5201	2.78598	1.06412	0.275359	0.4781	5.79404	4.49301	8	12329454	12351892	ENSSSCG00000029508	QDPR
gnl.UG.Ssc.S31101663	4	109905911	97993218-112290496	OD	NA	6.05846	5.54173	0.599036	6.35925	0.00981612	-0.411484	0.4219	5.79655	4.49552	NA	NA	NA	NA	BRD1
gnl.UG.Ssc.S19544549	3	20734853	20734853-20734853	OD	trans	6.05827	5.28181	0.134959	3.3972	0.342009	0.559202	0.305	5.79657	4.49554	8	130594675	130649857	ENSSSCG00000028420	EIF4E
gnl.UG.Ssc.S26718173	5	1722176	1722176-4517270	OD	NA	6.05623	5.36423	0.317589	5.07266	0.175691	0.511431	0.3891	5.77915	4.47812	NA	NA	NA	NA	NA
gnl.UG.Ssc.S35331738	13	6582320	6582320-6813244	OD	NA	6.05353	5.25874	0.0605125	5.7926	0.0958457	0.460696	0.4273	5.7888	4.48777	NA	NA	NA	NA	MXRA7
SMG01_0091_A12	16	37448044	37448044-37448044	OD	trans	6.05135	5.90847	1.08902	6.66629	-0.0451867	0.416956	0.4209	5.79657	4.49554	2	6939770	6942952	ENSSSCG00000013037	VEGFB
gnl.UG.Ssc.S40459425	1	19903791	19903791-19903791	OD	trans	6.05129	5.32909	0.260593	5.42212	0.135732	0.480992	0.3905	5.78601	4.48498	10	48738286	48829185	ENSSSCG00000011037	NA
gnl.UG.Ssc.S40171664	10	54839	54839-65922	OD	NA	6.05031	5.49945	0.548963	6.18031	-0.0651324	-0.43893	0.3378	5.79657	4.49554	NA	NA	NA	NA	NA
gnl.UG.Ssc.S23691163	17	32292040	29684825-41586298	OD	NA	6.04828	5.24708	0.00953998	5.70269	0.0842423	0.418037	0.4244	5.79657	4.49554	NA	NA	NA	NA	PRPF31
gnl.UG.Ssc.S23691864	6	75464653	56879701-75464653	OD	NA	6.04475	5.31367	0.240446	5.856	0.0813451	0.504753	0.3687	5.78112	4.48009	NA	NA	NA	NA	CMPK1
gnl.UG.Ssc.S35173837	15	65197141	50464726-91003938	OD	trans	6.04437	5.28493	0.178253	5.24719	0.17281	0.509071	0.3542	5.79134	4.49031	15	87032975	87079679	ENSSSCG00000025049	CYBRD1
ADR01_0093_B02	12	26289830	24770970-27837406	OD	trans	6.04436	5.24787	0.0542667	2.67724	0.570457	0.812194	0.1542	5.79657	4.49554	6	82337830	82348373	ENSSSCG00000003605	PTP4A2
gnl.UG.Ssc.S35173907	6	72139678	72139678-86558700	OD	trans	6.04182	5.89768	1.08709	6.00217	-0.177553	-0.551768	0.2706	5.79657	4.49554	18	37015611	37082916	ENSSSCG00000016650	IMMP2L
gnl.UG.Ssc.S40430463	6	44351210	34032969-44351210	OD	trans	6.0414	6.12888	1.3666	6.11846	-0.198214	-0.583941	0.2542	5.79657	4.49554	9	50701465	50745892	ENSSSCG00000015095	UBE4A
gnl.UG.Ssc.S46875952	1	23169763	22774695-23222522	OD	NA	6.03893	6.3124	1.58415	6.56832	0.115982	-0.407097	0.4582	5.79657	4.49554	NA	NA	NA	NA	ERGIC3
ADR01_0077_A09	1	302552307	163782468-302552307	OD	NA	6.03891	5.39585	0.405056	5.84642	0.0804382	0.403507	0.4776	5.79657	4.49554	NA	NA	NA	NA	GALM
SPL01_0104_E10	8	107928428	107928428-107928428	OD	trans	6.03784	5.31262	0.256069	4.11481	0.282337	0.569816	0.2413	5.79657	4.49554	GL896135.1	110	2309	ENSSSCG00000028133	PUF60
gnl.UG.Ssc.S26396324	13	188700141	22030419-188700141	OD	trans	6.03758	5.50102	0.56845	4.61877	-0.189249	-0.454191	0.3854	5.79214	4.49111	X	47784223	47810470	ENSSSCG00000021934	OTUD5
gnl.UG.Ssc.S46879652	10	67147687	59266739-70551436	OD	trans	6.03722	5.4714	0.526014	6.0538	0.0648896	0.400023	0.4995	5.79657	4.49554	4	92685722	92713628	ENSSSCG00000006324	ALDH9A1
gnl.UG.Ssc.S35173487	8	141906060	141087154-141906060	OD	trans	6.03713	5.27413	0.170229	4.65474	-0.210343	-0.499955	0.307	5.79657	4.49554	2	112579328	112614906	ENSSSCG00000025287	GIN1
gnl.UG.Ssc.S6074772	17	64145544	64145544-64145544	OD	NA	6.03317	5.35763	0.349374	6.17258	-0.0015414	-0.403338	0.4224	5.79657	4.49554	NA	NA	NA	NA	NA
gnl.UG.Ssc.S26724389	15	21536579	14270957-157157857	OD	NA	6.03096	5.24489	0.0995361	5.4943	0.105456	0.44539	0.3806	5.79614	4.49511	NA	NA	NA	NA	NA
gnl.UG.Ssc.S29980750	16	51686047	51686047-51686047	OD	NA	6.03095	5.2327	0.0125148	5.81206	0.0849088	0.491235	0.4284	5.77581	4.47478	NA	NA	NA	NA	NA
LNG01_0045_B11	1	31769330	24953606-34735325	OD	NA	6.02904	5.24448	0.10175	3.77649	-0.348418	-0.574322	0.3185	5.78962	4.48859	NA	NA	NA	NA	NA
gnl.UG.Ssc.S35170629	1	252997864	250523000-276982150	OD	trans	6.02875	5.45066	0.507055	6.25153	0.0185825	0.41734	0.3965	5.79657	4.49554	2	147800960	147801928	ENSSSCG00000021989	PURA
UTR01_0031_G04	1	32601824	26091832-32601824	OD	trans	6.02782	5.4169	0.456233	3.8801	0.254947	0.477382	0.3109	5.79655	4.49552	17	45431707	45457127	ENSSSCG00000007323	DSN1
OVRM1_0211_D07	11	82923271	82923271-82923271	OD	trans	6.02511	5.57942	0.694743	6.33195	0.0405316	-0.47779	0.4712	5.78274	4.48171	5	69219130	69394433	ENSSSCG00000000735	TSPAN9
SMG01_0065_B09	6	134685885	60933494-135089645	OD	NA	6.02498	5.27905	0.200112	2.98739	0.484001	0.799482	0.2281	5.75828	4.45725	NA	NA	NA	NA	SLC37A3
gnl.UG.Ssc.S17515303	2	12456588	12456588-12459648	OD	trans	6.02139	6.03753	1.27935	6.68042	0.0698365	-0.466799	0.4179	5.7839	4.48287	12	23968530	23972991	ENSSSCG00000017521	SCRN2
gnl.UG.Ssc.S35167864	18	49673543	46721915-49892651	OD	trans	6.01992	8.96285	4.48528	5.53503	0.299428	0.381181	0.4846	5.79657	4.49554	18	46675442	46768425	ENSSSCG00000016677	GARS
gnl.UG.Ssc.S34513999	7	19061593	19061593-22888270	OD	trans	6.01963	5.3593	0.372843	4.63873	0.182994	0.490286	0.3563	5.78579	4.48476	GL894027.2	13540	64498	ENSSSCG00000028688	ERCC5
gnl.UG.Ssc.S35171245	13	156966095	145732401-167022760	OD	trans	6.01628	5.31174	0.295239	5.33694	-0.193632	-0.419033	0.2856	5.79649	4.49546	7	29036552	29042147	ENSSSCG00000001453	HLA-DRA
ADR01_0016_B04	14	22171562	10716778-33833169	OD	trans	6.01204	5.48557	0.582412	6.1995	0.0475021	0.44468	0.3536	5.79614	4.49511	14	43959350	43986982	ENSSSCG00000009934	KCTD10
gnl.UG.Ssc.S18551640	9	105742262	58287186-105742262	OD	trans	6.00634	5.22988	0.12916	5.31222	0.127215	0.431068	0.3955	5.79657	4.49554	14	82376236	82430844	ENSSSCG00000010301	PPP3CB
gnl.UG.Ssc.S25095094	7	25215084	25215084-25215084	OD	NA	6.00335	5.22946	0.128746	5.82924	0.0822026	0.509486	0.499	5.7752	4.47417	NA	NA	NA	NA	COL5A2
gnl.UG.Ssc.S46879620	12	45246268	45246268-45246268	OD	trans	6.00126	5.28297	0.267311	5.92687	-0.0543809	-0.40256	0.4778	5.79657	4.49554	4	97178847	97183306	ENSSSCG00000006365	DEDD
LVR01_0082_F12	10	61621550	61621550-61621550	OD	trans	6.00075	5.63551	0.801694	4.81617	0.336184	0.727396	0.2282	5.78223	4.4812	12	39298344	39403816	ENSSSCG00000028044	USP32
gnl.UG.Ssc.S35169804	15	124145530	124145530-132129168	OD	trans	5.99814	5.33789	0.373602	5.90265	0.0708587	0.400525	0.4945	5.79657	4.49554	5	6490153	6494212	ENSSSCG00000000093	DNAL4
OVRM1_0110_C12	12	54699212	54699212-54699212	OD	NA	5.99059	5.34723	0.397022	3.04039	0.403481	0.652327	0.301	5.77443	4.4734	NA	NA	NA	NA	NA
gnl.UG.Ssc.S35169857	15	13833344	4107382-16718985	OD	trans	5.99014	5.21116	0.11895	6.01354	0.0105035	-0.408818	0.4995	5.79657	4.49554	13	38039440	38041636	ENSSSCG00000011447	SPCS1
DCI01_0035_H03	1	45679931	45679931-45972929	PD	NA	5.98823	27.624	23.5643	2.18916	0.83382	0.393663	0.4358	5.79584	4.49481	NA	NA	NA	NA	SMPDL3A
gnl.UG.Ssc.S23694635	1	84223593	84223593-84223593	OD	NA	5.98746	5.20151	0.0895685	2.32446	0.6276	0.913951	0.1418	5.78885	4.48782	NA	NA	NA	NA	PTPRD
gnl.UG.Ssc.S6059023	1	293142185	293060955-302595485	OD	NA	5.98605	5.18985	0.00923008	5.91135	0.0479155	0.518164	0.491	5.77431	4.47328	NA	NA	NA	NA	NA
gnl.UG.Ssc.S6082166	4	139080993	138575812-139080993	OD	NA	5.9859	5.21762	0.150849	4.7334	0.171917	0.456006	0.316	5.79657	4.49554	NA	NA	NA	NA	NA
gnl.UG.Ssc.S18359512	15	154557138	154285911-154557138	OD	trans	5.98507	5.84259	1.08443	3.25956	0.325449	0.540425	0.3569	5.78089	4.47986	12	44387557	44405332	ENSSSCG00000022850	NA
UTR01_0105_F03	3	108469178	101510973-108469178	OD	NA	5.98246	5.18626	0.0283135	5.84484	-0.0542337	-0.463225	0.4408	5.78631	4.48528	NA	NA	NA	NA	IARS
gnl.UG.Ssc.S23762476	8	129287055	119985447-133774505	OD	NA	5.98144	5.23959	0.210797	5.89748	0.0616175	0.515707	0.4289	5.77735	4.47632	NA	NA	NA	NA	SREK1
gnl.UG.Ssc.S6063765	13	21999054	20895731-23407186	OD	trans	5.97747	5.20896	0.145835	3.44364	-0.375959	-0.624885	0.2398	5.7856	4.48457	6	65937788	66016364	ENSSSCG00000003434	MFN2
gnl.UG.Ssc.S23776610	14	122427131	122427131-126359719	OD	NA	5.97692	5.3167	0.372344	5.6913	-0.0936259	-0.416957	0.4746	5.79609	4.49506	NA	NA	NA	NA	NA
gnl.UG.Ssc.S35166016	1	250241920	210893208-256182593	OD	trans	5.97638	5.41732	0.532777	3.69076	0.5802	0.85717	0.1804	5.79657	4.49554	3	9925863	9927499	ENSSSCG00000024482	HSPB1
gnl.UG.Ssc.S35170071	2	10286572	9575182-10286572	OD	NA	5.97591	5.30052	0.340428	6.00744	-0.0508473	0.51585	0.495	5.77157	4.47054	NA	NA	NA	NA	ZNF507
gnl.UG.Ssc.S34530346	1	144006972	136639460-202780349	OD	trans	5.97389	5.36535	0.451827	5.13297	-0.26127	-0.670269	0.3183	5.7701	4.46907	2	59195505	59212649	ENSSSCG00000013900	PIK3R2
gnl.UG.Ssc.S39800017	7	127564283	124826895-131336733	OD	NA	5.97368	5.21112	0.165021	5.9095	-0.0440144	-0.415972	0.4109	5.7956	4.49457	NA	NA	NA	NA	NA
gnl.UG.Ssc.S29978805	4	13570127	13570127-13581654	OD	NA	5.97259	5.90646	1.17945	5.91431	0.112253	0.397363	0.497	5.79645	4.49542	NA	NA	NA	NA	NA
gnl.UG.Ssc.S35166526	6	68141010	68141010-93287207	OD	trans	5.97251	5.39174	0.499831	3.79586	0.278564	0.484896	0.2831	5.79657	4.49554	13	131370850	131377493	ENSSSCG00000011783	EIF2B5
gnl.UG.Ssc.S16350996	4	124599055	21289105-133429382	OD	NA	5.97123	5.1891	0.103072	5.92294	-0.0387216	-0.432551	0.4724	5.78986	4.48883	NA	NA	NA	NA	HIST1H2BD
gnl.UG.Ssc.S23699482	2	118635459	41011761-133825951	OD	NA	5.97121	5.54823	0.725183	2.46366	-0.366739	-0.526463	0.299	5.7965	4.49547	NA	NA	NA	NA	PRPF4B
gnl.UG.Ssc.S39772369	7	50260218	20287356-125147818	OD	trans	5.97067	5.3108	0.371761	5.60692	0.0969591	0.432098	0.4122	5.79259	4.49156	12	37386682	37434559	ENSSSCG00000017670	NA
gnl.UG.Ssc.S35167795	8	32113980	32113980-34810760	OD	trans	5.96846	5.79555	1.04814	3.14529	-0.343585	-0.478253	0.3234	5.79657	4.49554	3	61449509	61488277	ENSSSCG00000024564	IMMT
gnl.UG.Ssc.S18384988	17	11203694	3960816-12188041	OD	trans	5.96638	5.23018	0.22617	3.35355	-0.307748	-0.562176	0.2398	5.79239	4.49136	9	118217376	118236706	ENSSSCG00000028585	NA
gnl.UG.Ssc.S40433116	18	16052831	12083034-41909499	OD	NA	5.9658	5.21068	0.179242	4.51692	-0.212512	-0.537073	0.3254	5.783	4.48197	NA	NA	NA	NA	NA
OVR01_0033_G04	18	2847696	2676317-14122641	OD	NA	5.96466	5.39241	0.51234	1.90993	-0.511118	-0.670798	0.1746	5.79657	4.49554	NA	NA	NA	NA	C14orf142
gnl.UG.Ssc.S16769569	4	38827175	38827175-129654867	OD	NA	5.96326	5.22205	0.216029	1.64791	0.635236	0.806003	0.1701	5.79657	4.49554	NA	NA	NA	NA	NEB
gnl.UG.Ssc.S46878619	18	48426310	47530323-48941351	OD	trans	5.96271	5.17758	0.0895632	5.68429	-0.0804791	-0.463451	0.385	5.78779	4.48676	7	83530031	83558527	ENSSSCG00000002142	TEP1
gnl.UG.Ssc.S50180809	4	68299979	21697061-68299979	OD	NA	5.96254	5.24754	0.263158	5.17965	0.198293	0.637928	0.3119	5.76374	4.46271	NA	NA	NA	NA	NFIA
gnl.UG.Ssc.S41576201	3	71708951	49619063-71708951	OD	NA	5.96203	5.40478	0.534622	6.12141	0.0478827	-0.399956	0.4542	5.79585	4.49482	NA	NA	NA	NA	SPTBN1
gnl.UG.Ssc.S19549887	12	33982636	33982636-40115667	OD	NA	5.96116	5.7532	1.0014	4.78241	-0.216248	-0.507594	0.3825	5.77622	4.47519	NA	NA	NA	NA	TMEM220
gnl.UG.Ssc.S22277738	11	68927725	66901762-73922396	OD	trans	5.95934	5.23448	0.250605	5.93695	-0.0413047	-0.402625	0.4904	5.79531	4.49428	X	140009675	140070260	ENSSSCG00000012743	MTMR1
ADR01_0051_D09	7	94573223	94573223-94573223	PD	NA	5.95586	48.6573	44.7899	8.19566	-1.02785	0.258923	0.4189	5.79609	4.49506	NA	NA	NA	NA	AKAP13
gnl.UG.Ssc.S19540354	4	140839709	137742422-141353361	OD	NA	5.95506	5.15901	0.00593178	5.64152	0.0880907	0.484197	0.4199	5.78145	4.48042	NA	NA	NA	NA	NA
gnl.UG.Ssc.S35169661	14	149388611	149388611-149388611	OD	trans	5.95428	5.6787	0.91807	6.2659	-0.065424	0.405766	0.4845	5.79656	4.49553	11	3530444	3601260	ENSSSCG00000009298	CDK8
gnl.UG.Ssc.S35172474	11	9156777	9156777-9156777	OD	trans	5.95149	5.39938	0.541763	2.11524	0.505836	0.653068	0.1772	5.79657	4.49554	13	21193215	21240142	ENSSSCG00000011237	PDCD6IP
gnl.UG.Ssc.S46879577	1	227708485	193689396-245380316	OD	trans	5.94828	5.34292	0.457207	5.01318	0.168714	0.497306	0.3896	5.77968	4.47865	4	40006392	40202274	ENSSSCG00000006071	VPS13B
gnl.UG.Ssc.S46879708	17	46957171	41352699-51033200	OD	trans	5.94339	5.16583	0.11617	2.95356	0.407866	0.665997	0.2478	5.79096	4.48993	4	82506092	82518561	ENSSSCG00000006245	NA
gnl.UG.Ssc.S35165872	16	13511743	13030984-18836023	OD	trans	5.93774	5.15556	0.100337	5.64872	-0.0782097	-0.42965	0.4027	5.79481	4.49378	4	117822828	117848382	ENSSSCG00000006776	MOV10
gnl.UG.Ssc.S20116409	9	95952589	53317006-112640089	OD	trans	5.93351	5.16123	0.133759	5.79861	-0.0582786	-0.411963	0.4413	5.79657	4.49554	9	108068516	108551541	ENSSSCG00000015402	CACNA2D1
gnl.UG.Ssc.S39979313	3	28357285	28357285-28357285	OD	NA	5.93341	5.33409	0.468992	5.6884	0.0970985	0.391771	0.4945	5.79628	4.49525	NA	NA	NA	NA	MTMR3
gnl.UG.Ssc.S16518117	6	131254700	131254700-131254700	OD	trans	5.93313	5.14948	0.088549	2.98795	0.408186	0.674399	0.2557	5.78463	4.4836	6	49721684	49725897	ENSSSCG00000025928	NA
gnl.UG.Ssc.S6088795	15	130599165	122734781-131375223	OD	NA	5.932	5.13509	0.00740627	5.18272	0.132255	0.451792	0.3418	5.79581	4.49478	NA	NA	NA	NA	APC
gnl.UG.Ssc.S23759538	3	138503280	138503280-138503280	OD	NA	5.9313	5.13668	0.0381735	4.92888	-0.151348	-0.455394	0.3353	5.79644	4.49541	NA	NA	NA	NA	PPARGC1A
gnl.UG.Ssc.S35170346	1	35387799	33735482-37285738	OD	trans	5.92304	5.22205	0.293667	6.01485	-0.0184884	0.464471	0.493	5.78832	4.48729	3	41124103	41132446	ENSSSCG00000007987	DECR2
gnl.UG.Ssc.S35169668	9	17004309	17004309-17004309	OD	trans	5.92294	5.38629	0.562988	1.47476	-0.623	-0.808764	0.1333	5.79657	4.49554	9	7354090	7382435	ENSSSCG00000014802	NUMA1
gnl.UG.Ssc.S40184229	4	41613692	33037772-61108803	OD	NA	5.91657	5.15286	0.156564	5.69352	-0.0936913	-0.423537	0.3617	5.79657	4.49554	NA	NA	NA	NA	MAP3K12
gnl.UG.Ssc.S35173207	11	14689399	4198596-69419225	OD	trans	5.91322	5.40791	0.607771	1.37502	0.692953	0.859006	0.1095	5.79657	4.49554	6	40777928	40779026	ENSSSCG00000024907	SDHAF1
gnl.UG.Ssc.S46881256	1	298192996	292702656-299444967	OD	NA	5.91239	5.22628	0.322478	4.58429	0.178713	0.431868	0.3881	5.79657	4.49554	NA	NA	NA	NA	NUP43
gnl.UG.Ssc.S35171879	4	74329795	74329795-74329795	OD	NA	5.91181	5.21038	0.287921	5.98312	0.0302351	0.53465	0.391	5.77013	4.4691	NA	NA	NA	NA	FAM178A
gnl.UG.Ssc.S35171453	5	93029076	91903747-93453014	OD	NA	5.91104	5.7473	1.05674	6.12361	0.0854467	-0.398755	0.499	5.79657	4.49554	NA	NA	NA	NA	NFIB
BKFL1_0034_D03	6	126174465	126174465-126174465	OD	trans	5.91027	5.62795	0.907396	6.44376	-0.0144105	0.416744	0.3905	5.79657	4.49554	2	162170117	162186215	ENSSSCG00000014558	SIRT3
gnl.UG.Ssc.S40472168	15	27818243	27818243-149140529	OD	NA	5.90897	5.12685	0.0807036	2.70663	0.549071	0.817544	0.2393	5.76112	4.46009	NA	NA	NA	NA	NA
gnl.UG.Ssc.S35170051	11	80964804	80248120-82328383	OD	trans	5.90352	5.18749	0.26455	1.78106	-0.631088	-0.780874	0.1695	5.79606	4.49503	1	204956631	204974124	ENSSSCG00000005055	LGALS3
gnl.UG.Ssc.S46879992	2	3958244	3958244-3958244	OD	trans	5.90323	5.61274	0.896276	6.09134	-0.0967955	-0.490775	0.3136	5.79436	4.49333	4	104700117	104761145	ENSSSCG00000006562	GATAD2B
gnl.UG.Ssc.S35170090	11	60026383	59537068-66142455	OD	trans	5.89957	5.12196	0.112652	5.01564	0.16988	0.461942	0.3095	5.79657	4.49554	X	51717062	51719461	ENSSSCG00000012327	HSD17B10
gnl.UG.Ssc.S39809664	13	18244202	16420681-96252608	OD	NA	5.89811	5.10329	0.0210647	2.47878	-0.553013	-0.822917	0.1284	5.79445	4.49342	NA	NA	NA	NA	CLK1
gnl.UG.Ssc.S46877484	18	56497390	55243390-60805322	OD	trans	5.89576	5.16199	0.226859	5.89311	0.0341879	0.393557	0.4935	5.79657	4.49554	13	73271290	73278801	ENSSSCG00000011560	CRELD1
gnl.UG.Ssc.S18384867	11	6210518	55295-87649170	OD	NA	5.89407	5.10103	0.00602531	5.12391	-0.145745	-0.54706	0.3431	5.77517	4.47414	NA	NA	NA	NA	ZNF642
gnl.UG.Ssc.S17513877	5	99053897	99053897-99053897	OD	NA	5.89222	5.71354	1.03723	2.84476	-0.345625	-0.422405	0.2458	5.79411	4.49308	NA	NA	NA	NA	RPL9
gnl.UG.Ssc.S40436485	12	15953277	15953277-20434317	OD	NA	5.8896	5.26846	0.430609	3.56476	-0.264375	-0.512099	0.3109	5.78983	4.4888	NA	NA	NA	NA	GAB1
gnl.UG.Ssc.S46876697	7	95077435	57940346-106840124	OD	trans	5.88794	5.10406	0.0876656	3.25465	-0.420028	-0.658394	0.206	5.79657	4.49554	14	35688333	35701411	ENSSSCG00000009844	HSPB8
gnl.UG.Ssc.S35164167	7	129856855	129856855-129856855	OD	trans	5.88486	5.18545	0.295806	2.05645	-0.483879	-0.63121	0.2368	5.79657	4.49554	13	30992609	31029396	ENSSSCG00000011301	ZDHHC3
MLN01_0026_B06	6	142452858	142452858-156352742	OD	NA	5.88408	5.09416	0.0577766	5.56576	0.0806908	0.417566	0.3995	5.79624	4.49521	NA	NA	NA	NA	STRA13
gnl.UG.Ssc.S35173319	11	67401150	67401150-67401150	OD	trans	5.88267	5.23136	0.381609	3.78452	-0.256028	-0.479227	0.3136	5.79657	4.49554	13	192359274	192373116	ENSSSCG00000012014	BTG3
gnl.UG.Ssc.S34505901	4	15259283	4367704-21272927	OD	NA	5.87832	5.15779	0.253606	3.34426	0.295605	0.513798	0.2707	5.79657	4.49554	NA	NA	NA	NA	NA
gnl.UG.Ssc.S35164091	16	18536184	18536184-18536184	OD	trans	5.87219	5.12324	0.189686	5.92908	0.00208063	-0.403131	0.4631	5.79525	4.49422	17	42143808	42150802	ENSSSCG00000007269	PXMP4
gnl.UG.Ssc.S39781560	1	184833146	175795705-184833146	OD	NA	5.8712	5.08359	0.0542481	4.46547	0.267504	0.627481	0.2595	5.77584	4.47481	NA	NA	NA	NA	NA
gnl.UG.Ssc.S35171141	4	131377049	124409324-138688978	OD	NA	5.86559	5.10743	0.166355	5.86076	-0.0276001	-0.414007	0.494	5.79657	4.49554	NA	NA	NA	NA	ARPC1B
gnl.UG.Ssc.S34498248	18	22129853	22129853-22658638	OD	NA	5.86357	5.56246	0.880888	5.70735	-0.16894	-0.54546	0.2269	5.79601	4.49498	NA	NA	NA	NA	NA
gnl.UG.Ssc.S38481364	1	59453638	48539442-59453638	OD	trans	5.86211	5.10553	0.170144	4.68098	-0.172405	-0.438102	0.3652	5.79657	4.49554	8	82519524	82579225	ENSSSCG00000009018	SH3D19
gnl.UG.Ssc.S5993568	12	15315430	15315430-17260822	OD	trans	5.86118	5.11534	0.196598	3.84817	0.352134	0.62391	0.2015	5.79657	4.49554	3	41033945	41079796	ENSSSCG00000023204	AXIN1
gnl.UG.Ssc.S29990650	9	41381817	24626627-148655056	OD	trans	5.85891	5.09446	0.148184	5.81435	-0.0415943	-0.419917	0.4506	5.7965	4.49547	14	150935646	151052955	ENSSSCG00000010757	EBF3
gnl.UG.Ssc.S18551559	17	64366946	64366946-64680839	OD	NA	5.85848	5.1078	0.183072	3.68879	-0.333164	-0.618164	0.2478	5.7918	4.49077	NA	NA	NA	NA	NA
gnl.UG.Ssc.S26724832	13	43350796	43350796-45053798	OD	NA	5.85798	5.06586	0.0365279	5.60794	0.0772028	0.421208	0.3871	5.79657	4.49554	NA	NA	NA	NA	GAS1
gnl.UG.Ssc.S35168509	9	99702804	8533450-107420594	OD	NA	5.85186	5.33677	0.590432	3.79748	-0.260961	-0.460524	0.339	5.79657	4.49554	NA	NA	NA	NA	MAP7D1
gnl.UG.Ssc.S46876135	7	51082607	51082607-51082607	CD	trans	5.84855	5.54517	0.877283	1.69371	0.588225	0.699779	0.1775	5.79657	4.49554	15	71682577	71745410	ENSSSCG00000015874	ACVR1
gnl.UG.Ssc.S35165042	1	3533283	3035532-8505596	OD	NA	5.84447	5.05092	0.0129514	2.89127	0.411911	0.62705	0.2204	5.79657	4.49554	NA	NA	NA	NA	ARFGAP2
gnl.UG.Ssc.S31111249	10	72375760	70758219-76247151	OD	NA	5.84445	5.41985	0.716419	6.23685	-0.00324845	0.417573	0.4037	5.79575	4.49472	NA	NA	NA	NA	TRPS1
gnl.UG.Ssc.S23698303	12	22890196	21615475-41939390	OD	NA	5.84326	5.35062	0.621238	2.47823	0.389796	0.570192	0.2606	5.79161	4.49058	NA	NA	NA	NA	KIF3C
AMP01_0095_C09	7	93251213	48105743-101272117	OD	trans	5.84319	5.11321	0.230921	3.4957	-0.407309	-0.670336	0.1995	5.79657	4.49554	8	130594675	130649857	ENSSSCG00000028420	EIF4E
gnl.UG.Ssc.S35172055	11	20826258	15333394-25106814	OD	NA	5.84303	5.08134	0.154533	3.30135	-0.33447	-0.569861	0.2249	5.79655	4.49552	NA	NA	NA	NA	NA
gnl.UG.Ssc.S35173492	13	179658815	156408847-179658815	OD	NA	5.84296	5.25117	0.475477	5.97978	0.0451696	0.461742	0.4209	5.79657	4.49554	NA	NA	NA	NA	MLL5
gnl.UG.Ssc.S39976811	13	185282146	152646869-195871973	OD	NA	5.84286	5.05348	0.0252555	5.43839	0.109599	0.558315	0.4231	5.76885	4.46782	NA	NA	NA	NA	NA
gnl.UG.Ssc.S18359068	5	98025228	81098234-98025228	OD	NA	5.84062	5.39768	0.689098	6.21523	0.00472807	-0.479214	0.38	5.78227	4.48124	NA	NA	NA	NA	NA
gnl.UG.Ssc.S26403013	10	10388934	7531541-14894790	OD	NA	5.83816	5.09382	0.197267	5.18165	0.1382	0.470645	0.3557	5.79433	4.4933	NA	NA	NA	NA	CAMK4
gnl.UG.Ssc.S40350843	4	130119152	130119152-130119152	OD	NA	5.83325	5.12275	0.26778	4.83089	0.164473	0.477492	0.3846	5.78563	4.4846	NA	NA	NA	NA	NA
gnl.UG.Ssc.S35164759	15	107735522	93995497-137862629	OD	trans	5.82971	5.07797	0.179357	4.42763	0.232952	0.550818	0.2881	5.79657	4.49554	5	22652127	22656079	ENSSSCG00000000361	CD63
gnl.UG.Ssc.S40037863	15	152330949	152330949-152330949	OD	NA	5.82829	5.3098	0.584247	5.40997	-0.158324	-0.498128	0.2618	5.79657	4.49554	NA	NA	NA	NA	DMPK
gnl.UG.Ssc.S40109867	1	223043310	223043310-223066633	OD	NA	5.82754	5.86575	1.29852	2.51671	-0.36446	-0.508133	0.2517	5.79606	4.49503	NA	NA	NA	NA	NA
gnl.UG.Ssc.S18384425	16	70031425	70031425-74560093	OD	NA	5.82653	5.08736	0.206905	5.59573	-0.0836849	-0.433978	0.4433	5.78766	4.48663	NA	NA	NA	NA	GPD2
gnl.UG.Ssc.S40480664	7	12710295	7585470-14569027	OD	NA	5.82405	5.08557	0.210455	2.82951	0.351849	0.5582	0.2174	5.79652	4.49549	NA	NA	NA	NA	DARS2
gnl.UG.Ssc.S19540140	3	30215372	30215372-55561819	OD	trans	5.82286	5.05396	0.131484	3.29818	0.330599	0.546622	0.2607	5.79657	4.49554	15	153946104	153950517	ENSSSCG00000020790	MYEOV2
gnl.UG.Ssc.S31124818	2	57572672	57572672-73076347	OD	NA	5.82203	5.03206	0.0427338	3.62904	0.306075	0.54089	0.2829	5.79646	4.49543	NA	NA	NA	NA	EBF1
gnl.UG.Ssc.S35166005	18	11121298	10064157-14334075	OD	NA	5.82146	5.51538	0.872443	5.52529	0.198745	0.590865	0.1829	5.79652	4.49549	NA	NA	NA	NA	GMPPA
TCH01_0052_B07	11	79596000	75376470-82289737	OD	NA	5.82022	5.07455	0.19195	5.84374	0.0239435	-0.435752	0.495	5.79168	4.49065	NA	NA	NA	NA	SNRNP200
gnl.UG.Ssc.S16512520	12	12594833	12594833-12594833	OD	trans	5.81842	5.40413	0.728637	6.21429	-0.0117617	-0.436431	0.3985	5.79229	4.49126	7	5430130	5470963	ENSSSCG00000026619	BLOC1S5
AMP01_0084_F09	17	9014186	8584097-11026407	OD	trans	5.81746	5.04751	0.127603	4.46646	0.183797	0.453557	0.2945	5.79657	4.49554	2	43921203	43954469	ENSSSCG00000013367	GTF2H1
OVRM1_0089_D04	16	33087514	26898740-36026675	OD	NA	5.81556	5.36288	0.676307	6.13655	0.0280914	0.426027	0.3784	5.79524	4.49421	NA	NA	NA	NA	ECE1
gnl.UG.Ssc.S35168625	1	248675922	248675922-256300033	OD	NA	5.81386	5.22363	0.475284	3.82644	-0.40108	-0.739308	0.1881	5.79208	4.49105	NA	NA	NA	NA	PHF12
LVRM1_0077_F12	6	142973530	138822417-142973530	OD	NA	5.81381	5.04813	0.139385	3.88514	-0.281507	-0.556788	0.2632	5.79475	4.49372	NA	NA	NA	NA	VDAC1
gnl.UG.Ssc.S6083427	3	106543907	96503866-109719833	OD	trans	5.81372	5.87339	1.32353	6.51237	0.06992	-0.410071	0.4675	5.79653	4.4955	4	129940634	129991123	ENSSSCG00000006874	PALMD
gnl.UG.Ssc.S23697302	4	78539462	4220333-78539462	OD	trans	5.8127	5.02096	0.0223988	4.67892	0.181922	0.473137	0.3602	5.79639	4.49536	4	37743464	37783965	ENSSSCG00000022479	NA
gnl.UG.Ssc.S40569612	16	70031425	11083680-70897917	OD	NA	5.8122	5.15283	0.363228	5.95792	0.00634018	-0.396149	0.4433	5.79642	4.49539	NA	NA	NA	NA	NA
gnl.UG.Ssc.S19540505	15	135820525	31857544-136021602	OD	trans	5.81095	5.08761	0.242491	4.32512	0.19688	0.459304	0.3154	5.79657	4.49554	9	95996485	96120246	ENSSSCG00000024761	SNX13
gnl.UG.Ssc.S46879791	7	10543393	7981170-129319131	OD	trans	5.80931	5.07047	0.208359	4.33431	0.20448	0.444978	0.3284	5.79657	4.49554	4	121350389	121368612	ENSSSCG00000006835	SARS
gnl.UG.Ssc.S35169838	2	5087022	5087022-6376098	OD	trans	5.80847	5.13559	0.339191	5.38595	-0.128548	-0.463383	0.2883	5.79621	4.49518	11	75379204	75555916	ENSSSCG00000009516	UBAC2
OVR01_0075_G12	6	12896479	12896479-15265114	OD	trans	5.80838	5.0195	0.0360008	3.45017	0.371183	0.632022	0.2846	5.78403	4.483	7	120954018	120966278	ENSSSCG00000002456	CHGA
TCH01_0055_B04	1	292702656	20577293-298715665	OD	trans	5.80659	5.01489	0.0203704	3.8403	-0.316047	-0.571087	0.21	5.79657	4.49554	3	53861567	53918903	ENSSSCG00000008150	TMEM182
gnl.UG.Ssc.S35169099	1	135569814	135569814-135569814	OD	NA	5.80605	5.51625	0.890654	5.56864	-0.129038	-0.466248	0.4975	5.78001	4.47898	NA	NA	NA	NA	RGPD1
gnl.UG.Ssc.S6076214	4	131402801	131402801-132505132	OD	NA	5.80599	5.01446	0.00823424	2.61292	-0.481195	-0.741022	0.1701	5.78962	4.48859	NA	NA	NA	NA	NA
gnl.UG.Ssc.S40591668	15	128827052	119982356-128827052	OD	trans	5.80476	5.11342	0.300582	5.5048	-0.0962482	-0.496467	0.4756	5.77398	4.47295	12	41461519	41507345	ENSSSCG00000024115	NA
gnl.UG.Ssc.S46877545	15	127879553	122991614-129798767	OD	trans	5.80342	5.01127	0.00195381	5.80725	0.0104447	0.410316	0.491	5.7958	4.49477	13	35921157	35928150	ENSSSCG00000011400	SEMA3B
gnl.UG.Ssc.S35165916	6	112145712	65644507-112145712	OD	trans	5.7988	5.01247	0.0302293	5.80943	0.0149118	0.552512	0.4746	5.75778	4.45675	14	2866432	2869696	NA	SYK
gnl.UG.Ssc.S40304693	4	134362920	131377049-135083935	OD	NA	5.7982	5.04079	0.160541	5.79468	0.0318502	0.405232	0.492	5.7918	4.49077	NA	NA	NA	NA	NA
OVRM1_0225_A02	4	139943684	139642933-142053035	OD	NA	5.79688	5.02049	0.103322	5.01942	0.131719	0.437481	0.3532	5.79655	4.49552	NA	NA	NA	NA	NA
gnl.UG.Ssc.S22839340	8	146101319	145970149-148081003	OD	trans	5.79588	5.12979	0.350468	5.54218	-0.0921333	-0.43306	0.3681	5.79657	4.49554	11	86117929	86134887	ENSSSCG00000009555	LAMP1
TCH01_0086_H09	9	10686911	10686911-10686911	OD	NA	5.79141	5.19082	0.458676	3.93485	0.236151	0.439208	0.3531	5.79657	4.49554	NA	NA	NA	NA	BLMH
PBL01_0071_C08	6	77157769	69536813-86135123	OD	NA	5.78818	5.13974	0.379553	4.16335	-0.291292	-0.621276	0.2129	5.79144	4.49041	NA	NA	NA	NA	NR2C2
OVRM1_0207_G09	11	9416753	8638031-10355880	OD	trans	5.78804	5.04283	0.187578	5.67185	0.0592553	0.460854	0.4627	5.78102	4.47999	12	19510100	19518406	ENSSSCG00000023014	CD300LG
gnl.UG.Ssc.S46876504	2	150320761	2959230-150320761	OD	trans	5.78804	5.13052	0.364913	5.12075	-0.164952	-0.500025	0.2671	5.79657	4.49554	14	53363490	53366597	ENSSSCG00000010073	CHCHD10
gnl.UG.Ssc.S17516064	14	8472448	8472448-8472448	OD	NA	5.78778	5.24559	0.546245	5.98915	-0.0352141	0.427522	0.4701	5.7889	4.48787	NA	NA	NA	NA	NA
gnl.UG.Ssc.S23213030	6	125579101	31976368-125579101	OD	trans	5.78762	4.99593	0.00193562	5.77665	0.01919	0.387237	0.4572	5.79657	4.49554	5	6766421	6783784	ENSSSCG00000000104	DDX17
gnl.UG.Ssc.S27601302	5	36120362	15380171-39588852	OD	trans	5.7874	5.19275	0.46636	2.4294	-0.400833	-0.591185	0.2572	5.78801	4.48698	7	102786805	102791429	ENSSSCG00000002349	NA
gnl.UG.Ssc.S35166497	4	5253532	4325365-5796491	OD	trans	5.78318	5.37199	0.731658	3.57594	0.267386	0.466742	0.304	5.79657	4.49554	6	155486007	155494384	ENSSSCG00000030177	EBNA1BP2
gnl.UG.Ssc.S35167524	12	7075951	5417273-7757009	OD	trans	5.78265	5.57795	0.999423	1.58658	-0.47564	-0.576624	0.2672	5.79432	4.49329	1	175574063	175589143	ENSSSCG00000004893	VPS4B
gnl.UG.Ssc.S35166910	7	121856606	117482174-123205764	OD	trans	5.78231	5.19308	0.475904	1.39911	0.587548	0.707444	0.1915	5.79657	4.49554	2	8484044	8492563	ENSSSCG00000013062	MTA2
gnl.UG.Ssc.S31133739	2	143423036	142806196-143878207	OD	trans	5.78099	5.37334	0.732899	4.0742	-0.247895	-0.534242	0.3831	5.77329	4.47226	3	77284803	77362173	ENSSSCG00000008346	APLF
gnl.UG.Ssc.S40191217	12	52989009	44995728-53288290	OD	NA	5.77899	5.0367	0.196264	5.45405	0.0927729	0.445705	0.3838	5.79204	4.49101	NA	NA	NA	NA	NA
gnl.UG.Ssc.S39976811	1	11270636	10891684-266727592	OD	NA	5.77638	5.09388	0.313833	2.23262	-0.55239	-0.815579	0.1935	5.76885	4.46782	NA	NA	NA	NA	NA
gnl.UG.Ssc.S35169714	13	205507503	187075365-205804998	OD	NA	5.77633	5.23628	0.549837	5.75902	-0.0794504	-0.444975	0.3139	5.79587	4.49484	NA	NA	NA	NA	CMTM3
gnl.UG.Ssc.S23693410	11	69361885	55926123-69361885	OD	NA	5.77562	6.29742	1.85726	6.92695	-0.0706331	0.410813	0.3776	5.79624	4.49521	NA	NA	NA	NA	ADAMTSL3
gnl.UG.Ssc.S46879522	1	43703682	9907546-84593851	OD	NA	5.77512	5.30682	0.652257	5.96942	0.0486502	-0.41251	0.4856	5.79429	4.49326	NA	NA	NA	NA	E2F5
gnl.UG.Ssc.S6063033	12	9181079	8826005-15235766	OD	trans	5.77019	4.99559	0.100807	5.78502	0.0159779	0.450352	0.498	5.78405	4.48302	7	134465992	134490738	ENSSSCG00000002629	NA
gnl.UG.Ssc.S46876336	11	15333394	14196029-15333394	OD	trans	5.77012	5.3938	0.77779	2.30547	0.422664	0.561457	0.2284	5.79639	4.49536	15	151451225	151542446	ENSSSCG00000027331	COL6A3
gnl.UG.Ssc.S46881240	7	49953959	49953959-64667698	OD	trans	5.76948	5.03455	0.213837	3.36346	0.318063	0.50737	0.297	5.79657	4.49554	1	294632949	294656253	ENSSSCG00000030089	RBM18
LNG01_0097_D05	16	36441465	32074950-37039866	OD	NA	5.76854	5.86949	1.37052	5.57919	0.253862	0.632614	0.2119	5.7965	4.49547	NA	NA	NA	NA	VTI1A
gnl.UG.Ssc.S14902333	6	48317509	45777816-48317509	CD	trans	5.76784	5.83829	1.33433	1.03584	-0.670604	-0.719462	0.1657	5.79657	4.49554	15	82491704	82597617	ENSSSCG00000015917	XIRP2
gnl.UG.Ssc.S40546308	8	64355935	64355935-74771919	OD	trans	5.76492	5.00585	0.153592	5.13735	-0.135052	-0.409226	0.3955	5.79645	4.49542	3	51854371	51857245	ENSSSCG00000029999	C2orf49
gnl.UG.Ssc.S46880597	18	13935587	13771088-13935587	OD	trans	5.76225	6.38454	1.96978	2.36612	0.347324	0.479463	0.3025	5.79187	4.49084	1	142954883	142982556	ENSSSCG00000004710	ADAL
SMG01_0086_G05	10	62520412	62520412-62520412	OD	NA	5.76213	5.13499	0.414287	5.9064	-0.023163	0.39287	0.4637	5.79657	4.49554	NA	NA	NA	NA	NA
gnl.UG.Ssc.S31109228	13	203251297	203251297-205804998	OD	NA	5.76082	5.14325	0.42756	5.63132	0.0942624	0.505515	0.3299	5.78456	4.48353	NA	NA	NA	NA	NA
gnl.UG.Ssc.S50164888	13	186001107	26849306-189377838	OD	trans	5.75955	5.07994	0.323464	4.81191	0.176652	0.489218	0.299	5.79513	4.4941	6	13272176	13293758	ENSSSCG00000002721	NA
DCI01_0037_H06	5	108646817	25590842-108646817	OD	trans	5.75832	5.06332	0.294995	5.42444	0.106062	0.445472	0.3827	5.79642	4.49539	9	18898060	18972531	ENSSSCG00000014899	PRCP
gnl.UG.Ssc.S46880550	12	62148072	45749901-62446188	OD	NA	5.75648	5.04528	0.263256	2.40963	0.457064	0.64696	0.1891	5.79657	4.49554	NA	NA	NA	NA	TMEM30A
MLTL1_0078_C01	14	126543093	126543093-141845770	OD	NA	5.75533	4.97929	0.0987797	4.44097	0.209713	0.496651	0.2836	5.79657	4.49554	NA	NA	NA	NA	TTN
gnl.UG.Ssc.S35164881	15	131637011	45417212-131637011	OD	NA	5.75499	4.97848	0.0935127	4.03927	-0.260674	-0.554522	0.276	5.79012	4.48909	NA	NA	NA	NA	TANC1
gnl.UG.Ssc.S35170543	18	47781286	16239563-53188214	OD	trans	5.75411	4.97626	0.0873544	3.85992	0.258915	0.54011	0.2881	5.78747	4.48644	14	120241402	120251848	ENSSSCG00000010539	SLC25A28
gnl.UG.Ssc.S35172820	15	29033970	29033970-32042636	OD	trans	5.7539	5.22153	0.554722	3.35991	-0.365437	-0.618011	0.3398	5.76283	4.4618	8	29672295	29674595	ENSSSCG00000008769	CD68
gnl.UG.Ssc.S35165042	9	52833797	52833797-52833797	OD	NA	5.75203	4.96222	0.0162268	2.84899	0.410151	0.624582	0.2286	5.79657	4.49554	NA	NA	NA	NA	ARFGAP2
ITT01_0039_E03	11	16289120	11870573-19969481	OD	NA	5.74931	5.13891	0.440584	4.15627	-0.328785	-0.621694	0.2129	5.79657	4.49554	NA	NA	NA	NA	NA
gnl.UG.Ssc.S18388280	1	35443761	24318637-35443761	OD	NA	5.74921	5.00122	0.179871	3.55813	0.374715	0.722743	0.1548	5.7928	4.49177	NA	NA	NA	NA	C10orf76
gnl.UG.Ssc.S35164408	6	141438009	141438009-145451416	OD	NA	5.74899	5.32916	0.718167	3.52153	-0.251596	-0.448375	0.3512	5.79657	4.49554	NA	NA	NA	NA	RPL11
PBL01_0009_F01	4	108974555	108974555-108974555	PD	NA	5.74892	56.6481	53.0238	10.6549	-1.05478	0.284353	0.3955	5.79657	4.49554	NA	NA	NA	NA	NA
gnl.UG.Ssc.S40042631	2	129513449	122403465-129513449	OD	trans	5.74842	4.98903	0.15088	5.44667	0.0829362	0.398538	0.4557	5.79638	4.49535	12	58110959	58132945	ENSSSCG00000018007	MYH3
gnl.UG.Ssc.S16175995	1	278359352	263248527-281239719	OD	trans	5.7484	5.11076	0.396082	4.51417	-0.212909	-0.435816	0.3423	5.79657	4.49554	10	37724514	37837919	ENSSSCG00000011001	APTX
gnl.UG.Ssc.S16512862	9	71767912	71767912-71767912	OD	NA	5.74658	5.01596	0.220171	5.31706	0.108415	0.45727	0.3632	5.79154	4.49051	NA	NA	NA	NA	NA
gnl.UG.Ssc.S29981402	16	5548539	5548539-74412842	OD	trans	5.74628	5.44934	0.876691	5.91459	0.123924	0.621584	0.3033	5.76924	4.46821	X	34366878	34370540	ENSSSCG00000012216	NA
gnl.UG.Ssc.S26653060	17	11482484	9769208-13261935	OD	trans	5.74552	5.08664	0.359758	5.34603	-0.13716	-0.4618	0.2824	5.79657	4.49554	GL894367.1	4548	52504	ENSSSCG00000010640	NRAP
MLN01_0073_F02	15	62033445	62033445-62033445	OD	NA	5.74481	5.12463	0.421378	2.54407	-0.436119	-0.681028	0.2186	5.77944	4.47841	NA	NA	NA	NA	NA
gnl.UG.Ssc.S35169868	7	109330277	109330277-109330277	OD	trans	5.74324	4.9544	0.00614674	4.25725	-0.217498	-0.513864	0.3411	5.78536	4.48433	2	148046706	148058378	ENSSSCG00000014362	HBEGF
OVRM1_0194_C07	6	151815745	151102532-152594579	OD	NA	5.74318	6.45139	2.06575	7.22771	0.0482041	0.501418	0.2596	5.79657	4.49554	NA	NA	NA	NA	DEAF1
gnl.UG.Ssc.S46879665	10	1946432	1709646-1946432	OD	trans	5.74095	5.30374	0.69318	2.00442	0.441131	0.585464	0.2418	5.79113	4.4901	4	91134122	91146232	ENSSSCG00000006308	CREG1
[truncated: 11,806 more rows]

## Sheet: Table S9-3 (HSrats-Amygdala-G)
Table S9-3. Descriptive measures and classification of the significant eQTLs detected by Add-Dom Model of amygdala genes expression in HS rats (Rows with logP_AD_A>6 are in red, remaining row with logP_AD>10 are in blue).
[truncated: 2,708 more rows]

[truncated: 6 more sheets: Table S9-4 (HSrats-Heart-G), Table S9-5 (HSrats-Amygdala-T), Table S9-6 (HSrats-Heart-T), Table S9-7 (HSmice-Hippo), Table S9-8 (HSmice-Liver), Table S9-9 (HSmice-Lung)]
