# Supplementary material for: Dominance is common in mammals and is associated with trans-acting gene expression and alternative splicing
Source: Genome Biol. 2023 Sep 29;24:215. doi: 10.1186/s13059-023-03060-2 (PMC10540365; doi:10.1186/s13059-023-03060-2)
Supplement: Supplementary file 12 — Additional file 12: Table S11. Summary of pleiotropic eQTLs (Table S11-1, F2 pigs liver genes expression; Table S11-2, F2 pigs muscle genes expression; Table S11-3, HS rats amygdala genes expression; Table S11-4, HS rats heart genes expression; Table S11-5, amygdala transcripts expression; Table S11-6, heart transcripts expression; Table S11-7, HS mice hippocampus gene expression; Table S11-8, HS mice liver gene expression; Table S11-9, HS mice lung gene expression). Lines in bold indicate cis-eQTLs. [file 13059_2023_3060_MOESM12_ESM.xlsx]

## Sheet: Table S11-1 (F2pigs-Liver)
Table S11-1. Summary of shared eQTLs using muscle genes expression of F2 Pigs (All eQTLs were prefilter with -logP(AD)>10, cis-acting/dominant/overdominant eQTLs were colored in red, key eQTL-groups were colored in gold).
hotspots	trait	chr	pos	CI_logP	eQTL_Type	cis_trans	logP_AD_A	logP_AD	logP_A	logP_D	beta_A	beta_D	MAF	thrgenome	thrsuggest	Gene_Chr	Gene_Start	Gene_End	Gene_Name1	Gene_Name2
1	gnl.UG.Ssc.S46881299	1	489855	489855-2153932	PD	cis	0.71	12.51	13.13	0.08	0.55	0.11	0.41	5.79	4.49	1	1068214	1092760	ENSSSCG00000004010	C6orf70
1	gnl.UG.Ssc.S23763856	1	791056	489855-1843489	A	NA	0.48	37.14	38.19	2.73	-0.95	0.06	0.4	5.79	4.49	NA	NA	NA	NA	NA
2	gnl.UG.Ssc.S35169663	1	8505596	8505596-10184339	PD	NA	0.56	12.76	13.51	7.03	0.82	0.17	0.23	5.79	4.49	NA	NA	NA	NA	NCALD
2	gnl.UG.Ssc.S39864449	1	8808745	8505596-8808745	PD	NA	2.22	37.27	36.88	11.24	1.37	0.32	0.23	5.79	4.49	NA	NA	NA	NA	NA
3	gnl.UG.Ssc.S26652967	1	9221985	9151288-9267828	PD	cis	0.99	20.8	21.34	15.13	0.81	-0.24	0.48	5.77	4.47	1	9838859	9914150	ENSSSCG00000004052	FNDC1
3	LVRM1_0132_H01	1	9338399	8726913-10295470	PD	NA	1.38	12.42	12.5	6.09	-0.52	0.2	0.32	5.79	4.49	NA	NA	NA	NA	SLC22A1
3	gnl.UG.Ssc.S35173524	1	9651655	9651655-9651655	A	cis	0.06	12.52	13.51	6.66	-0.69	-0.02	0.19	5.79	4.49	1	9380706	9388315	ENSSSCG00000004047	MRPL18
4	gnl.UG.Ssc.S17518305	1	11259746	11259746-11259746	A	NA	0.34	16.15	17.09	2.78	0.67	0.07	0.32	5.79	4.49	NA	NA	NA	NA	NA
4	gnl.UG.Ssc.S40323669	1	11468888	9775693-11468888	A	cis	0.42	11.07	11.87	5.67	0.71	0.13	0.25	5.78	4.48	1	11472726	11548299	ENSSSCG00000024528	NA
4	gnl.UG.Ssc.S46881279	1	12309740	8808745-12309740	PD	trans	1.79	14.49	14.25	0.76	0.62	0.2	0.42	5.79	4.49	1	9475309	9487684	ENSSSCG00000029876	SOD2
4	gnl.UG.Ssc.S17503808	1	12713043	9586111-12713043	A	NA	0.44	11.76	12.56	4.99	-0.6	0.11	0.23	5.77	4.47	NA	NA	NA	NA	NA
4	gnl.UG.Ssc.S35174103	1	12868209	11259746-12868209	A	NA	0.06	12.2	13.19	4.4	-0.59	0.02	0.25	5.79	4.49	NA	NA	NA	NA	SERAC1
5	gnl.UG.Ssc.S40553249	1	13345867	13239931-14398220	A	cis	0.45	14.42	15.27	0.51	-0.57	0.08	0.49	5.79	4.49	1	14015976	14166874	ENSSSCG00000004070	SCAF8
5	gnl.UG.Ssc.S23697990	1	15731768	13385916-17108374	PD	cis	0.69	10.33	10.93	2.46	0.47	-0.12	0.44	5.79	4.49	1	15717419	15728499	ENSSSCG00000004077	FBXO5
5	gnl.UG.Ssc.S23212958	1	16505961	16505961-16505961	A	trans	0.97	21.01	21.56	0.15	0.72	0.11	0.39	5.79	4.49	6	17198045	17205981	ENSSSCG00000002819	ARL2BP
5	gnl.UG.Ssc.S35167544	1	16505961	16505961-16505961	A	trans	0.8	15.18	15.78	0.27	0.63	0.12	0.39	5.79	4.49	6	18405764	18476092	ENSSSCG00000002799	CNOT1
5	gnl.UG.Ssc.S35168588	1	16505961	16505961-16505961	PD	NA	3.84	16.22	14.1	1.21	0.65	0.29	0.39	5.79	4.49	NA	NA	NA	NA	MT1A
5	gnl.UG.Ssc.S35169154	1	16505961	16505961-16505961	PD	trans	6.67	29.15	24.45	10.42	-0.73	0.39	0.39	5.79	4.49	15	145604288	146097445	NA	PSMD1
5	gnl.UG.Ssc.S40475244	1	16505961	16505961-16505961	PD	trans	9.74	30.29	22.58	3.45	0.82	0.42	0.39	5.79	4.49	6	26353888	26411796	ENSSSCG00000024305	MT3
6	gnl.UG.Ssc.S39957287	1	17552791	17552791-18280269	PD	NA	2.77	25.59	24.59	3.13	-0.84	0.21	0.49	5.79	4.49	NA	NA	NA	NA	NA
6	MLN01_0088_A06	1	18150850	17199275-19356435	A	trans	0.43	15.54	16.42	2.74	-0.87	-0.09	0.49	5.77	4.47	15	53840783	53852536	ENSSSCG00000015801	TLR3
6	LVR01_0081_A02	1	18196642	18150850-18644699	A	NA	0.4	13.33	14.19	1.03	0.64	0.08	0.41	5.79	4.49	NA	NA	NA	NA	NA
6	ITT01_0092_A09	1	19460835	18349279-25730080	PD	NA	2.03	25.09	24.77	10.75	-0.88	0.24	0.25	5.78	4.48	NA	NA	NA	NA	KATNA1
6	gnl.UG.Ssc.S19537258	1	23858687	23858687-23858687	A	NA	0.19	10.15	11.06	3.06	0.52	-0.04	0.34	5.79	4.49	NA	NA	NA	NA	PHACTR2
7	gnl.UG.Ssc.S35166261	1	24304332	24304332-24304332	PD	trans	0.66	10.08	10.7	6.08	0.46	-0.14	0.36	5.78	4.48	7	14558758	14559614	ENSSSCG00000001072	NHLRC1
7	gnl.UG.Ssc.S35167567	1	24304332	24304332-24304332	A	NA	0.04	11.2	12.18	1.66	-0.54	0.01	0.36	5.79	4.49	NA	NA	NA	NA	TPMT
7	gnl.UG.Ssc.S40108750	1	25210151	14171701-28728265	A	NA	0.76	24.48	25.23	4.08	-0.85	0.1	0.32	5.79	4.49	NA	NA	NA	NA	NA
7	gnl.UG.Ssc.S26711436	1	25730080	18089636-25730080	OD	trans	3.91	10.89	8.58	10.07	-0.28	0.48	0.19	5.79	4.49	1	18745774	18749865	ENSSSCG00000030067	NA
8	gnl.UG.Ssc.S35168551	1	31711533	31711533-35387799	PD	trans	4.9	17.54	14.41	8.95	-0.6	0.35	0.39	5.79	4.49	GL894914.1	7964	23617	ENSSSCG00000023457	NA
8	LNG01_0094_E08	1	34497061	34497061-34497061	PD	NA	0.97	10.35	10.73	3.69	-0.49	0.16	0.36	5.79	4.48	NA	NA	NA	NA	VNN3
9	LVRM1_0095_G04	1	34510880	34510880-35135488	A	cis	1.17	37.88	38.41	3.58	1.23	0.17	0.18	5.79	4.49	1	34501161	34513006	ENSSSCG00000004180	VNN3
9	gnl.UG.Ssc.S35171435	1	34711558	34711558-34711558	PD	cis	4.85	36.98	34.12	11.88	-0.91	0.33	0.35	5.79	4.49	1	34523097	34543521	ENSSSCG00000004181	VNN1
10	gnl.UG.Ssc.S40457607	1	36045354	36045354-36045354	PD	NA	3.76	18.55	16.53	4.66	-0.74	0.27	0.45	5.79	4.49	NA	NA	NA	NA	ENPP3
10	gnl.UG.Ssc.S6082931	1	36654676	30059947-37112499	PD	cis	1.05	12.96	13.33	1.67	0.68	-0.16	0.49	5.79	4.49	1	36632463	36730863	ENSSSCG00000004203	L3MBTL3
11	LVRM1_0073_D07	1	38389949	38389949-43819028	PD	NA	1.14	13.12	13.42	3.29	-0.62	0.17	0.37	5.79	4.49	NA	NA	NA	NA	TIGD1
11	gnl.UG.Ssc.S36661000	1	38700672	38700672-38700672	A	trans	0.84	12.61	13.13	0.96	-0.7	0.11	0.5	5.79	4.49	1	35243792	35281384	ENSSSCG00000004193	ENPP1
12	gnl.UG.Ssc.S26390822	1	48332062	48332062-49949838	A	cis	0.13	16.86	17.9	5.42	0.85	0.04	0.31	5.79	4.49	1	48488864	48498362	ENSSSCG00000030488	NA
12	gnl.UG.Ssc.S16513401	1	49336720	48045213-56384076	A	NA	0.14	13.4	14.38	7.92	-0.75	0.05	0.2	5.79	4.49	NA	NA	NA	NA	STX8
12	gnl.UG.Ssc.S46880306	1	49949838	48332062-57198871	PD	NA	2.46	11.86	10.95	9.36	-0.44	0.34	0.31	5.79	4.49	NA	NA	NA	NA	ZUFSP
12	DCI01_0035_H03	1	52093058	52093058-52761030	PD	NA	1.81	18.08	17.88	5.8	-0.75	0.22	0.34	5.79	4.49	NA	NA	NA	NA	SMPDL3A
13	gnl.UG.Ssc.S18358692	1	56104185	56104185-58316492	PD	NA	4.41	43.95	41.56	18.78	-1.04	0.32	0.27	5.79	4.49	NA	NA	NA	NA	NA
13	gnl.UG.Ssc.S27601758	1	57968318	57968318-57968318	A	NA	0.48	20.12	21.02	10.82	-0.88	0.12	0.23	5.79	4.49	NA	NA	NA	NA	NA
14	gnl.UG.Ssc.S34527926	1	60938935	60938935-60938935	PD	cis	2.41	31.21	30.6	1.37	1.12	0.25	0.32	5.79	4.49	1	62447069	62456156	ENSSSCG00000004300	C6orf162
14	gnl.UG.Ssc.S35167052	1	61516922	44136139-62243476	A	NA	0.05	11.83	12.81	3.46	0.62	-0.01	0.29	5.79	4.48	NA	NA	NA	NA	TMCC1
15	gnl.UG.Ssc.S46880392	1	62611784	62611784-81438890	A	cis	1.12	13.89	14.22	0.14	0.75	0.14	0.36	5.79	4.49	1	60891443	60977431	ENSSSCG00000004293	SNX14
15	gnl.UG.Ssc.S50177462	1	63025215	62815369-63206379	PD	NA	5.79	35.28	31.49	7.74	-1.05	0.34	0.35	5.79	4.49	NA	NA	NA	NA	NA
16	gnl.UG.Ssc.S22273127	1	63541683	63541683-63541683	A	trans	0.98	12.37	12.78	0.1	0.73	0.12	0.41	5.79	4.49	2	82278889	82294443	ENSSSCG00000014039	NA
16	gnl.UG.Ssc.S35168410	1	63541683	63541683-63541683	A	NA	0.06	14.55	15.58	0.62	-0.73	0.01	0.41	5.79	4.49	NA	NA	NA	NA	BHMT2
16	gnl.UG.Ssc.S35170971	1	63541683	63541683-63541683	A	trans	0.47	11.01	11.78	1.14	0.6	-0.06	0.41	5.79	4.49	2	55197471	55212015	ENSSSCG00000013978	ZNF672
16	OVR01_0075_H07	1	63541683	63541683-63541683	A	NA	1.32	22.13	22.4	2.68	-0.89	0.14	0.41	5.79	4.49	NA	NA	NA	NA	DHPS
17	gnl.UG.Ssc.S20451870	1	68359366	68359366-68359366	PD	NA	1.35	17.29	17.47	2.29	0.82	0.18	0.38	5.79	4.49	NA	NA	NA	NA	NA
17	gnl.UG.Ssc.S35172221	1	68359366	68359366-68359366	A	NA	0.47	19.79	20.69	2.55	0.77	0.08	0.38	5.79	4.49	NA	NA	NA	NA	PPP1R35
17	gnl.UG.Ssc.S40478359	1	68359366	68359366-68359366	A	NA	0.37	10.69	11.52	4.31	0.55	-0.08	0.38	5.79	4.48	NA	NA	NA	NA	NA
17	ITT01_0090_B09	1	68359366	68359366-68359366	PD	trans	1.25	12.34	12.53	0.66	0.64	0.16	0.38	5.79	4.49	3	10773115	10776056	ENSSSCG00000007717	WBSCR27
18	gnl.UG.Ssc.S46880478	1	69325822	69325822-84086508	A	trans	0.56	13.94	14.7	1.8	-0.77	0.09	0.43	5.79	4.49	1	74422359	74484868	ENSSSCG00000004347	FBXL4
18	gnl.UG.Ssc.S17513660	1	70948265	70948265-70948265	PD	trans	0.94	10.24	10.63	5.65	0.51	-0.18	0.24	5.79	4.49	12	41048662	41049981	ENSSSCG00000017698	CCL4
19	gnl.UG.Ssc.S37366458	1	86078330	86078330-86078330	A	cis	0.04	14.94	15.98	4.74	0.71	-0.01	0.3	5.79	4.49	1	85867147	85892926	ENSSSCG00000004401	DDO
19	gnl.UG.Ssc.S35165728	1	86739660	85872930-86739660	PD	cis	1.02	13.99	14.4	0.37	0.58	0.14	0.46	5.79	4.49	1	85660857	85714991	ENSSSCG00000004403	CDC40
20	gnl.UG.Ssc.S23763550	1	87325170	87325170-87325170	A	NA	0.35	15.56	16.48	1.91	-0.75	-0.08	0.32	5.78	4.48	NA	NA	NA	NA	SH3BGRL2
20	gnl.UG.Ssc.S31985999	1	87325170	87325170-90393066	A	NA	0.2	20.32	21.38	4.59	-0.83	0.04	0.32	5.79	4.49	NA	NA	NA	NA	NA
21	AMP01_0096_H03	1	101903535	101903535-101903535	A	NA	0.58	11.69	12.4	0.51	-0.72	-0.06	0.48	5.79	4.49	NA	NA	NA	NA	THOC5
21	DCI01_0053_F04	1	101903535	101903535-101903535	PD	trans	3.03	15.66	14.29	2.2	-0.86	0.23	0.48	5.79	4.48	14	58841260	58871583	ENSSSCG00000010146	LGALS8
21	gnl.UG.Ssc.S16515960	1	101903535	101903535-101903535	PD	NA	3.29	10.52	8.81	0.5	0.92	0.39	0.48	5.76	4.46	NA	NA	NA	NA	NA
21	gnl.UG.Ssc.S18555557	1	101903535	101903535-101903535	A	NA	0.69	11.75	12.38	0.6	-0.68	0.1	0.48	5.79	4.49	NA	NA	NA	NA	PPM1F
21	gnl.UG.Ssc.S18556316	1	101903535	101903535-101903535	A	NA	1.45	18.33	18.44	1.39	-0.88	0.15	0.48	5.79	4.49	NA	NA	NA	NA	NA
21	gnl.UG.Ssc.S35165758	1	101903535	101903535-101903535	A	trans	2.51	20.65	19.84	2.16	-0.9	0.15	0.48	5.79	4.49	14	52974996	53004470	ENSSSCG00000010060	UPB1
21	gnl.UG.Ssc.S35168075	1	101903535	101903535-101903535	A	trans	1.75	18.84	18.7	1.61	-0.89	0.15	0.48	5.79	4.49	14	58841260	58871583	ENSSSCG00000010146	HEATR1
21	gnl.UG.Ssc.S46876500	1	101903535	101903535-101903535	A	trans	0.3	12.38	13.28	0.24	-0.79	0.06	0.48	5.79	4.49	14	53483140	53502835	ENSSSCG00000010079	PPM1F
21	gnl.UG.Ssc.S6072888	1	101903535	101903535-101903535	A	trans	0.97	12.26	12.68	0.66	0.77	0.11	0.48	5.79	4.49	14	59423747	59427017	ENSSSCG00000021913	NID1
22	gnl.UG.Ssc.S23700902	1	118042320	118042320-120469527	PD	NA	0.66	10.16	10.78	6.51	-0.54	0.15	0.27	5.79	4.49	NA	NA	NA	NA	NA
22	gnl.UG.Ssc.S46880504	1	120247646	120247646-157470492	A	cis	0.31	12.08	12.96	4.65	0.8	0.09	0.22	5.79	4.49	1	120133372	120148220	ENSSSCG00000004569	LACTB
22	gnl.UG.Ssc.S35171933	1	120360168	120360168-120360168	PD	NA	0.97	10.51	10.89	5.64	-0.54	0.19	0.2	5.79	4.49	NA	NA	NA	NA	TPM1
23	DCI01_0026_C06	1	126371684	126371684-126371684	A	cis	0.16	32.56	33.76	0.42	1.2	0.03	0.45	5.79	4.49	1	125897936	125953413	ENSSSCG00000004597	AQP9
23	gnl.UG.Ssc.S35173919	1	126371684	121128221-126371684	A	cis	0.91	17.77	18.32	0.19	0.91	0.11	0.45	5.79	4.49	1	124546382	124619000	ENSSSCG00000004586	FAM81A
23	SKNB1_0028_H01	1	126371684	126371684-126371684	A	cis	1.13	38.15	38.72	0.14	1.27	0.1	0.45	5.79	4.49	1	125897936	125953413	ENSSSCG00000004597	NA
24	gnl.UG.Ssc.S26722126	1	139600667	134309184-140519824	A	NA	0.33	11.19	12.05	5.81	0.63	-0.09	0.27	5.78	4.48	NA	NA	NA	NA	FAM214A
24	gnl.UG.Ssc.S46880644	1	142686038	130163429-143935817	A	trans	0.74	15.69	16.34	7.6	-0.77	0.15	0.27	5.79	4.49	1	136636481	136637056	ENSSSCG00000004656	EID1
24	gnl.UG.Ssc.S31134054	1	143720476	143720476-143720476	A	trans	1.06	25.91	26.43	3.2	-0.85	0.13	0.38	5.79	4.49	5	23306962	23332964	ENSSSCG00000000399	TIMELESS
24	gnl.UG.Ssc.S39943639	1	143720476	143720476-143720476	PD	NA	1.69	15.92	15.79	3.54	-0.62	0.15	0.38	5.79	4.49	NA	NA	NA	NA	NA
24	LVRM1_0056_B08	1	143720476	143720476-143720476	PD	trans	1.45	15.78	15.86	3.21	-0.64	0.14	0.38	5.79	4.49	5	24099870	24105567	NA	LDLR
24	gnl.UG.Ssc.S39921143	1	144538119	143603061-148429232	PD	cis	1.71	14.07	13.89	3.81	1.17	0.35	0.23	5.78	4.48	1	146283055	146302583	ENSSSCG00000004779	NA
24	gnl.UG.Ssc.S46880582	1	145279146	144941329-311185769	A	cis	0.39	10.03	10.82	1.31	-0.57	-0.08	0.37	5.79	4.49	1	145668937	145674872	ENSSSCG00000004761	ZFYVE19
24	gnl.UG.Ssc.S40161608	1	146067879	146067879-146067879	A	cis	0.11	26.65	27.81	2.1	-1.09	0.02	0.33	5.79	4.49	1	145978732	145995732	ENSSSCG00000004774	IVD
24	gnl.UG.Ssc.S46880576	1	146247253	146032525-155865853	A	cis	0.25	14.41	15.37	4.32	0.7	-0.06	0.36	5.79	4.49	1	145978732	145995732	ENSSSCG00000004774	IVD
24	AMP01_0031_E07	1	156653720	138050612-156653720	A	trans	0.09	10.74	11.69	0.62	0.55	-0.02	0.46	5.79	4.49	1	144088766	144141139	ENSSSCG00000004731	VPS39
24	gnl.UG.Ssc.S35166700	1	156653720	155884164-159480167	A	trans	0.5	13.35	14.14	1.36	0.69	-0.08	0.46	5.79	4.49	GL896379.1	22821	41327	ENSSSCG00000028124	SNRPB
24	gnl.UG.Ssc.S40158028	1	158525787	155465272-158525787	PD	NA	1.63	17.43	17.37	0.35	0.85	0.18	0.41	5.79	4.49	NA	NA	NA	NA	HAUS3
24	gnl.UG.Ssc.S19545759	1	159373274	148011932-311611142	PD	trans	1.21	11.34	11.54	1.11	0.71	0.18	0.31	5.79	4.49	1	311461749	311466667	ENSSSCG00000005784	PCSK6
24	gnl.UG.Ssc.S23213402	1	163541848	163541848-163684754	A	trans	0.02	11.17	12.15	0.39	0.45	0	0.47	5.79	4.49	5	3610542	3628216	ENSSSCG00000000038	CYB5R3
24	gnl.UG.Ssc.S35174086	1	163541848	163541848-163684754	A	trans	0.51	11.07	11.81	1.1	-0.43	0.07	0.47	5.79	4.49	GL896147.1	21	4821	ENSSSCG00000027733	SERHL2
24	gnl.UG.Ssc.S43178451	1	163614679	163614679-163614679	PD	trans	2.87	14.86	13.63	7.6	0.43	-0.28	0.37	5.79	4.49	5	3765982	3774187	ENSSSCG00000000042	NAGA
24	gnl.UG.Ssc.S22275809	1	163684754	163541848-163684754	PD	trans	0.79	12.12	12.68	1.95	0.48	-0.12	0.5	5.78	4.48	GL896147.1	21	4821	ENSSSCG00000027733	NA
24	gnl.UG.Ssc.S35165643	1	163684754	163648076-163684754	A	NA	0.18	14	14.98	0.03	-0.49	-0.04	0.5	5.79	4.49	NA	NA	NA	NA	ATXN10
24	gnl.UG.Ssc.S35166148	1	163684754	163614679-163684754	A	NA	0.15	15.87	16.89	0.01	-0.52	-0.03	0.5	5.79	4.49	NA	NA	NA	NA	NUP50
24	gnl.UG.Ssc.S35167010	1	163684754	163541848-163684754	PD	trans	0.62	11.86	12.55	0.37	-0.45	-0.1	0.5	5.79	4.49	5	520894	543410	ENSSSCG00000000003	TTC38
24	gnl.UG.Ssc.S35169221	1	163684754	163541848-163684754	A	trans	0.06	11.87	12.85	0.03	0.42	0.01	0.5	5.79	4.49	5	3810426	3815076	ENSSSCG00000000046	CYP2D6
24	gnl.UG.Ssc.S46879480	1	163684754	163648076-163684754	A	NA	0.11	10.14	11.07	0.07	-0.45	0.02	0.5	5.78	4.48	NA	NA	NA	NA	POLR3H
24	OVRM1_0202_B07	1	163684754	163648076-163684754	PD	NA	1.29	14.39	14.59	7.35	-0.57	-0.22	0.5	5.77	4.47	NA	NA	NA	NA	KIAA0930
24	gnl.UG.Ssc.S35170364	1	164321883	162141304-165009646	PD	cis	1.39	10.88	10.92	1.8	-0.63	0.16	0.48	5.79	4.49	1	164783051	164783988	ENSSSCG00000004862	ZADH2
24	gnl.UG.Ssc.S40324708	1	164917958	142319049-164917958	PD	trans	1.68	12.01	11.81	0.7	0.69	0.23	0.32	5.79	4.49	1	143913320	143989825	ENSSSCG00000004729	NA
25	LVR01_0105_G12	1	165658636	165658636-194258004	A	NA	0.01	12.08	13.08	0.91	0.79	0	0.49	5.78	4.48	NA	NA	NA	NA	NA
25	gnl.UG.Ssc.S23762458	1	169829106	169829106-169829106	A	NA	0.3	10.4	11.26	0.69	0.59	0.06	0.39	5.79	4.49	NA	NA	NA	NA	NA
25	gnl.UG.Ssc.S46879118	1	169829106	169829106-169829106	A	trans	0.23	10.29	11.18	0.63	0.61	0.04	0.39	5.79	4.49	7	1921742	1945193	ENSSSCG00000001009	RIPK1
26	gnl.UG.Ssc.S35174260	1	179644321	179644321-179644321	A	NA	0.06	15.36	16.4	7.77	0.85	0.02	0.2	5.79	4.49	NA	NA	NA	NA	NA
26	ITT01_0085_H01	1	184157591	92766049-201391963	A	cis	0.53	12.37	13.12	0.24	0.66	0.08	0.47	5.79	4.49	1	183861554	183865257	ENSSSCG00000004959	CALML4
26	LNG01_0099_A11	1	184954399	184954399-185919641	A	NA	0.16	14.14	15.14	1.17	-0.72	0.03	0.41	5.79	4.49	NA	NA	NA	NA	SNAPC5
27	gnl.UG.Ssc.S31123478	1	186738328	186349094-192637720	PD	NA	3.79	31.32	29.42	6.87	-1.14	0.25	0.36	5.79	4.49	NA	NA	NA	NA	SEC23A
27	gnl.UG.Ssc.S31130503	1	191800548	158936835-205288027	A	NA	0.45	10.57	11.35	3.65	0.78	0.13	0.16	5.79	4.49	NA	NA	NA	NA	MGAT2
27	ITT01_0071_D08	1	199973047	199973047-205288027	A	trans	0.36	14.76	15.66	7.06	0.8	-0.1	0.15	5.79	4.49	1	182181554	182190396	ENSSSCG00000023980	SNAPC5
27	LVRM1_0070_D04	1	200900000	158525787-201734346	PD	cis	1.26	10.35	10.49	6.02	-0.53	0.21	0.24	5.79	4.49	1	200948636	200991567	ENSSSCG00000005024	PYGL
28	gnl.UG.Ssc.S35168476	1	208707283	208707283-208707283	A	NA	1.06	19.25	19.7	1.75	-0.74	0.13	0.45	5.79	4.49	NA	NA	NA	NA	L3HYPDH
28	gnl.UG.Ssc.S35168274	1	208855457	193610978-238594619	A	trans	0.18	10.06	10.97	6.08	-0.76	-0.08	0.13	5.79	4.49	1	212754937	212764272	ENSSSCG00000005105	0
28	gnl.UG.Ssc.S35172223	1	210135265	210135265-210135265	PD	trans	2.85	23.46	22.36	16.94	-0.77	0.41	0.2	5.79	4.49	15	44496159	44505427	ENSSSCG00000015769	SPCS3
29	gnl.UG.Ssc.S23697428	1	219921944	219921944-223066633	A	NA	0.4	12.37	13.21	1.23	0.65	-0.07	0.49	5.78	4.48	NA	NA	NA	NA	IFNA11P
29	gnl.UG.Ssc.S23766570	1	221086679	221086679-221086679	A	NA	0.23	45.41	46.67	19.78	-1.47	0.07	0.28	5.78	4.48	NA	NA	NA	NA	KLHL9
30	gnl.UG.Ssc.S39889333	1	223043310	223043310-223066633	A	NA	0.53	20.83	21.7	4.93	-0.86	0.1	0.25	5.78	4.48	NA	NA	NA	NA	NA
30	gnl.UG.Ssc.S40391211	1	223043310	223043310-223066633	A	NA	0.12	19.25	20.33	4.37	-0.84	0.03	0.25	5.78	4.48	NA	NA	NA	NA	NA
30	gnl.UG.Ssc.S31120558	1	224416800	209315976-224416800	A	NA	0.27	11.03	11.91	0.78	-0.63	-0.06	0.37	5.79	4.49	NA	NA	NA	NA	NA
31	gnl.UG.Ssc.S46880924	1	244008725	238827931-249012536	A	cis	0.9	20.92	21.52	0.78	1.06	0.13	0.31	5.79	4.49	1	245489496	245666198	ENSSSCG00000005232	SMARCA2
31	gnl.UG.Ssc.S20116606	1	246070469	246070469-246070469	A	trans	0.13	13.74	14.73	2.69	-0.71	0.03	0.31	5.79	4.49	1	242696463	242786177	ENSSSCG00000005215	JAK2
32	gnl.UG.Ssc.S39805178	1	250853372	249045084-255657977	PD	NA	1.64	12.75	12.61	0.1	0.88	0.23	0.47	5.78	4.48	NA	NA	NA	NA	NA
32	gnl.UG.Ssc.S18377822	1	255032767	254701913-255032767	A	cis	1.11	32.94	33.48	0.22	1.1	0.11	0.43	5.79	4.49	1	255013556	255035935	ENSSSCG00000005272	NMRK1
32	gnl.UG.Ssc.S35167582	1	255072572	253557036-255072572	A	cis	0.02	10.43	11.39	4.58	0.68	0.01	0.22	5.79	4.49	1	255040336	255094990	ENSSSCG00000005273	OSTF1
33	gnl.UG.Ssc.S35167736	1	259729060	259729060-259729060	PD	trans	1.42	10.09	10.09	4.63	-0.44	0.19	0.35	5.79	4.49	18	14899316	14931945	ENSSSCG00000016532	WDR91
33	gnl.UG.Ssc.S5992364	1	263248527	256372239-263248527	PD	NA	0.45	10.72	11.5	5.58	0.58	-0.12	0.17	5.79	4.49	NA	NA	NA	NA	NA
33	SPL01_0009_C12	1	263617204	259277396-268621112	PD	NA	0.92	10.37	10.79	1.09	0.61	-0.13	0.5	5.79	4.49	NA	NA	NA	NA	PRPF31
33	gnl.UG.Ssc.S18553548	1	264142747	264142747-264142747	PD	cis	5.32	39.59	36.29	18.61	-0.95	0.37	0.3	5.79	4.49	1	264233932	264254250	ENSSSCG00000005322	NPR1
33	DCI01_0065_F12	1	264198063	261825731-265831621	A	NA	0.54	20.41	21.27	3.96	-0.87	0.09	0.32	5.79	4.49	NA	NA	NA	NA	FANCG
33	gnl.UG.Ssc.S28103974	1	264678435	264678435-264678435	PD	NA	1.53	26.74	26.87	8.3	1.27	0.28	0.21	5.79	4.49	NA	NA	NA	NA	GNE
34	gnl.UG.Ssc.S23696853	1	265041087	265041087-266605409	A	cis	0.85	15.01	15.57	2.31	0.76	-0.13	0.47	5.78	4.48	1	264874645	264971644	ENSSSCG00000005343	RNF38
34	gnl.UG.Ssc.S46880980	1	265041087	265041087-266605409	A	NA	0.45	18.25	19.14	1.02	0.83	-0.07	0.47	5.79	4.49	NA	NA	NA	NA	TRMT10B
34	OVR01_0006_C11	1	267159091	258641047-267159091	PD	cis	0.79	11.55	12.1	2.79	-0.53	0.12	0.39	5.79	4.49	1	267166211	267167764	ENSSSCG00000005361	ALDH1B1
35	gnl.UG.Ssc.S39723852	1	267892798	267446268-269216647	PD	cis	1.49	12.6	12.59	4.42	-0.62	0.19	0.33	5.79	4.49	1	269209809	269216617	ENSSSCG00000005383	ALG2
35	AMP01_0071_C06	1	268385628	268385628-268795123	PD	NA	5.5	26.62	23.03	19.89	0.68	-0.52	0.36	5.79	4.48	NA	NA	NA	NA	SEC61B
35	gnl.UG.Ssc.S46881078	1	268751247	268751247-268751247	A	NA	0.53	16.7	17.53	7.15	0.77	-0.11	0.26	5.79	4.49	NA	NA	NA	NA	NIPSNAP3B
36	gnl.UG.Ssc.S46881077	1	268810325	268810325-278271067	A	trans	0.34	12.48	13.36	0.19	0.72	0.06	0.45	5.79	4.49	1	275474265	275507927	ENSSSCG00000026173	ABCA1
36	gnl.UG.Ssc.S39863996	1	268951221	268951221-268951221	PD	trans	3.35	42.18	40.77	9.87	-1.09	0.22	0.35	5.79	4.49	1	271586834	271591395	ENSSSCG00000005398	NA
37	gnl.UG.Ssc.S19547555	1	270243385	270243385-282033624	A	cis	0.42	10.25	11.03	0.51	0.65	0.08	0.4	5.79	4.49	1	271726903	271735567	ENSSSCG00000005394	NA
37	gnl.UG.Ssc.S35165346	1	271361008	271361008-271361008	A	cis	3.74	52.86	51.15	4.7	-1.13	0.18	0.43	5.79	4.49	1	271586834	271591395	ENSSSCG00000005398	NA
37	gnl.UG.Ssc.S35172812	1	272001095	269247699-277137616	A	NA	0.02	10.9	11.86	0.18	0.67	0	0.5	5.79	4.49	NA	NA	NA	NA	TMEM246
37	gnl.UG.Ssc.S40442636	1	274127937	273060114-278688550	PD	NA	0.79	13.67	14.26	4.72	1.06	0.22	0.18	5.79	4.49	NA	NA	NA	NA	TMEM38B
37	gnl.UG.Ssc.S34516176	1	274662418	273060114-277192362	PD	NA	1.73	23.1	23.03	11.94	-1.07	0.3	0.18	5.77	4.47	NA	NA	NA	NA	NA
37	gnl.UG.Ssc.S40387813	1	274907633	274360303-277854630	A	cis	0.24	18.2	19.22	3	-0.88	0.05	0.33	5.79	4.49	1	276821088	276821659	NA	NA
37	LVRM1_0040_E12	1	277344365	277344365-277344365	PD	trans	0.74	10.11	10.66	3.07	0.73	0.17	0.24	5.79	4.49	X	46325399	46371634	ENSSSCG00000027701	SLC7A2
38	gnl.UG.Ssc.S35170485	1	280449775	280449775-281906334	A	NA	2.04	47.7	47.53	7.33	-1.17	0.14	0.32	5.79	4.49	NA	NA	NA	NA	EXOC4
38	gnl.UG.Ssc.S35167835	1	280496959	277579965-281906334	PD	NA	0.86	11.51	12	3.59	-0.48	0.14	0.33	5.79	4.49	NA	NA	NA	NA	TMEM245
38	gnl.UG.Ssc.S16767959	1	281129371	277157851-281129371	A	NA	0.23	10.27	11.17	4.77	-0.75	-0.08	0.17	5.79	4.49	NA	NA	NA	NA	NA
39	gnl.UG.Ssc.S35164039	1	281839701	281319916-288805627	PD	NA	1.2	12.72	12.95	1.79	-0.67	0.14	0.48	5.79	4.49	NA	NA	NA	NA	ALAD
39	ITT01_0038_H02	1	281969962	281969962-281969962	A	cis	0.03	10.49	11.45	4.75	-0.61	0.01	0.23	5.79	4.49	1	283217647	283224893	ENSSSCG00000005460	DNAJC25
40	gnl.UG.Ssc.S40106146	1	282328775	282328775-282328775	A	NA	0.8	15.67	16.28	2.77	0.86	0.15	0.29	5.79	4.49	NA	NA	NA	NA	PRPF31
40	SKNB1_0093_B12	1	282549258	269948283-282549258	OD	NA	2.85	11.75	10.47	11.35	0.34	-0.46	0.21	5.79	4.49	NA	NA	NA	NA	PALM2-AKAP2
41	gnl.UG.Ssc.S18314674	1	283113056	283113056-283136491	A	trans	0.64	18.87	19.65	9.11	0.88	-0.15	0.35	5.78	4.48	5	80391398	80427093	ENSSSCG00000026597	SLC38A4
41	gnl.UG.Ssc.S23213294	1	283530486	269092739-283530486	A	trans	0.09	16.79	17.84	2.56	-0.74	-0.02	0.34	5.79	4.49	1	276767826	276818432	ENSSSCG00000005429	TMEM38B
41	gnl.UG.Ssc.S26726147	1	283729185	281239719-286998337	A	NA	0.99	14.67	15.12	3.52	-0.71	0.13	0.32	5.79	4.49	NA	NA	NA	NA	ZNF618
41	gnl.UG.Ssc.S46881053	1	283897517	283897517-284318508	A	cis	1.21	35.41	35.9	17.1	-1.16	0.21	0.21	5.79	4.49	1	283908773	283976617	ENSSSCG00000005467	HSDL2
41	SKNB1_0074_C08	1	284087507	282305728-284163462	A	cis	0.5	16.32	17.16	10.61	-0.81	0.15	0.19	5.79	4.49	1	284184364	284203430	ENSSSCG00000026194	NA
42	gnl.UG.Ssc.S35165306	1	284399778	284386253-288422523	A	NA	0.11	12.51	13.49	4.12	0.61	0.03	0.24	5.79	4.49	NA	NA	NA	NA	HDHD3
42	gnl.UG.Ssc.S21549193	1	285117915	285038336-286146126	A	trans	1.13	32.24	32.76	4.29	1.21	0.18	0.25	5.79	4.49	15	98204245	98210606	ENSSSCG00000016021	NA
43	gnl.UG.Ssc.S19541055	1	287348708	287348708-287348708	PD	NA	3.11	10.45	8.9	3.05	-0.69	0.28	0.48	5.79	4.49	NA	NA	NA	NA	NPHP3
43	gnl.UG.Ssc.S35167312	1	287348708	287348708-287348708	A	trans	0.79	12.62	13.19	0.62	0.74	0.07	0.48	5.79	4.49	13	53672062	54030642	ENSSSCG00000011501	SUCLG2
44	gnl.UG.Ssc.S35170910	1	302086585	302086585-302328171	A	NA	1.39	38.6	38.95	16.96	-0.97	0.19	0.21	5.79	4.49	NA	NA	NA	NA	SLC2A8
44	gnl.UG.Ssc.S23212881	1	302255464	302231716-302255464	A	cis	0.7	23.02	23.8	2.48	0.82	0.12	0.35	5.79	4.49	1	302277902	302287920	ENSSSCG00000005627	AK1
45	gnl.UG.Ssc.S35170619	1	303886984	303886984-304150394	PD	trans	2.5	15.33	14.46	2.39	-0.51	0.26	0.49	5.79	4.49	GL893993.1	5053	7935	ENSSSCG00000025239	PTGES
45	gnl.UG.Ssc.S46881156	1	304150394	303886984-304150394	A	cis	0.03	14.27	15.3	0.05	-0.55	0.01	0.49	5.79	4.49	1	303258825	303270695	ENSSSCG00000005665	PHYHD1
46	gnl.UG.Ssc.S46881148	1	305145609	304843284-305211691	A	cis	0.43	28.05	29.07	11.89	1.11	0.12	0.49	5.78	4.48	1	303864106	303869260	ENSSSCG00000005683	TOR1B
46	TCH01_0093_H11	1	305145609	305110723-305774749	A	NA	0.41	28.4	29.43	0.18	0.79	0.07	0.49	5.79	4.49	NA	NA	NA	NA	AIF1L
46	gnl.UG.Ssc.S50200203	1	305185094	305185094-305185094	PD	NA	0.6	10.58	11.25	5.12	0.46	-0.12	0.4	5.79	4.48	NA	NA	NA	NA	NA
47	gnl.UG.Ssc.S35168340	1	305263813	305263813-305263813	A	trans	0.4	10.81	11.62	5.48	0.5	-0.09	0.27	5.79	4.49	GL896485.1	1294	9878	ENSSSCG00000027526	MAN1B1
47	gnl.UG.Ssc.S46881134	1	306342845	304843284-306495152	A	cis	0.13	15.75	16.78	0.06	0.56	-0.03	0.49	5.79	4.49	1	306154772	306228908	ENSSSCG00000005724	SETX
47	gnl.UG.Ssc.S6053059	1	306342845	305774749-307934149	PD	NA	1.46	15.81	15.89	12.09	0.59	-0.3	0.49	5.77	4.47	NA	NA	NA	NA	NA
47	gnl.UG.Ssc.S35168955	1	307050822	307050822-307050822	PD	trans	1.39	11.72	11.77	2.3	-0.65	-0.23	0.28	5.79	4.49	GL896220.1	1576	4716	ENSSSCG00000026813	SURF4
48	gnl.UG.Ssc.S46881120	1	307419517	307419517-307419517	A	cis	0.22	42.11	43.35	6.76	1.03	0.04	0.44	5.79	4.48	1	307475101	307507430	ENSSSCG00000005749	BRD3
48	gnl.UG.Ssc.S18555062	1	307442129	305987689-307934149	A	NA	0.06	13.28	14.28	0.16	0.49	-0.01	0.48	5.79	4.49	NA	NA	NA	NA	SURF1
48	gnl.UG.Ssc.S40291311	1	307543306	307543306-307543306	PD	cis	1.84	14.97	14.68	11.58	-0.5	0.32	0.21	5.79	4.49	1	307276016	307449234	ENSSSCG00000005743	NA
48	gnl.UG.Ssc.S18361152	1	307934149	307442129-307934149	PD	NA	1.18	20.23	20.6	1.13	-0.58	0.15	0.48	5.79	4.49	NA	NA	NA	NA	NA
48	gnl.UG.Ssc.S18547360	1	307934149	307474784-307934149	A	NA	0.37	26.78	27.81	0.51	-0.68	0.06	0.48	5.79	4.49	NA	NA	NA	NA	NELF
48	gnl.UG.Ssc.S35171654	1	307934149	307442129-307934149	A	trans	0.04	14.38	15.4	0.05	-0.49	-0.01	0.48	5.79	4.49	1	313804888	313808752	ENSSSCG00000005833	EDF1
48	gnl.UG.Ssc.S39885581	1	307934149	307934149-307934149	A	trans	0.81	45.6	46.47	0.93	-0.84	0.1	0.48	5.79	4.49	1	313809243	313817969	ENSSSCG00000005832	NA
48	gnl.UG.Ssc.S40583854	1	307934149	307934149-307934149	A	NA	1.54	57.31	57.65	0.25	-0.99	0.15	0.48	5.79	4.48	NA	NA	NA	NA	NA
48	SMG01_0005_D12	1	307934149	307934149-307934149	A	NA	0.83	55.07	55.99	5.22	1.12	0.11	0.48	5.78	4.48	NA	NA	NA	NA	NA
49	gnl.UG.Ssc.S19540194	1	308294229	308294229-308294229	PD	cis	1.9	35.42	35.31	10.82	-0.78	0.22	0.3	5.79	4.49	1	308316069	308353293	ENSSSCG00000029715	OLFM1
49	gnl.UG.Ssc.S40480132	1	308294229	308294229-308294229	PD	cis	1.16	25.7	26.14	7.82	-0.68	0.17	0.3	5.79	4.49	1	308316069	308353293	ENSSSCG00000029715	OLFM1
49	TES01_0102_F11	1	308294229	308294229-308294229	A	trans	0.14	19.09	20.16	3.19	0.66	0.03	0.3	5.79	4.49	GL896476.1	955	2511	ENSSSCG00000027350	DPP7
50	gnl.UG.Ssc.S17515270	1	308971674	308971674-309125803	A	trans	0.43	13.01	13.83	0.48	-0.7	0.06	0.49	5.79	4.49	6	49872779	49891496	ENSSSCG00000003138	HSD17B14
50	gnl.UG.Ssc.S19542569	1	308971674	308971674-309125803	A	NA	0.91	12.48	12.95	0.91	-0.71	0.1	0.49	5.79	4.49	NA	NA	NA	NA	PUSL1
50	gnl.UG.Ssc.S38481997	1	308971674	308971674-309125803	A	NA	2.51	25.48	24.73	1.87	0.95	0.18	0.49	5.79	4.49	NA	NA	NA	NA	NA
50	gnl.UG.Ssc.S39849707	1	308971674	308971674-309125803	PD	NA	4.03	19.76	17.5	3.38	-0.82	0.3	0.49	5.79	4.49	NA	NA	NA	NA	NA
50	gnl.UG.Ssc.S40292737	1	308971674	308971674-309125803	A	trans	1.43	10.8	10.8	1.01	0.66	0.13	0.49	5.79	4.48	6	53263392	53279443	ENSSSCG00000003267	MBOAT7
50	gnl.UG.Ssc.S6008244	1	308971674	308971674-309125803	A	NA	0.07	10.03	10.97	0.13	-0.56	0.01	0.49	5.79	4.49	NA	NA	NA	NA	NA
50	gnl.UG.Ssc.S35167698	1	309037070	309037070-309068867	A	NA	0.36	12.48	13.34	4.34	0.72	0.1	0.2	5.79	4.49	NA	NA	NA	NA	TPRG1L
50	gnl.UG.Ssc.S35170662	1	309037070	309037070-309068867	PD	trans	1.62	12.4	12.27	1.03	0.86	0.23	0.2	5.79	4.49	6	43241077	43250623	ENSSSCG00000026904	NFKBIB
50	gnl.UG.Ssc.S35165922	1	309039258	309039258-309039258	A	trans	0.28	10.39	11.26	0.03	0.6	0.05	0.47	5.79	4.49	6	65703149	65714899	ENSSSCG00000022401	AGTRAP
50	OVRM1_0218_A12	1	309039258	309039258-309039258	A	NA	0.03	11.53	12.51	0.16	0.68	0.01	0.47	5.79	4.49	NA	NA	NA	NA	NA
51	gnl.UG.Ssc.S35170020	1	309088209	309088209-309125803	A	trans	0.76	14.59	15.21	0.43	0.72	0.12	0.39	5.79	4.49	6	49108567	49119941	ENSSSCG00000003130	SULT2A1
51	ITT01_0026_E10	1	309125803	308971674-309125803	A	trans	1.04	22.56	23.06	1.03	-0.83	0.12	0.49	5.79	4.49	6	51715382	51723174	ENSSSCG00000022906	NA
51	THY01_0058_F03	1	309125803	308971674-309125803	A	NA	0.1	12.89	13.89	1.89	0.82	-0.03	0.49	5.77	4.47	NA	NA	NA	NA	NA
52	THY01_0097_D02	1	309371686	309371686-309371686	A	NA	0.06	37.84	39.1	8.4	1.12	-0.01	0.27	5.79	4.49	NA	NA	NA	NA	HDHD2
52	gnl.UG.Ssc.S35167116	1	309589476	309293990-309589476	A	cis	0.3	11.13	12	1.63	0.57	0.07	0.34	5.79	4.49	1	309569686	309592340	ENSSSCG00000005768	IER3IP1
53	gnl.UG.Ssc.S23765472	1	309865315	309865315-310281163	A	trans	0.32	11.23	12.1	3.47	-0.95	0.1	0.48	5.76	4.46	6	119212826	119273364	ENSSSCG00000003755	NA
53	gnl.UG.Ssc.S35171226	1	309865315	309865315-310281163	A	cis	2.34	29.62	29.06	2.01	-1.08	0.17	0.48	5.79	4.49	1	310124469	310140583	ENSSSCG00000005777	TXNL4A
53	gnl.UG.Ssc.S35174239	1	309883952	309883952-309883952	A	NA	0.09	13.6	14.61	0.6	-0.71	-0.02	0.39	5.79	4.49	NA	NA	NA	NA	DSC2
53	MLN01_0042_F01	1	309883952	309865315-310281163	A	cis	0.81	13.78	14.36	2.17	-0.72	0.11	0.39	5.79	4.49	1	310163333	310221475	ENSSSCG00000023171	PQLC1
53	gnl.UG.Ssc.S40591445	1	310131835	309865315-310671778	PD	trans	2.27	11.09	10.34	1.74	0.65	0.18	0.48	5.79	4.49	6	96440979	96441450	ENSSSCG00000003692	MYL12A
53	OVR01_0071_D10	1	310131835	309865315-310281163	A	NA	0.25	11.27	12.17	0.26	-0.69	0.04	0.48	5.79	4.49	NA	NA	NA	NA	NA
54	gnl.UG.Ssc.S18353806	1	310837889	310837889-310837889	A	trans	0.5	11.38	12.13	3.07	-0.57	0.09	0.34	5.79	4.49	6	125864325	125945373	ENSSSCG00000003772	ZZZ3
54	gnl.UG.Ssc.S33333598	1	310837889	310837889-310837889	A	trans	0.08	12.44	13.42	2.05	-0.7	0.02	0.34	5.79	4.49	6	128286279	128301919	ENSSSCG00000003779	TYW3
54	gnl.UG.Ssc.S40203795	1	310837889	310837889-310837889	A	NA	0.9	21.93	22.54	1.04	0.96	0.11	0.34	5.79	4.49	NA	NA	NA	NA	NA
55	gnl.UG.Ssc.S18377857	1	313170644	313170644-313170644	A	trans	0.43	15.77	16.66	4.13	-0.97	-0.12	0.22	5.75	4.44	10	30034590	30043068	ENSSSCG00000028981	NA
55	gnl.UG.Ssc.S35173456	1	313170644	313170644-313170644	A	trans	0.19	10.4	11.31	6.85	-0.55	0.06	0.22	5.79	4.49	10	76997766	77003512	ENSSSCG00000011171	CTSL1
56	gnl.UG.Ssc.S17525545	2	920370	920370-6121306	PD	NA	2.41	12.32	11.46	7.71	0.41	-0.28	0.28	5.79	4.49	NA	NA	NA	NA	NA
56	SKNB1_0081_C12	2	963130	963130-2631862	PD	cis	0.56	13.64	14.4	9.17	0.53	-0.13	0.27	5.79	4.49	2	2095043	2103105	ENSSSCG00000012874	ORAOV1
56	gnl.UG.Ssc.S18555071	2	1024375	1024375-1024375	PD	cis	2.77	44.85	44	15.16	-0.82	0.25	0.33	5.79	4.49	2	193624	200363	ENSSSCG00000012846	NA
57	gnl.UG.Ssc.S40399116	2	1250516	1250516-1250516	A	NA	0.5	42.78	43.87	24.33	-1.08	0.12	0.22	5.78	4.47	NA	NA	NA	NA	NA
57	OVRM1_0156_C06	2	1250516	1250516-1250516	A	NA	0.54	45.54	46.6	23.21	1.23	0.13	0.22	5.79	4.49	NA	NA	NA	NA	NADSYN1
58	gnl.UG.Ssc.S31102369	2	1457259	1457259-1457259	PD	cis	1.57	20.59	20.63	14.54	-0.55	0.23	0.27	5.79	4.49	2	2708675	2727191	ENSSSCG00000012875	NA
58	gnl.UG.Ssc.S24663702	2	1505302	1021191-1505302	A	trans	0.03	11.43	12.41	0.02	0.45	-0.01	0.49	5.79	4.49	GL896288.1	1923	7047	ENSSSCG00000026418	CTSD
58	gnl.UG.Ssc.S35170850	2	2546707	920370-5479542	PD	NA	0.92	10.21	10.63	0.85	-0.56	-0.16	0.3	5.78	4.48	NA	NA	NA	NA	MUC5B
58	gnl.UG.Ssc.S35164269	2	2632804	2632804-2632804	A	NA	0.3	13.31	14.23	1.36	-0.57	0.06	0.38	5.78	4.48	NA	NA	NA	NA	NA
59	gnl.UG.Ssc.S34512951	2	3422942	3422942-3788156	A	cis	0.76	32.48	33.31	2.81	-1.25	0.14	0.36	5.77	4.46	2	3343078	3344414	NA	NA
59	gnl.UG.Ssc.S40144669	2	3422942	3422942-6308949	PD	cis	1.69	25.88	25.87	6.39	-0.69	0.2	0.36	5.79	4.49	2	3598067	3598536	ENSSSCG00000012895	DOC2A
59	gnl.UG.Ssc.S46876743	2	3763803	3763803-5629950	A	trans	0.91	32.95	33.67	0.55	0.87	0.12	0.44	5.78	4.48	14	31417997	31574032	ENSSSCG00000009781	PITPNM2
59	LVR01_0040_B10	2	3763803	3763803-3763803	PD	NA	1.75	26.25	26.19	0.82	0.71	0.18	0.44	5.79	4.49	NA	NA	NA	NA	PPP1CC
59	gnl.UG.Ssc.S31103463	2	4614073	2261977-6791822	PD	cis	1.2	12.29	12.51	0.18	0.52	0.17	0.39	5.79	4.49	2	4816099	4825400	ENSSSCG00000021891	NA
59	gnl.UG.Ssc.S35170538	2	4614073	4614073-4614073	A	NA	0.05	44.57	45.87	3.27	0.92	0.01	0.39	5.79	4.49	NA	NA	NA	NA	ZDHHC24
60	gnl.UG.Ssc.S40154544	2	5087022	5087022-5087022	A	NA	1.23	31.78	32.22	3.01	0.93	0.15	0.29	5.79	4.49	NA	NA	NA	NA	GSTP1
60	gnl.UG.Ssc.S18383202	2	5101784	1609753-6254385	A	NA	0.05	11.87	12.85	1.88	0.54	-0.01	0.35	5.79	4.49	NA	NA	NA	NA	NA
60	gnl.UG.Ssc.S35170521	2	5335401	4849479-5885232	A	cis	0.18	14.13	15.11	1.19	0.6	0.04	0.36	5.79	4.49	2	6208815	6213504	ENSSSCG00000013004	TM7SF2
60	THY01_0008_B08	2	5615783	2462327-6136082	A	NA	0.59	12.26	12.97	0.62	-0.49	0.09	0.5	5.79	4.49	NA	NA	NA	NA	DPP3
60	gnl.UG.Ssc.S35171554	2	5642038	1457259-5849903	A	NA	0.14	20.44	21.53	0.32	0.66	-0.03	0.49	5.79	4.49	NA	NA	NA	NA	C11orf24
60	ITT01_0064_B03	2	5849903	5792628-6791822	PD	cis	1.95	33.2	33.02	0.03	0.92	0.2	0.5	5.78	4.48	2	6259685	6269977	ENSSSCG00000013010	NAALADL1
60	gnl.UG.Ssc.S6014687	2	5903796	5903796-5903796	A	NA	0.51	10.4	11.13	2.67	0.62	0.12	0.34	5.78	4.48	NA	NA	NA	NA	NA
61	gnl.UG.Ssc.S26711180	2	5939643	5939643-5939643	A	NA	0.19	16.07	17.08	5.71	0.62	-0.05	0.28	5.79	4.49	NA	NA	NA	NA	NA
61	gnl.UG.Ssc.S35173740	2	6254385	3763803-6254385	A	cis	0.3	28.36	29.45	10.05	0.9	0.07	0.28	5.79	4.49	2	6270450	6273674	ENSSSCG00000013011	SAC3D1
61	ADR01_0069_E08	2	6331738	5479542-7864132	PD	NA	1.03	16.02	16.46	1.47	-0.84	0.17	0.27	5.75	4.45	NA	NA	NA	NA	TM7SF2
61	gnl.UG.Ssc.S34517654	2	6331738	920370-7783468	A	NA	0.11	10.4	11.34	3.46	0.5	-0.03	0.27	5.79	4.49	NA	NA	NA	NA	RNASEH2C
61	gnl.UG.Ssc.S35325714	2	6376098	5283654-6376098	PD	cis	1.02	23.41	23.95	8.54	1.03	0.21	0.27	5.78	4.48	2	5210217	5246316	ENSSSCG00000012956	PACS1
61	gnl.UG.Ssc.S26720937	2	6552956	5642038-10957278	A	NA	0.07	13.64	14.65	3.17	0.59	-0.02	0.34	5.79	4.49	NA	NA	NA	NA	FYN
61	gnl.UG.Ssc.S35165186	2	6552956	6552956-6552956	PD	cis	0.69	13.3	13.95	5.21	0.5	-0.12	0.34	5.79	4.49	2	5173983	5178254	ENSSSCG00000012953	YIF1A
61	gnl.UG.Ssc.S35168402	2	6667399	3571211-6667399	A	NA	0.07	14.97	16	6.02	-0.68	0.02	0.23	5.79	4.49	NA	NA	NA	NA	NUDT8
62	gnl.UG.Ssc.S35165852	2	6829568	6829568-7958573	PD	cis	2.94	24.04	22.87	4.26	-0.64	0.26	0.45	5.79	4.49	2	7615311	7649588	ENSSSCG00000013054	ATL3
62	gnl.UG.Ssc.S18556885	2	6896015	6896015-7026232	PD	cis	4.82	44.12	41.33	0.48	1.2	0.34	0.5	5.78	4.48	2	6947812	6950624	ENSSSCG00000013039	NUDT22
62	gnl.UG.Ssc.S16516446	2	7058677	5101784-7058677	A	NA	0.48	13.49	14.3	4.29	-0.7	-0.11	0.27	5.79	4.49	NA	NA	NA	NA	ATP2B1
62	gnl.UG.Ssc.S26650700	2	7058677	7058677-7058677	A	cis	0.71	21.46	22.21	6.05	0.86	0.14	0.27	5.79	4.49	2	7653511	7681456	ENSSSCG00000026914	PLA2G16
62	gnl.UG.Ssc.S21560716	2	7633841	6896015-7958573	A	cis	0.29	29.67	30.78	0.22	0.82	0.05	0.5	5.79	4.49	2	7218448	7220218	ENSSSCG00000013046	NA
62	gnl.UG.Ssc.S39971515	2	7693503	7693503-7693503	PD	trans	2.11	16.74	16.24	4.61	-0.76	0.24	0.31	5.79	4.49	11	5678755	5692527	ENSSSCG00000009322	NA
63	gnl.UG.Ssc.S35164863	2	7728326	7728326-7728326	A	NA	0.01	37.44	38.7	0.31	0.9	0	0.47	5.79	4.49	NA	NA	NA	NA	SLC3A2
63	gnl.UG.Ssc.S35324944	2	8059857	3571211-10028746	A	cis	0.3	11.58	12.46	6.16	-0.54	0.08	0.22	5.79	4.49	2	8423618	8424305	ENSSSCG00000024995	C11orf83
63	gnl.UG.Ssc.S35166618	2	8244738	7728326-17899258	PD	NA	0.59	11.08	11.77	0.99	0.45	-0.1	0.47	5.79	4.49	NA	NA	NA	NA	NA
63	gnl.UG.Ssc.S35172673	2	9241201	9198141-9582698	A	cis	0.4	13.73	14.59	0.08	0.54	0.07	0.47	5.79	4.49	2	9247472	9263631	ENSSSCG00000024015	FADS1
64	gnl.UG.Ssc.S40390344	2	9646443	9646443-10315749	PD	trans	0.56	10.74	11.44	3.44	-0.48	0.1	0.37	5.79	4.49	13	150136496	150239384	ENSSSCG00000026224	ARHGAP31
64	gnl.UG.Ssc.S6078955	2	9646443	8997005-9777765	A	NA	0.86	28.45	29.16	7.13	-0.82	0.12	0.37	5.79	4.49	NA	NA	NA	NA	NA
65	gnl.UG.Ssc.S23213279	2	10827231	10737437-11089701	A	cis	1.23	44.69	45.26	2.95	-1.4	0.15	0.23	5.74	4.44	2	11088778	11093513	ENSSSCG00000013118	MRPL16
65	gnl.UG.Ssc.S35172216	2	10827231	10737437-11089701	PD	cis	7.68	30.88	25.22	12.66	-0.96	0.5	0.23	5.76	4.46	2	10855774	10878492	ENSSSCG00000013102	MS4A7
66	gnl.UG.Ssc.S22285647	2	12047540	12047540-12047540	A	trans	0.13	11.95	12.92	1.22	-0.53	0.03	0.45	5.79	4.49	15	122362816	122375805	ENSSSCG00000023336	NA
66	gnl.UG.Ssc.S35165191	2	12047540	12047540-12122790	PD	NA	0.96	13.84	14.29	0.02	0.58	0.15	0.45	5.79	4.49	NA	NA	NA	NA	GLYAT
66	SPL01_0059_H03	2	12122790	9582698-12159305	A	cis	0.14	10.84	11.78	1.08	-0.53	-0.03	0.36	5.79	4.49	2	11807282	11811580	ENSSSCG00000013144	MPEG1
67	gnl.UG.Ssc.S35165661	2	12524788	12524788-16191457	A	NA	0.39	15.17	16.05	0.56	0.7	-0.07	0.45	5.79	4.49	NA	NA	NA	NA	GLYAT
67	LVRM1_0097_D02	2	12524788	12524788-12524788	A	cis	1.3	25.42	25.74	0.66	0.85	0.16	0.45	5.79	4.49	2	12957679	12972235	ENSSSCG00000013181	SERPING1
68	gnl.UG.Ssc.S23689779	2	18229708	18229708-18722196	A	trans	0.06	16.38	17.43	2.84	-0.7	-0.02	0.3	5.79	4.49	2	16202335	16203297	ENSSSCG00000013231	C1QTNF4
68	gnl.UG.Ssc.S31123155	2	18860150	18376106-18860150	CD	cis	2.79	10.95	9.71	8.1	0.4	-0.35	0.4	5.78	4.47	2	17962597	17968066	ENSSSCG00000013266	GYLTL1B
69	gnl.UG.Ssc.S50188339	2	19510446	19510446-28150207	A	NA	0.4	11.73	12.56	5.96	-0.79	-0.13	0.2	5.78	4.48	NA	NA	NA	NA	NA
69	gnl.UG.Ssc.S31123896	2	20249152	20211847-20745880	A	cis	1.47	55.89	56.27	4.73	1.39	0.15	0.25	5.79	4.49	2	20459951	20659074	ENSSSCG00000013284	TTC17
69	gnl.UG.Ssc.S35166512	2	20842616	20211847-20842616	A	cis	0.47	38.4	39.46	4.51	1.15	0.08	0.25	5.79	4.49	2	20061566	20211950	ENSSSCG00000021739	HSD17B12
70	gnl.UG.Ssc.S40575430	2	28349287	28349287-28620443	A	trans	0.6	16.42	17.2	1.65	-0.63	0.09	0.41	5.79	4.49	2	30550076	30569173	ENSSSCG00000013313	NA
70	gnl.UG.Ssc.S35173596	2	28571145	20081797-28571145	A	cis	0.49	13.04	13.84	0.4	-0.51	-0.08	0.5	5.79	4.49	2	28461885	28482436	ENSSSCG00000013299	APIP
70	gnl.UG.Ssc.S40095003	2	28620443	28349287-33605332	A	NA	0.09	13.07	14.07	1.6	-0.6	0.02	0.35	5.79	4.49	NA	NA	NA	NA	NA
70	gnl.UG.Ssc.S35170984	2	30598269	29622889-35101044	A	cis	0.37	10.63	11.45	0.36	0.56	0.07	0.49	5.79	4.49	2	30336199	30344645	ENSSSCG00000020674	DEPDC7
70	ADR01_0086_B11	2	31267811	31267811-31434193	A	cis	0.01	21.12	22.23	0.08	-0.93	0	0.49	5.79	4.49	2	31201367	31214635	ENSSSCG00000013318	RCN1
70	gnl.UG.Ssc.S35170231	2	31294292	26772727-33574192	A	cis	0.04	12.64	13.63	0.2	0.62	0.01	0.45	5.79	4.49	2	29777110	29788272	ENSSSCG00000024791	CD59
71	OVR01_0066_G10	2	40092995	38401608-40092995	A	NA	0.11	10.19	11.13	2.49	0.58	0.03	0.28	5.79	4.49	NA	NA	NA	NA	FANCF
71	gnl.UG.Ssc.S40513578	2	40108616	39628085-40246783	A	cis	0.06	24.23	25.39	6.59	-1.26	0.02	0.48	5.77	4.47	2	41963507	41980418	ENSSSCG00000013349	NA
71	OVRM1_0185_H10	2	41965760	38939841-41998239	A	cis	0.84	34.59	35.37	1.17	-0.93	0.08	0.44	5.79	4.49	2	41963507	41980418	ENSSSCG00000013349	HTATIP2
72	gnl.UG.Ssc.S31101114	2	43971719	43971719-44299936	A	NA	0.91	21.19	21.79	0.41	0.83	0.12	0.46	5.79	4.49	NA	NA	NA	NA	RRAS2
72	gnl.UG.Ssc.S40202368	2	43971719	43971719-44299936	A	NA	0.64	31.14	32.04	1.1	0.97	0.08	0.46	5.79	4.49	NA	NA	NA	NA	RRAS2
73	gnl.UG.Ssc.S35169298	2	45086184	45086184-45086184	A	cis	2.24	51.54	51.22	9.56	1.51	0.27	0.41	5.78	4.48	2	45084641	45087723	ENSSSCG00000013381	RPS13
73	gnl.UG.Ssc.S35169295	2	45171822	41498878-47166445	PD	NA	1.26	10.01	10.14	0.26	0.57	0.17	0.43	5.79	4.48	NA	NA	NA	NA	SAA1
73	DCI01_0050_E08	2	45331023	42589487-47911587	PD	NA	2.06	12	11.46	2.09	1.1	0.41	0.16	5.79	4.49	NA	NA	NA	NA	SAA1
73	gnl.UG.Ssc.S6667456	2	48176574	43370780-48461410	PD	NA	2.12	12.49	11.91	9.29	0.66	-0.43	0.49	5.77	4.47	NA	NA	NA	NA	NA
74	gnl.UG.Ssc.S35174012	2	50676509	50676509-52013286	PD	trans	3.22	22.43	20.98	13.17	-0.7	0.34	0.32	5.79	4.49	2	44178023	44417161	ENSSSCG00000013373	SERGEF
74	gnl.UG.Ssc.S35173043	2	52013286	50676509-87025045	PD	trans	1.05	11.98	12.32	6.31	-0.55	0.17	0.32	5.79	4.49	2	77050116	77052727	ENSSSCG00000013453	PLEKHJ1
74	gnl.UG.Ssc.S19541648	2	52143852	49286824-82781476	A	trans	0.02	12.84	13.84	0.01	-0.69	-0.01	0.49	5.79	4.49	2	81246482	81272236	ENSSSCG00000028295	ZNF354A
74	gnl.UG.Ssc.S39886190	2	53067453	53067453-59777365	A	NA	0.06	12.37	13.36	1.65	0.65	-0.01	0.35	5.79	4.49	NA	NA	NA	NA	NA
74	gnl.UG.Ssc.S35173523	2	59243470	48767966-78911171	A	trans	0.45	11.06	11.84	0.48	-0.65	-0.08	0.49	5.79	4.49	2	71321569	71328349	ENSSSCG00000013596	NDUFA7
74	ADR01_0031_C05	2	59867578	46676179-78911171	PD	NA	1.88	10.15	9.74	1.16	-1	0.35	0.49	5.76	4.46	NA	NA	NA	NA	NA
74	gnl.UG.Ssc.S35170971	2	59867578	53150488-78911171	A	trans	0.44	28.87	29.88	0.61	1.09	0.05	0.49	5.79	4.49	2	55197471	55212015	ENSSSCG00000013978	ZNF672
74	gnl.UG.Ssc.S35164705	2	60056520	53681830-71769706	A	cis	0.02	23.22	24.36	0.08	1	0	0.49	5.79	4.49	2	59390286	59400215	ENSSSCG00000013891	CCDC124
74	gnl.UG.Ssc.S39800183	2	61161245	43370780-83618982	PD	NA	3.37	12.31	10.55	2.2	-0.78	0.35	0.49	5.77	4.47	NA	NA	NA	NA	NA
74	gnl.UG.Ssc.S35167086	2	65152586	42589487-83985760	A	NA	0.04	10.57	11.53	4.24	-0.73	-0.02	0.17	5.78	4.48	NA	NA	NA	NA	CCDC130
74	gnl.UG.Ssc.S40089153	2	66274569	50707692-78911171	A	NA	0.8	13.93	14.51	0.65	-0.79	0.1	0.49	5.79	4.49	NA	NA	NA	NA	NA
74	gnl.UG.Ssc.S50701488	2	68894359	66274569-75604591	PD	cis	2.09	18.9	18.45	1.2	-1.3	0.26	0.48	5.77	4.47	2	69477414	69484609	ENSSSCG00000013649	ICAM3
74	gnl.UG.Ssc.S35168998	2	68920037	53150488-82950561	A	NA	0.34	10.93	11.77	0.24	-0.76	0.05	0.49	5.79	4.49	NA	NA	NA	NA	NA
74	gnl.UG.Ssc.S19541523	2	68965440	68965440-77635095	PD	trans	3.65	24.77	22.93	1.19	0.95	0.22	0.4	5.79	4.49	2	77782631	77784866	ENSSSCG00000013431	ATP5D
74	OVR01_0075_H07	2	68965440	68965440-72789816	PD	NA	2.64	18.48	17.52	4.38	-0.78	0.21	0.4	5.79	4.49	NA	NA	NA	NA	DHPS
74	gnl.UG.Ssc.S40171664	2	69170105	41979860-81551369	A	NA	0.35	12.83	13.71	7.18	-0.68	0.1	0.17	5.79	4.49	NA	NA	NA	NA	NA
74	TES01_0015_A08	2	69170105	65152586-70506577	A	NA	0.19	18.89	19.93	6.81	1.05	-0.06	0.17	5.79	4.49	NA	NA	NA	NA	PM20D1
74	gnl.UG.Ssc.S35171998	2	69458456	43371220-75604591	A	NA	1.2	17.41	17.72	0.88	-0.89	0.15	0.49	5.79	4.49	NA	NA	NA	NA	NA
74	gnl.UG.Ssc.S34494789	2	70061497	49389071-72042065	A	NA	0.25	14.88	15.85	0.58	-0.93	-0.06	0.32	5.76	4.46	NA	NA	NA	NA	PM20D1
74	gnl.UG.Ssc.S35165640	2	71726032	59243470-76351110	A	cis	0.95	12.87	13.31	1.03	0.78	0.12	0.49	5.79	4.49	2	71403986	71448501	ENSSSCG00000013595	CERS4
74	gnl.UG.Ssc.S31102012	2	71769706	60056520-76667109	A	cis	1.5	14.71	14.73	1.2	-0.84	0.15	0.49	5.79	4.49	2	72388087	72425053	ENSSSCG00000013564	INSR
74	gnl.UG.Ssc.S23755332	2	72356931	72356931-72356931	A	NA	0.42	29.93	30.97	11.46	-1.09	0.1	0.2	5.78	4.48	NA	NA	NA	NA	SDC2
74	gnl.UG.Ssc.S35167421	2	72356931	72356931-72356931	A	NA	0.45	12.92	13.74	3.42	-0.87	-0.11	0.2	5.79	4.49	NA	NA	NA	NA	EMR1
74	gnl.UG.Ssc.S19226863	2	74172164	43370780-78911171	A	NA	0	10.3	11.26	0.4	0.82	0	0.49	5.77	4.47	NA	NA	NA	NA	ZFP90
74	gnl.UG.Ssc.S6032878	2	76265092	71726032-81509570	A	NA	0.81	26.74	27.47	0.97	1.09	0.09	0.49	5.79	4.49	NA	NA	NA	NA	REXO1
74	TES01_0060_E11	2	76265092	74172164-77305298	A	cis	2.07	20.63	20.22	1.44	-0.98	0.19	0.49	5.79	4.49	2	77876953	77878416	ENSSSCG00000026387	REEP6
74	TES01_0072_C11	2	76265092	61161245-81509570	PD	trans	2.67	16.84	15.83	2.12	0.94	0.24	0.49	5.78	4.48	7	57596454	57627963	ENSSSCG00000001805	WHAMM
74	gnl.UG.Ssc.S40324604	2	77558461	76667109-81509570	A	NA	3.01	40.43	39.33	2.82	1.22	0.17	0.49	5.79	4.49	NA	NA	NA	NA	NA
74	gnl.UG.Ssc.S35166940	2	81509570	60056520-85710507	PD	NA	2.53	14.2	13.27	2.22	-0.68	0.23	0.49	5.79	4.49	NA	NA	NA	NA	MBNL3
74	gnl.UG.Ssc.S17509876	2	81845545	81635308-83663964	A	cis	1.48	35.22	35.47	6.57	-1.19	0.15	0.29	5.79	4.49	2	81927289	81940706	ENSSSCG00000014035	B4GALT7
74	gnl.UG.Ssc.S17516481	2	82781476	82781476-82781476	A	cis	2.28	36.82	36.38	0.36	1.34	0.16	0.49	5.78	4.48	2	83138471	83139723	ENSSSCG00000029179	HIGD2A
74	gnl.UG.Ssc.S35330332	2	82781476	77558461-82861070	A	NA	1.44	18.04	18.16	0.35	1.1	0.19	0.49	5.78	4.48	NA	NA	NA	NA	NA
74	ADR01_0090_E12	2	83618982	81699513-84144868	A	cis	0.23	11.55	12.46	0.24	0.78	0.04	0.49	5.79	4.49	2	83647645	83679567	ENSSSCG00000014063	SFXN1
74	SPL01_0086_H10	2	84392328	74172164-85060812	A	NA	0.14	13.87	14.88	6	0.98	-0.05	0.49	5.76	4.46	NA	NA	NA	NA	PIP5K1C
75	gnl.UG.Ssc.S22273127	2	86570732	86570732-86570732	A	trans	1.75	25.73	25.67	0.2	0.99	0.15	0.42	5.79	4.49	2	82278889	82294443	ENSSSCG00000014039	NA
75	gnl.UG.Ssc.S23768028	2	86570732	86570732-88163844	PD	cis	1.88	13.7	13.36	0.4	-0.87	0.24	0.42	5.77	4.47	2	87181041	87191025	ENSSSCG00000014089	F2RL2
75	gnl.UG.Ssc.S35167690	2	86628745	48203263-88476158	PD	NA	1.13	12.36	12.66	5.45	0.57	-0.18	0.31	5.79	4.49	NA	NA	NA	NA	CYP4F3
75	gnl.UG.Ssc.S35164215	2	87007147	87007147-111809663	PD	cis	0.45	12.16	12.97	8.23	-0.63	0.13	0.2	5.79	4.49	2	86324682	86366470	ENSSSCG00000014084	POC5
75	gnl.UG.Ssc.S31116518	2	87375814	80262803-89541402	A	NA	0	13.19	14.2	0.81	-0.61	0	0.42	5.79	4.49	NA	NA	NA	NA	KIAA1191
75	gnl.UG.Ssc.S35167354	2	88512637	65152586-88512637	PD	trans	2.71	11.59	10.44	2.93	-0.51	0.25	0.47	5.79	4.49	2	80445609	80482509	ENSSSCG00000014020	CANX
75	gnl.UG.Ssc.S35168410	2	89255832	87928146-90416673	A	NA	0.49	36.27	37.3	0.51	-1.21	0.05	0.48	5.79	4.49	NA	NA	NA	NA	BHMT2
75	gnl.UG.Ssc.S31986072	2	90128718	88424890-90951427	A	trans	0.44	25.38	26.36	2.8	1.23	0.09	0.2	5.79	4.49	JH118568.1	23232	44399	ENSSSCG00000024331	NA
75	gnl.UG.Ssc.S18552425	2	90946045	88424890-90951427	A	NA	0.42	22.71	23.68	6.45	1.23	0.11	0.2	5.78	4.48	NA	NA	NA	NA	PAPD4
76	gnl.UG.Ssc.S23768320	2	96865105	96865105-97005674	A	NA	0.1	23.77	24.9	2.19	0.94	-0.02	0.33	5.79	4.49	NA	NA	NA	NA	COX7C
76	gnl.UG.Ssc.S39887078	2	96865105	96865105-97005674	A	NA	0.9	25.88	26.53	3.23	0.96	-0.11	0.33	5.79	4.49	NA	NA	NA	NA	COX7C
77	gnl.UG.Ssc.S26713843	2	102754910	100603783-106900760	A	NA	0.85	14.15	14.7	4.28	0.65	-0.13	0.31	5.79	4.49	NA	NA	NA	NA	LYSMD3
77	gnl.UG.Ssc.S25094872	2	104022049	95674308-110388942	PD	NA	1.8	22.54	22.4	4.89	1.3	0.33	0.19	5.79	4.49	NA	NA	NA	NA	NA
77	gnl.UG.Ssc.S35167529	2	106350971	102371131-106350971	PD	NA	2.37	15.39	14.63	1.22	0.65	0.24	0.45	5.79	4.49	NA	NA	NA	NA	GLRX
78	gnl.UG.Ssc.S18552886	2	106746315	106746315-106746315	PD	NA	4.39	12.42	9.67	7.08	-0.49	0.29	0.39	5.79	4.49	NA	NA	NA	NA	NA
78	gnl.UG.Ssc.S35165244	2	106746315	106746315-106746315	A	trans	0.55	14.34	15.11	0.43	0.72	0.07	0.39	5.79	4.49	5	24133018	24139024	NA	TMEM194A
78	gnl.UG.Ssc.S35166587	2	106746315	106746315-106746315	PD	NA	2.01	14.06	13.61	4.35	-0.66	0.19	0.39	5.79	4.49	NA	NA	NA	NA	CDK4
78	gnl.UG.Ssc.S42951696	2	106746315	106746315-106746315	A	NA	0.12	12.22	13.19	0.91	-0.65	-0.03	0.39	5.79	4.49	NA	NA	NA	NA	LIMA1
79	gnl.UG.Ssc.S23695210	2	107324911	107197040-121672718	A	trans	0.18	10.81	11.73	4.74	0.64	-0.05	0.26	5.79	4.49	2	95686364	95696843	ENSSSCG00000014141	RFESD
79	LVR01_0073_E01	2	109720699	95674308-111578926	A	NA	0.16	19.23	20.29	4.91	1.04	-0.04	0.19	5.79	4.49	NA	NA	NA	NA	ERAP1
79	gnl.UG.Ssc.S35173039	2	111983925	99628156-111983925	PD	trans	2.07	18.83	18.39	0.21	1.05	0.22	0.29	5.79	4.49	2	107133359	107167934	ENSSSCG00000014171	ERAP1
79	gnl.UG.Ssc.S38481721	2	117744448	108005632-121089544	A	NA	0.57	10.44	11.14	0.42	-0.74	-0.11	0.38	5.76	4.46	NA	NA	NA	NA	NA
79	AMP01_0036_F12	2	121389974	118010721-124119101	A	NA	0.15	16.08	17.11	0.03	-0.86	0.03	0.49	5.78	4.48	NA	NA	NA	NA	REEP5
79	gnl.UG.Ssc.S18546717	2	121389974	119465826-121389974	A	NA	1.6	20.14	20.14	1.82	-0.9	0.18	0.49	5.79	4.49	NA	NA	NA	NA	NA
80	gnl.UG.Ssc.S23756264	2	123551539	123551539-123551539	PD	cis	2.83	16.55	15.39	14	0.58	-0.46	0.33	5.78	4.48	2	122613341	122661220	ENSSSCG00000014211	YTHDC2
80	gnl.UG.Ssc.S39967171	2	123601333	118140948-133721445	PD	trans	1.96	10.76	10.29	1.38	-0.66	0.22	0.49	5.78	4.48	2	121512388	121522935	ENSSSCG00000026230	NA
80	AMP01_0041_D01	2	125384943	125342724-125385228	A	cis	0.29	15.74	16.7	4.72	-0.66	0.06	0.29	5.79	4.49	2	125144505	125336545	ENSSSCG00000014223	COMMD10
81	gnl.UG.Ssc.S35171921	2	128960743	128960743-131031159	PD	NA	1.88	16.85	16.56	2.31	-0.76	0.19	0.48	5.79	4.49	NA	NA	NA	NA	SRFBP1
81	LVRM1_0200_D02	2	128960743	128960743-129032406	A	cis	2.76	37.62	36.73	1.06	1.09	0.17	0.48	5.79	4.49	2	128752210	128798132	ENSSSCG00000028431	HSD17B4
82	gnl.UG.Ssc.S40385904	2	129574753	129574753-132721726	A	NA	0.08	12.31	13.3	1.14	-0.6	0.02	0.39	5.78	4.48	NA	NA	NA	NA	SNCAIP
82	gnl.UG.Ssc.S40184559	2	132973745	131634436-133413795	A	NA	0.18	13.05	14.02	0.02	0.75	0.04	0.48	5.78	4.48	NA	NA	NA	NA	NA
83	gnl.UG.Ssc.S40524123	2	137193057	137193057-137193057	PD	cis	1.67	13.5	13.35	9.63	0.61	-0.31	0.32	5.77	4.47	2	139027023	139128129	ENSSSCG00000014267	RAPGEF6
83	gnl.UG.Ssc.S35169659	2	137600768	136524793-137877062	PD	cis	1.6	19.61	19.6	1.29	0.72	0.17	0.48	5.79	4.49	2	137198380	137219941	ENSSSCG00000014258	ISOC1
84	OVRM1_0024_D12	2	138754763	138754763-138754763	A	NA	0.57	37.31	38.3	15.4	1.27	0.14	0.41	5.78	4.48	NA	NA	NA	NA	C5orf56
84	PBL01_0010_D02	2	139728044	138749544-139865658	A	cis	2.37	43.85	43.37	15.17	-1.28	0.23	0.22	5.78	4.48	2	138992124	138999352	ENSSSCG00000014266	CDC42SE2
84	gnl.UG.Ssc.S26710852	2	140508161	139865658-141675357	PD	NA	1.83	19.74	19.53	3.37	1.06	0.29	0.22	5.79	4.49	NA	NA	NA	NA	NA
84	gnl.UG.Ssc.S18555551	2	140802585	138754763-140802585	A	trans	0.15	12.09	13.05	0.35	0.58	0.03	0.4	5.79	4.49	2	138700892	138706953	ENSSSCG00000014264	NA
85	gnl.UG.Ssc.S35331806	2	140940285	140940285-140940285	PD	NA	3.43	22.07	20.41	3.48	-0.73	0.29	0.47	5.79	4.49	NA	NA	NA	NA	NA
85	gnl.UG.Ssc.S18378016	2	141608930	134695851-141608930	PD	trans	0.51	10.4	11.13	5.31	0.78	0.16	0.17	5.79	4.49	GL892708.2	17885	46745	ENSSSCG00000022402	GRAMD3
86	gnl.UG.Ssc.S26403115	2	141613980	141613980-141613980	PD	cis	1.41	21.36	21.54	3.11	0.9	0.21	0.28	5.79	4.49	2	142041628	142073804	ENSSSCG00000030680	NA
86	gnl.UG.Ssc.S35166877	2	141655010	136909120-143231235	A	cis	0.07	11.16	12.12	1.59	-0.49	-0.02	0.39	5.79	4.49	2	142676614	142696017	ENSSSCG00000026106	TXNDC15
86	gnl.UG.Ssc.S35168912	2	141775934	138754763-141775934	A	NA	0.33	11.36	12.22	4.32	-0.53	0.07	0.34	5.79	4.49	NA	NA	NA	NA	PPP2CB
86	TCH01_0090_A11	2	141775934	141775934-141775934	PD	cis	0.72	15.25	15.92	6.26	-0.57	0.13	0.34	5.79	4.49	2	142498900	142565796	ENSSSCG00000014304	SEC24A
87	gnl.UG.Ssc.S31102746	2	144534327	144171843-144553061	PD	NA	3.93	27.41	25.35	6.46	-1.03	0.3	0.26	5.76	4.46	NA	NA	NA	NA	NA
87	gnl.UG.Ssc.S35171264	2	144534327	138715235-147193204	A	NA	0.1	10.38	11.33	1.99	0.66	0.02	0.26	5.79	4.49	NA	NA	NA	NA	CXCL14
87	gnl.UG.Ssc.S35165673	2	145910873	144239634-146117684	PD	cis	1.15	11.98	12.24	6.16	-0.51	0.18	0.28	5.79	4.49	2	145357374	145464551	ENSSSCG00000014321	KLHL3
87	OVRM1_0061_E07	2	146420967	143878207-149428215	A	cis	0.52	11.64	12.39	0.42	0.51	0.09	0.49	5.79	4.49	2	146440622	146624740	ENSSSCG00000014339	CTNNA2
87	gnl.UG.Ssc.S26722221	2	146488537	144806634-147833820	A	NA	0.19	12.26	13.21	3.23	0.51	-0.04	0.37	5.79	4.49	NA	NA	NA	NA	DNAJC18
87	gnl.UG.Ssc.S38483118	2	146722998	146623766-146722998	A	NA	0.13	37.08	38.32	2.97	1.12	-0.02	0.49	5.78	4.48	NA	NA	NA	NA	MATR3
88	gnl.UG.Ssc.S34528980	2	149428215	148607239-149911873	A	NA	0.19	14.24	15.23	2.4	-0.75	0.05	0.48	5.77	4.47	NA	NA	NA	NA	NA
88	gnl.UG.Ssc.S40556595	2	149428215	148607239-149751056	A	NA	0.39	15.71	16.62	10.39	-0.78	-0.13	0.48	5.77	4.46	NA	NA	NA	NA	NA
88	gnl.UG.Ssc.S39765363	2	149751056	144806634-149911873	PD	NA	0.47	10.48	11.24	7.8	-0.62	-0.16	0.49	5.75	4.45	NA	NA	NA	NA	NA
89	LNG01_0061_E05	2	153493990	153493990-154472000	A	cis	0.17	13.7	14.68	0.45	0.6	0.04	0.47	5.79	4.49	2	153830742	153892058	ENSSSCG00000014411	LARS
89	gnl.UG.Ssc.S23696008	2	154086583	153103661-154086583	PD	trans	2.01	33.45	33.22	0.42	0.93	0.19	0.36	5.79	4.49	7	3094490	3108404	ENSSSCG00000000998	NA
90	gnl.UG.Ssc.S35169402	2	155409076	155409076-157749166	A	NA	0.71	26.31	27.12	14.2	0.81	-0.14	0.28	5.79	4.49	NA	NA	NA	NA	GRPEL2
90	gnl.UG.Ssc.S6073969	2	157110990	157110990-157110990	A	NA	0.9	19.59	20.17	2.43	0.73	0.14	0.33	5.79	4.49	NA	NA	NA	NA	NA
91	gnl.UG.Ssc.S35165442	2	157286285	157286285-157286285	A	NA	2.66	57.26	56.59	12.15	1.39	0.28	0.28	5.79	4.49	NA	NA	NA	NA	PDGFRB
91	SMG01_0036_E07	2	157391622	157286285-157391622	PD	cis	3.38	36.51	35.04	30.55	-0.71	0.46	0.24	5.78	4.48	2	157307147	157317636	ENSSSCG00000014434	IL17B
91	PTG01_0070_D08	2	157490347	155274718-157492614	A	NA	0.53	12.68	13.44	1.12	-0.55	0.09	0.42	5.79	4.49	NA	NA	NA	NA	ATXN1
92	gnl.UG.Ssc.S23689853	2	157590383	157590383-157590383	PD	NA	2.26	21.33	20.76	1.58	0.66	0.22	0.46	5.79	4.49	NA	NA	NA	NA	NA
92	gnl.UG.Ssc.S6003997	2	157707038	154901024-158065999	PD	NA	0.5	15.96	16.79	13.45	-0.62	0.16	0.21	5.79	4.49	NA	NA	NA	NA	NA
92	gnl.UG.Ssc.S23766613	2	157873832	154901024-158065999	OD	NA	2.13	10.16	9.52	10.58	-0.23	0.44	0.25	5.79	4.49	NA	NA	NA	NA	NA
92	gnl.UG.Ssc.S40158472	2	157957344	157817513-157957344	A	NA	0.09	15.26	16.29	7.29	0.73	0.03	0.18	5.79	4.49	NA	NA	NA	NA	NA
93	gnl.UG.Ssc.S35166229	2	160085066	160085066-160085066	A	trans	0.52	32.25	33.24	0.53	1.02	0.07	0.4	5.79	4.49	10	29284346	29289916	ENSSSCG00000010929	CYB5R1
93	gnl.UG.Ssc.S35167277	2	160085066	160085066-160085066	A	NA	0.03	14.9	15.94	0.74	0.68	0.01	0.4	5.79	4.49	NA	NA	NA	NA	RPL31
93	gnl.UG.Ssc.S35173456	2	160085066	160085066-160085066	A	trans	0.91	26.55	27.2	0.33	0.88	0.11	0.4	5.79	4.49	10	76997766	77003512	ENSSSCG00000011171	CTSL1
93	gnl.UG.Ssc.S40431687	2	160085066	160085066-160085066	A	trans	0.56	11.97	12.7	0.34	0.62	0.09	0.4	5.79	4.49	10	37484539	37499096	ENSSSCG00000010996	NA
93	OVRM1_0184_H03	2	160085066	160085066-160085066	PD	trans	2.07	11.59	11.04	0.5	-0.59	-0.22	0.4	5.79	4.49	10	37388286	37405755	ENSSSCG00000010993	NFX1
93	SMG01_0004_G03	2	160085066	160085066-160085066	PD	trans	1.98	14.35	13.94	3.99	-0.59	0.2	0.4	5.79	4.49	10	33164075	33261135	ENSSSCG00000010955	GOLM1
93	gnl.UG.Ssc.S35166046	2	162088043	365309-162088043	A	trans	1.27	47.63	48.14	23.33	-0.97	0.19	0.22	5.79	4.49	GL896446.1	19174	24488	ENSSSCG00000028102	TOLLIP
93	gnl.UG.Ssc.S39852013	2	162088043	365309-162088043	A	NA	0.26	67.35	68.69	21.38	1.26	0.05	0.22	5.79	4.49	NA	NA	NA	NA	RPLP2
93	BKFL1_0034_D03	2	162154561	365309-162154561	PD	cis	1.06	20.32	20.79	4.49	-0.84	-0.17	0.28	5.79	4.49	2	162170117	162186215	ENSSSCG00000014558	SIRT3
93	gnl.UG.Ssc.S40193801	2	162154561	162154561-162154561	A	trans	0.16	10.93	11.86	4.77	-0.55	0.04	0.28	5.79	4.49	2	291757	299047	ENSSSCG00000012852	CDHR5
93	OVRM1_0094_E10	2	162298086	1289212-162298086	PD	NA	1.2	10.06	10.24	0.42	0.54	0.18	0.37	5.79	4.49	NA	NA	NA	NA	IFITM3
94	gnl.UG.Ssc.S40154325	3	715273	715273-2039422	PD	cis	1.69	14.98	14.84	13.43	0.49	-0.34	0.39	5.78	4.48	3	873366	879193	ENSSSCG00000007554	NA
94	LVR01_0062_H04	3	715273	715273-3118516	A	cis	0.29	14.06	14.99	0.43	-0.69	-0.06	0.39	5.78	4.48	3	873366	879193	ENSSSCG00000007554	ZFAND2A
94	MLN01_0053_F10	3	1456146	1456146-1456146	A	cis	0.78	43.56	44.46	5.93	-1.02	0.11	0.32	5.78	4.48	3	758420	762534	ENSSSCG00000007550	COX19
95	gnl.UG.Ssc.S35165605	3	2391386	2391386-2446124	A	trans	0.22	10.75	11.66	0.58	0.52	-0.04	0.46	5.79	4.49	GL893173.1	14826	22427	ENSSSCG00000002686	HSD17B2
95	gnl.UG.Ssc.S35169154	3	2391386	2391386-2446124	A	trans	0.2	10.87	11.79	0.05	0.55	0.04	0.46	5.79	4.49	15	145604288	146097445	NA	PSMD1
95	gnl.UG.Ssc.S40475244	3	2391386	2391386-2391386	PD	trans	2.36	15.73	14.99	3.07	-0.56	0.19	0.46	5.79	4.49	6	26353888	26411796	ENSSSCG00000024305	MT3
95	gnl.UG.Ssc.S23212958	3	2446124	2391386-2446124	A	trans	0.77	10.07	10.6	0.81	0.49	0.09	0.48	5.79	4.49	6	17198045	17205981	ENSSSCG00000002819	ARL2BP
95	gnl.UG.Ssc.S35167544	3	2446124	2446124-2446124	PD	trans	1.39	12.67	12.75	1.25	0.53	0.16	0.48	5.79	4.49	6	18405764	18476092	ENSSSCG00000002799	CNOT1
95	gnl.UG.Ssc.S35173584	3	2446124	2391386-2446124	PD	trans	1.36	14.38	14.5	1.27	0.58	0.16	0.48	5.79	4.49	GL894187.1	22143	37699	ENSSSCG00000025425	FUK
96	gnl.UG.Ssc.S35171017	3	5206806	4889193-5206806	A	NA	0.06	35.19	36.43	0.14	0.83	-0.01	0.48	5.79	4.49	NA	NA	NA	NA	RAC2
96	gnl.UG.Ssc.S19542622	3	5528216	5206806-5652256	A	NA	1.24	27.7	28.1	1.1	0.73	0.14	0.49	5.79	4.49	NA	NA	NA	NA	BRI3
97	gnl.UG.Ssc.S40478359	3	6473449	6048594-9021679	A	NA	0.28	20.27	21.29	0.17	0.69	0.05	0.5	5.79	4.48	NA	NA	NA	NA	NA
97	TCH01_0040_C11	3	6473449	5652256-9535282	A	NA	0.51	13.36	14.15	0.31	-0.51	-0.08	0.5	5.79	4.49	NA	NA	NA	NA	AZGP1P1
97	gnl.UG.Ssc.S35168589	3	7322544	7322544-8593791	PD	NA	1.06	22.08	22.57	6.9	0.68	-0.15	0.28	5.79	4.49	NA	NA	NA	NA	MCM7
97	gnl.UG.Ssc.S35172660	3	7322544	7322544-7322544	PD	trans	1.21	21.45	21.81	7.22	-0.66	0.17	0.28	5.79	4.49	GL894574.1	77841	79965	ENSSSCG00000021415	CLDN15
97	gnl.UG.Ssc.S6063538	3	7322544	7322544-7322544	A	NA	1.77	50.68	50.78	9.18	-1.06	0.17	0.28	5.79	4.49	NA	NA	NA	NA	NA
98	gnl.UG.Ssc.S35172221	3	7568181	7568181-7568181	A	NA	1.14	51.82	52.46	1.41	1.08	0.12	0.41	5.79	4.49	NA	NA	NA	NA	PPP1R35
98	LVR01_0036_A07	3	7568181	7568181-9535282	PD	NA	2.2	20.39	19.87	15.38	0.58	-0.33	0.41	5.78	4.48	NA	NA	NA	NA	CYP3A4
98	gnl.UG.Ssc.S23689546	3	7846008	7846008-10273754	A	NA	0.11	15.38	16.41	8.7	-0.72	0.04	0.21	5.79	4.49	NA	NA	NA	NA	POLR2J
98	gnl.UG.Ssc.S6665112	3	7846008	7846008-10273754	A	NA	0.02	16.56	17.62	8.6	0.77	-0.01	0.21	5.79	4.49	NA	NA	NA	NA	NA
98	TCH01_0003_B05	3	7846008	7846008-7846008	PD	NA	5.29	49.23	46.01	31.6	-0.98	0.48	0.21	5.79	4.49	NA	NA	NA	NA	TMEM144
99	gnl.UG.Ssc.S20451870	3	8779749	8779749-9021679	A	NA	1.37	38.24	38.61	0.05	1	0.13	0.49	5.79	4.49	NA	NA	NA	NA	NA
99	gnl.UG.Ssc.S35165540	3	8779749	5528216-9548495	A	NA	0.51	12.22	12.98	0.54	0.48	-0.09	0.49	5.79	4.49	NA	NA	NA	NA	AP4M1
99	gnl.UG.Ssc.S40006091	3	9481293	7568181-9481293	A	NA	0.24	10.56	11.45	6.41	-0.68	-0.08	0.2	5.79	4.49	NA	NA	NA	NA	NA
99	LVR01_0100_G11	3	9535282	5897010-9535282	PD	NA	1.24	20.75	21.07	2.31	-0.67	0.14	0.47	5.79	4.49	NA	NA	NA	NA	NA
100	gnl.UG.Ssc.S40241659	3	11068163	11068163-11068163	A	NA	0.62	22.74	23.57	8.38	-0.7	0.12	0.26	5.79	4.49	NA	NA	NA	NA	NA
100	ITT01_0090_B09	3	11091489	9021679-11091489	A	cis	2.42	35.94	35.35	1.25	0.94	0.18	0.49	5.79	4.49	3	10773115	10776056	ENSSSCG00000007717	WBSCR27
101	gnl.UG.Ssc.S17515270	3	13304570	13304570-13304570	A	trans	0.93	12.7	13.16	1.05	-0.66	0.11	0.48	5.79	4.49	6	49872779	49891496	ENSSSCG00000003138	HSD17B14
101	gnl.UG.Ssc.S35170020	3	13304570	13304570-13304570	A	trans	0.82	12.57	13.11	0.56	0.66	0.12	0.48	5.79	4.49	6	49108567	49119941	ENSSSCG00000003130	SULT2A1
101	gnl.UG.Ssc.S38481997	3	13304570	13304570-13304570	A	NA	1.38	19.92	20.11	0.95	0.84	0.12	0.48	5.79	4.49	NA	NA	NA	NA	NA
101	gnl.UG.Ssc.S39849707	3	13304570	13304570-13304570	PD	NA	3.07	19.38	18.03	2.81	-0.81	0.25	0.48	5.79	4.49	NA	NA	NA	NA	NA
101	ITT01_0026_E10	3	13304570	13304570-13304570	A	trans	0.98	20.66	21.19	1.15	-0.79	0.12	0.48	5.79	4.49	6	51715382	51723174	ENSSSCG00000022906	NA
101	OVRM1_0041_D02	3	13304570	13304570-13304570	A	NA	0.45	10.54	11.32	0.63	-0.64	0.08	0.48	5.78	4.47	NA	NA	NA	NA	NA
101	TCH01_0101_C11	3	13304570	13304570-13304570	PD	trans	1.26	11	11.15	1.4	-0.56	0.16	0.48	5.79	4.49	6	44673737	44684427	ENSSSCG00000002996	RAB4A
101	THY01_0058_F03	3	13304570	13304570-13304570	A	NA	0.18	11.53	12.47	2.18	0.76	-0.04	0.48	5.77	4.47	NA	NA	NA	NA	NA
102	OVRM1_0200_A11	3	16487448	16487448-18088863	A	NA	1.4	39.22	39.57	0.11	0.88	0.15	0.45	5.79	4.49	NA	NA	NA	NA	PPP4C
102	gnl.UG.Ssc.S18274705	3	17405985	17405985-17405985	A	NA	2.93	57.34	56.42	0.92	-1.29	0.18	0.47	5.79	4.48	NA	NA	NA	NA	NA
103	gnl.UG.Ssc.S35172924	3	17841090	17634072-19563997	A	cis	0.01	18.27	19.36	6.14	-0.8	0	0.24	5.79	4.49	3	18498265	18503137	ENSSSCG00000027629	CDIPT
103	gnl.UG.Ssc.S35166933	3	18042146	18042146-18042146	A	cis	1.21	24.84	25.24	0.74	0.85	0.14	0.39	5.79	4.49	3	17491365	17496691	ENSSSCG00000007763	BCKDK
103	gnl.UG.Ssc.S35173983	3	18042146	18042146-18042146	PD	cis	2.39	20.02	19.31	6.67	0.69	-0.24	0.39	5.79	4.49	3	17752489	17761997	ENSSSCG00000007768	STX4
104	gnl.UG.Ssc.S35164668	3	18088863	18088863-18088863	A	cis	0.04	15.6	16.65	3.21	-0.66	0.01	0.37	5.79	4.49	3	18534343	18537935	ENSSSCG00000022996	C16orf53
104	gnl.UG.Ssc.S35173843	3	18088863	18088863-18088863	A	cis	0.41	16.91	17.81	5.08	-0.59	0.08	0.37	5.79	4.49	3	18383202	18394763	ENSSSCG00000007798	TBC1D10B
104	gnl.UG.Ssc.S46878990	3	18088863	18088863-18088863	A	trans	0.34	23.39	24.42	4.52	0.9	0.07	0.37	5.79	4.49	7	114357205	114359187	ENSSSCG00000002418	FLRT2
105	gnl.UG.Ssc.S35168275	3	18549906	18549906-19116155	A	NA	0.09	16.17	17.22	7.69	-0.72	0.03	0.25	5.79	4.49	NA	NA	NA	NA	SLX1B
105	gnl.UG.Ssc.S35172204	3	18690753	18690753-27083041	A	NA	0.04	10.99	11.96	1.66	-0.52	-0.01	0.38	5.79	4.49	NA	NA	NA	NA	C16orf62
105	gnl.UG.Ssc.S23695383	3	18697815	18697815-18697815	A	cis	2.51	46.55	45.96	1.07	1.22	0.19	0.48	5.78	4.48	3	18086933	18103159	ENSSSCG00000007788	PHKG2
106	gnl.UG.Ssc.S23768208	3	18724340	18724340-18724340	A	NA	0.3	21.99	23.02	0.18	-0.71	-0.05	0.48	5.79	4.49	NA	NA	NA	NA	QPRT
106	gnl.UG.Ssc.S35171357	3	18724340	18724340-18724340	PD	NA	3.44	18.91	17.21	1.46	1.1	0.45	0.48	5.77	4.46	NA	NA	NA	NA	CLN3
107	gnl.UG.Ssc.S35167237	3	19116155	19116155-19116155	PD	trans	1.71	32.32	32.35	21.53	-0.83	0.26	0.22	5.79	4.49	GL896305.1	1194	31119	ENSSSCG00000022778	CCDC101
107	gnl.UG.Ssc.S35165325	3	19563997	18697815-19563997	A	cis	0.08	10.97	11.93	0.37	-0.48	0.02	0.48	5.79	4.49	3	18706410	18710027	ENSSSCG00000007803	TUFM
108	gnl.UG.Ssc.S35168449	3	20226221	20226221-24418411	PD	trans	1.73	13.38	13.17	11.41	-0.45	0.31	0.24	5.79	4.49	3	16924757	16939447	ENSSSCG00000007739	GUSB
108	gnl.UG.Ssc.S23775545	3	20794838	20794838-28519897	A	NA	0.1	13.72	14.72	1.46	-0.77	0.02	0.35	5.79	4.49	NA	NA	NA	NA	NA
108	gnl.UG.Ssc.S21579717	3	21126379	21126379-21126379	A	NA	0.35	17.32	18.27	0.73	0.7	-0.06	0.46	5.79	4.49	NA	NA	NA	NA	NA
108	gnl.UG.Ssc.S23763359	3	21126379	21126379-21126379	A	NA	0.85	17.47	18.06	0.37	0.69	0.12	0.46	5.79	4.49	NA	NA	NA	NA	NA
108	gnl.UG.Ssc.S35169895	3	21126379	21126379-21126379	A	NA	0.57	23.15	24.02	0.14	0.79	0.09	0.46	5.79	4.49	NA	NA	NA	NA	TPST2
109	gnl.UG.Ssc.S40057773	3	21562254	21562254-26002460	PD	NA	4.17	26.84	24.53	1.01	1.05	0.29	0.47	5.79	4.48	NA	NA	NA	NA	NA
109	gnl.UG.Ssc.S39964958	3	22843902	20967227-26913735	PD	NA	2.26	13.47	12.78	2.2	-0.71	0.22	0.47	5.79	4.48	NA	NA	NA	NA	NA
109	gnl.UG.Ssc.S23213001	3	23372901	20983778-26913735	A	trans	1.3	21.75	22.04	1.77	-0.88	0.14	0.47	5.79	4.49	10	2661	17242	ENSSSCG00000010793	DCTN5
109	gnl.UG.Ssc.S17526452	3	24288043	20967227-27058670	PD	cis	1.69	10.11	9.87	0.12	0.7	0.28	0.47	5.75	4.45	3	23699306	23809986	ENSSSCG00000007837	HS3ST2
109	LVRM1_0192_E10	3	24387051	22551656-32427397	A	NA	0.08	12.61	13.6	0.23	-0.66	0.02	0.47	5.79	4.49	NA	NA	NA	NA	ACSM5
109	gnl.UG.Ssc.S23766315	3	24418411	24086731-48216866	PD	trans	0.97	10.92	11.31	6.94	-0.51	0.19	0.28	5.79	4.49	GL892962.1	15128	17110	ENSSSCG00000021557	SULT1A1
109	DCI01_0066_C05	3	24602938	24602938-26704812	PD	trans	4.81	22.82	19.85	12.17	-0.62	0.37	0.38	5.79	4.49	GL894597.1	100542	110343	ENSSSCG00000025281	ARL6IP1
109	gnl.UG.Ssc.S35168551	3	25018550	25018550-25018550	PD	trans	2.37	11.88	11.06	2.57	-0.67	0.21	0.49	5.79	4.49	GL894914.1	7964	23617	ENSSSCG00000023457	NA
109	gnl.UG.Ssc.S40457607	3	25018550	25018550-25018550	PD	NA	2.29	13.21	12.49	2.48	-0.7	0.2	0.49	5.79	4.49	NA	NA	NA	NA	ENPP3
109	gnl.UG.Ssc.S6082931	3	25018550	25018550-25018550	PD	trans	0.92	12.9	13.37	1.37	0.68	-0.14	0.49	5.79	4.49	1	36632463	36730863	ENSSSCG00000004203	L3MBTL3
109	gnl.UG.Ssc.S17527428	3	25450883	20983778-30215372	A	NA	0.03	15.55	16.6	5.59	-0.79	-0.01	0.22	5.79	4.49	NA	NA	NA	NA	NA
109	gnl.UG.Ssc.S23213539	3	25724214	25724214-25724214	PD	NA	2.33	22.87	22.26	15.8	-0.82	0.39	0.14	5.79	4.49	NA	NA	NA	NA	LCMT1
109	gnl.UG.Ssc.S39917893	3	25724214	25724214-25724214	PD	trans	2.72	22.74	21.77	16.06	-0.82	0.44	0.14	5.78	4.48	4	108607418	108633053	ENSSSCG00000006663	NA
109	gnl.UG.Ssc.S23766574	3	25745355	21286903-27058670	PD	NA	1.34	16.48	16.66	1.81	-0.74	-0.17	0.49	5.78	4.48	NA	NA	NA	NA	NA
109	gnl.UG.Ssc.S34498248	3	26177173	25695049-27058670	A	NA	0.49	29.98	30.97	0.03	1.06	0.06	0.48	5.79	4.49	NA	NA	NA	NA	NA
109	gnl.UG.Ssc.S35169629	3	26913735	20967227-26913735	A	cis	0.05	17.59	18.66	0.27	0.79	-0.01	0.47	5.79	4.49	3	26070075	26079765	ENSSSCG00000024748	THUMPD1
109	gnl.UG.Ssc.S19541103	3	26978899	26800589-28519897	PD	NA	1.28	14.51	14.71	3.85	-0.72	0.16	0.34	5.79	4.49	NA	NA	NA	NA	ITPRIPL2
109	SPL01_0093_B07	3	27083041	21085782-27083041	A	trans	0.5	10.25	10.99	1.63	0.47	-0.09	0.44	5.79	4.49	3	24135638	24172328	ENSSSCG00000030373	METTL9
110	gnl.UG.Ssc.S23760447	3	32604309	31517116-34294030	PD	cis	1.12	15.04	15.39	2.83	-0.76	0.17	0.37	5.77	4.47	3	33043721	33064367	ENSSSCG00000024488	NA
110	gnl.UG.Ssc.S18555750	3	32838997	32091276-33818991	A	NA	2.9	40.63	39.65	1.88	-1.3	0.24	0.37	5.77	4.47	NA	NA	NA	NA	DEXI
110	gnl.UG.Ssc.S29990450	3	33933898	24418411-33933898	A	NA	0.65	18.55	19.32	5.99	-0.78	0.12	0.28	5.79	4.49	NA	NA	NA	NA	SMG1
110	gnl.UG.Ssc.S35165232	3	34294030	31826454-34294030	A	NA	0.21	18.75	19.78	1.13	-0.84	-0.04	0.37	5.79	4.49	NA	NA	NA	NA	NUBP1
110	UTR01_0098_A08	3	34622458	30215372-34622458	PD	cis	1.88	22.54	22.32	13.62	0.7	-0.26	0.26	5.79	4.49	3	32799270	32920709	ENSSSCG00000026569	CLEC16A
111	gnl.UG.Ssc.S23700621	3	36602705	36602705-36602705	PD	trans	0.74	18.03	18.72	12.03	-0.77	0.19	0.2	5.78	4.48	3	39476973	39478097	ENSSSCG00000007950	ADCY9
111	gnl.UG.Ssc.S35168053	3	36602705	36602705-36602705	PD	trans	0.77	19.3	19.98	13.63	0.73	-0.2	0.2	5.79	4.49	3	41631025	41633605	ENSSSCG00000008014	NUBP2
111	gnl.UG.Ssc.S35169566	3	36602705	36602705-36602705	CD	trans	2.01	13.32	12.86	12.35	0.43	-0.41	0.2	5.79	4.49	3	39804652	39862836	ENSSSCG00000007952	TRAP1
112	gnl.UG.Ssc.S40374817	3	37689386	37689386-49619063	PD	NA	0.89	12.51	13	2.45	0.8	0.18	0.2	5.79	4.49	NA	NA	NA	NA	NA
112	gnl.UG.Ssc.S35173967	3	38654777	37370647-47572078	A	trans	0.07	13.88	14.9	0.22	-0.68	0.02	0.48	5.79	4.49	3	41465703	41468134	ENSSSCG00000008000	RPUSD1
112	THY01_0062_G06	3	41738237	37370647-48680579	A	NA	0.09	17.23	18.29	0.14	0.84	0.02	0.48	5.79	4.49	NA	NA	NA	NA	THOC6
112	gnl.UG.Ssc.S26651486	3	41817352	41738237-49041576	A	trans	0.33	35.76	36.89	0.78	-1.12	0.04	0.47	5.79	4.49	GL893195.1	43214	74069	ENSSSCG00000029916	FGD3
112	gnl.UG.Ssc.S35173694	3	41817352	37370647-49285128	A	cis	0.05	10.33	11.28	0.09	-0.57	-0.01	0.47	5.79	4.49	3	41428516	41435243	ENSSSCG00000008002	NARFL
112	gnl.UG.Ssc.S35722015	3	41817352	37370647-49285128	A	cis	1.56	20.08	20.12	0.29	0.91	0.17	0.47	5.79	4.49	3	41098752	41108203	ENSSSCG00000007985	TMEM8A
112	SMG01_0016_G06	3	41817352	37370647-49041576	A	NA	0.14	10.48	11.42	0.06	-0.62	-0.03	0.47	5.79	4.48	NA	NA	NA	NA	KCTD2
112	gnl.UG.Ssc.S31113505	3	42096113	37370647-48680579	A	NA	0.01	11.74	12.73	0.07	-0.67	0	0.48	5.78	4.48	NA	NA	NA	NA	NA
112	gnl.UG.Ssc.S23757893	3	44138379	37370647-48680579	A	NA	0.97	16.04	16.53	0.31	-0.83	0.14	0.47	5.78	4.48	NA	NA	NA	NA	NA
112	OVR01_0070_F05	3	44138379	39128984-49285128	PD	trans	2.29	16.6	15.93	0.42	-1.06	0.3	0.47	5.77	4.47	3	41009748	41022111	ENSSSCG00000007980	ITFG3
112	gnl.UG.Ssc.S21630625	3	44486686	37370647-48680579	A	NA	0.58	12.42	13.14	0.28	0.66	0.09	0.48	5.79	4.49	NA	NA	NA	NA	NA
112	gnl.UG.Ssc.S18355845	3	46778134	25745355-73816716	PD	trans	0.92	10.12	10.54	1.78	-0.67	-0.17	0.44	5.76	4.46	GL893195.1	8917	17477	ENSSSCG00000022237	SUSD3
112	gnl.UG.Ssc.S40020551	3	47890224	44342932-50950149	A	NA	0.34	18.27	19.23	3.27	-0.93	0.07	0.33	5.78	4.48	NA	NA	NA	NA	NA
112	gnl.UG.Ssc.S35170424	3	47933732	37370647-51508856	A	trans	0.09	13.43	14.43	0.28	-0.74	0.02	0.47	5.79	4.49	3	41548506	41564662	ENSSSCG00000008009	LMF1
112	gnl.UG.Ssc.S39849184	3	47933732	47572078-49285128	A	NA	0.05	20.15	21.25	0.28	-0.91	0.01	0.47	5.79	4.49	NA	NA	NA	NA	NA
112	gnl.UG.Ssc.S18387346	3	48135017	36090287-49443426	CD	NA	1.46	11.09	11.08	10.55	-0.4	0.35	0.18	5.79	4.49	NA	NA	NA	NA	MRPS5
112	gnl.UG.Ssc.S22281619	3	48855083	37370647-58013180	A	NA	0.05	10.19	11.14	0.03	-0.59	-0.01	0.49	5.79	4.49	NA	NA	NA	NA	WHAMMP2
112	gnl.UG.Ssc.S50175922	3	48924957	46778134-62474549	PD	NA	1.22	10.24	10.41	3.11	-0.51	0.17	0.41	5.79	4.49	NA	NA	NA	NA	NA
112	OVRM1_0021_D09	3	55631951	52588363-57006572	A	cis	0.17	13.1	14.07	2.02	0.79	0.04	0.32	5.79	4.49	3	55610359	55626952	ENSSSCG00000008167	C2orf29
112	gnl.UG.Ssc.S14766296	3	56033515	56033515-56033515	A	NA	0.03	17.47	18.54	6.32	-0.82	0.01	0.21	5.79	4.48	NA	NA	NA	NA	IGKV1-6
113	gnl.UG.Ssc.S23701107	3	59465152	59465152-59465152	PD	NA	1.6	22.09	22.11	6.53	-0.76	0.18	0.38	5.79	4.49	NA	NA	NA	NA	CNNM4
113	gnl.UG.Ssc.S35165384	3	60015652	52245426-60015652	A	cis	0.01	14.62	15.66	0.61	-0.61	0	0.45	5.79	4.49	3	59233939	59245811	ENSSSCG00000008198	ANKRD39
113	DCI01_0038_E05	3	60129733	56277492-67954066	A	cis	0.72	11.78	12.39	0.87	-0.68	0.1	0.48	5.79	4.49	3	61057725	61116667	ENSSSCG00000008221	KDM3B
113	gnl.UG.Ssc.S40096094	3	60850148	60850148-60850148	PD	NA	8.38	31.55	25.21	13.24	-0.88	0.47	0.28	5.77	4.47	NA	NA	NA	NA	NA
114	gnl.UG.Ssc.S35170800	3	63326757	63326757-63326757	A	cis	0	12.14	13.13	1.8	0.61	0	0.35	5.79	4.49	3	62357528	62367116	ENSSSCG00000008239	CAPG
114	SPL01_0094_F11	3	63326757	63326757-63326757	PD	NA	3.84	28.65	26.67	8.7	-0.84	0.28	0.35	5.79	4.49	NA	NA	NA	NA	NA
114	gnl.UG.Ssc.S35167487	3	64807120	56277492-66629128	PD	trans	1.89	13.35	13	1.6	0.72	0.2	0.48	5.79	4.49	3	62299111	62301167	ENSSSCG00000008236	TGOLN2
115	gnl.UG.Ssc.S35168983	3	68326976	68326976-68326976	A	trans	1.06	28.74	29.29	7.09	-0.91	0.13	0.32	5.79	4.49	3	73090764	73095586	ENSSSCG00000008309	SPR
115	OVRM1_0054_B01	3	68326976	68326976-68326976	A	trans	0.94	22.09	22.67	1.84	0.9	0.14	0.32	5.79	4.49	3	62324603	62354696	ENSSSCG00000008238	ELMOD3
116	gnl.UG.Ssc.S23212788	3	71450568	68404896-72218887	A	NA	0.39	16.47	17.38	0.47	0.76	0.06	0.42	5.79	4.49	NA	NA	NA	NA	NFU1
116	gnl.UG.Ssc.S18552498	3	72997097	68984089-72997097	A	NA	0.7	22.38	23.16	0.09	0.9	0.09	0.44	5.79	4.49	NA	NA	NA	NA	NA
117	gnl.UG.Ssc.S23213546	3	78161302	78161302-78161302	PD	cis	2.99	44.81	43.76	29.13	-1.12	0.4	0.16	5.79	4.49	3	77665511	77683806	ENSSSCG00000008354	C1D
117	gnl.UG.Ssc.S26712542	3	78161302	78161302-78161302	A	trans	0.67	22.83	23.63	13.84	-0.99	0.18	0.16	5.79	4.49	3	75478472	75479289	NA	PCYOX1
117	gnl.UG.Ssc.S35167878	3	78161302	78161302-78161302	PD	NA	0.94	23.13	23.73	15.44	-0.95	0.24	0.16	5.79	4.49	NA	NA	NA	NA	PCYOX1
118	gnl.UG.Ssc.S23772957	3	90913607	88514864-95890890	A	NA	0.26	11.36	12.26	1.77	0.72	0.06	0.37	5.79	4.48	NA	NA	NA	NA	NA
118	DCI01_0057_F10	3	99588523	82336036-113625636	PD	trans	1.6	10.29	10.13	8.78	-0.37	0.28	0.25	5.79	4.49	15	35795927	35799078	ENSSSCG00000015734	ABI1
118	gnl.UG.Ssc.S23693559	3	100448894	100448894-100448894	A	NA	0.18	24.14	25.25	11.28	-0.83	0.05	0.23	5.79	4.49	NA	NA	NA	NA	NA
118	gnl.UG.Ssc.S35166001	3	102754454	70348710-102754454	A	trans	0.09	10.25	11.19	6.4	0.69	0.04	0.2	5.79	4.49	3	77045236	77096424	ENSSSCG00000008344	ARHGAP25
119	gnl.UG.Ssc.S40198313	3	103395120	103395120-103395120	A	NA	0.19	21.59	22.67	10.77	1.14	0.07	0.13	5.79	4.49	NA	NA	NA	NA	NA
119	gnl.UG.Ssc.S35168461	3	104253716	103046883-104253716	A	NA	1.02	20.42	20.92	1.15	-0.83	0.12	0.49	5.79	4.49	NA	NA	NA	NA	HAAO
120	gnl.UG.Ssc.S35173168	3	105110396	105110396-109299266	A	NA	0.2	17.26	18.29	4.17	-0.64	0.04	0.36	5.79	4.49	NA	NA	NA	NA	QPCT
120	gnl.UG.Ssc.S35167785	3	109333048	104755052-109964781	A	NA	0.03	10.7	11.67	1.83	-0.67	0.01	0.49	5.76	4.46	NA	NA	NA	NA	CDC42EP3
121	gnl.UG.Ssc.S17503974	3	110471394	110471394-115952027	A	trans	0.55	11.65	12.38	0.46	-0.58	-0.09	0.45	5.79	4.49	3	115371533	115541170	ENSSSCG00000025901	LCLAT1
121	THY01_0203_E11	3	111760147	109639074-111760147	A	trans	0.04	16.94	18.01	1.07	0.73	0.01	0.42	5.79	4.49	3	107712666	107717726	ENSSSCG00000008482	GEMIN6
121	gnl.UG.Ssc.S6667352	3	111796709	107985092-111796709	PD	NA	0.66	13.39	14.08	2.07	-0.51	0.11	0.44	5.79	4.49	NA	NA	NA	NA	NA
122	gnl.UG.Ssc.S27604329	3	113053130	113053130-113053130	PD	cis	1.05	10.93	11.26	0.16	0.48	0.15	0.43	5.79	4.49	3	114427338	114440320	ENSSSCG00000008516	DPY30
122	gnl.UG.Ssc.S50208755	3	114976052	112768775-115764037	A	cis	0.1	10.54	11.49	1.33	0.59	-0.02	0.37	5.79	4.49	3	113229601	113504003	ENSSSCG00000008510	LTBP1
122	THY01_0110_C09	3	115675803	115675803-117308221	OD	NA	11.15	29.31	20.19	27.01	0.47	-0.87	0.49	5.78	4.48	NA	NA	NA	NA	GPN1
123	SPL01_0037_C10	3	117381447	117381447-118589606	PD	NA	3.16	32.92	31.63	17.06	-1.04	-0.4	0.48	5.77	4.47	NA	NA	NA	NA	GPN1
123	gnl.UG.Ssc.S35167700	3	117527556	117067138-117527556	PD	cis	1.08	23.91	24.4	8.31	1.11	0.22	0.25	5.79	4.49	3	117165200	117192544	ENSSSCG00000008536	WDR43
124	gnl.UG.Ssc.S18380508	3	118300203	117953030-118978191	A	NA	1.79	25.88	25.78	0.87	0.87	0.17	0.49	5.79	4.49	NA	NA	NA	NA	RBKS
124	ADR01_0039_A10	3	118454750	118454750-119349483	A	cis	0.07	10.13	11.07	0.67	-0.56	0.02	0.44	5.79	4.49	3	118453223	118461975	NA	RBKs
124	gnl.UG.Ssc.S19544222	3	119006428	119006428-119006428	PD	cis	1.37	25.76	26.03	7.42	-0.87	0.18	0.28	5.78	4.48	3	118921990	118929221	ENSSSCG00000008550	NA
124	gnl.UG.Ssc.S6003413	3	119006428	119006428-119006428	PD	cis	1.97	20.44	20.13	5.5	-0.84	0.25	0.28	5.76	4.46	3	118921990	118929221	ENSSSCG00000008550	NA
124	gnl.UG.Ssc.S35164913	3	119188675	117770167-122287466	A	NA	0.17	14.08	15.07	0.46	-0.66	0.03	0.5	5.79	4.49	NA	NA	NA	NA	KHK
124	gnl.UG.Ssc.S39802361	3	119349483	118456072-119349483	A	NA	0.48	17.42	18.29	2.39	0.79	0.09	0.42	5.79	4.48	NA	NA	NA	NA	NA
124	gnl.UG.Ssc.S35171287	3	119739502	119316058-119968845	PD	cis	0.91	14.72	15.23	7.25	-0.61	0.16	0.25	5.79	4.49	3	119690599	119782862	ENSSSCG00000008571	HADHA
124	gnl.UG.Ssc.S34500708	3	119819676	119819676-119819676	A	cis	0.15	38.76	40	15.72	1.15	0.04	0.3	5.79	4.49	3	119690599	119782862	ENSSSCG00000008571	NA
124	gnl.UG.Ssc.S35173549	3	119819676	119819676-119968845	PD	NA	1.09	16.61	17	1.63	-0.73	-0.17	0.3	5.79	4.49	NA	NA	NA	NA	DTNB
125	gnl.UG.Ssc.S40258109	3	126691122	126691122-126691122	A	cis	0.03	11.48	12.46	3.32	-0.5	-0.01	0.28	5.79	4.49	3	125415903	125535990	ENSSSCG00000025357	C2orf43
125	gnl.UG.Ssc.S35173381	3	130373810	81803660-130607113	PD	NA	0.81	10.65	11.16	1.52	0.48	-0.12	0.47	5.79	4.49	NA	NA	NA	NA	DDX1
126	THY01_0045_E02	3	133842138	133094186-134780177	A	cis	0.26	20.29	21.32	0.25	0.63	0.05	0.49	5.79	4.49	3	134207305	134219635	ENSSSCG00000008631	PQLC3
126	gnl.UG.Ssc.S26720615	3	134747453	134191627-135220578	PD	cis	1.31	13.7	13.86	1.43	-0.5	0.17	0.49	5.79	4.49	3	135295916	135379560	ENSSSCG00000008642	ASAP2
126	gnl.UG.Ssc.S31107148	3	134747453	134747453-134780177	A	trans	0.5	38.82	39.88	0.34	-1.04	0.08	0.49	5.79	4.48	GL894404.1	6996	13088	ENSSSCG00000027121	ODC1
126	gnl.UG.Ssc.S35169682	3	134780177	134747453-134780177	A	trans	0.25	34.76	35.92	0.79	0.93	-0.04	0.49	5.79	4.49	GL894404.1	6996	13088	ENSSSCG00000027121	ODC1
127	gnl.UG.Ssc.S16763939	3	135011301	135011301-135220578	A	cis	0.88	48.93	49.77	0.47	-1.11	0.1	0.49	5.79	4.49	3	134954674	135003458	ENSSSCG00000008637	TAF1B
127	gnl.UG.Ssc.S35166522	3	135111905	135011301-135220578	A	cis	3.57	82.96	81.55	0.63	1.3	0.17	0.49	5.79	4.49	3	135136902	135174164	ENSSSCG00000020799	CPSF3
127	SPL01_0016_D02	3	135111905	133216903-142345389	A	cis	0.03	10.31	11.26	0.05	-0.47	-0.01	0.49	5.79	4.49	3	135122405	135134212	ENSSSCG00000008640	IAH1
127	gnl.UG.Ssc.S26646704	3	135131974	135131974-135131974	A	NA	0.06	13.18	14.19	2.28	0.59	0.01	0.35	5.79	4.49	NA	NA	NA	NA	CYS1
128	gnl.UG.Ssc.S16769025	3	139812530	139812530-139812530	A	NA	0.16	12.92	13.89	4.18	0.69	0.04	0.28	5.79	4.49	NA	NA	NA	NA	NA
128	OVRM1_0018_G01	3	139812530	139812530-139812530	A	NA	0.1	15.23	16.26	7.64	0.69	-0.03	0.28	5.79	4.49	NA	NA	NA	NA	SAT2
129	gnl.UG.Ssc.S34516402	3	142660051	142631059-142766769	PD	NA	3.48	33.71	32.12	10.92	1.37	0.46	0.48	5.78	4.47	NA	NA	NA	NA	NA
129	gnl.UG.Ssc.S35165291	3	142660051	142631059-142766769	PD	NA	1.82	11.36	11.03	2.43	0.42	-0.21	0.48	5.79	4.49	NA	NA	NA	NA	AUH
129	OVRM1_0032_F12	3	142660051	142631059-142766769	A	NA	0.51	49.84	50.95	1.39	-0.89	0.07	0.48	5.79	4.49	NA	NA	NA	NA	CDK20
130	gnl.UG.Ssc.S35166124	4	95368	95368-3060502	A	NA	0.63	17.94	18.71	0.12	0.6	0.1	0.5	5.79	4.49	NA	NA	NA	NA	NA
130	gnl.UG.Ssc.S17526874	4	148835	148835-148835	A	NA	0.28	44.6	45.82	15.44	1.13	0.06	0.33	5.79	4.49	NA	NA	NA	NA	CYC1
130	gnl.UG.Ssc.S18598186	4	365406	95368-1846790	A	NA	0.01	17.29	18.36	0.35	-0.57	0	0.49	5.79	4.49	NA	NA	NA	NA	NAPRT1
130	gnl.UG.Ssc.S35170013	4	365406	95368-3060502	PD	cis	0.63	10.7	11.34	0.24	-0.45	-0.1	0.49	5.79	4.49	4	384712	387226	ENSSSCG00000005899	MFSD3
130	gnl.UG.Ssc.S35170392	4	445237	445237-3984843	PD	trans	0.8	11.84	12.39	6.34	-0.48	0.15	0.25	5.79	4.49	GL895985.1	10613	14317	ENSSSCG00000026124	TSTA3
130	gnl.UG.Ssc.S46880293	4	445237	445237-2248546	A	cis	0.58	14.7	15.45	2.18	0.72	0.11	0.25	5.79	4.49	4	464087	469224	ENSSSCG00000005905	SLC39A4
130	LVRM1_0014_F12	4	445237	445237-2759237	PD	cis	0.99	15.12	15.57	7.04	-0.58	0.17	0.25	5.79	4.49	4	393621	398316	ENSSSCG00000005901	PPP1R16A
130	gnl.UG.Ssc.S18387506	4	1003897	95368-1846790	A	NA	0.21	10.05	10.96	0.33	-0.59	0.06	0.47	5.75	4.45	NA	NA	NA	NA	NA
130	gnl.UG.Ssc.S22309993	4	1003897	1003897-1003897	PD	NA	3.27	30.6	29.19	24.7	-0.77	-0.49	0.47	5.77	4.47	NA	NA	NA	NA	NA
131	gnl.UG.Ssc.S19543409	4	10686153	10686153-10686153	A	NA	0.64	11.14	11.8	0.19	-0.79	0.1	0.49	5.78	4.48	NA	NA	NA	NA	CACNA2D1
131	gnl.UG.Ssc.S20116409	4	10686153	10686153-10686153	A	trans	1.05	12.18	12.54	0.81	-0.78	0.11	0.49	5.79	4.49	9	108068516	108551541	ENSSSCG00000015402	CACNA2D1
131	gnl.UG.Ssc.S20959413	4	10686153	10686153-10686153	A	NA	0.59	10.11	10.78	0.61	-0.72	0.07	0.49	5.79	4.49	NA	NA	NA	NA	NA
131	gnl.UG.Ssc.S35165742	4	10686153	10686153-10686153	PD	trans	1.77	10.95	10.66	1.74	-0.71	0.18	0.49	5.79	4.49	9	70033989	70054648	ENSSSCG00000023472	FMO3
131	gnl.UG.Ssc.S35167460	4	10686153	10686153-10686153	PD	NA	3.69	20.26	18.33	3.07	0.93	0.2	0.49	5.79	4.49	NA	NA	NA	NA	GPNMB
131	gnl.UG.Ssc.S35169881	4	10686153	10686153-10686153	A	trans	0.29	13.33	14.25	0.34	-0.77	0.05	0.49	5.79	4.49	JH118688-1	6451	91232	NA	ICA1
131	gnl.UG.Ssc.S37959693	4	10686153	10686153-10686153	PD	NA	1.4	11.23	11.27	1.39	0.74	-0.15	0.49	5.79	4.49	NA	NA	NA	NA	PON1
131	gnl.UG.Ssc.S40177388	4	10686153	10686153-10686153	A	NA	0.3	11.54	12.42	0.35	0.7	-0.06	0.49	5.79	4.49	NA	NA	NA	NA	SLC25A13
131	gnl.UG.Ssc.S42501055	4	10686153	10686153-10686153	A	trans	1.34	35.85	36.22	1.17	-1.2	0.11	0.49	5.79	4.49	9	82185786	82194448	ENSSSCG00000029515	PON3
131	gnl.UG.Ssc.S6031534	4	10686153	10686153-10686153	A	trans	0.24	11.08	11.98	0.13	-0.76	0.06	0.49	5.77	4.47	9	85968570	86007216	ENSSSCG00000021298	ICA1
132	gnl.UG.Ssc.S46880232	4	16932297	16932297-20189129	A	trans	0.39	18.06	19	4.2	-0.65	0.08	0.35	5.79	4.49	4	19423081	19550493	ENSSSCG00000005994	SNTB1
132	gnl.UG.Ssc.S16761818	4	17289921	17160653-17289921	A	NA	0.96	51.36	52.15	0.14	1.18	0.08	0.49	5.78	4.48	NA	NA	NA	NA	NA
133	gnl.UG.Ssc.S46879569	4	20189129	20189129-41802614	PD	NA	0.6	10.61	11.28	4.51	0.54	-0.11	0.29	5.79	4.49	NA	NA	NA	NA	HRSP12
133	gnl.UG.Ssc.S6043620	4	20331468	20231698-21945490	A	trans	0.46	10.38	11.14	0.06	0.57	0.08	0.45	5.79	4.49	JH118875.1	118252	155348	ENSSSCG00000023517	NA
133	OVRM1_0122_H09	4	21451959	21132818-21990523	A	NA	0.04	17.48	18.55	8.72	0.93	-0.02	0.25	5.78	4.48	NA	NA	NA	NA	NSMAF
134	gnl.UG.Ssc.S23696008	4	25883931	25883931-25883931	PD	trans	1.05	14.43	14.82	2.79	-0.6	0.13	0.41	5.79	4.49	7	3094490	3108404	ENSSSCG00000000998	NA
134	SMG01_0036_E07	4	25883931	25883931-25883931	PD	trans	1.68	10.36	10.13	3.02	-0.46	0.21	0.41	5.78	4.48	2	157307147	157317636	ENSSSCG00000014434	IL17B
135	gnl.UG.Ssc.S46876747	4	30364476	30364476-30364476	A	trans	0.16	10.25	11.17	1.87	0.65	0.04	0.31	5.79	4.49	14	31216414	31227838	ENSSSCG00000009777	SETD8
135	gnl.UG.Ssc.S18359556	4	34156810	21818546-34156810	A	NA	0.29	11.03	11.9	4.96	0.67	0.09	0.18	5.79	4.49	NA	NA	NA	NA	DPYS
135	LVRM1_0146_G06	4	34156810	34156810-34156810	A	cis	0.45	18.37	19.26	6.77	0.9	0.12	0.18	5.79	4.49	4	35528904	35616031	ENSSSCG00000006040	DPYS
135	gnl.UG.Ssc.S46879601	4	36565320	34124914-36565320	A	cis	0.07	13.12	14.12	4.28	-0.65	0.02	0.27	5.79	4.49	4	36477469	36499715	ENSSSCG00000006049	SLC25A32
136	gnl.UG.Ssc.S26718923	4	41300090	37668328-42649070	PD	NA	1.64	15.26	15.16	1.75	-0.74	0.17	0.47	5.79	4.49	NA	NA	NA	NA	STK3
136	TCH01_0014_A09	4	41360877	41360877-41360877	A	NA	0.11	13.11	14.1	6.29	-0.7	0.03	0.17	5.79	4.49	NA	NA	NA	NA	NA
137	gnl.UG.Ssc.S46879526	4	44217721	44217721-44217721	PD	trans	1.07	10.97	11.28	3.81	0.75	0.23	0.21	5.79	4.49	4	55305131	55403541	ENSSSCG00000006137	WWP1
137	gnl.UG.Ssc.S26719054	4	44287039	42514165-66089889	PD	NA	2.1	10.43	9.82	0.16	-0.69	-0.24	0.35	5.79	4.49	NA	NA	NA	NA	SDC2
137	gnl.UG.Ssc.S40302102	4	49395322	49395322-49538645	A	NA	1.03	22.45	22.97	4.87	-0.75	0.14	0.35	5.79	4.49	NA	NA	NA	NA	NA
138	gnl.UG.Ssc.S46879535	4	51122382	50976020-53047867	A	cis	0.17	15.99	17.01	1.68	-0.62	0.04	0.41	5.79	4.49	4	51207652	51243981	ENSSSCG00000006126	DECR1
138	gnl.UG.Ssc.S18556801	4	51407978	43109853-51556918	PD	trans	0.72	12.79	13.42	6	-0.89	-0.21	0.18	5.79	4.49	4	38717295	38726340	ENSSSCG00000006061	ZNF706
138	OVRM1_0096_A03	4	55545308	41613692-61457845	A	NA	1.18	15.25	15.55	3.03	-0.76	0.15	0.37	5.79	4.49	NA	NA	NA	NA	NA
138	gnl.UG.Ssc.S35173515	4	61737044	55692680-61737044	A	trans	0.06	12.68	13.68	0.67	0.63	-0.01	0.44	5.79	4.49	4	55192067	55251263	ENSSSCG00000006135	CPNE3
139	gnl.UG.Ssc.S35173364	4	63982652	63982652-63982652	PD	NA	1.9	12.78	12.4	0.45	0.78	0.25	0.4	5.78	4.48	NA	NA	NA	NA	KDM6A
139	gnl.UG.Ssc.S39806347	4	63982652	63864176-63982652	A	NA	0.1	14.97	15.99	0.96	-0.66	-0.02	0.4	5.79	4.49	NA	NA	NA	NA	NDUFB8
139	gnl.UG.Ssc.S46877284	4	63982652	63982652-63982652	A	NA	0.62	11.21	11.88	1.13	0.7	0.1	0.4	5.78	4.48	NA	NA	NA	NA	CYP2C9
139	LVRM1_0138_B11	4	63982652	63982652-63982652	PD	NA	2.84	12.82	11.58	4.72	-0.51	0.21	0.4	5.79	4.49	NA	NA	NA	NA	NA
139	LVRM1_0161_D10	4	63982652	63982652-63982652	PD	NA	4.04	20.53	18.27	6.68	-0.62	0.23	0.4	5.79	4.49	NA	NA	NA	NA	NA
140	gnl.UG.Ssc.S46879498	4	64568134	64568134-70291983	A	cis	0.7	19.63	20.37	0.15	0.85	0.1	0.37	5.79	4.49	4	64727532	64745314	ENSSSCG00000006168	PEX2
140	gnl.UG.Ssc.S46879525	4	66826029	66631791-68409038	A	trans	1.44	18.23	18.35	1.4	0.82	0.14	0.48	5.79	4.49	4	56156732	56174841	ENSSSCG00000006140	CA2
141	gnl.UG.Ssc.S35166506	4	73747755	70560797-74280189	A	NA	0.24	13.2	14.14	3.03	-0.68	0.05	0.36	5.79	4.49	NA	NA	NA	NA	CYP7B1
141	gnl.UG.Ssc.S23689787	4	73851996	73851996-73851996	A	trans	1.38	44.39	44.79	5.7	-1.13	0.12	0.36	5.79	4.49	5	49599465	49650230	ENSSSCG00000000549	NA
141	gnl.UG.Ssc.S35167437	4	73851996	73851996-73851996	A	trans	0.04	12.58	13.58	1.55	-0.67	-0.01	0.36	5.79	4.49	5	36179190	36185575	ENSSSCG00000000492	LYZ
141	gnl.UG.Ssc.S35166455	4	74379878	70974101-75590861	A	cis	0.49	16.24	17.08	0.57	0.79	0.08	0.36	5.79	4.49	4	74419324	74452907	ENSSSCG00000006213	ADHFE1
141	gnl.UG.Ssc.S26716250	4	78088504	71421305-78088504	PD	NA	2.25	20.5	19.93	10.54	-0.78	0.28	0.25	5.79	4.49	NA	NA	NA	NA	NA
142	gnl.UG.Ssc.S26728600	4	86029839	86029839-86029839	PD	cis	1.01	11.2	11.56	1.53	-0.6	0.13	0.46	5.79	4.49	4	87185966	87343303	ENSSSCG00000006274	NA
142	gnl.UG.Ssc.S20116599	4	87430437	85707889-87430437	A	cis	0.94	15.71	16.21	1.66	-0.69	0.13	0.45	5.79	4.49	4	89027936	89109573	ENSSSCG00000006289	F5
143	gnl.UG.Ssc.S35165955	4	89395346	89395346-89395346	A	cis	1.41	24.89	25.12	0.42	0.91	0.16	0.4	5.79	4.49	4	88931478	88951561	ENSSSCG00000006287	SELL
143	gnl.UG.Ssc.S46879675	4	90441180	89118147-91794568	A	cis	0.59	14.35	15.09	1.81	-0.71	0.09	0.39	5.79	4.49	4	90392449	90408544	ENSSSCG00000006300	SFT2D2
143	gnl.UG.Ssc.S35168111	4	91231283	86350386-95372964	A	cis	0.32	16.39	17.34	1.85	-0.74	0.06	0.4	5.79	4.49	4	91170082	91259490	ENSSSCG00000006309	CD247
143	gnl.UG.Ssc.S40440160	4	91251171	91251171-91251171	PD	NA	4.17	17.48	15.06	4.06	-0.89	-0.48	0.31	5.76	4.46	NA	NA	NA	NA	NA
144	gnl.UG.Ssc.S46880131	4	93222275	93222275-97993218	A	trans	0.58	18.82	19.64	3.95	0.75	-0.09	0.37	5.79	4.49	4	98087329	98097607	ENSSSCG00000023091	PEX19
144	gnl.UG.Ssc.S23691762	4	94834244	94834244-105017514	PD	trans	0.99	17.14	17.63	7.62	1.02	0.24	0.3	5.78	4.48	4	98692816	98694598	ENSSSCG00000028090	NA
144	gnl.UG.Ssc.S35170603	4	96854257	95878790-97798536	A	cis	0.42	12.51	13.34	0	0.73	0.07	0.43	5.79	4.49	4	96987357	96990714	ENSSSCG00000023957	C1orf192
144	gnl.UG.Ssc.S46879630	4	97098814	97098814-97098814	A	cis	1.27	90.9	91.6	11.32	-1.4	0.09	0.34	5.79	4.49	4	97103619	97113988	ENSSSCG00000006358	NDUFS2
144	SKNB1_0087_D11	4	97098814	97098814-97098814	A	NA	0.61	17.41	18.19	4.94	0.72	-0.1	0.34	5.79	4.49	NA	NA	NA	NA	NA
145	gnl.UG.Ssc.S46880133	4	98139427	98038040-98287805	A	cis	1.94	43.42	43.31	1.32	1.15	0.14	0.48	5.79	4.49	4	98011639	98033298	ENSSSCG00000006385	NCSTN
145	gnl.UG.Ssc.S35166002	4	98319540	95891292-103400545	A	cis	0.55	10.42	11.12	0.34	0.53	0.09	0.46	5.79	4.49	4	97153012	97167572	ENSSSCG00000006363	UFC1
145	gnl.UG.Ssc.S35164175	4	98543373	96479166-102790789	A	trans	1.23	12.84	13.06	1.14	0.7	0.14	0.48	5.79	4.49	4	102288846	102294779	ENSSSCG00000006480	APOA1BP
145	gnl.UG.Ssc.S23757551	4	98648079	98648079-98648079	A	NA	0.47	15.87	16.72	9.93	-0.76	0.13	0.2	5.78	4.48	NA	NA	NA	NA	NA
145	gnl.UG.Ssc.S16763004	4	98959246	93222275-98959246	A	NA	0.06	10.01	10.96	0.01	-0.63	0.02	0.46	5.78	4.48	NA	NA	NA	NA	RGS5
145	gnl.UG.Ssc.S22415824	4	98959246	98959246-98959246	PD	cis	10.55	40.96	32.55	6.58	0.94	0.37	0.46	5.79	4.49	4	98901214	98901460	ENSSSCG00000030810	APCS
145	gnl.UG.Ssc.S23775562	4	98959246	98959246-98959246	PD	NA	9.42	37.88	30.55	5.46	0.94	0.37	0.46	5.79	4.49	NA	NA	NA	NA	NA
145	gnl.UG.Ssc.S39796106	4	98959246	97993218-99579038	A	NA	1.19	23.53	23.92	1.38	-0.86	0.13	0.46	5.79	4.49	NA	NA	NA	NA	NA
145	gnl.UG.Ssc.S46880108	4	98959246	98038040-98959246	A	NA	0.08	12.71	13.7	0.12	0.63	0.02	0.46	5.79	4.49	NA	NA	NA	NA	NA
146	ADR01_0031_H07	4	99083021	99083021-100720467	PD	NA	6.27	26.96	22.63	12.89	-0.98	0.51	0.24	5.75	4.45	NA	NA	NA	NA	IFFO2
146	gnl.UG.Ssc.S50210687	4	99083021	97323684-101832694	PD	trans	0.7	14.05	14.72	7.29	-0.73	0.15	0.24	5.79	4.49	7	52785635	52806254	ENSSSCG00000001752	NA
146	LVRM1_0040_E12	4	100212108	100212108-100212108	PD	trans	2.84	17.58	16.43	6.57	-0.57	0.26	0.36	5.79	4.49	X	46325399	46371634	ENSSSCG00000027701	SLC7A2
147	gnl.UG.Ssc.S35166755	4	101720321	101720321-104474221	A	trans	0.58	11.94	12.65	1.17	0.59	-0.09	0.47	5.79	4.49	4	104874070	104880629	ENSSSCG00000028553	ILF2
147	gnl.UG.Ssc.S6091219	4	101799859	97323684-104284028	PD	trans	1.22	15.62	15.89	9.98	-0.67	0.23	0.24	5.79	4.49	4	98754378	98757413	ENSSSCG00000021186	CRP
147	gnl.UG.Ssc.S18299802	4	101855077	101855077-112429201	A	trans	0.26	18.81	19.82	1.61	0.63	-0.05	0.43	5.79	4.49	4	111313567	111336893	ENSSSCG00000006714	NA
147	gnl.UG.Ssc.S31124556	4	101855077	101855077-101855077	A	NA	0.5	11.07	11.83	2.97	0.81	0.14	0.43	5.75	4.45	NA	NA	NA	NA	NA
147	gnl.UG.Ssc.S46880065	4	101855077	101855077-101855077	A	cis	0.24	14.05	15.01	1.31	-0.57	0.05	0.43	5.79	4.49	4	101869422	101896993	ENSSSCG00000006467	PRCC
148	gnl.UG.Ssc.S38481264	4	101975122	101975122-101975122	A	trans	1.51	42.26	42.53	0.43	1.09	0.14	0.39	5.79	4.49	4	106463085	106466845	ENSSSCG00000027091	OAZ3
148	gnl.UG.Ssc.S46879983	4	102738229	101935004-104129681	A	NA	0.59	15.02	15.78	1.44	-0.75	0.08	0.39	5.79	4.49	NA	NA	NA	NA	S100A16
148	TES01_0038_E03	4	102738229	98319540-103738752	PD	trans	1.54	15.5	15.5	2.7	-0.77	0.17	0.39	5.79	4.49	7	60021999	60039452	ENSSSCG00000001841	RHBG
148	gnl.UG.Ssc.S17516549	4	102845684	102845684-102845684	PD	NA	1.98	17.71	17.35	3.33	1.16	0.37	0.14	5.79	4.49	NA	NA	NA	NA	NA
148	gnl.UG.Ssc.S22312271	4	102845684	102845684-102845684	A	cis	0.05	12.86	13.86	6.07	0.84	-0.02	0.14	5.79	4.49	4	104198431	104250107	ENSSSCG00000027628	IL6R
148	gnl.UG.Ssc.S26648597	4	103067357	102675102-103566481	A	cis	1.45	52.23	52.61	0.22	1.27	0.1	0.4	5.79	4.49	4	103449082	103455256	ENSSSCG00000006530	EFNA1
148	gnl.UG.Ssc.S35166373	4	103369581	103369581-103369581	A	cis	0.32	33.13	34.25	5.15	-1	-0.06	0.33	5.79	4.49	4	103366817	103389293	ENSSSCG00000006522	GBA
149	gnl.UG.Ssc.S27603008	4	103383353	103383353-109421218	A	NA	0.21	10.65	11.56	2.6	-0.52	0.05	0.33	5.79	4.49	NA	NA	NA	NA	NA
149	gnl.UG.Ssc.S46880019	4	103842748	101935004-111660935	A	cis	0.11	10.31	11.25	0.96	0.64	-0.02	0.4	5.79	4.49	4	103395530	103406728	ENSSSCG00000006524	THBS3
149	gnl.UG.Ssc.S35171802	4	104068028	101799859-106128565	A	cis	0.46	11.66	12.45	3.89	-0.58	0.09	0.27	5.79	4.49	4	104599236	104600403	ENSSSCG00000006558	RPS27
149	gnl.UG.Ssc.S46879997	4	104868294	103960092-104868294	A	cis	0.08	14.53	15.56	9.83	-0.7	0.03	0.2	5.79	4.49	4	104606400	104611247	ENSSSCG00000006564	RAB13
149	gnl.UG.Ssc.S35168547	4	105583114	101975122-111835994	A	cis	0.1	11.44	12.4	2.5	0.55	-0.03	0.35	5.78	4.48	4	106609490	106637147	ENSSSCG00000006620	TUFT1
149	OVR01_0021_G02	4	106041535	98648079-106041535	OD	NA	2.78	14.49	13.33	13.93	-0.37	0.48	0.19	5.79	4.49	NA	NA	NA	NA	NA
149	gnl.UG.Ssc.S23213388	4	106069079	101975122-110606323	PD	cis	0.67	10.75	11.37	6.6	-0.5	0.15	0.26	5.79	4.49	4	106471063	106487372	ENSSSCG00000028343	MRPL9
149	gnl.UG.Ssc.S46880010	4	107959349	97549734-107959349	A	trans	0.11	14.52	15.53	4.83	0.67	-0.03	0.35	5.79	4.49	4	103634253	103646149	ENSSSCG00000006535	PMVK
150	PBL01_0009_F01	4	108974555	108974555-108974555	A	NA	0.3	23.71	24.76	2.39	-0.8	0.05	0.4	5.79	4.49	NA	NA	NA	NA	NA
150	gnl.UG.Ssc.S35172714	4	109319576	105853159-109319576	A	NA	0.16	10.78	11.71	0.69	-0.5	-0.04	0.42	5.79	4.49	NA	NA	NA	NA	PDZK1
150	gnl.UG.Ssc.S34527824	4	109969089	106343034-111449010	CD	NA	3.39	14.99	13.27	11.44	-0.5	0.41	0.26	5.78	4.48	NA	NA	NA	NA	NA
150	gnl.UG.Ssc.S46879939	4	110401734	105898886-110401734	PD	trans	0.64	17.06	17.8	10.11	0.74	-0.15	0.19	5.79	4.49	4	107151530	107211733	ENSSSCG00000006627	ZNF687
150	gnl.UG.Ssc.S35165327	4	110455170	109969089-111449010	PD	trans	5.76	37.48	33.73	20.89	-0.96	0.43	0.26	5.79	4.49	JH118861.1	177581	216380	ENSSSCG00000017819	SMYD4
151	gnl.UG.Ssc.S40206903	4	111494301	111494301-111494301	A	cis	0.24	12.24	13.17	5.1	-0.59	0.06	0.27	5.79	4.49	4	111579209	111603426	ENSSSCG00000006720	NA
151	gnl.UG.Ssc.S39900951	4	111526933	109697541-112112443	A	NA	0.49	12.85	13.64	1.38	-0.62	0.08	0.41	5.79	4.49	NA	NA	NA	NA	EEF1G
151	OVRM1_0014_C01	4	111933479	110778235-112112443	A	cis	0.37	18.08	19.03	1.28	-0.74	0.06	0.41	5.79	4.49	4	111555566	111564192	ENSSSCG00000006719	NA
152	gnl.UG.Ssc.S46879861	4	112813811	112813811-113933135	PD	cis	3.89	28.26	26.24	0.32	0.91	0.26	0.43	5.79	4.48	4	113709121	113799227	ENSSSCG00000006735	PTGFRN
152	LVR01_0089_B04	4	113609363	113609363-113609363	A	NA	0.79	54.73	55.66	0.62	1.18	0.06	0.47	5.79	4.49	NA	NA	NA	NA	ATP1A1
153	gnl.UG.Ssc.S19545808	4	114678043	114630788-115009742	PD	NA	4.73	31.56	28.78	17.66	-1.1	0.46	0.2	5.75	4.45	NA	NA	NA	NA	NA
153	OVR01_0021_D06	4	115036955	113434670-115036955	A	cis	0.71	20.9	21.65	3.64	-0.76	0.1	0.39	5.79	4.49	4	113577948	113589093	ENSSSCG00000006732	TRIM45
154	gnl.UG.Ssc.S35173994	4	116669210	116669210-118211882	A	trans	0.5	10.74	11.48	1.94	-0.66	-0.11	0.18	5.79	4.49	4	123466659	123467787	ENSSSCG00000006853	PRMT6
154	gnl.UG.Ssc.S35167806	4	116772432	114839310-116772432	A	cis	0	11.7	12.68	0.94	-0.53	0	0.39	5.79	4.49	4	116708892	116821627	ENSSSCG00000006760	HIPK1
154	gnl.UG.Ssc.S35171643	4	116880792	116148682-117777260	A	cis	0.03	11.98	12.97	0.49	0.67	-0.01	0.47	5.78	4.48	4	116879922	116887481	ENSSSCG00000006763	BCL2L15
155	gnl.UG.Ssc.S46879810	4	120085436	120085436-120085436	A	cis	1.09	41.51	42.14	2.15	1.04	0.11	0.4	5.79	4.48	4	119674096	119703427	ENSSSCG00000006800	CD53
155	gnl.UG.Ssc.S40426887	4	120432925	119910329-121565452	A	NA	0.16	19.28	20.35	5.81	-0.76	0.04	0.3	5.79	4.49	NA	NA	NA	NA	FAM40A
155	gnl.UG.Ssc.S17510471	4	120752641	120752641-120752641	PD	cis	5	47.48	44.53	2.78	-1.09	0.24	0.48	5.79	4.49	4	120827506	120830538	ENSSSCG00000006821	GSTM3
155	gnl.UG.Ssc.S35164912	4	120752641	120752641-121010319	PD	NA	3.97	35.85	33.82	3.59	-0.94	0.24	0.48	5.79	4.49	NA	NA	NA	NA	GSTM1
155	ITT01_0019_G03	4	120752641	120752641-121010319	PD	trans	6.75	47.18	42.53	4.1	1.06	0.27	0.48	5.79	4.49	13	161087669	161088592	NA	GSTM1
155	gnl.UG.Ssc.S46879776	4	120784872	120784872-120823851	PD	NA	5.9	29.16	25.22	17	-0.85	0.52	0.22	5.76	4.46	NA	NA	NA	NA	HENMT1
155	gnl.UG.Ssc.S22285438	4	121010319	120752641-121045392	PD	NA	8	45.15	39.28	5.51	-1.05	0.34	0.48	5.79	4.49	NA	NA	NA	NA	NA
155	gnl.UG.Ssc.S39981142	4	121010319	120752641-121244084	A	NA	0.92	17.35	17.9	0.96	-0.71	0.12	0.48	5.79	4.49	NA	NA	NA	NA	NA
156	gnl.UG.Ssc.S46879787	4	121334654	121334654-121334654	A	cis	0.34	24.14	25.17	6.45	0.96	0.08	0.22	5.79	4.49	4	121462742	121463763	ENSSSCG00000006838	TMEM167B
156	AMP01_0022_B01	4	121503497	116068410-124955662	A	NA	0.38	16.31	17.23	10.3	-0.9	0.13	0.18	5.77	4.47	NA	NA	NA	NA	FAM102B
156	gnl.UG.Ssc.S35173115	4	123593410	123593410-128084224	PD	NA	2.2	26.03	25.56	1.89	-0.76	0.21	0.49	5.79	4.49	NA	NA	NA	NA	VAV3
157	gnl.UG.Ssc.S17514237	4	128799810	128799810-128799810	PD	NA	1.55	27.43	27.56	15.26	-0.86	0.26	0.17	5.78	4.48	NA	NA	NA	NA	NA
157	gnl.UG.Ssc.S35170974	4	128983125	127560274-129316401	A	cis	0.36	10.81	11.64	0.26	-0.53	-0.06	0.48	5.79	4.49	4	129040262	129054592	ENSSSCG00000006862	VCAM1
157	gnl.UG.Ssc.S19537146	4	129316401	128886355-131890522	PD	trans	0.73	12.25	12.86	0.16	0.55	0.12	0.48	5.79	4.48	GL893374.2	19685	31581	ENSSSCG00000022767	HIAT1
157	gnl.UG.Ssc.S50180376	4	129467665	129467665-130781442	PD	NA	0.86	15.66	16.22	7	0.59	-0.16	0.27	5.79	4.49	NA	NA	NA	NA	AGL
157	gnl.UG.Ssc.S23769359	4	129502503	129502503-129502503	PD	NA	3.45	37.09	35.56	2.39	1.26	0.3	0.27	5.79	4.49	NA	NA	NA	NA	NA
157	gnl.UG.Ssc.S39995107	4	129654867	128440847-130022371	A	NA	0.42	13.81	14.67	3.96	0.72	0.1	0.25	5.79	4.49	NA	NA	NA	NA	NA
157	gnl.UG.Ssc.S40290364	4	129785364	129785364-129785364	PD	NA	2.92	34.33	33.28	12.49	-0.84	0.27	0.31	5.79	4.49	NA	NA	NA	NA	TRMT13
157	gnl.UG.Ssc.S44316459	4	130308555	128440847-130615273	A	cis	0.24	12.76	13.69	3.04	-0.58	0.05	0.35	5.79	4.49	4	129893645	129929941	ENSSSCG00000006873	FRRS1
157	gnl.UG.Ssc.S35173639	4	130478742	129785364-130478742	PD	cis	1.45	15.51	15.58	7	-0.55	0.2	0.31	5.79	4.49	4	129512166	129548997	ENSSSCG00000006866	DBT
157	gnl.UG.Ssc.S23212797	4	130615273	124706183-130615273	A	NA	0.45	12.43	13.23	1.4	0.62	0.09	0.35	5.79	4.49	NA	NA	NA	NA	RTCA
158	gnl.UG.Ssc.S6091656	4	132970877	132970877-132970877	PD	cis	1.83	40.25	40.23	15.69	0.9	-0.2	0.27	5.79	4.49	4	131667883	132550043	ENSSSCG00000006878	DPYD
158	gnl.UG.Ssc.S40109010	4	133324092	131855695-134870194	A	NA	0.02	17.25	18.33	4.72	-0.81	0	0.26	5.77	4.47	NA	NA	NA	NA	NA
158	gnl.UG.Ssc.S35170401	4	133997198	133997198-133997198	PD	NA	0.93	13.8	14.28	6.67	0.53	-0.15	0.34	5.79	4.49	NA	NA	NA	NA	TMEM56
158	gnl.UG.Ssc.S46880188	4	134130715	133351711-136044364	A	cis	0.41	11.82	12.64	1.31	-0.53	0.07	0.44	5.79	4.49	4	135017070	135032511	ENSSSCG00000006891	GCLM
158	gnl.UG.Ssc.S46880191	4	134130715	134053124-134386796	PD	cis	1.08	15.21	15.59	2.36	-0.59	0.14	0.44	5.79	4.49	4	134085867	134202787	ENSSSCG00000006885	ALG14
158	PBL01_0059_F12	4	134130715	134130715-134130715	PD	NA	3.28	30.91	29.48	0.68	0.86	0.27	0.44	5.79	4.49	NA	NA	NA	NA	NA
159	gnl.UG.Ssc.S23757520	4	134145659	134145659-134252015	PD	NA	3.11	49.65	48.51	21.2	-1.06	0.27	0.26	5.79	4.49	NA	NA	NA	NA	RWDD3
159	OVRM1_0007_H05	4	134252015	134145659-134252015	A	cis	0.41	20.39	21.34	10.01	-0.71	0.09	0.25	5.79	4.49	4	133994711	133998553	ENSSSCG00000006883	RWDD3
160	gnl.UG.Ssc.S18359660	4	134870194	134473688-135934599	A	cis	0.12	10.55	11.49	4.72	-0.55	0.04	0.25	5.79	4.49	4	134489857	134572224	ENSSSCG00000028620	ABCD3
160	UTR01_0039_B07	4	135296413	134552651-138597108	A	cis	0.32	13.04	13.94	4.7	0.62	0.08	0.27	5.79	4.49	4	136359255	136442509	ENSSSCG00000006903	RPAP2
160	DCI01_0058_H11	4	136331395	135028573-136331395	PD	cis	0.54	15.81	16.61	9.98	-0.62	0.13	0.23	5.79	4.49	4	135040475	135055556	ENSSSCG00000006892	DNTTIP2
161	gnl.UG.Ssc.S40558865	4	139599066	139599066-140510185	A	NA	1.67	42.12	42.27	0.74	-1.1	0.19	0.39	5.77	4.47	NA	NA	NA	NA	NA
161	gnl.UG.Ssc.S35166590	4	140288664	139599066-141219085	A	NA	0.66	14.59	15.29	0.75	0.57	0.11	0.39	5.79	4.49	NA	NA	NA	NA	NA
161	gnl.UG.Ssc.S35173451	4	140791983	140379842-140791983	PD	NA	0.74	10.91	11.48	4.87	-0.46	0.13	0.34	5.79	4.49	NA	NA	NA	NA	CCBL2
162	gnl.UG.Ssc.S46880155	4	141606186	141552372-141606186	A	cis	0.21	25.52	26.63	0.38	0.72	-0.04	0.49	5.79	4.49	4	141550197	141705839	ENSSSCG00000022032	HS2ST1
162	gnl.UG.Ssc.S35164871	4	142053035	141353361-142053035	A	cis	0.15	24.92	26.04	0.2	-0.72	0.03	0.5	5.79	4.49	4	141550197	141705839	ENSSSCG00000022032	HS2ST1
163	gnl.UG.Ssc.S35171606	5	144471	144471-1981830	PD	cis	1.92	15.64	15.31	0.31	-0.6	-0.22	0.4	5.79	4.49	5	111953	312730	ENSSSCG00000000955	TBC1D22A
163	gnl.UG.Ssc.S18548593	5	267257	205908-285237	PD	NA	1.69	17.48	17.37	1.65	0.73	0.24	0.26	5.79	4.49	NA	NA	NA	NA	NA
164	gnl.UG.Ssc.S35169297	5	1046890	1046890-3060760	PD	NA	1.53	10.26	10.17	9.08	0.36	-0.27	0.25	5.79	4.49	NA	NA	NA	NA	FBLN1
164	gnl.UG.Ssc.S35166148	5	1296573	1296573-1296573	A	NA	0.2	19.39	20.44	0.48	-0.6	0.04	0.5	5.79	4.49	NA	NA	NA	NA	NUP50
164	gnl.UG.Ssc.S35167010	5	1385843	1296573-1888690	A	cis	0.56	16.14	16.93	1.41	-0.61	-0.1	0.38	5.79	4.49	5	520894	543410	ENSSSCG00000000003	TTC38
164	OVRM1_0202_B07	5	1385843	1385843-1385843	A	NA	1.02	64.67	65.5	1.25	-1.51	0.12	0.38	5.77	4.47	NA	NA	NA	NA	KIAA0930
165	gnl.UG.Ssc.S35167167	5	1981830	1981830-5995341	A	cis	0.56	40.25	41.27	0.08	0.89	0.07	0.48	5.79	4.49	5	3123982	3140535	ENSSSCG00000000034	TTLL12
165	gnl.UG.Ssc.S35164420	5	3310966	1722176-4840565	A	cis	0.4	13.19	14.05	0.84	0.57	0.07	0.38	5.79	4.49	5	3320873	3358774	ENSSSCG00000000036	PACSIN2
165	gnl.UG.Ssc.S35169221	5	3730551	3730551-4142177	A	cis	3.78	56.28	54.54	1.82	1.07	0.2	0.5	5.79	4.49	5	3810426	3815076	ENSSSCG00000000046	CYP2D6
165	gnl.UG.Ssc.S46879482	5	3844970	3398453-3844970	PD	cis	4.9	38.86	35.96	1.13	1.09	0.36	0.37	5.79	4.49	5	4336774	4347697	ENSSSCG00000000061	PMM1
165	gnl.UG.Ssc.S46879466	5	4121059	3730551-7462252	PD	trans	1.63	10.94	10.77	5.17	0.47	-0.24	0.48	5.77	4.47	5	7187425	7199589	ENSSSCG00000000111	BAIAP2L2
165	gnl.UG.Ssc.S22275809	5	4142177	3060760-4384938	A	trans	0.52	45.29	46.38	4.92	1.04	-0.08	0.49	5.78	4.48	GL896147.1	21	4821	ENSSSCG00000027733	NA
165	gnl.UG.Ssc.S23213402	5	4142177	3730551-4142177	A	cis	0.7	25.1	25.9	0.29	0.73	0.09	0.49	5.79	4.49	5	3610542	3628216	ENSSSCG00000000038	CYB5R3
165	gnl.UG.Ssc.S35174086	5	4142177	3730551-4142177	PD	trans	3.99	48.12	46.14	3.71	-0.98	0.24	0.49	5.79	4.49	GL896147.1	21	4821	ENSSSCG00000027733	SERHL2
166	gnl.UG.Ssc.S35169978	5	4368271	4368271-4368271	A	cis	0.39	20.28	21.24	6.1	-0.79	-0.09	0.28	5.79	4.49	5	3164816	3172820	ENSSSCG00000000031	MCAT
166	gnl.UG.Ssc.S20116754	5	4384938	3730551-5115591	A	cis	0.4	12.39	13.23	0.59	0.47	-0.07	0.49	5.79	4.49	5	4384587	4412842	ENSSSCG00000000064	ACO2
166	gnl.UG.Ssc.S46879480	5	4384938	4384938-4384938	A	NA	0.63	35.41	36.35	0.21	-0.95	0.09	0.49	5.78	4.48	NA	NA	NA	NA	POLR3H
167	gnl.UG.Ssc.S35165259	5	4672343	4672343-4824007	A	NA	0.13	10.97	11.92	2.28	-0.49	0.03	0.38	5.79	4.49	NA	NA	NA	NA	ATF4
167	gnl.UG.Ssc.S18554672	5	4840565	4384938-10243064	A	cis	0.41	13.12	13.97	0.36	-0.53	0.08	0.48	5.79	4.49	5	5208978	5250358	ENSSSCG00000000076	SGSM3
167	gnl.UG.Ssc.S23776620	5	5171551	5171551-5171551	PD	NA	1.21	12.56	12.78	2.39	0.64	0.21	0.31	5.79	4.48	NA	NA	NA	NA	NA
168	gnl.UG.Ssc.S35171817	5	6072443	6072443-8192988	A	cis	0.88	24.38	25.04	0.79	-0.74	0.12	0.48	5.79	4.49	5	7802439	7811135	ENSSSCG00000026108	CDC42EP1
168	gnl.UG.Ssc.S35173110	5	6106849	6106849-6339709	A	cis	0.18	11.1	12.03	6.39	-0.68	0.06	0.13	5.79	4.49	5	4802927	4850173	ENSSSCG00000000072	SLC25A17
168	gnl.UG.Ssc.S18382640	5	6324478	3730551-7462598	A	cis	0.08	11.05	12.01	0.06	-0.54	-0.02	0.5	5.79	4.49	5	6165047	6174569	ENSSSCG00000020873	SYNGR1
168	gnl.UG.Ssc.S35169804	5	6942486	6868177-7462252	A	cis	0.21	26.18	27.29	0.53	0.79	-0.04	0.5	5.79	4.49	5	6490153	6494212	ENSSSCG00000000093	DNAL4
168	gnl.UG.Ssc.S40110548	5	7263301	4672343-7263301	A	NA	0.09	14.42	15.44	1.45	0.59	0.02	0.42	5.79	4.49	NA	NA	NA	NA	NA
169	gnl.UG.Ssc.S46879455	5	8372949	8372949-9096232	PD	cis	2.86	17.45	16.27	5.73	-0.6	0.26	0.38	5.79	4.49	5	8367742	8375527	ENSSSCG00000000132	TEX33
169	gnl.UG.Ssc.S35172540	5	8499914	7491676-10491962	PD	NA	1.85	13.02	12.7	0.29	0.63	0.22	0.39	5.79	4.49	NA	NA	NA	NA	NA
169	gnl.UG.Ssc.S46879467	5	8534753	1864156-8534753	A	cis	0.52	13.86	14.65	6.5	0.54	-0.11	0.29	5.79	4.49	5	6996414	7059756	ENSSSCG00000000110	PLA2G6
170	gnl.UG.Ssc.S19538171	5	8807055	8807055-9819782	PD	cis	2.79	24.08	23.05	3.47	-0.71	0.24	0.49	5.79	4.49	5	8916285	8937001	ENSSSCG00000000142	NA
170	gnl.UG.Ssc.S35166304	5	8807055	8807055-8819435	A	cis	0.11	22.83	23.95	0.27	-0.72	-0.02	0.49	5.79	4.49	5	8997100	9010837	ENSSSCG00000000144	TXN2
171	gnl.UG.Ssc.S18555080	5	11709337	11709337-11709337	A	NA	0.63	29.08	29.96	17.35	-0.9	0.15	0.2	5.79	4.49	NA	NA	NA	NA	NA
171	gnl.UG.Ssc.S40096590	5	11899846	11350875-11899846	PD	cis	6.51	24.46	19.87	9.57	-0.82	0.51	0.31	5.75	4.45	5	13442393	13442643	NA	RFX4
172	gnl.UG.Ssc.S35169159	5	14475144	14475144-49610372	A	NA	0.13	10.04	10.97	2.85	0.52	-0.03	0.29	5.79	4.49	NA	NA	NA	NA	METTL7A
172	gnl.UG.Ssc.S42951696	5	17831111	16834565-17831111	A	NA	0.02	16.73	17.8	2.88	-0.77	0	0.29	5.79	4.49	NA	NA	NA	NA	LIMA1
173	LVRM1_0108_C10	5	18335262	18335262-18335262	A	trans	0.03	10.99	11.96	1.64	-0.62	0.01	0.34	5.79	4.49	8	70585024	70703492	NA	UGT2B17
173	OVRM1_0062_H05	5	18335262	18335262-18335262	PD	NA	1.3	11.19	11.31	0.27	0.78	0.18	0.34	5.79	4.49	NA	NA	NA	NA	NUP54
174	LVR01_0040_H05	5	18489588	18489588-51081416	PD	NA	0.56	21.93	22.8	17.13	-0.71	0.15	0.23	5.79	4.49	NA	NA	NA	NA	METTL7B
174	gnl.UG.Ssc.S35165285	5	18751733	18751733-18751733	PD	NA	3.83	29.47	27.51	1.21	0.9	0.25	0.49	5.79	4.49	NA	NA	NA	NA	INHBC
174	gnl.UG.Ssc.S46879400	5	19053403	18409558-20035192	PD	cis	0.91	20.79	21.38	8.6	-0.68	0.15	0.27	5.79	4.49	5	18948440	18952540	ENSSSCG00000000266	PFDN5
174	gnl.UG.Ssc.S16762226	5	19396212	12273377-19396212	PD	NA	0.55	10.83	11.53	4.67	0.71	0.15	0.28	5.78	4.48	NA	NA	NA	NA	NA
175	gnl.UG.Ssc.S26717711	5	19867025	19867025-19867025	A	NA	0.29	19.12	20.13	0.17	0.67	0.05	0.5	5.79	4.49	NA	NA	NA	NA	NA
175	gnl.UG.Ssc.S31134240	5	19867025	19867025-19867025	A	trans	0.37	15.25	16.15	0.39	-0.69	0.05	0.5	5.79	4.49	15	152046617	152083433	ENSSSCG00000016334	SCLY
175	gnl.UG.Ssc.S35166687	5	19867025	19867025-19867025	A	trans	0.13	10.81	11.76	0.09	0.59	0.02	0.5	5.79	4.49	15	154711219	154738280	ENSSSCG00000016370	42980
175	gnl.UG.Ssc.S6085738	5	19867025	19867025-19867025	A	NA	0.32	11.03	11.9	1.58	0.51	-0.07	0.5	5.78	4.48	NA	NA	NA	NA	NA
175	LVRM1_0037_D08	5	19867025	19867025-19867025	A	trans	0.18	14.24	15.23	0.3	-0.66	0.04	0.5	5.78	4.48	15	152382675	152398097	ENSSSCG00000016340	ASB1
175	PTG01_0058_D05	5	19867025	19867025-19867025	A	NA	0.01	15.45	16.49	0.07	0.6	0	0.5	5.79	4.49	NA	NA	NA	NA	KPNA5
176	THY01_0114_B07	5	20350372	20350372-28284493	PD	NA	1.64	12.51	12.36	0.02	0.64	0.19	0.36	5.79	4.49	NA	NA	NA	NA	HNRNPA1
176	gnl.UG.Ssc.S39943639	5	22660906	22660906-24041995	A	NA	1.2	34.84	35.33	1.25	-1.04	0.1	0.49	5.79	4.49	NA	NA	NA	NA	NA
176	gnl.UG.Ssc.S19541467	5	22921968	22660906-24057900	A	NA	0.07	10.61	11.56	0.31	-0.59	0.02	0.47	5.79	4.49	NA	NA	NA	NA	NA
176	gnl.UG.Ssc.S31134054	5	23079108	23079108-23079108	A	cis	1.06	25.91	26.43	3.2	-0.85	0.13	0.38	5.79	4.49	5	23306962	23332964	ENSSSCG00000000399	TIMELESS
177	gnl.UG.Ssc.S18360530	5	23994070	23994070-23994070	A	NA	0.61	14.18	14.91	1.89	0.6	-0.1	0.41	5.79	4.49	NA	NA	NA	NA	NA
177	gnl.UG.Ssc.S35165244	5	23994070	23994070-23994070	A	cis	2.52	61.82	61.29	0	1.27	0.16	0.41	5.79	4.49	5	24133018	24139024	NA	TMEM194A
177	LVRM1_0056_B08	5	24057900	22921968-24057900	A	cis	1.51	29.09	29.27	2.06	-0.93	0.13	0.47	5.79	4.49	5	24099870	24105567	NA	LDLR
178	DCI01_0107_E11	5	29707588	29707588-35335734	PD	trans	1.51	18.16	18.22	0.84	0.62	0.18	0.48	5.79	4.49	5	38393190	38419059	ENSSSCG00000000510	TMEM19
178	gnl.UG.Ssc.S46878326	5	30432695	30432695-30432695	A	trans	0.07	11.77	12.75	2.92	0.75	-0.02	0.26	5.79	4.49	7	58495234	58502440	ENSSSCG00000001817	FURIN
179	gnl.UG.Ssc.S18388172	5	34023534	34023534-34450090	A	NA	0.14	14.08	15.07	3.39	0.6	-0.03	0.32	5.79	4.49	NA	NA	NA	NA	GRIP1
179	gnl.UG.Ssc.S35173131	5	34432971	34432971-34432971	PD	trans	2	19.83	19.47	15.6	-0.66	0.38	0.15	5.79	4.49	5	24934481	24979159	ENSSSCG00000000453	XRCC6BP1
180	gnl.UG.Ssc.S35167014	5	38528301	38528301-38528301	A	NA	0.42	13.27	14.12	7.86	-0.8	-0.14	0.19	5.79	4.49	NA	NA	NA	NA	AMN1
180	gnl.UG.Ssc.S40513670	5	38528301	38528301-61316696	PD	NA	0.76	10.16	10.7	4.7	-0.8	-0.21	0.19	5.79	4.49	NA	NA	NA	NA	NA
180	gnl.UG.Ssc.S19541206	5	39505482	37318776-39505482	A	NA	0.14	10.14	11.07	0.25	-0.57	-0.03	0.46	5.79	4.49	NA	NA	NA	NA	PPM1H
180	gnl.UG.Ssc.S35174137	5	46188539	34435763-46188539	PD	cis	3.47	13.07	11.23	3.38	-0.56	0.31	0.49	5.79	4.49	5	44933727	44959700	ENSSSCG00000000530	FGD4
181	gnl.UG.Ssc.S17526493	5	46295477	46295477-46295477	PD	NA	2.85	14.32	13.1	1.56	-0.9	0.29	0.5	5.78	4.48	NA	NA	NA	NA	RBBP5
181	gnl.UG.Ssc.S20959413	5	46295477	46295477-46295477	A	NA	1.09	20.41	20.84	1.12	-0.97	0.11	0.5	5.79	4.49	NA	NA	NA	NA	NA
181	gnl.UG.Ssc.S35165742	5	46295477	46295477-46295477	PD	trans	4.48	29	26.42	4.1	-1.07	0.29	0.5	5.79	4.49	9	70033989	70054648	ENSSSCG00000023472	FMO3
181	gnl.UG.Ssc.S35167027	5	46295477	46295477-46295477	PD	trans	2.75	16.96	15.88	2.67	-0.86	0.19	0.5	5.79	4.49	9	59028736	59036373	ENSSSCG00000030017	FOXRED1
181	gnl.UG.Ssc.S40049710	5	46295477	46295477-46295477	PD	NA	4.44	19.54	16.89	1.69	-1.08	0.36	0.5	5.77	4.47	NA	NA	NA	NA	SOX13
181	gnl.UG.Ssc.S40283789	5	46295477	46295477-46295477	A	NA	0.14	10.08	11.01	0.05	0.64	0.03	0.5	5.79	4.49	NA	NA	NA	NA	NA
181	gnl.UG.Ssc.S23689787	5	52019205	46250723-52019205	A	trans	3.59	64.9	63.39	9.45	-1.31	0.2	0.36	5.79	4.49	5	49599465	49650230	ENSSSCG00000000549	NA
182	gnl.UG.Ssc.S14902233	5	55150689	55150689-55150689	A	NA	0.18	10.63	11.55	2.39	0.57	-0.04	0.36	5.79	4.49	NA	NA	NA	NA	ST8SIA1
182	gnl.UG.Ssc.S50170737	5	55399282	55027559-60269113	A	cis	0.81	20.28	20.95	0.72	-0.97	0.14	0.49	5.77	4.47	5	55411431	55448631	ENSSSCG00000021998	NA
182	LVR01_0095_F08	5	56140475	56140475-58957433	A	NA	0.05	14.26	15.29	6.42	-0.85	0.02	0.14	5.78	4.48	NA	NA	NA	NA	NA
182	gnl.UG.Ssc.S22285532	5	56417401	55276345-58115029	PD	cis	2.46	12.62	11.73	5.14	-0.51	0.25	0.38	5.79	4.49	5	55358015	55405412	ENSSSCG00000000584	NA
182	gnl.UG.Ssc.S19538179	5	57142657	55027559-58351846	PD	NA	7.13	48.76	43.76	3.13	1.15	0.29	0.5	5.79	4.49	NA	NA	NA	NA	NA
182	gnl.UG.Ssc.S23213576	5	58145764	51583301-65666941	PD	trans	2.01	12.81	12.33	2.65	-0.57	0.21	0.5	5.79	4.49	5	52229480	52271842	ENSSSCG00000026969	LYRM5
182	gnl.UG.Ssc.S6076839	5	60269113	55027559-62017200	A	NA	0.04	13.66	14.68	1.06	-0.69	0.01	0.5	5.77	4.47	NA	NA	NA	NA	NA
182	gnl.UG.Ssc.S40310719	5	60347768	40511747-61925570	A	NA	0.04	10.67	11.63	1.38	0.56	0.01	0.4	5.79	4.49	NA	NA	NA	NA	NA
182	gnl.UG.Ssc.S40081361	5	61078552	55399282-61078552	PD	NA	1.51	12.95	12.92	3.15	0.57	-0.18	0.39	5.79	4.49	NA	NA	NA	NA	CCDC91
182	gnl.UG.Ssc.S35167813	5	61751304	57235294-62017200	A	cis	1.5	31.54	31.75	2.29	-0.99	0.14	0.5	5.79	4.49	5	61337116	61373313	ENSSSCG00000027602	PLBD1
182	gnl.UG.Ssc.S35173902	5	61751304	57647715-61941547	A	cis	0.82	19.21	19.85	0.21	0.82	0.11	0.5	5.79	4.49	5	60965351	60987579	ENSSSCG00000000604	ARHGDIB
182	gnl.UG.Ssc.S35169317	5	61855701	61855701-61855701	A	NA	0.78	23.33	24.05	10.96	1.09	0.19	0.22	5.79	4.49	NA	NA	NA	NA	RBP5
183	LVRM1_0008_H07	5	65373905	65373905-65593507	PD	cis	2.89	36	34.98	19.17	-0.83	0.29	0.29	5.79	4.49	5	64601163	64610019	ENSSSCG00000028994	TMEM52B
183	LVRM1_0080_C12	5	65486918	64929654-65569577	PD	NA	5.07	46.88	43.87	8.14	-1.03	0.26	0.42	5.79	4.49	NA	NA	NA	NA	GNPNAT1
183	gnl.UG.Ssc.S23767003	5	65569577	64929654-66355133	A	trans	2.02	36.49	36.28	0.54	-1.17	0.18	0.42	5.78	4.48	2	75342964	75381642	ENSSSCG00000026754	NA
183	gnl.UG.Ssc.S6054340	5	65569577	64929654-66707514	A	NA	0.07	14.88	15.92	0.03	-0.72	-0.02	0.42	5.78	4.48	NA	NA	NA	NA	NA
183	gnl.UG.Ssc.S40330632	5	65950020	65950020-65950020	A	NA	1.9	36.75	36.64	6.29	-0.93	0.18	0.41	5.79	4.49	NA	NA	NA	NA	NA
183	AMP01_0101_D02	5	66243536	64929654-66707514	PD	cis	0.94	20.17	20.74	10.64	-0.66	0.16	0.28	5.79	4.49	5	64579163	64590512	ENSSSCG00000000647	OLR1
183	gnl.UG.Ssc.S17513940	5	66243536	66243536-66243536	A	NA	0.33	67.43	68.73	16.22	1.31	0.06	0.28	5.79	4.49	NA	NA	NA	NA	EMG1
183	gnl.UG.Ssc.S23698189	5	66243536	66243536-66243536	PD	NA	3.41	46.44	45.03	15.43	-1.1	0.31	0.28	5.77	4.47	NA	NA	NA	NA	NA
183	gnl.UG.Ssc.S18598189	5	66303676	65569577-66707514	A	cis	0.1	22.3	23.42	1.44	-0.83	0.02	0.4	5.79	4.49	5	66326563	66352898	ENSSSCG00000000687	CD4
183	gnl.UG.Ssc.S16513460	5	66650848	66650848-66650848	A	cis	0.06	18.89	19.98	10.08	0.78	0.02	0.32	5.79	4.49	5	66647211	66658624	ENSSSCG00000000704	NA
184	OVR01_0076_E01	5	68245469	67959560-68835815	PD	cis	0.78	12.43	13	1.64	0.51	-0.12	0.48	5.79	4.49	5	68750885	68791407	ENSSSCG00000000728	PARP11
184	MLTL1_0009_F12	5	68525648	67959560-68525648	A	cis	0.76	19.77	20.47	0.19	0.75	0.11	0.49	5.79	4.49	5	68266578	68280421	ENSSSCG00000024219	C12orf5
185	gnl.UG.Ssc.S26649850	5	71944356	71944356-71944356	A	NA	0.19	11.13	12.06	6.02	0.58	-0.06	0.38	5.78	4.48	NA	NA	NA	NA	NA
185	gnl.UG.Ssc.S34511703	5	75248430	69522657-75579482	A	trans	0.74	12.2	12.8	1.42	-0.63	-0.12	0.35	5.79	4.49	5	69616395	69629666	ENSSSCG00000000745	DDX11
186	gnl.UG.Ssc.S46879275	5	75914804	75914804-75914804	PD	trans	1.47	12.52	12.52	1.61	-0.55	-0.18	0.49	5.79	4.49	5	79126662	79217840	ENSSSCG00000000804	ANO6
186	gnl.UG.Ssc.S40483168	5	76375999	63209620-76375999	A	NA	0.59	13.45	14.18	2.41	-0.58	0.1	0.4	5.79	4.49	NA	NA	NA	NA	NA
187	gnl.UG.Ssc.S23755419	5	77556266	77556266-77737636	PD	NA	0.84	18.07	18.68	7.43	-0.62	0.14	0.28	5.79	4.49	NA	NA	NA	NA	NA
187	gnl.UG.Ssc.S41658109	5	77994370	76613694-79248140	PD	cis	1.01	12.3	12.68	0.14	0.56	0.14	0.48	5.79	4.49	5	77646641	77671387	ENSSSCG00000000799	IRAK4
187	gnl.UG.Ssc.S35166563	5	78674472	69522657-87736934	A	cis	0.4	10.57	11.38	1.1	-0.5	0.07	0.48	5.79	4.49	5	80391398	80427093	ENSSSCG00000026597	SLC38A4
187	gnl.UG.Ssc.S26716294	5	79248140	77994370-82915405	A	NA	0.13	10.41	11.34	0.54	-0.46	0.03	0.48	5.79	4.49	NA	NA	NA	NA	NA
187	gnl.UG.Ssc.S35165716	5	80472099	80472099-80472099	PD	trans	1.63	16.83	16.76	4.12	0.97	0.28	0.19	5.79	4.49	7	12850723	12893472	ENSSSCG00000001064	GMPR
188	DCI01_0016_C07	5	82718849	82718849-82718849	A	NA	0.26	43.09	44.3	21.87	1.27	0.07	0.22	5.79	4.49	NA	NA	NA	NA	C12orf45
188	gnl.UG.Ssc.S40248533	5	83022682	79100453-85758915	A	NA	0.08	13.83	14.84	3.51	0.62	-0.02	0.28	5.79	4.49	NA	NA	NA	NA	NA
188	LVRM1_0052_H01	5	84430589	84005513-86390225	A	NA	0.28	12.62	13.53	4.04	-0.54	0.06	0.33	5.79	4.49	NA	NA	NA	NA	CHPT1
188	LVR01_0025_F09	5	84481290	83211949-87869709	PD	NA	2.79	27.11	26.11	17.94	0.69	-0.34	0.23	5.79	4.49	NA	NA	NA	NA	C12orf73
188	DCI01_0068_C09	5	86562093	86562093-86562093	A	cis	0.87	30.27	31	0.45	-1.01	0.13	0.42	5.77	4.47	5	86513955	86609182	ENSSSCG00000000866	MYBPC1
188	gnl.UG.Ssc.S26721666	5	86714839	84430589-86714839	PD	NA	3.71	35.47	33.67	0.48	1.04	0.28	0.35	5.79	4.49	NA	NA	NA	NA	NA
188	gnl.UG.Ssc.S18359137	5	87726880	82957309-87726880	A	NA	0.48	19.65	20.54	0.09	0.74	0.08	0.48	5.79	4.49	NA	NA	NA	NA	NA
189	gnl.UG.Ssc.S26719749	5	91571852	91571852-91571852	A	NA	0.02	22.98	24.12	0.21	0.66	0.01	0.5	5.79	4.49	NA	NA	NA	NA	NA
189	gnl.UG.Ssc.S26721765	5	91571852	91571852-91571852	A	cis	0.23	27.96	29.08	0.04	-0.73	-0.04	0.5	5.79	4.49	5	92308676	92474137	ENSSSCG00000000901	FGD6
190	gnl.UG.Ssc.S18355303	5	94822437	94356693-101511939	A	NA	0.14	16.98	18.02	5.15	-0.69	0.03	0.37	5.79	4.49	NA	NA	NA	NA	NA
190	gnl.UG.Ssc.S23213042	5	94822437	85915755-94822437	A	cis	0.93	21.93	22.52	3.19	-0.84	-0.14	0.37	5.79	4.49	5	93584531	93601406	ENSSSCG00000030478	MRPL42
191	gnl.UG.Ssc.S17501425	5	98729852	98577648-99144356	A	NA	0.07	25	26.16	0	-0.72	-0.01	0.5	5.79	4.49	NA	NA	NA	NA	KITLG
191	gnl.UG.Ssc.S46879233	5	99144356	98729852-99144356	A	cis	0.22	20.13	21.17	0.44	-0.65	0.04	0.5	5.79	4.49	5	99071989	99163734	ENSSSCG00000000926	CEP290
192	SPL01_0037_E09	5	103599672	103599672-108606349	PD	trans	1.45	10.87	10.86	2.43	-0.4	0.19	0.45	5.79	4.49	5	109453875	109475944	ENSSSCG00000000951	CSRP2
192	gnl.UG.Ssc.S6090709	5	107303857	106933380-108214461	PD	cis	1.48	11.38	11.36	2.51	0.41	-0.18	0.43	5.79	4.49	5	106583802	106610194	ENSSSCG00000025095	PPP1R12A
192	gnl.UG.Ssc.S40438408	5	107877312	106933380-107877312	A	cis	0.2	39.8	41.02	1.31	0.85	0.04	0.41	5.79	4.49	5	108066583	108067127	ENSSSCG00000030656	MC2R
192	gnl.UG.Ssc.S27603514	5	108214461	104937103-108606349	A	cis	0.09	21.94	23.06	0.16	-0.64	-0.02	0.49	5.79	4.48	5	106583802	106610194	ENSSSCG00000025095	PPP1R12A
193	gnl.UG.Ssc.S39966563	6	851457	851457-851457	A	NA	0	19.39	20.49	0.93	-0.62	0	0.42	5.79	4.49	NA	NA	NA	NA	NA
193	gnl.UG.Ssc.S17509965	6	1666280	851457-1666280	A	NA	0.35	11.44	12.29	3.02	-0.5	0.07	0.36	5.79	4.49	NA	NA	NA	NA	NA
194	gnl.UG.Ssc.S35168016	6	3005254	3005254-3336730	A	NA	0.29	12.27	13.17	0.15	0.56	0.06	0.45	5.78	4.48	NA	NA	NA	NA	MED13L
194	gnl.UG.Ssc.S39858693	6	3005254	3005254-3336730	A	NA	0.68	15.24	15.95	0.23	-0.79	0.14	0.45	5.76	4.46	NA	NA	NA	NA	NA
194	gnl.UG.Ssc.S35165554	6	3110815	3110815-3110815	A	trans	0.35	10.2	11.02	3.7	0.59	0.09	0.22	5.79	4.49	6	455072	466072	ENSSSCG00000025401	CDK10
194	gnl.UG.Ssc.S35168286	6	3199098	3005254-3199098	A	NA	0.46	16.19	17.06	0.17	-0.65	0.09	0.44	5.78	4.48	NA	NA	NA	NA	AFG3L1P
194	gnl.UG.Ssc.S5989338	6	3199098	3005254-3199098	OD	NA	8.47	17.98	11.34	14.58	0.35	-0.56	0.44	5.78	4.48	NA	NA	NA	NA	NA
194	gnl.UG.Ssc.S18549494	6	3336730	3005254-3655950	A	cis	0.73	19.7	20.41	0.02	0.66	0.11	0.45	5.79	4.49	6	3453458	3459813	ENSSSCG00000029034	COX4I1
194	gnl.UG.Ssc.S31118334	6	3814021	851457-3814021	A	NA	0.06	11.66	12.64	2.09	-0.59	0.02	0.35	5.77	4.47	NA	NA	NA	NA	CENPBD1
195	gnl.UG.Ssc.S35165605	6	6197958	6197958-7528631	PD	trans	1.34	25.5	25.8	1.08	0.72	0.15	0.5	5.79	4.49	GL893173.1	14826	22427	ENSSSCG00000002686	HSD17B2
195	gnl.UG.Ssc.S6080387	6	6560759	6226260-6560759	PD	NA	0.61	10.82	11.49	1.38	-0.66	0.14	0.46	5.77	4.47	NA	NA	NA	NA	NA
195	gnl.UG.Ssc.S35167297	6	7305244	5778620-7305244	PD	trans	0.54	10.81	11.53	4.67	0.66	0.14	0.26	5.79	4.49	6	4412902	4460433	ENSSSCG00000002669	CRISPLD2
196	LVR01_0093_B03	6	10041550	10041550-27654031	CD	NA	3.42	16.36	14.63	12.55	-0.51	0.44	0.21	5.77	4.47	NA	NA	NA	NA	TAT
196	OVR01_0093_E02	6	10041550	10041550-10041550	PD	trans	2.2	19.25	18.7	14.21	-0.56	0.33	0.21	5.79	4.49	9	9183639	9349502	ENSSSCG00000014835	C2CD3
197	gnl.UG.Ssc.S35169808	6	12175756	12175756-12175756	PD	cis	3.1	31.86	30.63	12.5	-1.04	0.31	0.2	5.76	4.46	6	13330476	13345308	ENSSSCG00000002720	CLEC18A
197	OVRM1_0170_C03	6	12175756	12175756-12175756	A	NA	0.05	12.91	13.92	6.51	-0.63	-0.02	0.2	5.79	4.49	NA	NA	NA	NA	STAM
198	SKNB1_0003_C09	6	15000888	15000888-17688765	PD	trans	1.73	32.27	32.28	14.42	0.75	-0.21	0.32	5.79	4.49	6	17648232	17669499	ENSSSCG00000002815	GPR56
198	gnl.UG.Ssc.S18558382	6	16028498	16028498-16028498	A	trans	0.18	26.01	27.13	0.6	-0.82	0.03	0.49	5.79	4.49	6	12976321	13127077	ENSSSCG00000030420	GLG1
198	gnl.UG.Ssc.S35167038	6	16028498	12005914-16192666	PD	NA	1.35	11.33	11.42	1.79	0.53	-0.18	0.49	5.79	4.49	NA	NA	NA	NA	MARVELD3
198	gnl.UG.Ssc.S35169154	6	16192666	16192666-16192666	PD	trans	7.26	35.86	30.64	16.64	-0.78	0.42	0.35	5.79	4.49	15	145604288	146097445	NA	PSMD1
199	gnl.UG.Ssc.S40475244	6	16815726	16815726-17464383	PD	trans	15.4	41.89	28.67	11.15	0.87	0.48	0.48	5.79	4.49	6	26353888	26411796	ENSSSCG00000024305	MT3
199	gnl.UG.Ssc.S23212958	6	17189599	17189599-17202650	PD	cis	6.62	58.96	54.51	5.62	-1.06	0.26	0.48	5.79	4.49	6	17198045	17205981	ENSSSCG00000002819	ARL2BP
200	gnl.UG.Ssc.S40391394	6	17436645	17436645-17567623	A	cis	0.1	14.63	15.65	6.25	0.68	-0.03	0.29	5.79	4.49	6	17713584	17719176	ENSSSCG00000002813	KATNB1
200	gnl.UG.Ssc.S35170504	6	17452244	17452244-26402360	A	NA	0.03	16.64	17.7	0.04	0.66	-0.01	0.48	5.79	4.49	NA	NA	NA	NA	HERPUD1
200	gnl.UG.Ssc.S35167544	6	18237040	17894448-18748687	PD	cis	3.4	34.44	32.93	2.75	-0.87	0.26	0.48	5.79	4.49	6	18405764	18476092	ENSSSCG00000002799	CNOT1
201	gnl.UG.Ssc.S18553851	6	18825294	18825294-19193275	A	cis	0.41	20.4	21.35	13.47	0.77	-0.12	0.21	5.79	4.49	6	17719919	17751388	ENSSSCG00000002812	KIFC3
201	TCH01_0045_A07	6	19952347	18418186-19952347	A	NA	0.24	18.94	19.96	0.05	0.73	0.04	0.5	5.79	4.49	NA	NA	NA	NA	SLC38A7
202	gnl.UG.Ssc.S39978176	6	23525525	23525525-28115104	A	NA	0.14	26.66	27.81	11.01	0.9	0.04	0.24	5.79	4.49	NA	NA	NA	NA	NA
202	gnl.UG.Ssc.S5998463	6	23697334	23697334-23697334	A	cis	0.41	13.45	14.3	3.79	0.7	0.1	0.26	5.79	4.49	6	25643317	25663655	ENSSSCG00000030295	NUTF2
203	gnl.UG.Ssc.S35169714	6	24563494	24563494-24563494	A	NA	0.04	16.01	17.06	0.19	0.66	0.01	0.5	5.79	4.49	NA	NA	NA	NA	CMTM3
203	gnl.UG.Ssc.S35170645	6	24563494	24563494-24563494	A	NA	0.17	16.56	17.58	0.04	0.7	-0.03	0.5	5.79	4.49	NA	NA	NA	NA	NA
203	gnl.UG.Ssc.S20445836	6	24752524	24135910-24890472	A	NA	0.69	13.43	14.09	0.33	0.6	0.11	0.42	5.79	4.49	NA	NA	NA	NA	CDH5
204	gnl.UG.Ssc.S35168575	6	26404353	26404353-26404353	PD	NA	1.45	13.08	13.11	1.53	-0.63	-0.22	0.3	5.79	4.49	NA	NA	NA	NA	POLR2C
204	gnl.UG.Ssc.S35168588	6	26424029	26337032-26424029	PD	NA	1.62	29.36	29.44	8.62	-0.77	0.17	0.34	5.79	4.49	NA	NA	NA	NA	MT1A
204	gnl.UG.Ssc.S52535110	6	26424029	16743458-26424029	A	trans	0.17	34.1	35.29	5.66	0.89	-0.03	0.34	5.79	4.49	GL895865.1	35227	45106	ENSSSCG00000025652	CDH1
204	gnl.UG.Ssc.S20116759	6	26655510	25868524-26655510	A	NA	1.38	48.26	48.68	0.4	1.08	0.12	0.5	5.79	4.49	NA	NA	NA	NA	SLC12A4
205	LVR01_0068_D04	6	27581833	27581833-27581833	PD	NA	1.91	35.34	35.21	5.86	-0.84	0.18	0.4	5.79	4.49	NA	NA	NA	NA	CES1
205	gnl.UG.Ssc.S35170620	6	27624875	26197426-27624875	A	NA	0.28	10.27	11.13	0.16	0.49	0.06	0.42	5.79	4.49	NA	NA	NA	NA	NUDT21
206	gnl.UG.Ssc.S6666574	6	30237264	30237264-31063696	A	NA	0.13	17.32	18.37	3.79	-0.75	-0.03	0.25	5.79	4.49	NA	NA	NA	NA	SNX20
206	gnl.UG.Ssc.S18553537	6	30633609	30633609-34140943	A	NA	0.16	15.6	16.62	0.33	0.66	-0.03	0.49	5.79	4.49	NA	NA	NA	NA	NKD1
206	gnl.UG.Ssc.S23700670	6	32835598	31038262-36165212	PD	NA	2.18	11.52	10.86	5.11	-0.5	0.25	0.36	5.79	4.49	NA	NA	NA	NA	NA
206	gnl.UG.Ssc.S35165227	6	34035458	34035458-34035458	A	cis	0.42	12.47	13.29	3.31	-0.58	0.08	0.34	5.79	4.49	6	33099684	33107320	ENSSSCG00000022333	C16orf87
206	gnl.UG.Ssc.S18550520	6	34936848	30621397-54949995	A	trans	0.35	10.38	11.21	1.02	0.56	0.07	0.37	5.79	4.49	6	43045535	43125072	ENSSSCG00000002965	ACTN4
206	ADR01_0051_D09	6	37163254	37163254-37163254	A	NA	0.37	11.13	11.96	0.65	-0.72	0.05	0.46	5.79	4.48	NA	NA	NA	NA	AKAP13
206	gnl.UG.Ssc.S46878686	6	37163254	37163254-37163254	PD	trans	3.34	15.48	13.81	3.88	-0.74	0.25	0.46	5.79	4.49	7	80227590	80243075	ENSSSCG00000001988	ADCY4
206	gnl.UG.Ssc.S46878883	6	37163254	37163254-37163254	A	trans	0.08	11.84	12.81	0.52	-0.66	0.01	0.46	5.79	4.49	7	96902546	97222777	ENSSSCG00000002285	GPHN
206	gnl.UG.Ssc.S35164061	6	37361905	35967061-37361905	PD	trans	0.78	12.43	13	0.17	0.59	0.12	0.45	5.79	4.49	6	35173983	35174180	ENSSSCG00000002853	C19orf12
206	gnl.UG.Ssc.S39764528	6	37630827	35605675-68706933	A	NA	0.03	11.12	12.09	3.41	-0.59	0.01	0.3	5.79	4.49	NA	NA	NA	NA	NA
206	gnl.UG.Ssc.S39836895	6	38575674	38575674-38575674	CD	trans	2.22	11.85	11.16	11.31	0.41	-0.45	0.2	5.79	4.49	GL895967.2	25398	33314	ENSSSCG00000030000	NA
207	gnl.UG.Ssc.S39881345	6	40183749	40183749-44004031	A	cis	0.56	17.85	18.67	1.49	0.89	0.1	0.32	5.79	4.49	6	40343148	40385820	ENSSSCG00000002893	NA
207	gnl.UG.Ssc.S34507331	6	40366327	39240592-69817729	A	NA	0.67	10.63	11.25	0.12	-0.6	-0.11	0.41	5.78	4.48	NA	NA	NA	NA	ESRP1
207	ITT01_0064_B11	6	41118553	40849986-41131017	A	trans	0.19	27.23	28.36	1.68	0.92	-0.03	0.39	5.79	4.49	6	43180618	43184468	ENSSSCG00000028626	HNRNPL
207	gnl.UG.Ssc.S35169186	6	41235400	39526829-43276891	CD	cis	5.05	15.78	12.47	11.17	-0.47	0.45	0.32	5.79	4.49	6	43166591	43178448	ENSSSCG00000028943	ECH1
207	OVRM1_0041_D02	6	41248059	40937247-41248059	PD	NA	0.98	15.96	16.44	9.67	-0.7	0.2	0.29	5.78	4.47	NA	NA	NA	NA	NA
208	gnl.UG.Ssc.S35167975	6	41367002	41267301-60375369	PD	NA	0.97	10.86	11.25	3.22	0.74	0.21	0.22	5.79	4.49	NA	NA	NA	NA	NA
208	gnl.UG.Ssc.S35170662	6	41583184	41583184-41716844	PD	cis	8.72	65.99	59.52	5.68	1.25	0.33	0.46	5.79	4.49	6	43241077	43250623	ENSSSCG00000026904	NFKBIB
209	gnl.UG.Ssc.S40292737	6	41809035	41809035-57107592	PD	trans	7.15	50.86	45.85	11.89	-1.26	0.32	0.31	5.79	4.48	6	53263392	53279443	ENSSSCG00000003267	MBOAT7
209	gnl.UG.Ssc.S40429425	6	42414764	37289180-42414764	PD	NA	1.1	10.92	11.21	0.75	-0.55	-0.16	0.44	5.79	4.49	NA	NA	NA	NA	NA
209	gnl.UG.Ssc.S40482782	6	42895779	39511968-42895779	CD	NA	2.15	10.21	9.55	8.96	0.38	-0.34	0.29	5.79	4.49	NA	NA	NA	NA	NA
209	ADR01_0071_E12	6	43813086	40183749-44004031	A	NA	0.41	19.8	20.74	1.72	0.87	0.08	0.32	5.79	4.49	NA	NA	NA	NA	EID2
209	THY01_0058_F03	6	43866423	40862343-60127936	A	NA	0.33	18.07	19.05	2.07	-0.97	0.07	0.32	5.77	4.47	NA	NA	NA	NA	NA
209	OVRM1_0218_A12	6	44231753	44231753-44231753	PD	NA	4.53	36.91	34.34	29.68	-0.71	0.48	0.22	5.79	4.49	NA	NA	NA	NA	NA
209	THY01_0106_D03	6	44231753	41809035-57107592	CD	NA	4.35	30.4	27.95	26.1	-0.59	0.5	0.22	5.79	4.49	NA	NA	NA	NA	NA
209	TCH01_0101_C11	6	45508033	36910535-52085979	PD	cis	1.38	11.39	11.45	1.5	-0.57	0.17	0.48	5.79	4.49	6	44673737	44684427	ENSSSCG00000002996	RAB4A
209	gnl.UG.Ssc.S35172870	6	45800571	45800571-45800571	CD	NA	2.45	10.38	9.45	7.3	-0.42	0.35	0.25	5.76	4.46	NA	NA	NA	NA	NA
210	gnl.UG.Ssc.S35170020	6	49146524	49146524-52336598	A	cis	0.86	15.06	15.62	0.63	0.72	0.12	0.49	5.79	4.49	6	49108567	49119941	ENSSSCG00000003130	SULT2A1
210	gnl.UG.Ssc.S39849707	6	49146524	47228630-52085979	PD	NA	4.28	21.91	19.44	3.71	-0.85	0.3	0.49	5.79	4.49	NA	NA	NA	NA	NA
210	ITT01_0026_E10	6	50264414	42436776-52336598	A	cis	1.2	23.62	24	1.22	-0.84	0.13	0.49	5.79	4.49	6	51715382	51723174	ENSSSCG00000022906	NA
210	gnl.UG.Ssc.S17515270	6	50495796	45508033-52336598	A	cis	0.74	14.58	15.22	0.7	-0.72	0.09	0.49	5.79	4.49	6	49872779	49891496	ENSSSCG00000003138	HSD17B14
210	gnl.UG.Ssc.S35172699	6	51611976	51611976-51678926	A	NA	0.7	15.37	16.05	2.93	-0.72	-0.14	0.29	5.79	4.49	NA	NA	NA	NA	AURKAIP1
210	LNG01_0103_D05	6	51636474	45508033-51678926	PD	NA	1.94	11.12	10.68	1.64	0.79	0.32	0.29	5.78	4.48	NA	NA	NA	NA	SIGLEC5
211	gnl.UG.Ssc.S35167698	6	51692785	51692785-52127558	A	NA	0.36	12.48	13.34	4.34	0.72	0.1	0.2	5.79	4.49	NA	NA	NA	NA	TPRG1L
211	gnl.UG.Ssc.S38481997	6	51843873	50478565-51843873	A	NA	2.54	34.3	33.6	2.05	-1.05	0.17	0.48	5.79	4.49	NA	NA	NA	NA	NA
211	OVRM1_0081_D05	6	53001243	42414764-60687583	PD	NA	4.62	14.14	11.21	4.09	-0.55	0.35	0.46	5.79	4.49	NA	NA	NA	NA	NOC2L
211	gnl.UG.Ssc.S34518187	6	53368946	53368946-56879701	A	NA	0.38	13.91	14.79	0.85	0.72	0.07	0.4	5.79	4.49	NA	NA	NA	NA	SMIM1
211	gnl.UG.Ssc.S18386757	6	53643275	53643275-55809074	A	NA	0.13	18.69	19.75	2.29	0.77	0.03	0.37	5.79	4.49	NA	NA	NA	NA	NA
211	gnl.UG.Ssc.S17513710	6	53833374	53833374-53833374	A	NA	0.43	30.66	31.71	8.88	-1.08	0.1	0.5	5.77	4.47	NA	NA	NA	NA	NA
211	gnl.UG.Ssc.S17525466	6	53833374	53833374-53833374	A	NA	0.05	24.1	25.25	0.18	0.67	0.01	0.5	5.79	4.49	NA	NA	NA	NA	SHMT1
211	gnl.UG.Ssc.S23249675	6	53833374	53833374-53833374	A	NA	0.57	21.79	22.65	0.07	0.67	0.09	0.5	5.79	4.49	NA	NA	NA	NA	SLC5A10
211	gnl.UG.Ssc.S35170503	6	53833374	53833374-53833374	A	trans	0.21	32.26	33.44	3.51	0.87	-0.04	0.5	5.78	4.48	GL893887.1	5398	19203	ENSSSCG00000028712	ATPAF2
211	LVRM1_0073_E05	6	53833374	53833374-53833374	PD	NA	8.42	63.93	57.75	6.22	-1	0.34	0.5	5.79	4.49	NA	NA	NA	NA	SHMT1
211	gnl.UG.Ssc.S20116190	6	55763196	42895779-55763196	PD	NA	1.12	10.15	10.41	0.65	0.67	0.17	0.32	5.79	4.49	NA	NA	NA	NA	CYP2B6
211	gnl.UG.Ssc.S35166108	6	56788756	41809035-60127936	A	NA	0.25	13.48	14.42	3.99	0.8	0.07	0.31	5.79	4.49	NA	NA	NA	NA	NA
211	gnl.UG.Ssc.S19542569	6	58094994	41809035-58614352	A	NA	2.15	45.34	45.07	1.18	1.43	0.18	0.31	5.79	4.49	NA	NA	NA	NA	PUSL1
211	gnl.UG.Ssc.S17525713	6	59483283	37944422-60202111	A	trans	0.41	10.06	10.85	0.05	-0.7	-0.11	0.31	5.75	4.44	6	44413878	44419451	ENSSSCG00000021917	PLD3
211	gnl.UG.Ssc.S39968794	6	59780811	53668870-60051563	A	NA	0.31	23.11	24.15	11.9	-1.03	0.09	0.19	5.78	4.48	NA	NA	NA	NA	NA
212	SPL01_0063_A05	6	60594103	60594103-60594103	PD	NA	3.39	39.3	37.84	9.63	1.43	0.41	0.29	5.78	4.48	NA	NA	NA	NA	NA
212	gnl.UG.Ssc.S50165776	6	60680828	39960478-60687583	A	NA	0	14.48	15.51	1	0.69	0	0.37	5.79	4.49	NA	NA	NA	NA	NA
213	gnl.UG.Ssc.S35167150	6	61116514	61116514-61116514	PD	cis	1.99	17.61	17.24	13	-0.61	0.31	0.22	5.79	4.49	6	62365657	62378600	ENSSSCG00000003384	DNAJC11
213	gnl.UG.Ssc.S35167869	6	61116514	61116514-61116514	CD	NA	4.83	15.58	12.49	12.51	-0.57	0.61	0.22	5.75	4.45	NA	NA	NA	NA	DHDH
214	PTG01_0025_A10	6	61300804	61300804-61310309	PD	trans	2.05	14.93	14.45	4.52	-0.55	0.21	0.44	5.79	4.49	6	65773242	65789128	ENSSSCG00000003428	MTHFR
214	OVR01_0056_C12	6	61508893	41583184-61508893	A	trans	0.26	16.9	17.89	0.47	0.55	-0.04	0.5	5.79	4.49	6	40913605	40920797	ENSSSCG00000030149	CAPNS1
214	gnl.UG.Ssc.S6008244	6	62384457	50478565-67449542	A	NA	0.11	11.35	12.31	0.09	-0.59	0.02	0.5	5.79	4.49	NA	NA	NA	NA	NA
214	gnl.UG.Ssc.S35164505	6	63146455	63146455-63146455	A	trans	0.34	22.47	23.48	0.89	-0.9	-0.06	0.39	5.79	4.49	GL896192.1	22131	29229	ENSSSCG00000028008	VAMP1
215	AMP01_0101_D02	6	66228290	66228290-66228290	A	trans	0.72	14	14.64	2.06	-0.67	-0.13	0.29	5.79	4.49	5	64579163	64590512	ENSSSCG00000000647	OLR1
215	gnl.UG.Ssc.S17513940	6	66228290	66228290-66228290	A	NA	0.29	20.3	21.32	3.33	0.79	0.06	0.29	5.79	4.49	NA	NA	NA	NA	EMG1
215	gnl.UG.Ssc.S23698189	6	66228290	66228290-66228290	A	NA	0.04	10.83	11.8	1.64	-0.64	-0.01	0.29	5.77	4.47	NA	NA	NA	NA	NA
215	gnl.UG.Ssc.S35169317	6	66228290	66228290-66228290	A	NA	0.06	11.24	12.21	3.32	-0.55	0.02	0.29	5.79	4.49	NA	NA	NA	NA	RBP5
215	LVR01_0040_H05	6	66228290	66228290-66228290	A	NA	0.08	11.89	12.87	3.72	-0.55	0.02	0.29	5.79	4.49	NA	NA	NA	NA	METTL7B
216	gnl.UG.Ssc.S17512186	6	68341975	68341975-68343786	PD	trans	2.48	15.32	14.46	8.58	-0.56	0.27	0.34	5.79	4.49	6	65191722	65317849	ENSSSCG00000003413	MTOR
216	gnl.UG.Ssc.S20116494	6	68968672	67166532-71271642	A	NA	0.15	11.07	12.01	0.19	0.6	0.03	0.48	5.79	4.49	NA	NA	NA	NA	RSC1A1
216	gnl.UG.Ssc.S35171236	6	71042150	71042150-71042150	PD	NA	1.17	13.12	13.39	10.74	0.56	-0.28	0.45	5.77	4.47	NA	NA	NA	NA	CELF2
217	gnl.UG.Ssc.S26733493	6	71550909	71550909-71995060	PD	NA	4.35	19.91	17.36	6.24	-0.83	0.38	0.31	5.76	4.46	NA	NA	NA	NA	NA
217	gnl.UG.Ssc.S35165503	6	71594133	71556972-71942695	A	cis	0.33	13.2	14.09	0.2	0.63	0.06	0.43	5.79	4.49	6	71823957	71840701	ENSSSCG00000003492	PQLC2
217	gnl.UG.Ssc.S18378635	6	71877309	71877309-71960401	PD	trans	5.09	29.52	26.35	22.19	-0.73	0.51	0.23	5.79	4.49	6	64634414	64644536	ENSSSCG00000003403	APITD1
217	PTG01_0027_B10	6	71914783	71914783-73672635	CD	cis	3.72	15.73	13.71	14.09	-0.45	0.51	0.22	5.79	4.49	6	72940825	72951919	ENSSSCG00000028045	MUL1
217	SPL01_0023_H04	6	71914783	71914783-104981251	PD	NA	2.02	13.72	13.25	10.8	-0.56	0.36	0.22	5.79	4.49	NA	NA	NA	NA	AK2
217	gnl.UG.Ssc.S35165099	6	72057699	65612144-72057699	PD	NA	2.05	14.8	14.32	5.08	-0.63	0.23	0.37	5.79	4.49	NA	NA	NA	NA	NMNAT1
218	gnl.UG.Ssc.S35166700	6	72452853	72452853-72452853	PD	trans	3.09	12.92	11.45	7.18	0.5	-0.3	0.39	5.79	4.49	GL896379.1	22821	41327	ENSSSCG00000028124	SNRPB
218	gnl.UG.Ssc.S40158028	6	72452853	72452853-72452853	PD	NA	1.27	12.2	12.36	0.23	0.72	0.17	0.39	5.79	4.49	NA	NA	NA	NA	HAUS3
219	gnl.UG.Ssc.S6080640	6	74195045	74195045-75256228	A	NA	2.39	32.8	32.23	0.36	1.29	0.22	0.48	5.78	4.48	NA	NA	NA	NA	ALPL
219	gnl.UG.Ssc.S50179003	6	74268848	67166532-74312696	PD	NA	1.67	13.14	12.98	4.38	-0.62	0.23	0.39	5.78	4.48	NA	NA	NA	NA	NA
220	gnl.UG.Ssc.S20944627	6	74446286	74446286-77157769	PD	NA	3.18	33.55	32.23	18.18	-0.95	0.36	0.21	5.79	4.49	NA	NA	NA	NA	SRRM1
220	gnl.UG.Ssc.S23689658	6	74620470	70781616-75754515	A	trans	0.51	12.28	13.05	0.64	-0.75	0.09	0.41	5.77	4.47	5	12424664	12455111	ENSSSCG00000000160	PRDM4
220	gnl.UG.Ssc.S35170956	6	75417134	75417134-75417134	A	cis	0.51	19.39	20.26	3.15	0.71	-0.09	0.39	5.79	4.49	6	75396361	75415548	ENSSSCG00000026025	HMGCL
220	LVRM1_0168_B01	6	76470683	74039058-89936198	PD	NA	0.97	10.42	10.8	8.87	-0.44	0.23	0.25	5.79	4.49	NA	NA	NA	NA	AK2
220	gnl.UG.Ssc.S40342578	6	76934500	76934500-76934500	PD	NA	2.83	15.11	13.92	8.18	0.5	-0.31	0.35	5.79	4.49	NA	NA	NA	NA	C1orf63
220	gnl.UG.Ssc.S35167090	6	79924228	71550909-88384679	A	cis	0.65	18.2	18.96	3.42	-0.75	0.1	0.35	5.79	4.49	6	78135541	78144454	ENSSSCG00000003572	SYTL1
220	gnl.UG.Ssc.S26734006	6	81069855	80624462-82014983	PD	NA	1.18	12.15	12.39	0.27	0.59	0.16	0.42	5.79	4.49	NA	NA	NA	NA	NA
220	gnl.UG.Ssc.S35168474	6	82280286	77157769-82280286	PD	trans	2.66	33.07	32.25	19.83	0.86	-0.33	0.23	5.79	4.49	6	78460522	78502023	ENSSSCG00000024927	STX12
220	gnl.UG.Ssc.S35171011	6	82280286	82280286-82280286	PD	cis	1.21	12.15	12.37	2.95	0.78	0.23	0.23	5.79	4.49	6	81673688	81680174	ENSSSCG00000023585	SERINC2
220	gnl.UG.Ssc.S35167624	6	82315974	68530065-82315974	A	trans	0.19	15.1	16.1	6.89	0.68	-0.06	0.23	5.79	4.49	6	77047031	77082452	ENSSSCG00000024172	PAFAH2
220	gnl.UG.Ssc.S40273708	6	82315974	76470683-86536334	PD	NA	2.96	15.05	13.75	10.78	-0.51	0.4	0.23	5.78	4.48	NA	NA	NA	NA	NA
220	OVR01_0013_A12	6	83405879	74620470-84341321	A	NA	0.3	11.03	11.9	0.83	-0.57	0.06	0.42	5.78	4.48	NA	NA	NA	NA	CCDC28B
221	OVRM1_0056_D01	6	94183883	94183883-112867708	A	cis	0.48	11.97	12.75	1.76	0.57	-0.08	0.44	5.79	4.49	6	94749953	94835636	ENSSSCG00000003687	EPB41L1
221	OVR01_0046_B06	6	96094515	96094515-96094515	A	NA	0.27	42.6	43.8	0.01	1.23	0.03	0.48	5.79	4.49	NA	NA	NA	NA	MYL12B
221	gnl.UG.Ssc.S40591445	6	96133595	96094515-100681870	PD	cis	4.07	33.81	31.67	2.05	1.12	0.23	0.48	5.79	4.49	6	96440979	96441450	ENSSSCG00000003692	MYL12A
221	gnl.UG.Ssc.S35167513	6	96365981	96365981-96365981	A	cis	0.13	16.55	17.59	1.26	-0.73	-0.03	0.34	5.79	4.49	6	96440639	96451541	ENSSSCG00000003692	MYL12B
222	OVR01_0071_D10	6	99912189	99912189-108591021	A	NA	0.2	20.4	21.46	0.67	0.86	-0.04	0.47	5.79	4.49	NA	NA	NA	NA	NA
222	gnl.UG.Ssc.S35165235	6	100908848	100908848-100908848	PD	trans	4.78	21.69	18.74	12.33	-0.77	0.45	0.26	5.76	4.46	6	96252981	96260578	ENSSSCG00000024174	TGIF1
223	gnl.UG.Ssc.S35166611	6	101205770	101205770-108129231	PD	NA	1.15	13.23	13.52	4.8	0.93	0.27	0.2	5.79	4.49	NA	NA	NA	NA	SLC4A10
223	MLTL1_0079_D07	6	103744082	101589685-104928616	A	trans	0.29	11.68	12.57	4.23	-0.54	0.06	0.32	5.79	4.49	GL896245.1	16708	45436	ENSSSCG00000027169	ENOSF1
223	gnl.UG.Ssc.S40422573	6	104592269	96094515-125338388	PD	trans	2.7	10.09	8.91	2.63	0.51	-0.27	0.49	5.79	4.49	6	99075907	99200352	ENSSSCG00000003699	NA
223	gnl.UG.Ssc.S35174239	6	107683919	104547144-107683919	A	NA	0.61	27.56	28.45	2.04	-0.97	0.08	0.42	5.79	4.49	NA	NA	NA	NA	DSC2
223	gnl.UG.Ssc.S23765472	6	107923557	104447489-121606399	A	trans	0.15	12.11	13.08	2.76	-0.92	0.05	0.48	5.76	4.46	6	119212826	119273364	ENSSSCG00000003755	NA
223	gnl.UG.Ssc.S40115856	6	112385654	112385654-112385654	PD	trans	1.35	19.55	19.76	1.57	-0.79	-0.19	0.3	5.79	4.49	12	19442755	19444987	ENSSSCG00000025414	PYY
223	gnl.UG.Ssc.S46881117	6	114140032	107747013-122218473	A	trans	0.11	10.05	10.99	1.06	-0.54	0.02	0.39	5.79	4.49	1	310088015	310099565	ENSSSCG00000005776	NA
223	gnl.UG.Ssc.S18353806	6	118954409	104814538-132543418	A	trans	0.5	11.38	12.13	3.07	-0.57	0.09	0.35	5.79	4.49	6	125864325	125945373	ENSSSCG00000003772	ZZZ3
223	MLN01_0042_F01	6	119255061	117341966-122218473	A	trans	0.74	13.92	14.55	2.14	-0.71	0.1	0.4	5.79	4.49	1	310163333	310221475	ENSSSCG00000023171	PQLC1
223	gnl.UG.Ssc.S35171226	6	120345641	119109370-122736765	A	trans	2.13	30.82	30.46	1.75	-1.09	0.16	0.48	5.79	4.49	1	310124469	310140583	ENSSSCG00000005777	TXNL4A
223	gnl.UG.Ssc.S18264658	6	121827081	121827081-121827081	A	NA	0.18	14.13	15.12	0.85	-1	-0.05	0.34	5.76	4.46	NA	NA	NA	NA	NA
223	gnl.UG.Ssc.S39984714	6	121827081	121827081-121827081	PD	NA	3.4	12.15	10.36	0.59	0.81	0.29	0.34	5.79	4.49	NA	NA	NA	NA	NA
224	gnl.UG.Ssc.S35167853	6	129154732	129154732-129154732	A	cis	0.64	21.6	22.4	11.6	-0.85	0.14	0.22	5.79	4.49	6	127513773	127548453	ENSSSCG00000003776	ACADM
224	gnl.UG.Ssc.S6063403	6	129154732	129154732-129154732	A	cis	0.22	16.15	17.15	8.17	-0.79	0.06	0.22	5.79	4.49	6	127513773	127548453	ENSSSCG00000003776	NA
225	gnl.UG.Ssc.S40203795	6	129359144	129359144-130466117	A	NA	0.04	35.22	36.46	3.95	1.07	0.01	0.34	5.79	4.49	NA	NA	NA	NA	NA
225	gnl.UG.Ssc.S33333598	6	130466117	125638727-130466117	A	trans	0.21	16.98	18	3.09	-0.76	0.04	0.34	5.79	4.49	6	128286279	128301919	ENSSSCG00000003779	TYW3
226	gnl.UG.Ssc.S17501352	6	136973587	136973587-138525779	PD	NA	0.75	12.61	13.21	6.15	-0.56	0.14	0.3	5.79	4.49	NA	NA	NA	NA	AK3
226	BKFL1_0059_A12	6	137219509	136905695-137822853	A	cis	0.06	25.1	26.26	1.74	0.79	0.01	0.38	5.79	4.49	6	137377946	137434247	ENSSSCG00000003815	ALG6
226	gnl.UG.Ssc.S35164848	6	137614146	137614146-137750403	A	cis	0.04	37.46	38.71	0.04	-0.95	-0.01	0.49	5.79	4.49	6	137171271	137233581	ENSSSCG00000003812	PGM1
226	gnl.UG.Ssc.S40482887	6	137614146	137614146-140469852	PD	NA	3.29	17.96	16.38	1.04	0.79	0.31	0.49	5.78	4.48	NA	NA	NA	NA	TM2D1
226	gnl.UG.Ssc.S35174125	6	137775516	137775516-137775516	A	cis	1.82	50.06	50.12	4.38	-1.07	0.15	0.39	5.79	4.48	6	137803101	137886719	ENSSSCG00000003816	ATG4C
227	THY01_0014_H01	6	138786769	138786769-138786769	PD	NA	5.16	25.15	21.87	1.37	0.77	0.37	0.4	5.79	4.48	NA	NA	NA	NA	CYP2J2
227	gnl.UG.Ssc.S17514573	6	138921625	138334401-138921625	A	cis	0.83	29.93	30.67	0.49	0.89	0.1	0.48	5.79	4.49	6	138764544	138851088	ENSSSCG00000023243	NFIA
227	gnl.UG.Ssc.S23212919	6	140469852	137218917-140469852	A	NA	1.24	35.52	35.98	16.3	0.96	-0.18	0.36	5.78	4.48	NA	NA	NA	NA	TM2D1
227	gnl.UG.Ssc.S35167647	6	141530340	137218917-141530340	PD	NA	1.51	11.27	11.21	3.81	0.45	-0.19	0.36	5.79	4.49	NA	NA	NA	NA	NA
227	gnl.UG.Ssc.S35166560	6	142369946	140576155-142369946	PD	cis	0.97	11.6	12.01	1.07	0.48	-0.13	0.47	5.79	4.49	6	143217660	143266610	ENSSSCG00000003835	C8A
228	gnl.UG.Ssc.S35165644	6	142492867	142492867-142492867	PD	cis	2.39	36.89	36.33	22.91	-0.9	0.31	0.2	5.79	4.49	6	143164815	143205954	ENSSSCG00000003834	C8B
228	UTR01_0039_C05	6	142725268	138786769-142725268	A	cis	0.5	12.2	12.97	0.06	0.57	0.09	0.5	5.78	4.48	6	143478850	143485480	ENSSSCG00000003836	C1orf168
229	gnl.UG.Ssc.S6666744	6	142803333	142803333-146304375	PD	trans	3.68	22.5	20.62	6.74	-0.68	-0.33	0.47	5.78	4.48	6	145323643	145450640	ENSSSCG00000029633	USP24
229	gnl.UG.Ssc.S35166344	6	142832114	142832114-143962682	A	cis	0.1	14.05	15.05	0.06	-0.56	-0.02	0.48	5.79	4.49	6	142972837	143127238	ENSSSCG00000003833	DAB1
229	PBL01_0025_F09	6	143740794	143740794-143740794	PD	trans	6.67	72.95	68.53	7.19	-1.23	0.32	0.42	5.78	4.48	X	70672959	70674544	NA	ATRX
230	gnl.UG.Ssc.S35168533	6	144273518	144273518-146440472	A	cis	0.31	16.47	17.42	3.95	-0.68	0.07	0.37	5.79	4.49	6	146104657	146147322	ENSSSCG00000028506	YIPF1
230	gnl.UG.Ssc.S22278213	6	145657057	145657057-145657057	A	NA	0.09	22.35	23.47	13.61	-0.92	0.03	0.19	5.79	4.49	NA	NA	NA	NA	NA
230	gnl.UG.Ssc.S23689591	6	145657057	145657057-145657057	A	NA	0.42	15.63	16.5	11.47	-0.69	0.13	0.19	5.79	4.49	NA	NA	NA	NA	PPAP2B
230	gnl.UG.Ssc.S35167762	6	145657057	145657057-145657057	A	cis	0.49	27.52	28.48	17.75	-0.93	0.13	0.19	5.79	4.49	6	146951361	146966597	ENSSSCG00000003854	ECHDC2
230	gnl.UG.Ssc.S35172490	6	145657057	145657057-148434913	PD	NA	0.71	24.22	25	16.27	-0.85	0.17	0.19	5.79	4.49	NA	NA	NA	NA	SCP2
230	gnl.UG.Ssc.S40330125	6	145657057	145657057-145657057	CD	NA	1.77	13.46	13.22	12.47	-0.43	0.37	0.19	5.79	4.49	NA	NA	NA	NA	NA
231	gnl.UG.Ssc.S40467579	6	145897748	145897748-157713064	A	NA	0.2	10.46	11.37	0.88	0.47	0.04	0.39	5.79	4.49	NA	NA	NA	NA	IPP
231	gnl.UG.Ssc.S40499633	6	146808544	146808544-146808544	A	NA	3.08	54.37	53.29	2.05	-1.13	0.16	0.49	5.79	4.49	NA	NA	NA	NA	NA
231	SPL01_0017_F12	6	146808544	146808544-146906493	PD	cis	8.03	48.79	42.91	2.07	1.17	0.36	0.49	5.79	4.48	6	146702081	146774794	ENSSSCG00000003851	CPT2
232	gnl.UG.Ssc.S31123896	6	147237891	147237891-147237891	A	trans	0.24	10.37	11.26	3.31	-0.5	0.05	0.3	5.79	4.49	2	20459951	20659074	ENSSSCG00000013284	TTC17
232	gnl.UG.Ssc.S40519292	6	147237891	147237891-147237891	PD	trans	2.29	15.58	14.9	8.1	-0.55	0.27	0.3	5.78	4.48	2	20061566	20211950	ENSSSCG00000021739	NA
232	gnl.UG.Ssc.S35173129	6	150808345	142989178-150808345	A	trans	0.17	10.92	11.85	0.21	0.51	-0.04	0.49	5.79	4.49	6	145909244	145933295	ENSSSCG00000022494	TMEM59
233	gnl.UG.Ssc.S35170261	6	151756575	151756575-151756575	PD	trans	2.37	31.83	31.27	1.8	-1.02	0.25	0.39	5.77	4.47	4	138557106	138564275	ENSSSCG00000029402	SERGEF
233	gnl.UG.Ssc.S35167157	6	152208520	151442004-152208520	PD	NA	1.99	19.22	18.86	2.63	0.94	0.27	0.25	5.79	4.49	NA	NA	NA	NA	CYP4A11
233	gnl.UG.Ssc.S39975298	6	152208520	145551452-152208520	A	NA	0.16	13.2	14.18	5.47	0.69	0.05	0.25	5.79	4.49	NA	NA	NA	NA	TESK2
234	gnl.UG.Ssc.S20116793	6	152367055	152367055-152976959	A	cis	0.88	25.71	26.37	0.49	0.8	0.11	0.49	5.79	4.49	6	152539022	152558096	ENSSSCG00000003901	FAAH
234	gnl.UG.Ssc.S35165768	6	152367055	152367055-152367055	A	NA	2.62	42.46	41.74	0.4	-1.1	0.21	0.49	5.79	4.49	NA	NA	NA	NA	MKNK1
235	gnl.UG.Ssc.S21579411	6	152800981	152704453-153471364	PD	trans	1.69	19.44	19.36	4.56	-0.58	0.19	0.41	5.79	4.49	GL895352.1	15711	29819	ENSSSCG00000029573	NA
235	gnl.UG.Ssc.S26396588	6	152823913	150583437-152823913	PD	NA	4.71	10.83	7.73	0.06	-0.91	0.61	0.47	5.75	4.45	NA	NA	NA	NA	GNB2L1
236	gnl.UG.Ssc.S35171976	6	154681155	154462717-157734339	A	trans	0.24	14.24	15.2	0.03	0.58	0.05	0.49	5.78	4.48	GL895912.1	1927	5522	ENSSSCG00000029067	CCDC24
236	UTR01_0103_B01	6	154681155	154145106-155970768	A	NA	0.09	19.55	20.64	0.23	-0.68	0.02	0.49	5.79	4.49	NA	NA	NA	NA	SZT2
236	gnl.UG.Ssc.S35170857	6	155209712	154681155-156179469	PD	NA	1.92	24.94	24.72	0.54	0.8	0.2	0.49	5.78	4.48	NA	NA	NA	NA	PTPRF
236	gnl.UG.Ssc.S17500613	6	155340996	155340996-157713064	A	cis	0.07	21.34	22.46	0.84	0.74	0.02	0.48	5.79	4.49	6	156392234	156398069	ENSSSCG00000003966	NA
236	gnl.UG.Ssc.S35165427	6	155340996	155340996-156282160	PD	NA	1.05	14	14.39	1.55	-0.53	0.13	0.48	5.79	4.49	NA	NA	NA	NA	HYI
236	OVRM1_0054_F03	6	155340996	155209712-156632943	PD	NA	1.24	21.91	22.25	1.66	-0.67	0.15	0.48	5.79	4.49	NA	NA	NA	NA	PTPRF
236	gnl.UG.Ssc.S18289740	6	155985335	155209712-157734339	PD	NA	2.51	14.89	14	7.25	0.53	-0.31	0.49	5.78	4.47	NA	NA	NA	NA	NA
236	gnl.UG.Ssc.S35173044	6	156285129	155340996-156285129	A	NA	0.36	16.15	17.08	4.58	0.68	0.08	0.32	5.79	4.49	NA	NA	NA	NA	NA
237	gnl.UG.Ssc.S39994671	6	156388788	156388788-156388788	PD	NA	1.05	10.39	10.71	3.29	0.75	0.24	0.36	5.77	4.47	NA	NA	NA	NA	NA
237	OVR01_0053_C09	6	156388788	156388788-156388788	PD	cis	3.73	31.09	29.24	11.98	-0.72	0.3	0.36	5.79	4.49	6	156246761	156329909	ENSSSCG00000003965	CCDC30
238	PTG01_0008_F11	6	156397022	156397022-156397022	PD	cis	1.36	13.33	13.44	6.61	-0.5	0.19	0.32	5.79	4.49	6	156177269	156183027	ENSSSCG00000027374	C1orf50
238	gnl.UG.Ssc.S35165658	6	156572072	156370237-156572072	A	cis	0.15	12.1	13.06	8.83	0.67	-0.06	0.17	5.79	4.49	6	155396079	155399575	ENSSSCG00000003951	C1orf210
238	gnl.UG.Ssc.S35172993	6	157059815	155982054-157059815	PD	trans	1	11.42	11.79	2.53	0.47	-0.15	0.42	5.78	4.48	GL896278.1	4623	8085	ENSSSCG00000023266	FOXJ3
238	gnl.UG.Ssc.S21554092	6	157126627	151526420-157734339	A	cis	0.02	11.01	11.99	0.28	-0.59	0.01	0.46	5.75	4.45	6	157208711	157237058	ENSSSCG00000003971	NA
238	gnl.UG.Ssc.S29991166	6	157320634	154462717-157734339	PD	NA	0.74	14.32	14.96	1.44	-0.59	0.12	0.42	5.78	4.48	NA	NA	NA	NA	NA
239	gnl.UG.Ssc.S35168527	7	48748	48748-48748	A	cis	0.5	49.08	50.19	5.79	1.01	0.07	0.37	5.79	4.49	7	1947211	1974100	ENSSSCG00000001008	BPHL
239	gnl.UG.Ssc.S46879127	7	48748	48748-727044	PD	trans	0.96	18.36	18.88	1.64	-0.68	-0.14	0.37	5.79	4.49	7	3094490	3108404	ENSSSCG00000000998	RPP40
239	gnl.UG.Ssc.S46879116	7	69146	69146-692347	A	NA	1.45	80.78	81.29	0.14	1.21	0.11	0.5	5.79	4.49	NA	NA	NA	NA	SERPINB1
239	LNG01_0048_A04	7	69146	69146-1127100	A	cis	0.56	30.29	31.24	0.07	0.76	0.08	0.5	5.79	4.49	7	48090	164581	ENSSSCG00000000985	EXOC2
239	gnl.UG.Ssc.S46879112	7	1127100	69146-1127100	PD	trans	1.7	21.45	21.39	0.17	0.8	0.22	0.48	5.78	4.48	7	3798438	3807156	ENSSSCG00000026199	NRN1
239	PTG01_0064_H03	7	1127100	1127100-1127100	A	NA	0.5	26.96	27.91	0.56	-0.71	0.08	0.48	5.79	4.49	NA	NA	NA	NA	DUSP22
240	gnl.UG.Ssc.S46879126	7	2431990	2431990-2431990	A	cis	0.17	18.19	19.23	1.08	-0.63	-0.04	0.4	5.79	4.49	7	2294630	2311843	ENSSSCG00000025582	PXDC1
240	gnl.UG.Ssc.S40208580	7	2622229	743840-4064048	A	NA	0.27	23.52	24.59	2.2	-0.95	-0.06	0.37	5.77	4.47	NA	NA	NA	NA	NA
241	SMG01_0018_H09	7	4518119	4518119-5020698	PD	NA	1.33	26.08	26.38	0.11	0.76	0.16	0.47	5.79	4.49	NA	NA	NA	NA	CAGE1
241	gnl.UG.Ssc.S16514398	7	4855447	4855447-4855447	PD	NA	8.85	49.46	42.79	10.15	-0.9	0.4	0.4	5.78	4.48	NA	NA	NA	NA	NA
242	gnl.UG.Ssc.S17513479	7	7187201	7187201-7187201	PD	NA	1.74	13.26	13.04	3.58	-0.77	0.22	0.33	5.78	4.48	NA	NA	NA	NA	CYP2C18
242	gnl.UG.Ssc.S35165614	7	7187201	7187201-7187201	PD	NA	5.38	18.95	15.37	0.95	0.93	0.36	0.33	5.79	4.49	NA	NA	NA	NA	NA
242	gnl.UG.Ssc.S46877251	7	7187201	7187201-7187201	PD	trans	2.09	10.79	10.2	5.56	-0.53	0.24	0.33	5.79	4.49	14	118887670	118980917	ENSSSCG00000010531	R3HCC1L
242	gnl.UG.Ssc.S46877284	7	7187201	7187201-7187201	A	NA	1.17	24.06	24.48	3.9	-1.03	0.14	0.33	5.78	4.48	NA	NA	NA	NA	CYP2C9
242	LVRM1_0138_B11	7	7187201	7187201-7187201	PD	NA	3.37	18.26	16.61	0.37	0.9	0.24	0.33	5.79	4.49	NA	NA	NA	NA	NA
242	LVRM1_0161_D10	7	7187201	7187201-7187201	PD	NA	7.8	23.77	17.9	2.04	0.95	0.37	0.33	5.79	4.49	NA	NA	NA	NA	NA
242	OVRM1_0135_H03	7	7187201	7187201-7187201	A	NA	0.88	18.52	19.11	3.79	-0.83	0.1	0.33	5.79	4.49	NA	NA	NA	NA	CYP2C9
243	gnl.UG.Ssc.S35169785	7	11090529	10638238-12781950	A	NA	0.56	21.87	22.73	7.78	0.91	0.13	0.28	5.79	4.49	NA	NA	NA	NA	NOL7
243	gnl.UG.Ssc.S46879077	7	11136187	11136187-11136187	PD	cis	1.16	12.76	13.03	9.72	-0.49	0.23	0.25	5.79	4.49	7	10634535	10817827	ENSSSCG00000021576	CD83
244	gnl.UG.Ssc.S38675439	7	12812114	11385969-13235493	A	cis	0.55	19.23	20.07	0.8	0.65	0.09	0.35	5.79	4.49	7	12191535	12309282	ENSSSCG00000001062	DTNBP1
244	gnl.UG.Ssc.S35165716	7	12871039	12306184-12871039	PD	cis	2.32	29.33	28.78	2.7	1.04	0.27	0.26	5.79	4.49	7	12850723	12893472	ENSSSCG00000001064	GMPR
245	gnl.UG.Ssc.S18552519	7	14288108	14160389-14865369	A	NA	0.85	20.88	21.52	0.99	-0.72	0.11	0.49	5.79	4.49	NA	NA	NA	NA	FAM8A1
245	gnl.UG.Ssc.S35167567	7	14609457	14580250-14609457	PD	NA	0.87	18.49	19.08	5.72	0.9	0.18	0.21	5.79	4.49	NA	NA	NA	NA	TPMT
246	DCI01_0058_D07	7	18925902	18925902-20097822	A	NA	0.37	20.68	21.65	8.33	-0.76	0.08	0.26	5.79	4.49	NA	NA	NA	NA	ACOT13
246	gnl.UG.Ssc.S35164706	7	20216211	19645932-20886599	PD	cis	0.79	10.29	10.81	0.02	0.53	0.12	0.45	5.79	4.49	7	20739307	20748725	ENSSSCG00000001095	GMNN
246	gnl.UG.Ssc.S18545835	7	20334538	20334538-20377857	A	NA	1.12	32.27	32.8	0.36	1.02	0.11	0.5	5.79	4.49	NA	NA	NA	NA	NA
246	gnl.UG.Ssc.S40558886	7	20334538	20334538-20377857	PD	cis	4.77	37.31	34.52	2.5	0.99	0.22	0.5	5.79	4.49	7	20529090	20529582	NA	ALDH5A1
246	gnl.UG.Ssc.S6091050	7	20684539	18984509-24296167	PD	NA	1.34	11	11.08	3.55	-0.64	0.22	0.28	5.77	4.47	NA	NA	NA	NA	NA
246	gnl.UG.Ssc.S46878254	7	20985785	20334538-20985785	A	cis	0.04	34.28	35.51	0.22	1.05	0.01	0.5	5.79	4.49	7	20501783	20525997	ENSSSCG00000001090	ALDH5A1
247	gnl.UG.Ssc.S26721068	7	22080056	21629050-22240376	A	NA	0.31	13.09	13.99	0.07	-0.7	0.06	0.5	5.78	4.48	NA	NA	NA	NA	NA
247	TES01_0025_G03	7	22080056	19645932-27592635	PD	trans	1.47	10.1	10.05	1.86	-0.44	0.18	0.5	5.79	4.49	9	4690119	4690170	NA	TRIM38
247	gnl.UG.Ssc.S31123631	7	22100316	22100316-22163943	A	NA	0.26	18.3	19.3	0.47	0.72	0.05	0.43	5.79	4.49	NA	NA	NA	NA	HIST1H2BK
247	gnl.UG.Ssc.S35722541	7	22947295	21132245-24017747	A	NA	0.14	12.72	13.7	7.56	0.78	-0.05	0.22	5.78	4.48	NA	NA	NA	NA	CTDSPL2
247	gnl.UG.Ssc.S40204644	7	22947295	22947295-24017747	A	NA	0.12	10.67	11.61	3.23	-0.69	-0.04	0.22	5.79	4.49	NA	NA	NA	NA	SLC17A3
247	gnl.UG.Ssc.S6091051	7	23254681	16354696-24296167	A	NA	0.44	14.68	15.54	1.95	-0.83	0.09	0.28	5.77	4.47	NA	NA	NA	NA	NA
248	gnl.UG.Ssc.S46878130	7	24848207	24848207-31157864	PD	cis	1.92	11.12	10.69	0.44	0.59	0.23	0.37	5.79	4.49	7	24947155	24992504	NA	RNF39
248	gnl.UG.Ssc.S43509695	7	25105017	25105017-27999311	A	trans	0.15	39.73	40.98	15.66	1.47	0.04	0.17	5.79	4.49	7	28036330	28038820	ENSSSCG00000001436	RNF5
248	gnl.UG.Ssc.S35166913	7	25171813	25171813-38888744	PD	NA	2.37	11.81	10.98	3.31	-0.61	0.31	0.36	5.76	4.46	NA	NA	NA	NA	HIST1H2BK
248	SPL01_0033_A07	7	25171813	25171813-30592663	A	NA	0.66	22.96	23.77	2.76	-0.84	0.09	0.36	5.79	4.49	NA	NA	NA	NA	NA
248	gnl.UG.Ssc.S17512049	7	27373527	21663626-37395581	PD	cis	1.07	10.32	10.62	3.44	-0.51	0.16	0.38	5.79	4.49	7	26678637	26679031	NA	HLA-J
248	gnl.UG.Ssc.S43509673	7	27449162	24848207-31157864	A	cis	0.04	15.87	16.92	1.71	-0.71	-0.01	0.33	5.79	4.49	7	28043512	28047552	ENSSSCG00000001438	PBX1
248	ITT01_0015_D05	7	27449162	24848207-31157864	A	cis	0.28	17.76	18.75	3.76	0.87	-0.06	0.33	5.79	4.49	7	26678624	26684662	ENSSSCG00000001341	HLA-J
248	LVRM1_0162_E11	7	27449162	24848207-27449162	PD	NA	3.02	20.82	19.54	5.51	-0.86	0.25	0.33	5.79	4.49	NA	NA	NA	NA	NA
248	gnl.UG.Ssc.S40128052	7	27550218	19133374-31045816	PD	NA	2.09	10.85	10.26	1.09	0.6	0.24	0.5	5.78	4.48	NA	NA	NA	NA	NA
248	LNG01_0082_E01	7	28014685	26822610-28038768	A	NA	0.02	14.33	15.36	1.82	0.64	-0.01	0.38	5.79	4.49	NA	NA	NA	NA	NA
249	gnl.UG.Ssc.S35169432	7	29076874	29076874-29237824	PD	cis	1.42	13.32	13.38	1.49	0.59	0.17	0.49	5.79	4.49	7	29112881	29141294	NA	HLA-DRB1
249	gnl.UG.Ssc.S35171245	7	29156005	29156005-29156005	A	cis	0.17	33.28	34.47	14.77	1.29	0.05	0.19	5.79	4.49	7	29036552	29042147	ENSSSCG00000001453	HLA-DRA
249	gnl.UG.Ssc.S27604955	7	29249526	25105017-30470118	PD	NA	0.64	16	16.74	10.77	-0.81	0.18	0.2	5.78	4.48	NA	NA	NA	NA	NA
249	gnl.UG.Ssc.S46878012	7	30327269	27449162-37109781	A	NA	0.21	14.57	15.55	2.7	0.7	0.05	0.33	5.79	4.49	NA	NA	NA	NA	TAP2
249	gnl.UG.Ssc.S35171524	7	30454635	30454635-30454635	PD	trans	2.3	11.84	11.08	2.56	0.96	0.42	0.19	5.79	4.49	7	26835555	26842610	ENSSSCG00000029425	MRPS18B
249	gnl.UG.Ssc.S35169693	7	30536426	27389510-30719424	A	trans	0.16	11.73	12.68	7.11	0.68	-0.06	0.25	5.78	4.48	7	26783027	26789695	ENSSSCG00000021714	PRR3
249	gnl.UG.Ssc.S35171270	7	30698557	30698557-33708577	A	NA	1.01	20.77	21.28	1.25	-0.75	0.14	0.5	5.79	4.49	NA	NA	NA	NA	NA
249	gnl.UG.Ssc.S35172710	7	31045816	27497439-32016844	PD	NA	2.25	16.05	15.42	2.37	-0.76	0.21	0.5	5.79	4.49	NA	NA	NA	NA	TINAG
249	gnl.UG.Ssc.S39866397	7	31157864	27449162-34273092	PD	trans	3.09	22.47	21.15	4.06	-1.01	0.29	0.33	5.77	4.47	7	24653003	24653332	NA	TRIML1
249	gnl.UG.Ssc.S26723801	7	31179740	31179740-31179740	A	trans	0.82	30.37	31.12	0.95	0.97	0.1	0.37	5.79	4.49	1	241453676	241630720	ENSSSCG00000005203	IL33
249	gnl.UG.Ssc.S35170120	7	32880318	29040724-37354942	A	cis	0.14	10.7	11.64	6.59	-0.74	-0.06	0.18	5.79	4.49	7	34373453	34375042	ENSSSCG00000001512	CUTA
249	gnl.UG.Ssc.S35164775	7	34142380	34142380-34189024	A	trans	2.19	37.14	36.77	4.18	-0.98	0.19	0.39	5.79	4.49	5	69384503	69385722	NA	TSPAN9
249	gnl.UG.Ssc.S40173012	7	34273092	27449162-37507074	A	trans	0.39	13.78	14.65	2.24	-0.8	0.08	0.31	5.78	4.48	7	29109319	29112359	NA	HLA-DRB6
249	gnl.UG.Ssc.S46877985	7	34534816	33966518-34534816	A	NA	1.2	17.92	18.24	1.06	0.96	0.17	0.34	5.79	4.48	NA	NA	NA	NA	COL21A1
250	gnl.UG.Ssc.S39808414	7	35959385	35422882-37507074	PD	cis	2.09	20.63	20.2	0.16	1.01	0.23	0.34	5.79	4.49	7	35167589	35178516	NA	C6orf106
250	gnl.UG.Ssc.S46877945	7	35959385	33966518-38888744	A	cis	0.02	10.57	11.53	1.88	0.65	-0.01	0.34	5.79	4.49	7	36220769	36243154	NA	DEF6
250	OVRM1_0071_G01	7	35959385	35814316-37531069	A	cis	1	27.11	27.7	1.92	1.27	0.14	0.34	5.79	4.48	7	37836077	37874570	NA	RNF8
250	gnl.UG.Ssc.S18275734	7	36697937	33979935-36697937	PD	cis	2.19	16.66	16.1	0.64	0.7	0.21	0.42	5.79	4.49	7	37451398	37483062	ENSSSCG00000001569	C6orf89
250	gnl.UG.Ssc.S46877920	7	36697937	36697937-36697937	A	cis	1.24	28.85	29.26	0.01	0.94	0.13	0.42	5.79	4.49	7	37451398	37483062	ENSSSCG00000001569	C6orf89
250	gnl.UG.Ssc.S26716100	7	37026669	21480259-40679693	A	NA	0.24	10.17	11.06	3.91	0.62	-0.07	0.34	5.78	4.48	NA	NA	NA	NA	NA
250	gnl.UG.Ssc.S40158595	7	37109781	34894773-37109781	A	trans	0.4	20.53	21.49	0.76	0.9	0.07	0.35	5.79	4.49	7	446785	532175	ENSSSCG00000021178	CCDC167
250	THY01_0037_E11	7	37157566	31157864-40679693	A	trans	0.61	12.71	13.42	3.88	-0.62	0.11	0.31	5.79	4.49	7	32750198	33022968	ENSSSCG00000001493	PRIM2
250	ITT01_0089_G11	7	37197030	36697937-40007647	A	trans	0.38	12.62	13.48	0.33	0.66	0.07	0.38	5.79	4.49	7	39641913	39642184	NA	SAYSD1
250	gnl.UG.Ssc.S19540233	7	37531069	33966518-46794160	PD	cis	2.41	10.75	9.87	2.53	-0.71	0.34	0.32	5.75	4.45	7	36141606	36215260	ENSSSCG00000001539	PPARD
250	gnl.UG.Ssc.S35165341	7	40398610	31778883-43759525	PD	cis	2.31	10.88	10.09	1.67	0.62	0.23	0.49	5.79	4.49	7	40416828	40451199	ENSSSCG00000001596	MOCS1
250	gnl.UG.Ssc.S22291635	7	40730224	40730224-40730224	A	NA	0.38	15.18	16.08	6.75	0.86	0.11	0.2	5.79	4.49	NA	NA	NA	NA	NA
251	gnl.UG.Ssc.S46878439	7	42301240	42070492-44044496	PD	cis	3.54	31.23	29.56	7.84	-1.04	0.25	0.32	5.79	4.49	7	43933225	43948317	NA	ABCC10
251	gnl.UG.Ssc.S46878463	7	42576292	42576292-42576292	PD	cis	5.48	23.92	20.32	10.53	0.65	-0.42	0.4	5.79	4.49	7	43248740	43249774	ENSSSCG00000026741	TBCC
251	gnl.UG.Ssc.S46878473	7	43062804	40730224-44159396	A	NA	0.45	16.38	17.25	4.82	0.76	0.1	0.3	5.79	4.49	NA	NA	NA	NA	C6orf132
251	gnl.UG.Ssc.S46878434	7	44115771	43062804-44159396	A	NA	0.17	10.72	11.65	4.75	-0.58	-0.05	0.25	5.79	4.49	NA	NA	NA	NA	POLR1C
251	gnl.UG.Ssc.S46878435	7	44115771	44115771-44115771	A	NA	0.09	22.9	24.03	7.98	-0.89	-0.03	0.25	5.79	4.49	NA	NA	NA	NA	POLR1C
252	ADR01_0014_D06	7	44704830	44704830-45727438	A	NA	0.79	22.34	23.04	4.74	0.76	-0.11	0.41	5.79	4.49	NA	NA	NA	NA	SLC35B2
252	PBL01_0010_F07	7	46959202	44849233-47515933	A	cis	1.05	15.49	15.91	0.22	-0.91	0.17	0.49	5.77	4.47	7	47257972	47259264	NA	ENPP4
253	gnl.UG.Ssc.S21630465	7	49153524	49153524-52531709	A	NA	1.08	22.44	22.91	4.61	-0.97	0.13	0.32	5.79	4.49	NA	NA	NA	NA	NA
253	gnl.UG.Ssc.S31986268	7	49815607	49631847-134631753	PD	NA	0.77	15.36	16	10.6	-0.83	0.21	0.2	5.78	4.48	NA	NA	NA	NA	GSTA1
253	gnl.UG.Ssc.S20116216	7	51894605	51894605-51894605	A	NA	0.03	15.83	16.88	8.13	-0.82	0.01	0.19	5.79	4.49	NA	NA	NA	NA	GSTA1
254	gnl.UG.Ssc.S18354853	7	52587993	52587993-52587993	A	NA	0.64	19.5	20.28	0.09	0.94	0.08	0.39	5.79	4.49	NA	NA	NA	NA	WWTR1
254	gnl.UG.Ssc.S26718275	7	52587993	52587993-52587993	A	NA	0.58	11	11.69	1.46	-0.72	0.1	0.39	5.79	4.49	NA	NA	NA	NA	IFT80
254	gnl.UG.Ssc.S35170816	7	52587993	52587993-52587993	PD	trans	3.95	24.77	22.65	5.56	-0.95	0.26	0.39	5.79	4.49	13	98233243	98237612	ENSSSCG00000030260	PFN2
255	gnl.UG.Ssc.S46879000	7	52595066	52595066-54315259	A	trans	0.34	14.55	15.46	2.03	-0.8	-0.07	0.31	5.79	4.49	7	134379974	134400509	ENSSSCG00000002627	GSTA4
255	gnl.UG.Ssc.S40455398	7	53190798	53190798-134422073	A	NA	0.41	10.22	11.01	1.87	0.68	0.1	0.44	5.77	4.47	NA	NA	NA	NA	NA
255	TES01_0006_A10	7	53190798	53190798-53190798	A	cis	0.14	14.02	15.02	0.22	-0.59	-0.03	0.44	5.79	4.49	7	52943001	52965740	ENSSSCG00000001755	AGPHD1
256	PBL01_0056_D05	7	56089445	55878376-56089445	A	NA	0.25	14.45	15.4	0.88	0.67	-0.05	0.45	5.79	4.49	NA	NA	NA	NA	EFTUD1
256	gnl.UG.Ssc.S35174017	7	56662624	55430662-63015572	A	NA	0.45	11.2	11.99	1.87	0.6	-0.08	0.32	5.79	4.49	NA	NA	NA	NA	ISLR
256	ADR01_0034_D01	7	56775438	56775438-56775438	PD	NA	0.75	16.32	16.98	9.85	-0.71	0.17	0.21	5.79	4.49	NA	NA	NA	NA	IGF1R
257	gnl.UG.Ssc.S46878329	7	56849029	56849029-57441888	PD	cis	2.12	12.67	12.1	2.28	0.56	0.23	0.46	5.79	4.49	7	57489036	57582494	ENSSSCG00000001804	HOMER2
257	gnl.UG.Ssc.S46879118	7	56916492	55430662-56916492	A	trans	0.99	32.1	32.74	6.93	-1.11	0.13	0.29	5.79	4.49	7	1921742	1945193	ENSSSCG00000001009	RIPK1
258	LVR01_0009_D06	7	57441888	57441888-60010451	PD	trans	1.73	14.89	14.71	2.33	0.6	0.2	0.49	5.79	4.49	GL896523.1	1888	37407	ENSSSCG00000030626	ALDH1L1
258	HTMT1_0092_C08	7	58436285	57785523-58436285	A	cis	0.62	30.94	31.85	9.15	-0.93	0.11	0.29	5.79	4.49	7	57435039	57441537	ENSSSCG00000025905	FAM103A1
258	gnl.UG.Ssc.S26723763	7	58529872	52966145-58656615	A	cis	0.15	10.47	11.4	2.13	0.59	0.04	0.29	5.79	4.49	7	58530082	58551903	ENSSSCG00000001819	NA
258	gnl.UG.Ssc.S46878326	7	58529872	58529872-58529872	A	cis	0.53	53.63	54.75	3.6	1.39	0.07	0.29	5.79	4.49	7	58495234	58502440	ENSSSCG00000001817	FURIN
258	gnl.UG.Ssc.S46878318	7	58545838	55430662-60010451	PD	NA	0.92	10.25	10.68	1.27	-0.59	-0.17	0.3	5.79	4.49	NA	NA	NA	NA	SLC41A3
258	gnl.UG.Ssc.S23772314	7	59039109	55622419-59039109	A	trans	0.08	16.31	17.36	1.82	-0.71	0.02	0.34	5.78	4.48	6	37870387	37924119	ENSSSCG00000022521	DPY19L3
258	gnl.UG.Ssc.S35166530	7	59450584	53604489-62408813	A	cis	0.08	17.22	18.28	10.67	-0.93	0.03	0.22	5.79	4.49	7	60872455	60876382	ENSSSCG00000001861	FBXO22
258	gnl.UG.Ssc.S23762458	7	60314343	60267270-60314343	A	NA	0.2	24.43	25.54	0.8	0.83	0.04	0.43	5.79	4.49	NA	NA	NA	NA	NA
258	gnl.UG.Ssc.S40292366	7	60314343	56025148-62671251	A	NA	0.22	17.64	18.66	0.5	0.72	0.04	0.43	5.79	4.49	NA	NA	NA	NA	NA
258	gnl.UG.Ssc.S46878274	7	61521337	56691726-62408813	A	cis	0.12	12.61	13.59	8.05	-0.79	-0.05	0.22	5.79	4.49	7	61775710	61793115	ENSSSCG00000001866	RCN2
258	gnl.UG.Ssc.S35166504	7	61915935	58859478-61988185	A	cis	0.39	12.7	13.54	3.09	0.66	0.09	0.33	5.79	4.49	7	61897536	61922973	ENSSSCG00000001868	TSPAN3
259	PTG01_0075_G03	7	64667698	64667698-64757801	A	cis	0.4	11.38	12.2	3.46	0.62	-0.09	0.34	5.79	4.49	7	65150183	65267689	ENSSSCG00000001924	BBS4
259	gnl.UG.Ssc.S23701196	7	65683817	63460736-73589168	PD	cis	1.09	20.03	20.47	7.65	-0.9	0.19	0.25	5.79	4.49	7	65167884	65205814	ENSSSCG00000001922	ARIH1
259	gnl.UG.Ssc.S40115165	7	67646165	67646165-79997832	PD	NA	2.19	24.5	24.03	4.72	-0.77	0.2	0.4	5.79	4.49	NA	NA	NA	NA	NA
259	gnl.UG.Ssc.S46878714	7	68098795	68098795-68652927	A	cis	0.26	23.73	24.8	1.88	0.81	0.05	0.38	5.79	4.49	7	70090723	70112537	ENSSSCG00000025386	SPTSSA
260	gnl.UG.Ssc.S23213135	7	75093515	75093515-83552179	PD	trans	2.85	30.47	29.44	18.67	-0.82	0.32	0.22	5.79	4.49	7	80263101	80273673	ENSSSCG00000001991	DHRS1
260	gnl.UG.Ssc.S46878686	7	78802831	76111756-80985441	PD	cis	4.89	26.48	23.47	5.35	-0.98	0.3	0.46	5.79	4.49	7	80227590	80243075	ENSSSCG00000001988	ADCY4
260	gnl.UG.Ssc.S46878705	7	78802831	71050477-86554552	A	NA	0.31	14.14	15.06	5.23	0.98	0.09	0.46	5.77	4.47	NA	NA	NA	NA	NUBPL
260	gnl.UG.Ssc.S35169462	7	79100399	69150213-80149450	PD	NA	2.17	17.78	17.25	1.19	1.06	0.28	0.27	5.79	4.49	NA	NA	NA	NA	GZMH
261	gnl.UG.Ssc.S34531381	7	80747016	80747016-80747016	PD	NA	4.99	19.85	16.67	13.45	-0.56	0.42	0.32	5.79	4.49	NA	NA	NA	NA	NYNRIN
261	gnl.UG.Ssc.S31986001	7	83552179	75093515-96184547	PD	trans	0.78	17.81	18.46	9.45	-0.75	0.16	0.21	5.79	4.49	9	44413742	44420350	ENSSSCG00000021871	NA
261	gnl.UG.Ssc.S18384292	7	86554552	68777145-87847151	PD	trans	1.55	10.22	10.1	2.4	-0.57	0.19	0.46	5.79	4.49	5	69928792	69967179	ENSSSCG00000000751	NA
262	OVR01_0073_C01	7	88255104	88255104-91966976	PD	trans	4.05	12	9.59	6.84	-0.67	-0.52	0.35	5.75	4.45	7	97650735	97693055	ENSSSCG00000002294	ARG2
262	gnl.UG.Ssc.S46878898	7	90209262	88646105-90209262	PD	cis	0.93	14.94	15.45	6.59	-0.68	0.16	0.27	5.79	4.49	7	88960179	88972488	ENSSSCG00000002254	NR2F1
262	gnl.UG.Ssc.S46878638	7	90534689	75227171-90534689	A	trans	0.04	15.63	16.68	6.96	0.84	0.02	0.24	5.79	4.49	7	83061340	83121537	ENSSSCG00000002127	CHD8
263	gnl.UG.Ssc.S23213498	7	90557027	90557027-102739058	PD	trans	2.6	11.27	10.22	2.92	0.97	0.48	0.17	5.79	4.49	7	102928581	102950219	ENSSSCG00000002351	PTGR2
263	OVRM1_0204_G11	7	91966976	91741767-91966976	PD	trans	3.56	19.88	18.07	3.73	1.25	0.47	0.32	5.79	4.49	7	97650735	97693055	ENSSSCG00000002294	ARG2
264	gnl.UG.Ssc.S18361411	7	95404221	95224173-96716676	PD	NA	1.62	10.59	10.42	2.34	-0.48	0.19	0.47	5.79	4.49	NA	NA	NA	NA	PLEKHH1
264	gnl.UG.Ssc.S29983874	7	95409946	95409946-95409946	A	NA	0.24	18.49	19.53	7.93	-1.04	0.07	0.21	5.75	4.45	NA	NA	NA	NA	CHD2
264	LVRM1_0151_D10	7	96157427	91485439-101458881	A	cis	0.27	12.44	13.35	1.03	-0.66	0.05	0.43	5.79	4.49	7	94832631	94894977	ENSSSCG00000002269	MTHFD1L
264	gnl.UG.Ssc.S46878883	7	96646705	95476276-97608176	A	cis	1.07	55.75	56.47	1.4	-1.3	0.07	0.5	5.79	4.49	7	96902546	97222777	ENSSSCG00000002285	GPHN
265	gnl.UG.Ssc.S16769025	7	97661713	97661713-97661713	A	NA	0.15	12.09	13.05	2.25	-0.64	0.03	0.37	5.79	4.49	NA	NA	NA	NA	NA
265	gnl.UG.Ssc.S35165740	7	97661713	97661713-97661713	A	trans	0.62	16.61	17.36	5.06	0.7	-0.11	0.37	5.79	4.49	13	132865692	132901651	ENSSSCG00000011791	MAP3K13
265	gnl.UG.Ssc.S35169316	7	97661713	97661713-97661713	PD	trans	1.39	12.95	13.02	5.35	-0.55	0.19	0.37	5.79	4.49	JH118861.1	230486	234063	ENSSSCG00000030658	SERPINF2
265	gnl.UG.Ssc.S35167526	7	97849400	93838774-98483508	PD	cis	1.7	13.51	13.33	1.02	0.68	0.18	0.49	5.79	4.49	7	95851228	96101112	ENSSSCG00000002283	FUT8
265	gnl.UG.Ssc.S46878871	7	98604384	87273988-98604384	PD	cis	0.54	10.27	10.97	3.49	0.68	0.15	0.18	5.79	4.49	7	97722350	97759848	ENSSSCG00000002296	RDH11
266	gnl.UG.Ssc.S39940285	7	98760402	98760402-101458881	PD	trans	2.55	11.39	10.39	6.34	-0.63	0.38	0.27	5.75	4.45	7	94776496	94825726	ENSSSCG00000002270	NA
266	gnl.UG.Ssc.S39879611	7	99448921	99448921-99448921	A	NA	0.56	14.12	14.89	6.46	-0.73	0.12	0.22	5.77	4.47	NA	NA	NA	NA	RGS6
267	gnl.UG.Ssc.S6043463	7	100933661	100933661-100933661	A	trans	0.24	12.82	13.76	6.35	0.81	0.09	0.22	5.78	4.48	6	42163691	42305388	ENSSSCG00000029408	NA
267	gnl.UG.Ssc.S19547971	7	100960569	99569001-101458881	A	NA	0.89	30.22	30.92	10.8	-0.99	0.14	0.27	5.79	4.49	NA	NA	NA	NA	NA
268	gnl.UG.Ssc.S31126737	7	101727417	101727417-102222702	A	NA	0.01	12.39	13.39	5.82	-0.75	0	0.19	5.77	4.47	NA	NA	NA	NA	DPF3
268	gnl.UG.Ssc.S16769299	7	101800928	101800928-105752757	PD	NA	2.65	32.97	32.15	20.88	-0.73	0.3	0.22	5.79	4.49	NA	NA	NA	NA	NA
268	SKNB1_0046_H02	7	102222702	102222702-103366820	PD	NA	5.27	24.65	21.27	3.4	-0.96	0.37	0.37	5.75	4.45	NA	NA	NA	NA	PAPLN
268	gnl.UG.Ssc.S18545929	7	103366820	94637218-103366820	A	NA	0.03	13.95	14.98	1.77	0.59	0.01	0.38	5.79	4.49	NA	NA	NA	NA	NA
269	gnl.UG.Ssc.S35169127	7	104914125	104914125-105894673	A	NA	0.38	13.79	14.68	1.45	-0.83	-0.09	0.27	5.75	4.45	NA	NA	NA	NA	NA
269	gnl.UG.Ssc.S50199538	7	105383136	101800928-106028315	PD	NA	1.65	14.47	14.35	0.35	0.7	0.21	0.43	5.78	4.48	NA	NA	NA	NA	LTBP2
269	gnl.UG.Ssc.S39988542	7	106002380	106002380-106002380	PD	cis	2.48	29.62	28.94	4.51	1.25	0.32	0.32	5.78	4.48	7	105981453	105981894	NA	ANGEL1
270	gnl.UG.Ssc.S46878796	7	106793499	106308596-106906152	A	cis	1.32	34.5	34.88	2.86	-0.96	0.12	0.43	5.79	4.49	7	106553043	106564932	ENSSSCG00000002396	GSTZ1
270	SKNB1_0050_B04	7	106906152	105752757-107571343	A	cis	0.12	15.79	16.82	0.42	-0.68	-0.02	0.43	5.79	4.49	7	106553043	106564932	ENSSSCG00000002396	NA
270	gnl.UG.Ssc.S16762471	7	107571343	105752757-107571343	PD	cis	1.23	16.13	16.4	0.06	0.63	0.16	0.43	5.79	4.49	7	106678419	106734252	ENSSSCG00000002404	NA
271	gnl.UG.Ssc.S39892884	7	109523300	107907694-110855314	A	NA	0.62	15.66	16.4	0.42	-0.66	0.1	0.5	5.79	4.48	NA	NA	NA	NA	NA
271	gnl.UG.Ssc.S39810567	7	110429708	110024659-112377753	A	NA	0.04	16.1	17.15	0.15	-0.69	0.01	0.49	5.79	4.49	NA	NA	NA	NA	SEL1L
271	gnl.UG.Ssc.S46878991	7	110429708	105258597-116417876	PD	cis	0.71	10.7	11.29	0.86	-0.47	0.11	0.49	5.79	4.49	7	110402805	110446103	ENSSSCG00000002414	SEL1L
271	gnl.UG.Ssc.S34521601	7	110831911	109231118-110831911	A	NA	0.15	20.31	21.39	2.83	-0.77	0.03	0.35	5.79	4.49	NA	NA	NA	NA	SEL1L
271	gnl.UG.Ssc.S50209610	7	111064713	109049333-113551519	PD	cis	0.75	10.66	11.22	0.17	-0.5	-0.12	0.46	5.79	4.49	7	110036580	110150787	ENSSSCG00000002412	STON2
271	gnl.UG.Ssc.S21554820	7	114977348	110429708-114977348	A	NA	0.22	10.46	11.36	2.69	-0.55	0.05	0.35	5.79	4.49	NA	NA	NA	NA	NA
272	OVR01_0071_B02	7	116641353	116641353-116641353	PD	cis	1.69	17.85	17.75	0.73	0.74	0.21	0.35	5.79	4.49	7	116807846	116862444	ENSSSCG00000002424	SPATA7
272	gnl.UG.Ssc.S46878982	7	117496948	116417876-117760117	A	cis	0.05	17.87	18.95	0.36	0.68	0.01	0.46	5.79	4.49	7	117222124	117274150	ENSSSCG00000002428	TTC8
273	gnl.UG.Ssc.S46878960	7	117803039	117803039-119418349	A	trans	0.02	21.06	22.18	14.79	0.86	-0.01	0.19	5.79	4.49	7	120135532	120208209	ENSSSCG00000002445	TRIP11
273	gnl.UG.Ssc.S46878979	7	118224079	118224079-118224079	A	cis	0.4	10.45	11.25	0.96	-0.57	-0.09	0.31	5.78	4.48	7	118146599	118330889	ENSSSCG00000002430	EFCAB11
274	gnl.UG.Ssc.S49953825	7	120699086	120699086-120699086	A	cis	0.6	53.85	54.93	3.18	-1.28	0.08	0.5	5.78	4.48	7	120970535	121053191	ENSSSCG00000002457	ITPK1
274	THY01_0039_D12	7	120751772	119358037-120751772	A	NA	0.52	16.78	17.61	2.38	-0.61	0.09	0.42	5.79	4.49	NA	NA	NA	NA	NA
274	gnl.UG.Ssc.S22415829	7	121699009	120016852-123326231	A	cis	0.6	15.04	15.79	0.42	-0.57	-0.09	0.5	5.79	4.49	7	122544966	122563955	ENSSSCG00000002475	SERPINA6
274	gnl.UG.Ssc.S46878927	7	122582935	120909544-124740267	PD	cis	2.62	13.68	12.66	5.04	0.43	-0.25	0.39	5.79	4.49	7	122915942	122927433	ENSSSCG00000002481	SERPINA5
274	gnl.UG.Ssc.S39862022	7	122798672	122798672-123595082	PD	NA	3.34	15.67	14.01	10.19	-0.58	0.39	0.23	5.76	4.46	NA	NA	NA	NA	NA
274	gnl.UG.Ssc.S35168425	7	122833026	122833026-122833026	A	NA	0.02	13.26	14.27	4.28	0.57	0	0.3	5.79	4.49	NA	NA	NA	NA	SERPINA3
275	gnl.UG.Ssc.S35165362	7	122877455	122877455-122877455	PD	NA	6.75	75.79	71.29	25.51	-1.13	0.32	0.31	5.79	4.49	NA	NA	NA	NA	SERPINA3
275	gnl.UG.Ssc.S35169267	7	123326231	122049465-124018132	A	NA	0.41	11.93	12.75	0.2	0.52	0.07	0.5	5.79	4.49	NA	NA	NA	NA	SERPINA11
275	gnl.UG.Ssc.S46878923	7	123718332	123718332-123718332	A	NA	0.03	18.36	19.45	1.33	-0.61	-0.01	0.41	5.79	4.49	NA	NA	NA	NA	SERPINA3
275	SKNB1_0017_A10	7	123997457	123301941-123997457	A	NA	0	17.9	18.98	0.15	0.59	0	0.5	5.79	4.49	NA	NA	NA	NA	SNHG10
276	gnl.UG.Ssc.S17525466	7	124941962	124941962-124941962	A	NA	0.57	10.22	10.91	0.93	0.53	0.1	0.39	5.79	4.49	NA	NA	NA	NA	SHMT1
276	gnl.UG.Ssc.S23249675	7	124941962	124941962-124941962	A	NA	0.29	13.17	14.09	2.35	0.61	0.06	0.39	5.79	4.49	NA	NA	NA	NA	SLC5A10
276	gnl.UG.Ssc.S35170503	7	124941962	124941962-124941962	A	trans	0.2	10.74	11.66	3.17	0.61	0.05	0.39	5.78	4.48	GL893887.1	5398	19203	ENSSSCG00000028712	ATPAF2
276	gnl.UG.Ssc.S39965698	7	124941962	124941962-124941962	A	NA	0.02	14.99	16.03	2.81	0.59	0.01	0.39	5.79	4.49	NA	NA	NA	NA	NA
276	LVRM1_0073_E05	7	124941962	124941962-124941962	PD	NA	1.59	25.6	25.68	7.28	-0.73	0.18	0.39	5.79	4.49	NA	NA	NA	NA	SHMT1
277	gnl.UG.Ssc.S23691067	7	128371779	127296367-131336733	A	NA	0.04	12.77	13.77	0.32	-0.52	0.01	0.5	5.79	4.49	NA	NA	NA	NA	ASPG
277	gnl.UG.Ssc.S21547186	7	128674508	128398378-132158222	PD	NA	2.04	13.48	13	5.47	-0.48	0.23	0.41	5.79	4.49	NA	NA	NA	NA	NA
277	gnl.UG.Ssc.S18550722	7	128915717	128915717-129631666	A	NA	0.69	31.06	31.93	0.46	-0.75	0.1	0.5	5.79	4.49	NA	NA	NA	NA	NA
277	THY01_0089_H03	7	129233585	129233585-130194533	PD	NA	12.61	77.5	67.27	0.02	1.34	0.43	0.35	5.79	4.49	NA	NA	NA	NA	HSP90AA1
277	SMG01_0097_B05	7	129604415	128452365-130194533	PD	NA	1.67	10.89	10.69	4.14	-0.41	0.21	0.39	5.79	4.49	NA	NA	NA	NA	ZFYVE21
277	gnl.UG.Ssc.S35165017	7	129610297	129610297-129610297	A	NA	0.94	20.18	20.74	0.51	0.67	0.12	0.39	5.79	4.49	NA	NA	NA	NA	NA
277	gnl.UG.Ssc.S40350735	7	129898714	128891964-129898714	PD	NA	3.17	20.39	18.96	15.03	0.61	-0.4	0.39	5.79	4.49	NA	NA	NA	NA	NA
278	gnl.UG.Ssc.S23693357	7	130232391	130232391-130232391	OD	cis	7.53	22.56	16.93	21.38	0.45	-1.01	0.08	5.79	4.49	7	131028040	131033988	ENSSSCG00000002550	VPS33B
278	gnl.UG.Ssc.S39836829	7	130232391	130232391-130232391	OD	NA	11.47	26.34	16.86	26.45	-0.31	1.28	0.08	5.79	4.49	NA	NA	NA	NA	C14orf2
279	gnl.UG.Ssc.S40318805	7	130889396	130889396-130889396	OD	NA	3.23	11.97	10.34	11.6	0.31	-0.51	0.37	5.77	4.46	NA	NA	NA	NA	NA
279	SMG01_0007_H12	7	130982643	128822974-131062359	A	NA	0.04	24.35	25.49	4.61	-0.76	0.01	0.34	5.79	4.49	NA	NA	NA	NA	NA
280	gnl.UG.Ssc.S35164209	8	424993	424993-424993	A	cis	0.61	28.2	29.09	3.27	-0.71	0.09	0.42	5.79	4.49	8	349632	375849	ENSSSCG00000008675	LETM1
280	gnl.UG.Ssc.S39855581	8	424993	424993-424993	A	NA	0.03	10.17	11.13	0.98	0.45	0.01	0.42	5.79	4.49	NA	NA	NA	NA	NA
281	gnl.UG.Ssc.S18383936	8	849384	849384-849384	CD	NA	2.79	14.26	13.09	11.04	0.48	-0.38	0.36	5.78	4.48	NA	NA	NA	NA	NA
281	gnl.UG.Ssc.S6082387	8	849384	849384-849384	A	NA	0.28	14.56	15.51	2.24	-0.71	-0.07	0.36	5.79	4.49	NA	NA	NA	NA	NA
282	gnl.UG.Ssc.S35166465	8	924576	924576-1931528	A	cis	1.23	51.11	51.67	0.68	0.97	0.12	0.41	5.79	4.49	8	1757629	1764938	ENSSSCG00000008700	HGFAC
282	gnl.UG.Ssc.S35168079	8	924576	424993-4659298	A	NA	0.19	13.42	14.39	0.66	-0.51	-0.04	0.41	5.79	4.49	NA	NA	NA	NA	GRK5
282	gnl.UG.Ssc.S39990281	8	1909949	1909949-1909949	A	NA	0.31	10.47	11.33	0.5	-0.48	-0.06	0.42	5.79	4.49	NA	NA	NA	NA	NA
282	ITT01_0010_E09	8	1909949	1909949-1909949	PD	NA	2.61	13.77	12.77	0.36	0.54	0.26	0.42	5.79	4.49	NA	NA	NA	NA	NA
283	gnl.UG.Ssc.S16770085	8	4581849	4581849-4581849	PD	NA	1.82	22.69	22.53	11.45	-0.62	0.23	0.3	5.79	4.49	NA	NA	NA	NA	NA
283	gnl.UG.Ssc.S35165622	8	4581849	4581849-4581849	OD	NA	4.14	11.22	8.69	10.27	-0.25	0.41	0.3	5.79	4.49	NA	NA	NA	NA	SH3TC1
284	gnl.UG.Ssc.S23696693	8	8548660	8548660-11218370	PD	cis	1.24	18.56	18.86	1.8	0.73	0.18	0.35	5.79	4.49	8	8643796	8662721	ENSSSCG00000022358	RAB28
284	gnl.UG.Ssc.S27602927	8	9080127	6209812-9112888	PD	cis	1.18	11.72	11.95	1.35	0.6	0.19	0.35	5.79	4.49	8	8509544	8526254	ENSSSCG00000008733	RAB28
285	gnl.UG.Ssc.S6089862	8	12390177	12390177-14946506	A	cis	1.66	64.21	64.47	0.1	1.17	0.12	0.43	5.79	4.49	8	12329454	12351892	ENSSSCG00000029508	QDPR
285	gnl.UG.Ssc.S39886954	8	12844147	10706303-15943493	PD	NA	1.73	25.15	25.1	0.5	0.83	0.17	0.49	5.79	4.49	NA	NA	NA	NA	NA
286	LVRM1_0123_E02	8	17354756	17354756-17354756	A	NA	0.18	20.45	21.52	3.53	-0.75	0.04	0.35	5.79	4.49	NA	NA	NA	NA	GBA3
286	THY01_0091_A02	8	17732491	16014162-18689159	A	NA	0.13	14.12	15.13	0.25	0.61	0.03	0.48	5.78	4.48	NA	NA	NA	NA	JARID2
287	gnl.UG.Ssc.S35164507	8	29557586	29557586-29557586	A	NA	0.55	12.86	13.61	4.67	-0.6	0.12	0.26	5.78	4.48	NA	NA	NA	NA	NA
287	SPL01_0025_A06	8	29557586	22707556-29557586	PD	NA	0.82	14.09	14.66	5.96	-0.6	0.15	0.26	5.79	4.49	NA	NA	NA	NA	RELL1
288	gnl.UG.Ssc.S27602595	8	31525187	31085802-39153373	PD	NA	1.31	12.82	12.98	1.08	-0.86	-0.23	0.25	5.76	4.46	NA	NA	NA	NA	NA
288	gnl.UG.Ssc.S35171578	8	31641637	31641637-33033004	A	cis	0.4	13.17	14.02	3.52	-0.61	0.08	0.34	5.79	4.49	8	31627788	31635628	ENSSSCG00000026583	TLR1
288	OVR01_0019_C01	8	31778839	31593446-33033004	PD	cis	0.79	10.52	11.05	1.94	-0.53	0.13	0.41	5.78	4.47	8	31672064	31754495	ENSSSCG00000008785	FAM114A1
288	THY01_0045_E02	8	32014830	32014830-32017508	A	trans	0.2	11.29	12.22	6.04	-0.54	0.06	0.27	5.79	4.49	3	134207305	134219635	ENSSSCG00000008631	PQLC3
289	gnl.UG.Ssc.S17513877	8	32326986	32326986-32326986	CD	NA	10.65	49.75	41.3	31.45	0.82	-0.72	0.28	5.79	4.49	NA	NA	NA	NA	RPL9
289	gnl.UG.Ssc.S50198146	8	32335841	31085802-32355125	A	NA	0.19	12.25	13.19	3.84	-0.74	-0.05	0.26	5.79	4.49	NA	NA	NA	NA	NA
290	gnl.UG.Ssc.S35170501	8	33209162	33209162-41464779	A	cis	0.35	15	15.92	5.08	0.68	-0.08	0.27	5.79	4.49	8	34048456	34405243	ENSSSCG00000008799	LIMCH1
290	gnl.UG.Ssc.S40471679	8	34128368	34128368-34128368	PD	NA	4.21	13.61	11.07	0.59	0.93	0.51	0.32	5.78	4.48	NA	NA	NA	NA	SHISA3
291	gnl.UG.Ssc.S26721618	8	39300733	39300733-41823172	PD	NA	2.71	22.45	21.48	0.32	-1.21	0.29	0.49	5.78	4.48	NA	NA	NA	NA	NA
291	gnl.UG.Ssc.S35165534	8	42094606	34810760-93139248	A	NA	0.14	12.08	13.04	0.2	0.64	0.03	0.47	5.79	4.49	NA	NA	NA	NA	SCFD2
291	gnl.UG.Ssc.S39835714	8	42094606	42094606-42094606	PD	trans	2.94	19.42	18.2	0.5	0.91	0.29	0.47	5.78	4.47	8	39505994	39782313	ENSSSCG00000008813	CORIN
291	gnl.UG.Ssc.S31124563	8	50096834	37838817-50096834	PD	trans	1.54	22.82	22.91	5.64	-0.91	0.19	0.33	5.78	4.48	8	43602266	43602801	NA	KIT
292	gnl.UG.Ssc.S31114927	8	51018124	51018124-59957664	A	trans	0.28	15.81	16.77	9.23	0.89	0.1	0.33	5.78	4.48	8	55454044	55455881	ENSSSCG00000026079	TKTL2
292	gnl.UG.Ssc.S35166463	8	58703308	58703308-58703308	A	trans	0.48	10.83	11.59	1.08	-0.63	-0.09	0.33	5.79	4.49	13	14291815	14296664	ENSSSCG00000011215	OXSM
292	gnl.UG.Ssc.S31112793	8	59002816	38972975-76216792	PD	NA	2.41	10.78	9.89	0.37	-0.63	-0.27	0.39	5.79	4.49	NA	NA	NA	NA	NA
292	gnl.UG.Ssc.S31121832	8	64355935	58302878-64355935	A	trans	0.14	15.85	16.88	4.77	0.82	-0.04	0.4	5.78	4.48	8	57511318	57518482	ENSSSCG00000026320	SPINK2
292	PTG01_0072_A02	8	65548795	50223543-80048633	A	trans	0.03	15.42	16.46	1.46	-0.74	-0.01	0.38	5.78	4.48	8	58314881	58371752	ENSSSCG00000023269	EXOC1
292	gnl.UG.Ssc.S39847111	8	66787880	66787880-66787880	PD	NA	5.72	39.98	36.3	0.15	-1.55	0.41	0.47	5.78	4.48	NA	NA	NA	NA	UGT2B11
292	gnl.UG.Ssc.S31110411	8	69662284	49000633-74736339	A	NA	0.06	22.38	23.51	0.42	1.03	0.01	0.49	5.78	4.48	NA	NA	NA	NA	NA
292	gnl.UG.Ssc.S14766628	8	71114129	69662284-72934282	A	cis	2.71	32.17	31.29	2.19	-1.14	0.18	0.49	5.79	4.49	8	71105942	71111905	ENSSSCG00000026944	NA
292	LVRM1_0108_C10	8	71114129	70686054-72390046	A	cis	1.68	34.32	34.39	1.32	1.13	0.12	0.49	5.79	4.49	8	70585024	70703492	NA	UGT2B17
292	gnl.UG.Ssc.S19551092	8	72934282	49000633-75172575	A	cis	0.28	10.52	11.4	0.27	0.6	0.05	0.48	5.79	4.49	8	73876359	73898510	ENSSSCG00000008952	RASSF6
292	gnl.UG.Ssc.S17510450	8	73430236	69662284-74879258	A	cis	1.49	20.43	20.54	0.75	0.99	0.16	0.48	5.79	4.49	8	73806956	73828345	ENSSSCG00000008950	NA
292	gnl.UG.Ssc.S35166443	8	73430236	49000633-74879258	A	NA	0.08	11.12	12.08	0.06	-0.56	0.02	0.48	5.79	4.49	NA	NA	NA	NA	ALB
292	gnl.UG.Ssc.S52535169	8	73863895	41123630-73904815	A	trans	0.43	13.27	14.11	1.71	-0.65	0.08	0.4	5.79	4.49	8	43550236	43602062	ENSSSCG00000008842	KIT
292	gnl.UG.Ssc.S50177948	8	74736339	41823172-75172575	A	NA	0.11	10.75	11.7	0.09	-0.66	0.02	0.49	5.79	4.49	NA	NA	NA	NA	NA
292	gnl.UG.Ssc.S35170400	8	75247249	69418963-75981660	PD	cis	1.19	18.2	18.53	9.24	0.68	-0.18	0.3	5.79	4.49	8	76034114	76105880	ENSSSCG00000008980	SCARB2
292	OVRM1_0062_H05	8	75961264	75961264-75961264	A	NA	1.97	34.7	34.51	1.02	0.93	0.17	0.46	5.79	4.49	NA	NA	NA	NA	NUP54
292	gnl.UG.Ssc.S40428245	8	77021275	75662581-78996665	A	trans	0.16	15.05	16.06	2.48	-0.75	0.03	0.34	5.79	4.49	13	42816476	42839524	ENSSSCG00000011463	NA
292	gnl.UG.Ssc.S20451870	8	77104328	77104328-77104328	A	NA	0.38	10.24	11.05	2.63	-0.73	-0.09	0.22	5.79	4.49	NA	NA	NA	NA	NA
292	gnl.UG.Ssc.S23689546	8	77104328	77104328-77104328	A	NA	0.07	15.66	16.71	7.23	-0.76	-0.02	0.22	5.79	4.49	NA	NA	NA	NA	POLR2J
292	gnl.UG.Ssc.S6665112	8	77104328	77104328-77104328	A	NA	0.17	16.63	17.66	6.97	0.79	0.05	0.22	5.79	4.49	NA	NA	NA	NA	NA
292	LVR01_0036_A07	8	77104328	77104328-77104328	A	NA	0.31	10.29	11.15	4.11	-0.68	-0.09	0.22	5.78	4.48	NA	NA	NA	NA	CYP3A4
292	TCH01_0003_B05	8	77104328	77104328-77104328	PD	NA	5.69	47.93	44.33	29.24	-0.98	0.49	0.22	5.79	4.49	NA	NA	NA	NA	TMEM144
293	gnl.UG.Ssc.S17668153	8	78168017	78168017-81089736	A	cis	1.54	19.11	19.16	0.42	0.89	0.16	0.49	5.79	4.48	8	79824541	79834592	ENSSSCG00000009002	TLR2
293	gnl.UG.Ssc.S35167013	8	78843894	78843894-78843894	PD	NA	2.07	22.46	22.08	3.27	0.91	0.27	0.31	5.79	4.49	NA	NA	NA	NA	NA
293	gnl.UG.Ssc.S50171253	8	78996665	78807085-78996665	PD	cis	4.14	37.55	35.36	11.36	-1.05	0.27	0.34	5.79	4.49	8	78850721	78861385	ENSSSCG00000024314	NA
294	gnl.UG.Ssc.S18547983	8	88011897	88011897-88011897	PD	NA	1.67	10.89	10.69	5.43	-0.41	0.22	0.29	5.79	4.49	NA	NA	NA	NA	FAM220A
294	gnl.UG.Ssc.S35167292	8	88011897	88011897-88011897	PD	NA	2.07	21	20.59	6.02	-0.69	0.24	0.29	5.78	4.48	NA	NA	NA	NA	PMS2
294	gnl.UG.Ssc.S35168589	8	88011897	88011897-88011897	A	NA	0.05	10.36	11.31	1.96	0.51	0.01	0.29	5.79	4.49	NA	NA	NA	NA	MCM7
294	gnl.UG.Ssc.S35169239	8	88011897	88011897-88011897	PD	trans	1.41	30.92	31.2	7.74	-0.82	0.16	0.29	5.79	4.49	GL893800.1	7575	15665	ENSSSCG00000022879	KDELR1
294	gnl.UG.Ssc.S35171017	8	88011897	88011897-88011897	A	NA	0.19	23.64	24.75	3.14	0.78	0.04	0.29	5.79	4.49	NA	NA	NA	NA	RAC2
294	gnl.UG.Ssc.S35172221	8	88011897	88011897-88011897	PD	NA	0.85	15.22	15.79	4.5	-0.58	0.12	0.29	5.79	4.49	NA	NA	NA	NA	PPP1R35
294	gnl.UG.Ssc.S6063538	8	88011897	88011897-88011897	A	NA	0.17	21.2	22.28	3.54	-0.72	0.03	0.29	5.79	4.49	NA	NA	NA	NA	NA
294	LVR01_0062_H04	8	88011897	88011897-88011897	A	trans	0.39	10.56	11.37	0.48	-0.6	-0.08	0.29	5.78	4.48	3	873366	879193	ENSSSCG00000007554	ZFAND2A
295	gnl.UG.Ssc.S50166349	8	104687331	104687331-104687331	A	trans	0.03	15.8	16.85	0.19	-0.75	0.01	0.48	5.79	4.49	9	128703421	128715554	ENSSSCG00000015503	MRPS14
295	LVRM1_0096_D01	8	104687331	104687331-104687331	A	trans	0.73	11.67	12.27	0.2	0.62	0.09	0.48	5.79	4.49	9	118439608	118514521	ENSSSCG00000015444	LAMB1
295	gnl.UG.Ssc.S35167669	8	109827568	91931519-113664311	PD	NA	0.8	20.59	21.26	10.36	0.76	-0.16	0.23	5.79	4.49	NA	NA	NA	NA	PDE3B
295	gnl.UG.Ssc.S40545703	8	110734621	108279232-110734621	A	NA	0.17	10.14	11.06	2.76	-0.61	-0.04	0.24	5.79	4.49	NA	NA	NA	NA	NA
296	gnl.UG.Ssc.S40480996	8	117269544	111657806-117269544	PD	cis	1.24	17.2	17.47	1.15	0.82	0.19	0.37	5.78	4.48	8	115965682	115974810	ENSSSCG00000025714	UGT8
296	MLN01_0014_H10	8	117981832	109614244-118284792	A	trans	0.09	10.48	11.43	3.24	-0.58	0.02	0.36	5.79	4.49	8	109462313	109532492	ENSSSCG00000009096	EXOSC9
297	gnl.UG.Ssc.S20116695	8	119985447	119985447-120455934	PD	cis	3.61	17.86	15.97	2.22	-0.77	0.29	0.49	5.78	4.48	8	119968858	120061196	ENSSSCG00000009132	ENPEP
297	gnl.UG.Ssc.S35169250	8	120567215	120455934-121326230	PD	cis	2.2	23.29	22.79	1.31	0.86	0.19	0.48	5.79	4.49	8	120119600	120219822	ENSSSCG00000025541	ELOVL6
297	gnl.UG.Ssc.S26730162	8	121038694	121038694-122288920	A	cis	0.19	17.12	18.14	0.18	0.73	0.03	0.49	5.79	4.49	8	120517217	120554337	ENSSSCG00000009138	CFI
298	DCI01_0020_A07	8	122655970	122655970-125319194	PD	NA	5.18	21.66	18.32	12.34	0.53	-0.41	0.34	5.79	4.49	NA	NA	NA	NA	TBCK
298	gnl.UG.Ssc.S23772076	8	124128258	121815976-128340134	A	NA	0.19	13.5	14.47	0.04	-0.66	0.04	0.49	5.78	4.48	NA	NA	NA	NA	NPNT
298	gnl.UG.Ssc.S21548412	8	124871992	124871992-124871992	A	NA	0.16	16.17	17.2	7.11	0.73	0.05	0.23	5.79	4.49	NA	NA	NA	NA	NA
299	gnl.UG.Ssc.S23755369	8	128569714	128569714-128569714	PD	NA	1.69	26.54	26.53	6.4	-0.76	0.19	0.34	5.79	4.49	NA	NA	NA	NA	SLC39A8
299	gnl.UG.Ssc.S26718719	8	128569714	128569714-128899782	PD	NA	1.44	12.9	12.93	0.09	0.63	0.18	0.34	5.79	4.49	NA	NA	NA	NA	NA
299	gnl.UG.Ssc.S19226542	8	128703259	127849813-130985932	A	cis	0.05	17.12	18.19	0.68	0.72	-0.01	0.45	5.79	4.49	8	130410138	130427879	ENSSSCG00000009184	ADH4
299	gnl.UG.Ssc.S40038955	8	128703259	128703259-130037816	A	NA	1.64	28.8	28.86	0.1	0.93	0.17	0.45	5.79	4.49	NA	NA	NA	NA	NA
299	LVR01_0038_G04	8	128880466	124871992-128880466	A	NA	0.68	18.54	19.28	5.91	0.66	-0.12	0.31	5.79	4.49	NA	NA	NA	NA	PPA2
299	gnl.UG.Ssc.S31119789	8	130037816	127802034-132836698	A	NA	0.36	11.99	12.85	0.1	-0.64	0.06	0.5	5.79	4.48	NA	NA	NA	NA	NA
299	gnl.UG.Ssc.S35165757	8	130820101	124804112-131690829	A	NA	0.14	15.78	16.8	6.83	0.67	-0.04	0.3	5.79	4.49	NA	NA	NA	NA	NFATC1
300	gnl.UG.Ssc.S31122799	8	139841928	139841928-139885963	A	NA	0.1	30.59	31.79	11.14	0.94	-0.03	0.31	5.79	4.49	NA	NA	NA	NA	KLHL8
300	UTR01_0013_G04	8	139841928	139728175-145549543	A	cis	0.29	10.55	11.42	5.3	0.53	-0.07	0.31	5.79	4.49	8	139940906	139943304	ENSSSCG00000009211	PIGY
300	gnl.UG.Ssc.S40154978	8	139875436	139770558-139885963	A	NA	0.3	10.46	11.32	3.36	0.6	0.07	0.31	5.79	4.49	NA	NA	NA	NA	NA
300	gnl.UG.Ssc.S35168028	8	140437302	138635995-140437302	A	NA	0.79	19.64	20.31	5.18	-0.65	0.12	0.32	5.79	4.49	NA	NA	NA	NA	ABCG2
300	gnl.UG.Ssc.S35165213	8	140664386	139036706-147002408	PD	cis	1.02	10.12	10.46	6.68	0.44	-0.22	0.18	5.79	4.49	8	140656077	140684868	ENSSSCG00000009223	NUDT9
300	gnl.UG.Ssc.S35167135	8	140664386	140664386-140664386	PD	cis	2.8	20.65	19.57	14.81	0.54	-0.4	0.18	5.79	4.49	8	140763691	140778225	ENSSSCG00000009225	HSD17B13
300	gnl.UG.Ssc.S35170943	8	140664386	140664386-140664386	OD	trans	3.94	13.37	11.08	12.28	0.3	-0.5	0.18	5.79	4.49	10	45876739	46000323	ENSSSCG00000011022	SVIL
300	gnl.UG.Ssc.S24520634	8	140966269	139283538-140966269	A	cis	0.12	13.39	14.38	3.64	0.56	-0.03	0.34	5.79	4.49	8	140501465	140515963	ENSSSCG00000009220	DMP1
301	DCI01_0112_B11	8	141087154	140986050-147658705	A	cis	0.2	10.15	11.05	3.79	0.49	-0.05	0.28	5.79	4.49	8	140714678	140748717	ENSSSCG00000024493	HSD17B11
301	gnl.UG.Ssc.S22280339	8	144423490	144423490-144423490	A	cis	3.41	67.55	66.23	0.25	1.15	0.17	0.43	5.79	4.49	8	144426539	144445997	ENSSSCG00000009238	COQ2
301	MLTL1_0038_D11	8	144423490	144423490-144423490	PD	NA	3.92	54.07	52.19	0.25	1.05	0.24	0.43	5.79	4.49	NA	NA	NA	NA	MRPS18C
301	gnl.UG.Ssc.S31115566	8	144977329	143938896-145493908	PD	NA	3.47	18.24	16.5	10.59	-0.55	-0.39	0.49	5.77	4.47	NA	NA	NA	NA	NA
301	gnl.UG.Ssc.S35174028	8	144999383	144034145-145139674	A	cis	0.11	21.35	22.47	1.86	-0.8	-0.03	0.49	5.76	4.46	8	144739680	144855816	ENSSSCG00000009244	SEC31A
301	gnl.UG.Ssc.S46879858	8	145059211	139728175-145059211	A	trans	0.14	15.19	16.21	1.77	-0.58	0.03	0.41	5.78	4.48	4	114752826	114845145	ENSSSCG00000006743	SLC22A15
302	gnl.UG.Ssc.S31133799	8	145121894	145121894-145162556	PD	NA	2.7	29.66	28.77	10	1.25	0.41	0.29	5.78	4.48	NA	NA	NA	NA	NA
302	gnl.UG.Ssc.S17526742	8	145525938	144580369-145525938	A	NA	0.38	16.18	17.09	1.24	0.64	0.07	0.32	5.79	4.49	NA	NA	NA	NA	HNRPDL
302	gnl.UG.Ssc.S40204453	8	145525938	145525938-145525938	PD	NA	1.13	28.2	28.69	7.88	0.74	-0.16	0.32	5.79	4.49	NA	NA	NA	NA	WDFY3
302	OVR01_0002_F12	8	145525938	145525938-145525938	A	cis	0.1	14.89	15.91	2.87	0.55	-0.02	0.32	5.79	4.49	8	144739680	144855816	ENSSSCG00000009244	SEC31A
303	gnl.UG.Ssc.S20116759	9	129626	129626-129626	PD	NA	1.35	17.11	17.29	3.94	-0.64	0.14	0.36	5.79	4.49	NA	NA	NA	NA	SLC12A4
303	gnl.UG.Ssc.S35169154	9	129626	129626-129626	PD	trans	3.62	12.96	10.97	6.38	-0.51	0.31	0.36	5.79	4.49	15	145604288	146097445	NA	PSMD1
303	LVR01_0068_D04	9	129626	129626-129626	PD	NA	2.26	21.74	21.17	5.67	0.77	-0.21	0.36	5.79	4.49	NA	NA	NA	NA	CES1
304	gnl.UG.Ssc.S35170544	9	769845	769845-934647	A	cis	0.06	39.4	40.66	1.35	0.89	0.01	0.41	5.79	4.49	9	682482	772807	ENSSSCG00000014568	ST5
304	gnl.UG.Ssc.S35168602	9	769941	769941-885504	A	trans	0.76	26.94	27.71	12.01	0.76	-0.13	0.32	5.79	4.49	9	7555207	7570361	ENSSSCG00000014811	INPPL1
305	gnl.UG.Ssc.S40478570	9	2305353	2305353-2314907	A	NA	0.46	13.73	14.55	4.16	0.68	0.1	0.28	5.79	4.49	NA	NA	NA	NA	NA
305	gnl.UG.Ssc.S35170233	9	2673481	449070-4749823	A	NA	0.04	15.25	16.29	0.65	0.61	-0.01	0.46	5.79	4.49	NA	NA	NA	NA	PPFIBP2
305	TCH01_0089_A01	9	2882041	2708835-4749823	A	trans	0.03	15.21	16.25	3.01	-0.64	-0.01	0.34	5.79	4.49	9	6818049	6840330	ENSSSCG00000014791	RRM1
305	gnl.UG.Ssc.S35169849	9	3375375	449070-6287759	A	cis	0.66	12.68	13.35	1.51	-0.55	0.1	0.46	5.79	4.49	9	3961589	3964504	ENSSSCG00000014627	SMPD1
305	gnl.UG.Ssc.S40146828	9	3739147	2815486-3739147	CD	NA	4.96	29.12	26.08	24.2	0.6	-0.53	0.44	5.78	4.48	NA	NA	NA	NA	NA
306	gnl.UG.Ssc.S18381900	9	4215269	4215269-6928041	PD	cis	1.08	16	16.39	0.98	0.62	0.16	0.4	5.79	4.49	9	3991503	3993590	ENSSSCG00000014633	PRKCDBP
306	gnl.UG.Ssc.S31133918	9	4215269	4215269-4215269	A	cis	0.09	10.59	11.54	2.4	0.51	0.02	0.4	5.79	4.49	9	4066488	4078055	ENSSSCG00000014632	FAM160A2
307	gnl.UG.Ssc.S40024098	9	7449894	7449894-7449894	PD	NA	1.68	33.2	33.27	15	-0.96	0.23	0.26	5.78	4.48	NA	NA	NA	NA	NA
307	gnl.UG.Ssc.S35166390	9	7570272	4274979-11173683	A	cis	0.4	11.38	12.2	1.22	-0.53	-0.08	0.5	5.78	4.48	9	7597136	7659546	ENSSSCG00000025600	CLPB
307	gnl.UG.Ssc.S40114250	9	8884322	8780883-12047117	A	NA	0.65	23.09	23.92	13.62	-0.92	-0.16	0.5	5.77	4.47	NA	NA	NA	NA	NA
307	gnl.UG.Ssc.S35173926	9	8908141	8780883-10289831	PD	cis	1.48	22.16	22.29	1.61	-0.73	0.16	0.48	5.79	4.49	9	9147993	9155011	ENSSSCG00000014833	UCP2
307	MLN01_0075_H11	9	8950525	7570272-9503803	A	cis	0.14	22.01	23.12	0.18	0.71	-0.03	0.5	5.79	4.49	9	9021200	9056758	ENSSSCG00000014829	MRPL48
307	gnl.UG.Ssc.S35171195	9	9135517	7758554-11623495	PD	cis	0.6	11.07	11.75	4.8	0.45	-0.11	0.33	5.79	4.49	9	7350748	7353752	ENSSSCG00000023796	IL18BP
307	TCH01_0060_G08	9	9643007	9135517-9643007	PD	cis	0.97	15.35	15.83	0.29	-0.74	-0.16	0.36	5.77	4.47	9	9131929	9144860	ENSSSCG00000014832	DNAJB13
307	gnl.UG.Ssc.S19550604	9	10289831	2732144-12334256	A	NA	0.41	11.39	12.21	0.71	-0.47	0.07	0.48	5.79	4.49	NA	NA	NA	NA	FCHSD2
307	gnl.UG.Ssc.S52128917	9	11340377	10050483-11519204	A	NA	0.62	15.27	16.01	0.23	0.57	0.1	0.48	5.79	4.49	NA	NA	NA	NA	DGAT2
308	gnl.UG.Ssc.S35171986	9	13826057	13826057-13826057	PD	trans	0.97	12.8	13.22	10.68	0.46	-0.22	0.3	5.79	4.49	9	10372445	10397242	ENSSSCG00000014850	SPCS2
308	gnl.UG.Ssc.S40369039	9	13826057	13826057-13826057	PD	NA	0.93	11.9	12.35	10.04	0.44	-0.21	0.3	5.79	4.49	NA	NA	NA	NA	NDUFC2
309	gnl.UG.Ssc.S19546314	9	21486039	21486039-21486039	CD	NA	6.26	24.96	20.6	19.32	0.55	-0.62	0.17	5.79	4.49	NA	NA	NA	NA	NA
309	gnl.UG.Ssc.S40479246	9	21803117	21298154-21803117	A	NA	0.01	12.26	13.25	7.12	0.63	0	0.23	5.79	4.49	NA	NA	NA	NA	NA
310	gnl.UG.Ssc.S16515960	9	22198816	22198816-22198816	PD	NA	3.35	25.99	24.46	1.64	-1.42	0.32	0.36	5.76	4.46	NA	NA	NA	NA	NA
310	gnl.UG.Ssc.S18556316	9	22198816	22198816-22198816	PD	NA	2.62	10.55	9.46	0.66	0.77	0.25	0.36	5.79	4.49	NA	NA	NA	NA	NA
310	gnl.UG.Ssc.S35165758	9	22198816	22198816-22198816	A	trans	2.58	34.87	34.13	0.16	1.29	0.16	0.36	5.79	4.49	14	52974996	53004470	ENSSSCG00000010060	UPB1
310	gnl.UG.Ssc.S35170540	9	22198816	22198816-22198816	PD	NA	2.31	14.9	14.18	4.5	-0.74	0.18	0.36	5.79	4.49	NA	NA	NA	NA	MLEC
310	gnl.UG.Ssc.S35173026	9	22198816	22198816-22198816	A	trans	0.01	21.85	22.98	1.73	1.08	0	0.36	5.79	4.49	14	55131300	55137465	ENSSSCG00000010137	RANBP1
310	gnl.UG.Ssc.S46876628	9	22198816	22198816-22198816	PD	trans	5.19	12.37	8.85	1.28	0.91	0.41	0.36	5.79	4.48	14	44154008	44271216	ENSSSCG00000009937	ACACB
310	gnl.UG.Ssc.S46876670	9	22198816	22198816-22198816	A	trans	2.6	25.37	24.53	0.46	1.31	0.24	0.36	5.79	4.49	14	41230165	41288614	ENSSSCG00000009880	SLC24A6
311	SKNB1_0085_G06	9	23148390	22728120-24011516	A	cis	0.24	11.68	12.6	3.27	-0.62	-0.06	0.25	5.79	4.49	9	22997809	23006976	ENSSSCG00000014920	NA
311	gnl.UG.Ssc.S35171796	9	24011516	18930837-26677964	PD	NA	2.4	10.69	9.82	0.28	-0.72	-0.33	0.25	5.75	4.45	NA	NA	NA	NA	CTSC
311	gnl.UG.Ssc.S46879498	9	24626627	24626627-24626627	A	trans	0.6	11.96	12.66	0.91	0.7	0.11	0.28	5.79	4.49	4	64727532	64745314	ENSSSCG00000006168	PEX2
311	OVRM1_0096_A03	9	24626627	24626627-24626627	PD	NA	2.39	13.55	12.74	6.02	-0.63	0.26	0.28	5.79	4.49	NA	NA	NA	NA	NA
312	gnl.UG.Ssc.S35166988	9	25082159	25082159-26168422	A	cis	0.06	16.64	17.69	2.75	0.69	-0.01	0.39	5.79	4.49	9	26043364	26060761	ENSSSCG00000014934	CHORDC1
312	UTR01_0026_D07	9	25876242	23507579-25876242	PD	cis	1.13	22.1	22.53	11.01	-0.77	0.19	0.26	5.79	4.49	9	24081771	24116601	ENSSSCG00000014924	CTSC
313	gnl.UG.Ssc.S40200677	9	28988041	28845096-30405861	A	NA	0.53	11.73	12.48	0.58	0.68	0.11	0.45	5.77	4.47	NA	NA	NA	NA	NA
313	gnl.UG.Ssc.S27603973	9	29646035	28369496-43211055	PD	trans	2.58	10.37	9.31	5.75	-0.36	0.29	0.39	5.79	4.49	9	39189334	39207992	ENSSSCG00000014997	NA
313	SMG01_0056_D05	9	29805850	28845096-30539477	A	NA	0.59	17.59	18.38	0.8	-0.72	0.08	0.47	5.79	4.49	NA	NA	NA	NA	NA
314	DCI01_0066_B03	9	30648688	30614423-35012606	A	cis	0.3	13.56	14.47	0.6	0.53	-0.06	0.48	5.79	4.49	9	30788867	30800677	ENSSSCG00000014961	CWC15
314	gnl.UG.Ssc.S18551481	9	30723672	30614423-30723672	A	cis	0.69	13.81	14.47	0.04	0.64	0.1	0.44	5.79	4.49	9	30434244	30436404	ENSSSCG00000014958	FUT4
315	gnl.UG.Ssc.S34517747	9	32210167	32210167-32210167	A	cis	0.83	20.1	20.74	3.65	-0.77	0.12	0.38	5.79	4.49	9	30329023	30388681	ENSSSCG00000014955	MRE11A
315	gnl.UG.Ssc.S35169445	9	36913567	31115657-43235552	A	NA	0.17	15.78	16.79	0.13	0.69	0.03	0.5	5.79	4.49	NA	NA	NA	NA	TMEM123
315	gnl.UG.Ssc.S35172553	9	36913567	32670608-42181923	A	trans	0.22	15.41	16.39	0.21	-0.73	0.04	0.5	5.79	4.49	9	40601622	40622159	ENSSSCG00000026153	ACAT1
315	OVRM1_0032_F12	9	37031308	37031308-37031308	A	NA	0.01	14.36	15.39	5.55	0.67	0	0.24	5.79	4.49	NA	NA	NA	NA	CDK20
315	SPL01_0080_E09	9	37504229	31471319-43936711	A	cis	0.7	26.26	27.07	1.87	-0.91	0.09	0.41	5.79	4.49	9	35927631	36003600	ENSSSCG00000014976	ARHGAP42
315	gnl.UG.Ssc.S26434257	9	39658079	30614423-46715924	A	trans	0.25	11.01	11.9	0.26	-0.57	-0.05	0.5	5.79	4.49	9	44692095	44713420	ENSSSCG00000015037	IL18
315	gnl.UG.Ssc.S22275809	9	40056150	40056150-40056150	A	trans	0.19	10.06	10.97	1.67	-0.5	0.04	0.37	5.78	4.48	GL896147.1	21	4821	ENSSSCG00000027733	NA
315	gnl.UG.Ssc.S35165643	9	40056150	40056150-40056150	A	NA	0.04	10.75	11.71	1.97	0.47	-0.01	0.37	5.79	4.49	NA	NA	NA	NA	ATXN10
315	gnl.UG.Ssc.S35166148	9	40056150	40056150-40056150	PD	NA	1.2	14.3	14.57	4.99	0.49	-0.16	0.37	5.79	4.49	NA	NA	NA	NA	NUP50
315	gnl.UG.Ssc.S43178451	9	40056150	40056150-40056150	PD	trans	2.58	14.39	13.42	7.12	0.43	-0.27	0.37	5.79	4.49	5	3765982	3774187	ENSSSCG00000000042	NAGA
315	OVRM1_0202_B07	9	40056150	40056150-40056150	PD	NA	0.6	10.61	11.29	4.32	0.72	0.16	0.37	5.77	4.47	NA	NA	NA	NA	KIAA0930
315	ADR01_0078_A06	9	43865181	38218462-45310861	PD	NA	0.76	11.05	11.61	1.01	-0.53	0.12	0.48	5.79	4.49	NA	NA	NA	NA	NA
315	ADR01_0049_A12	9	43971633	43488001-45451805	A	cis	0.26	14.22	15.18	1.49	0.75	-0.05	0.49	5.78	4.48	9	44320617	44346963	ENSSSCG00000021820	FDXACB1
315	gnl.UG.Ssc.S31133898	9	44613872	42304361-44613872	A	NA	0.82	29.11	29.85	2.93	-0.92	0.09	0.4	5.79	4.49	NA	NA	NA	NA	NA
316	gnl.UG.Ssc.S35164409	9	44767321	44767321-44778920	A	cis	0.32	18.7	19.68	1.27	-0.64	0.06	0.44	5.79	4.49	9	44771848	44778992	ENSSSCG00000015040	PTS
316	gnl.UG.Ssc.S35174140	9	44767321	44767321-44778920	A	NA	0.07	46.07	47.37	0.9	1.01	0.01	0.44	5.79	4.49	NA	NA	NA	NA	BCO2
317	gnl.UG.Ssc.S35171045	9	44922489	44898655-44922489	PD	cis	1.87	18.96	18.71	3.14	-0.67	0.19	0.39	5.79	4.49	9	44420374	44425460	ENSSSCG00000015024	C11orf1
317	gnl.UG.Ssc.S40409780	9	46061894	43211055-46889353	PD	NA	0.69	15.33	16.02	10.1	0.74	-0.18	0.45	5.78	4.47	NA	NA	NA	NA	NA
317	gnl.UG.Ssc.S50169730	9	46701876	45356730-47176716	PD	NA	0.96	14.8	15.28	3.15	-0.64	0.14	0.39	5.79	4.49	NA	NA	NA	NA	NA
318	gnl.UG.Ssc.S19540314	9	49113460	49113460-49113460	PD	NA	1.32	13.62	13.78	4.29	-0.73	0.21	0.31	5.76	4.46	NA	NA	NA	NA	ZNF259
318	gnl.UG.Ssc.S35169375	9	49113460	49113460-49113460	PD	cis	1.69	36.18	36.25	13.07	-0.98	0.21	0.31	5.79	4.49	9	49208934	49239224	ENSSSCG00000015065	BUD13
319	gnl.UG.Ssc.S18361470	9	50586679	50586679-50586679	A	cis	0.4	17.89	18.82	5.3	0.82	0.09	0.3	5.79	4.49	9	50815863	50842000	ENSSSCG00000030053	ARCN1
319	gnl.UG.Ssc.S35164592	9	50632374	49045333-50904007	A	cis	0.32	31.52	32.63	0.34	1.18	0.06	0.49	5.79	4.49	9	50607521	50619302	ENSSSCG00000015091	MPZL2
320	gnl.UG.Ssc.S35164572	9	51707542	51707542-51707542	A	cis	0.07	23.65	24.79	3.38	0.87	-0.02	0.32	5.79	4.49	9	50364900	50379299	ENSSSCG00000015085	IL10RA
320	gnl.UG.Ssc.S40006192	9	51733665	50293805-52486043	PD	NA	1.31	11.83	11.96	1.13	0.7	0.2	0.5	5.78	4.48	NA	NA	NA	NA	NA
320	gnl.UG.Ssc.S23212797	9	51781369	51781369-51781369	A	NA	0.09	17.8	18.87	8.69	0.77	-0.03	0.25	5.79	4.49	NA	NA	NA	NA	RTCA
320	gnl.UG.Ssc.S23769359	9	51781369	51781369-51781369	A	NA	0.21	14.09	15.06	4.13	-0.7	-0.05	0.25	5.79	4.49	NA	NA	NA	NA	NA
321	gnl.UG.Ssc.S39864449	9	52833797	52833797-52833797	PD	NA	2.43	18.08	17.31	4.85	1.08	0.39	0.23	5.79	4.49	NA	NA	NA	NA	NA
321	gnl.UG.Ssc.S23697414	9	53579054	51792077-59598063	PD	NA	1.27	12.86	13.03	1.24	0.71	0.16	0.5	5.79	4.49	NA	NA	NA	NA	SORL1
321	gnl.UG.Ssc.S26395831	9	53667501	53667501-55977696	A	cis	0.69	12.99	13.65	0.67	0.73	0.11	0.5	5.79	4.49	9	53830781	53907681	ENSSSCG00000015135	SORL1
321	gnl.UG.Ssc.S40557952	9	54582157	49465762-55009244	A	cis	0.29	11.21	12.09	0.21	-0.66	-0.05	0.42	5.79	4.49	9	53362346	53407761	ENSSSCG00000023728	NA
322	gnl.UG.Ssc.S40304693	9	57720595	57720595-61510691	A	NA	0.17	28.99	30.15	11.81	1.02	-0.04	0.36	5.79	4.48	NA	NA	NA	NA	NA
322	gnl.UG.Ssc.S18552425	9	58287186	58287186-58287186	A	NA	0.18	11.67	12.62	3.97	0.95	0.06	0.19	5.78	4.48	NA	NA	NA	NA	PAPD4
322	gnl.UG.Ssc.S25094872	9	58287186	58287186-58287186	PD	NA	1.82	21.82	21.65	4.62	1.28	0.33	0.19	5.79	4.49	NA	NA	NA	NA	NA
322	gnl.UG.Ssc.S35173039	9	58287186	58287186-58287186	PD	trans	1.12	11.93	12.22	4.98	-0.74	0.18	0.19	5.79	4.49	2	107133359	107167934	ENSSSCG00000014171	ERAP1
322	LVR01_0073_E01	9	58287186	58287186-58287186	A	NA	0.27	17.83	18.83	5.25	1.01	-0.07	0.19	5.79	4.49	NA	NA	NA	NA	ERAP1
322	gnl.UG.Ssc.S35167027	9	59120047	56530748-59190290	PD	cis	5.86	38.85	35.01	3.9	-1.17	0.26	0.5	5.79	4.49	9	59028736	59036373	ENSSSCG00000030017	FOXRED1
322	gnl.UG.Ssc.S35166121	9	59460435	54936329-62557043	PD	cis	3.11	17.16	15.74	2.4	0.83	0.27	0.48	5.79	4.49	9	59064169	59101039	ENSSSCG00000015231	DCPS
322	gnl.UG.Ssc.S48853659	9	61824325	51733665-63029187	A	NA	1.01	10.47	10.82	0.27	0.75	0.15	0.5	5.78	4.48	NA	NA	NA	NA	NA
322	gnl.UG.Ssc.S40425602	9	62996659	55670157-62996659	PD	NA	0.78	12.18	12.74	2.67	-0.59	0.12	0.4	5.79	4.49	NA	NA	NA	NA	NA
322	gnl.UG.Ssc.S35166348	9	63363291	62083176-70600386	PD	NA	1.1	12.05	12.36	2.16	-0.61	0.15	0.44	5.79	4.49	NA	NA	NA	NA	NA
322	gnl.UG.Ssc.S26712091	9	65755320	65755320-65755320	PD	trans	1.88	11.39	11.01	7.89	0.54	-0.35	0.24	5.77	4.47	9	62806124	62809058	ENSSSCG00000015242	NFRKB
322	gnl.UG.Ssc.S31133515	9	66383956	64773963-71423315	A	NA	0.2	10.67	11.58	3.65	-0.61	0.06	0.35	5.78	4.48	NA	NA	NA	NA	NA
322	gnl.UG.Ssc.S35164653	9	66383956	65049755-71423315	A	NA	0.4	12.22	13.05	2.4	0.73	0.09	0.35	5.79	4.49	NA	NA	NA	NA	THYN1
322	gnl.UG.Ssc.S40283789	9	66477779	64983107-82868790	A	NA	0.14	10.08	11.01	0.05	0.64	0.03	0.5	5.79	4.49	NA	NA	NA	NA	NA
322	gnl.UG.Ssc.S39778761	9	67492313	67492313-67549005	A	NA	4.26	88.35	86.3	25.14	-1.34	0.24	0.29	5.79	4.49	NA	NA	NA	NA	NA
322	gnl.UG.Ssc.S40049710	9	67704998	64983107-71645741	PD	NA	4.38	19.75	17.16	1.63	-1.08	0.36	0.5	5.77	4.47	NA	NA	NA	NA	SOX13
322	OVRM1_0182_B05	9	70319316	51168489-70319316	A	trans	0.07	16.45	17.5	1.82	-0.87	0.02	0.36	5.79	4.49	GL893223.2	15859	56318	ENSSSCG00000024578	PHLDB1
322	gnl.UG.Ssc.S35171755	9	70390277	66545025-70390277	PD	NA	1.05	12.87	13.25	3.75	-0.8	0.2	0.27	5.74	4.44	NA	NA	NA	NA	PPME1
322	gnl.UG.Ssc.S35165742	9	70459949	65150033-71439437	PD	cis	4.47	29.38	26.8	4.78	-1.02	0.29	0.49	5.79	4.49	9	70033989	70054648	ENSSSCG00000023472	FMO3
322	gnl.UG.Ssc.S17526493	9	70797373	66621846-71645741	PD	NA	1.74	17.73	17.58	1.65	-0.91	0.2	0.44	5.78	4.48	NA	NA	NA	NA	RBBP5
322	gnl.UG.Ssc.S20959413	9	71333635	71333635-71508878	A	NA	1.74	26.69	26.65	1.59	-1.08	0.14	0.5	5.79	4.49	NA	NA	NA	NA	NA
322	gnl.UG.Ssc.S18547873	9	71423315	65049755-71423315	PD	NA	1.1	14.21	14.56	1.43	-0.77	-0.17	0.35	5.79	4.49	NA	NA	NA	NA	NA
322	AMP01_0085_E12	9	71614113	65591835-72728212	A	cis	0.3	17.56	18.54	7.14	0.75	-0.07	0.26	5.79	4.49	9	70877652	70903649	ENSSSCG00000028035	ZC3H11A
323	gnl.UG.Ssc.S35170757	9	76329643	73743623-94132759	PD	trans	1.24	15	15.24	3.06	0.91	0.21	0.34	5.79	4.49	9	73652436	73654362	ENSSSCG00000015649	DYRK3
323	gnl.UG.Ssc.S29979418	9	79191592	73776890-85606952	A	NA	0.52	14.17	14.96	1.67	-0.74	0.08	0.44	5.79	4.49	NA	NA	NA	NA	CLDN12
323	gnl.UG.Ssc.S31121562	9	82184782	82184782-100126584	PD	NA	1.4	11.15	11.18	3.2	-0.58	0.19	0.4	5.78	4.48	NA	NA	NA	NA	PON1
323	gnl.UG.Ssc.S42501055	9	82417742	82417742-82417742	A	cis	1.56	43.29	43.52	1.31	-1.29	0.11	0.49	5.79	4.49	9	82185786	82194448	ENSSSCG00000029515	PON3
323	gnl.UG.Ssc.S40177388	9	83667847	82417742-99562383	A	NA	0.23	11.96	12.88	0.3	0.72	-0.05	0.49	5.79	4.49	NA	NA	NA	NA	SLC25A13
323	gnl.UG.Ssc.S23212879	9	85664278	66742756-85664278	PD	trans	1.35	11.55	11.64	0.98	0.73	0.2	0.33	5.79	4.49	9	82214356	82247803	ENSSSCG00000015331	PON2
323	gnl.UG.Ssc.S35168893	9	85664278	77265582-85664278	A	trans	0.09	13.79	14.8	4.28	0.69	-0.02	0.33	5.79	4.49	9	79239885	79480047	ENSSSCG00000015318	CDK6
323	gnl.UG.Ssc.S37959693	9	85664278	72729875-89716922	A	NA	0.01	12.52	13.52	2.79	0.72	0	0.33	5.79	4.49	NA	NA	NA	NA	PON1
323	gnl.UG.Ssc.S35169881	9	86034248	82770139-86643496	PD	trans	1.72	18.66	18.54	2.77	-0.79	0.17	0.45	5.79	4.49	JH118688-1	6451	91232	NA	ICA1
324	gnl.UG.Ssc.S18555750	9	94988124	94988124-94988124	A	NA	0.62	12.01	12.7	5.13	-0.79	0.13	0.22	5.77	4.47	NA	NA	NA	NA	DEXI
324	gnl.UG.Ssc.S23760447	9	94988124	94988124-94988124	OD	trans	3.86	11.84	9.6	10.73	-0.42	0.52	0.22	5.77	4.47	3	33043721	33064367	ENSSSCG00000024488	NA
325	gnl.UG.Ssc.S17514573	9	99696758	99696758-99696758	A	trans	0.69	26.94	27.76	0.51	0.86	0.09	0.49	5.79	4.49	6	138764544	138851088	ENSSSCG00000023243	NFIA
325	gnl.UG.Ssc.S23212919	9	99696758	99696758-99696758	PD	NA	1.85	25.1	24.94	3.07	-0.86	-0.19	0.49	5.78	4.48	NA	NA	NA	NA	TM2D1
325	gnl.UG.Ssc.S35164848	9	99696758	99696758-99696758	A	trans	0.19	32.32	33.49	0.11	-0.9	-0.03	0.49	5.79	4.49	6	137171271	137233581	ENSSSCG00000003812	PGM1
325	gnl.UG.Ssc.S35174125	9	99696758	99696758-99696758	PD	trans	4.36	43.06	40.71	1.17	1.1	0.26	0.49	5.79	4.48	6	137803101	137886719	ENSSSCG00000003816	ATG4C
325	gnl.UG.Ssc.S40482887	9	99696758	99696758-99696758	PD	NA	2.07	14.01	13.52	0.48	0.72	0.24	0.49	5.78	4.48	NA	NA	NA	NA	TM2D1
325	THY01_0014_H01	9	99696758	99696758-99696758	PD	NA	3.48	12.09	10.23	3.15	-0.5	0.3	0.49	5.79	4.48	NA	NA	NA	NA	CYP2J2
325	gnl.UG.Ssc.S6031534	9	100713259	78534222-100713259	PD	trans	1.3	15	15.2	3.84	-0.76	0.2	0.39	5.77	4.47	9	85968570	86007216	ENSSSCG00000021298	ICA1
326	gnl.UG.Ssc.S35167435	9	105742262	105742262-105742262	PD	NA	1.58	19.89	19.91	3.49	-0.78	0.17	0.4	5.79	4.49	NA	NA	NA	NA	CD36
326	gnl.UG.Ssc.S35173396	9	106274400	103976159-118834903	PD	trans	0.83	10.14	10.63	1.95	-0.6	0.12	0.44	5.79	4.49	9	113148164	113180465	ENSSSCG00000025166	PION
326	gnl.UG.Ssc.S19543409	9	108095597	103696209-110108860	A	NA	0.67	21.73	22.52	0.16	-1	0.09	0.5	5.78	4.48	NA	NA	NA	NA	CACNA2D1
326	gnl.UG.Ssc.S20116409	9	108095597	108009662-110108860	A	cis	2.09	27.86	27.51	1.69	-1.03	0.16	0.5	5.79	4.49	9	108068516	108551541	ENSSSCG00000015402	CACNA2D1
326	MLN01_0010_H06	9	110416160	106890483-113108640	A	NA	0.49	16.35	17.2	0.25	-0.9	0.09	0.5	5.77	4.47	NA	NA	NA	NA	CASP8
326	gnl.UG.Ssc.S40400100	9	112640089	112640089-112640089	PD	NA	1.05	10.49	10.8	4.07	-0.54	0.16	0.34	5.79	4.49	NA	NA	NA	NA	ABCB1
327	gnl.UG.Ssc.S22363561	9	121409854	121409854-121409854	PD	trans	2.37	11.01	10.16	2.17	-0.72	0.18	0.47	5.79	4.49	14	88686982	88692031	ENSSSCG00000024252	MBL1P
327	gnl.UG.Ssc.S26715543	9	121409854	121409854-121409854	PD	NA	1.61	11.18	11.03	1.52	-0.7	0.16	0.47	5.79	4.49	NA	NA	NA	NA	NA
328	gnl.UG.Ssc.S35164172	9	121544242	121544242-121544242	A	trans	0.27	30.01	31.13	6.92	1.04	0.05	0.27	5.79	4.49	9	125606175	125638894	ENSSSCG00000015482	VAMP4
328	THY01_0112_D04	9	122595222	120629375-125100668	A	NA	0.71	12.91	13.56	0.09	-0.82	0.12	0.47	5.77	4.47	NA	NA	NA	NA	TARP
329	gnl.UG.Ssc.S35169810	9	132281501	130557661-137921772	A	cis	0.03	10.6	11.56	2.69	-0.59	-0.01	0.28	5.79	4.49	9	133728651	133933446	ENSSSCG00000015534	ACBD6
329	LVRM1_0023_H08	9	133232688	132656946-135219034	A	cis	0.09	18.89	19.97	7.56	-0.83	-0.03	0.27	5.79	4.49	9	133595707	133637533	ENSSSCG00000015535	QSOX1
329	gnl.UG.Ssc.S35172703	9	133403289	133403289-133403289	PD	trans	5.7	42.56	38.91	0.08	1.14	0.33	0.37	5.79	4.49	JH118510.1	28975	36282	ENSSSCG00000027083	TOR1AIP2
329	gnl.UG.Ssc.S35165545	9	135034104	120498087-135034104	A	cis	0.21	10.06	10.96	4.16	-0.58	0.05	0.3	5.78	4.48	9	134637147	134643117	ENSSSCG00000015540	MR1
329	gnl.UG.Ssc.S40474136	9	135124568	133403289-135491791	A	NA	0.52	26.59	27.53	2.09	-0.87	0.07	0.45	5.79	4.49	NA	NA	NA	NA	NA
329	gnl.UG.Ssc.S19549115	9	135580018	134903706-135580018	A	NA	0.01	19.77	20.88	2.47	0.78	0	0.42	5.78	4.48	NA	NA	NA	NA	NA
330	OVRM1_0039_G01	9	137134291	137134291-137134291	PD	cis	1.84	18.52	18.29	4.59	1.04	0.34	0.18	5.79	4.49	9	137168061	137178358	ENSSSCG00000015560	ARPC5
330	gnl.UG.Ssc.S18556320	9	137452669	136977536-137458692	A	NA	0.17	13.39	14.37	0.36	0.52	-0.04	0.49	5.79	4.49	NA	NA	NA	NA	RGL1
330	gnl.UG.Ssc.S35171326	9	137868015	135811019-138103147	CD	cis	4.27	16.79	14.25	13.17	-0.47	0.47	0.22	5.79	4.49	9	137621561	137657224	ENSSSCG00000015564	TSEN15
330	gnl.UG.Ssc.S35169993	9	137921772	137921772-137921772	PD	cis	2.67	34.81	33.98	10.22	-0.93	0.23	0.29	5.79	4.49	9	137972543	138217904	ENSSSCG00000015565	C1orf21
331	gnl.UG.Ssc.S31116246	9	143288947	143288947-143288947	PD	trans	0.67	18.52	19.27	13.89	-0.74	0.19	0.18	5.79	4.49	13	203134183	203148106	ENSSSCG00000012029	BACH1
331	gnl.UG.Ssc.S40444598	9	143466926	143029683-143570467	A	cis	2.59	59.4	58.81	0.26	-1.24	0.15	0.48	5.79	4.48	9	143468209	143497706	ENSSSCG00000015590	FLVCR1
331	gnl.UG.Ssc.S18383758	9	144536705	142780767-144536705	PD	NA	0.88	13.69	14.21	0.79	-0.57	0.12	0.48	5.79	4.49	NA	NA	NA	NA	LPGAT1
331	gnl.UG.Ssc.S35166379	9	144536705	143878942-144812568	PD	NA	3.6	31.62	29.9	2.51	0.94	0.23	0.48	5.79	4.49	NA	NA	NA	NA	NA
331	gnl.UG.Ssc.S35168431	9	144536705	144006070-145001798	A	cis	0.07	14.58	15.6	0.04	-0.62	0.01	0.48	5.79	4.49	9	144465289	144538584	ENSSSCG00000015603	LPGAT1
331	THY01_0110_A10	9	144742293	144742293-144742293	A	NA	0.17	16.01	17.03	8.79	-0.73	-0.05	0.23	5.79	4.49	NA	NA	NA	NA	INTS7
332	gnl.UG.Ssc.S35167183	9	144941080	144941080-144965956	A	NA	0.66	20.35	21.13	0.58	-0.76	0.11	0.47	5.78	4.48	NA	NA	NA	NA	RCOR3
332	LVRM1_0102_A08	9	144941080	144718708-147144916	A	trans	0.77	15.68	16.32	0.09	-0.75	0.14	0.47	5.76	4.46	GL894531.1	610	25755	ENSSSCG00000015616	HSD11B1
332	gnl.UG.Ssc.S18381115	9	145277018	145096639-145277018	A	trans	0.41	13.15	14	5.9	-0.54	0.09	0.34	5.79	4.49	12	39526044	39533556	ENSSSCG00000017685	CFDP1
333	gnl.UG.Ssc.S6073341	9	145701788	145701788-146799282	PD	cis	2.17	24.09	23.63	5.58	-0.7	0.21	0.36	5.79	4.49	9	146585180	146616210	ENSSSCG00000015618	LAMB3
333	gnl.UG.Ssc.S20116321	9	145806275	145806275-145806275	A	cis	0.26	30.6	31.73	0.35	-0.87	0.04	0.49	5.79	4.49	9	146240313	146259066	ENSSSCG00000015612	IRF6
333	gnl.UG.Ssc.S40526483	9	145806275	145292912-146970424	PD	NA	1.14	17.69	18.07	7.14	1.08	0.28	0.49	5.76	4.46	NA	NA	NA	NA	NA
333	gnl.UG.Ssc.S19537792	9	146055101	144487316-147280710	A	NA	0	12.2	13.19	2.61	0.59	0	0.29	5.79	4.49	NA	NA	NA	NA	METTL8
334	gnl.UG.Ssc.S35173002	9	149171724	149171724-151659207	A	NA	0.23	16.89	17.89	1.84	0.65	0.05	0.33	5.79	4.49	NA	NA	NA	NA	NA
334	gnl.UG.Ssc.S35172238	9	150559927	150157651-150559927	A	cis	1.68	67.81	68.07	0.15	1.29	0.12	0.49	5.79	4.49	9	150076905	150234100	ENSSSCG00000022009	DDC
334	gnl.UG.Ssc.S18360610	9	151911778	148691522-153666330	A	NA	0.38	14.62	15.51	0.51	0.51	-0.07	0.49	5.79	4.49	NA	NA	NA	NA	EGFR
334	gnl.UG.Ssc.S20116703	9	153075878	150157651-153666330	A	NA	0.39	22.54	23.53	0.25	0.69	0.06	0.49	5.79	4.49	NA	NA	NA	NA	EGFR
335	gnl.UG.Ssc.S17527428	10	6354	6354-223443	PD	NA	1.23	13.56	13.78	1.65	-0.7	0.15	0.47	5.79	4.49	NA	NA	NA	NA	NA
335	gnl.UG.Ssc.S23213001	10	6354	6354-223443	A	cis	1.36	22.23	22.46	1.84	-0.89	0.14	0.47	5.79	4.49	10	2661	17242	ENSSSCG00000010793	DCTN5
335	gnl.UG.Ssc.S23695383	10	6354	6354-202837	A	trans	0.5	19.7	20.58	0.79	-0.96	-0.07	0.47	5.78	4.48	3	18086933	18103159	ENSSSCG00000007788	PHKG2
335	gnl.UG.Ssc.S35169629	10	6354	6354-223443	A	trans	0.07	15.12	16.15	0.15	0.73	0.01	0.47	5.79	4.49	3	26070075	26079765	ENSSSCG00000024748	THUMPD1
335	gnl.UG.Ssc.S39964958	10	6354	6354-223443	PD	NA	2.35	13.31	12.54	2.25	-0.71	0.23	0.47	5.79	4.48	NA	NA	NA	NA	NA
335	gnl.UG.Ssc.S40057773	10	6354	6354-223443	PD	NA	4.23	25.16	22.77	1.13	1.02	0.3	0.47	5.79	4.48	NA	NA	NA	NA	NA
335	DCI01_0066_C05	10	54839	54839-65922	PD	trans	1.33	12.4	12.52	0.07	0.81	0.19	0.34	5.79	4.49	GL894597.1	100542	110343	ENSSSCG00000025281	ARL6IP1
335	gnl.UG.Ssc.S23775545	10	54839	54839-65922	A	NA	0.19	12.29	13.24	1.51	-0.73	0.04	0.34	5.79	4.49	NA	NA	NA	NA	NA
335	gnl.UG.Ssc.S29987721	10	54839	54839-65922	PD	trans	3.06	22.28	20.98	5.98	-0.9	0.25	0.34	5.79	4.49	JH118989.1	2829	4185	ENSSSCG00000028792	NA
335	gnl.UG.Ssc.S29990450	10	54839	54839-65922	A	NA	0.7	10.03	10.61	0.41	0.71	0.12	0.34	5.79	4.49	NA	NA	NA	NA	SMG1
335	LVRM1_0192_E10	10	120016	6354-223443	A	NA	0.02	11.83	12.82	0.23	-0.63	-0.01	0.45	5.79	4.49	NA	NA	NA	NA	ACSM5
335	gnl.UG.Ssc.S23766574	10	150115	6354-223443	A	NA	0.7	15.88	16.57	1.67	0.75	-0.11	0.48	5.78	4.48	NA	NA	NA	NA	NA
335	OVRM1_0200_A11	10	150115	150115-167126	A	NA	0.2	10.81	11.73	0.08	0.61	0.04	0.48	5.79	4.49	NA	NA	NA	NA	PPP4C
336	OVR01_0066_D11	10	175359	175359-241937	A	cis	0.53	29.83	30.79	3.61	0.96	0.09	0.33	5.79	4.49	10	171589	254079	ENSSSCG00000010799	COG7
336	gnl.UG.Ssc.S19542661	10	184863	150115-241937	PD	trans	3.22	11.72	10.1	3.65	-0.71	-0.4	0.35	5.76	4.46	GL893735.2	66227	76731	ENSSSCG00000025203	C16orf88
336	gnl.UG.Ssc.S18274705	10	223443	6354-223443	A	NA	1.31	14.47	14.64	0.99	-0.78	0.13	0.47	5.79	4.48	NA	NA	NA	NA	NA
336	gnl.UG.Ssc.S19541103	10	223443	6354-223443	PD	NA	1.19	12.19	12.43	1.43	-0.64	0.14	0.47	5.79	4.49	NA	NA	NA	NA	ITPRIPL2
336	gnl.UG.Ssc.S34498248	10	223443	6354-223443	A	NA	0.68	27.6	28.44	0.25	1.01	0.08	0.47	5.79	4.49	NA	NA	NA	NA	NA
337	gnl.UG.Ssc.S35165074	10	2187913	2170271-24331292	A	cis	0.92	19.46	20.03	0.19	-0.63	-0.12	0.45	5.79	4.49	10	3286932	3305931	ENSSSCG00000010808	RGS18
337	gnl.UG.Ssc.S40159769	10	2374067	2374067-4273933	A	NA	0.1	40.58	41.85	3.13	-0.93	-0.02	0.38	5.78	4.48	NA	NA	NA	NA	NA
338	gnl.UG.Ssc.S18556885	10	9818909	9818909-9818909	PD	trans	3.24	38.62	37.29	0.48	1.11	0.27	0.5	5.78	4.48	2	6947812	6950624	ENSSSCG00000013039	NUDT22
338	gnl.UG.Ssc.S21560716	10	9818909	9818909-9818909	A	trans	0.31	29.2	30.29	0.21	0.82	0.05	0.5	5.79	4.49	2	7218448	7220218	ENSSSCG00000013046	NA
338	gnl.UG.Ssc.S26650700	10	9818909	9818909-9818909	A	trans	0	11.78	12.76	0	0.52	0	0.5	5.79	4.49	2	7653511	7681456	ENSSSCG00000026914	PLA2G16
338	gnl.UG.Ssc.S26720937	10	9818909	9818909-9818909	A	NA	0.18	12.26	13.21	0.17	0.54	0.03	0.5	5.79	4.49	NA	NA	NA	NA	FYN
338	gnl.UG.Ssc.S35164863	10	9818909	9818909-9818909	A	NA	0.07	27.41	28.59	0.03	0.8	-0.01	0.5	5.79	4.49	NA	NA	NA	NA	SLC3A2
338	gnl.UG.Ssc.S35165852	10	9818909	9818909-9818909	PD	trans	2.82	22.5	21.42	2.55	-0.62	0.25	0.5	5.79	4.49	2	7615311	7649588	ENSSSCG00000013054	ATL3
338	gnl.UG.Ssc.S35171554	10	9818909	9818909-9818909	A	NA	0.09	11.11	12.07	0.09	0.51	0.02	0.5	5.79	4.49	NA	NA	NA	NA	C11orf24
338	gnl.UG.Ssc.S35172673	10	9818909	9818909-9818909	PD	trans	0.94	10.92	11.34	0.84	0.48	0.13	0.5	5.79	4.49	2	9247472	9263631	ENSSSCG00000024015	FADS1
338	gnl.UG.Ssc.S35173740	10	9818909	9818909-9818909	A	trans	0.34	15.28	16.2	0.36	0.61	-0.06	0.5	5.79	4.49	2	6270450	6273674	ENSSSCG00000013011	SAC3D1
338	gnl.UG.Ssc.S35325714	10	9818909	9818909-9818909	PD	trans	0.61	10.55	11.21	0.82	-0.48	-0.1	0.5	5.78	4.48	2	5210217	5246316	ENSSSCG00000012956	PACS1
338	gnl.UG.Ssc.S40144669	10	9818909	9818909-9818909	A	trans	0.7	17.67	18.38	0.31	0.6	0.11	0.5	5.79	4.49	2	3598067	3598536	ENSSSCG00000012895	DOC2A
338	gnl.UG.Ssc.S46876743	10	9818909	9818909-9818909	A	trans	0.17	20.69	21.77	0.37	-0.73	0.03	0.5	5.78	4.48	14	31417997	31574032	ENSSSCG00000009781	PITPNM2
338	gnl.UG.Ssc.S6078955	10	9818909	9818909-9818909	A	NA	0.34	15.89	16.82	0.32	0.6	0.06	0.5	5.79	4.49	NA	NA	NA	NA	NA
338	ITT01_0064_B03	10	9818909	9818909-9818909	A	trans	1.12	26.56	27.05	0.02	0.83	0.14	0.5	5.78	4.48	2	6259685	6269977	ENSSSCG00000013010	NAALADL1
338	LVR01_0040_B10	10	9818909	9818909-9818909	A	NA	0.06	10.52	11.48	0.06	-0.5	-0.01	0.5	5.79	4.49	NA	NA	NA	NA	PPP1CC
339	gnl.UG.Ssc.S35168184	10	11716904	11694257-12528473	A	cis	0.01	16.05	17.11	4.69	-0.61	0	0.27	5.79	4.49	10	11663247	11730329	ENSSSCG00000010821	EPRS
339	gnl.UG.Ssc.S40577391	10	12528473	10775396-15481491	A	NA	0.23	13.67	14.63	1.75	0.59	0.05	0.36	5.79	4.49	NA	NA	NA	NA	NA
339	gnl.UG.Ssc.S26723508	10	12978836	12978836-13144752	A	cis	1.34	33.46	33.82	6.87	-0.9	0.16	0.37	5.79	4.48	10	12977461	13015992	ENSSSCG00000010831	DUSP10
339	gnl.UG.Ssc.S35172515	10	13042978	11611561-13042978	A	NA	0.04	10.74	11.7	0.99	0.47	-0.01	0.41	5.79	4.49	NA	NA	NA	NA	42796
340	gnl.UG.Ssc.S35172789	10	14942611	14942611-14942611	A	cis	0.88	56.43	57.29	1.52	-0.98	0.1	0.48	5.79	4.49	10	14889942	14937373	ENSSSCG00000025686	KMO
340	gnl.UG.Ssc.S40225399	10	14942611	14942611-14942611	A	cis	0.09	16.37	17.42	0.41	0.58	-0.02	0.48	5.79	4.49	10	14889942	14937373	ENSSSCG00000025686	NA
341	gnl.UG.Ssc.S23213489	10	17618498	17618498-20103037	A	cis	0.34	35.39	36.52	9.62	1.01	0.07	0.26	5.79	4.49	10	16065171	16078004	ENSSSCG00000028491	SRP9
341	gnl.UG.Ssc.S35170568	10	18001886	16738811-18451868	A	NA	0.46	17.9	18.78	0.49	-0.63	0.07	0.49	5.79	4.49	NA	NA	NA	NA	SCCPDH
342	gnl.UG.Ssc.S34494915	10	23873293	23873293-24305886	A	trans	0.61	54.84	55.91	11.98	1.15	0.09	0.31	5.79	4.49	GL894968.1	9733	36048	ENSSSCG00000023301	F13B
342	LVRM1_0154_C07	10	24257164	24257164-24257164	A	cis	0.28	21.32	22.35	6.72	0.73	0.06	0.28	5.79	4.49	10	24337266	24406910	ENSSSCG00000010893	NA
343	gnl.UG.Ssc.S14887944	10	25845373	25845373-25845373	A	trans	0.17	12.9	13.87	0.45	-0.64	-0.03	0.5	5.79	4.49	12	52031785	52042206	ENSSSCG00000017874	NA
343	gnl.UG.Ssc.S17513710	10	25845373	25845373-25845373	A	NA	0.4	10.87	11.69	0.59	0.59	0.09	0.5	5.77	4.47	NA	NA	NA	NA	NA
343	gnl.UG.Ssc.S18554642	10	25845373	25845373-25845373	A	NA	0.2	13	13.96	8.79	-0.72	-0.08	0.5	5.77	4.47	NA	NA	NA	NA	NA
343	gnl.UG.Ssc.S22294034	10	25845373	25845373-25845373	A	NA	0.2	18.62	19.66	0.29	0.69	-0.04	0.5	5.79	4.49	NA	NA	NA	NA	NA
343	gnl.UG.Ssc.S23766343	10	25845373	25845373-25845373	PD	trans	1.24	12.89	13.1	2.12	-0.58	-0.18	0.5	5.78	4.48	12	55548339	55568067	ENSSSCG00000017968	CNTROB
343	gnl.UG.Ssc.S31133831	10	25845373	25845373-25845373	PD	NA	2.64	29.71	28.87	5.42	0.92	-0.24	0.5	5.78	4.48	NA	NA	NA	NA	NA
343	gnl.UG.Ssc.S35166466	10	25845373	25845373-25845373	A	NA	0.53	13.22	13.99	0.45	0.61	-0.08	0.5	5.79	4.49	NA	NA	NA	NA	DNAH2
343	gnl.UG.Ssc.S35167972	10	25845373	25845373-25845373	A	NA	0.87	23.35	24.01	0.91	0.98	0.13	0.5	5.78	4.48	NA	NA	NA	NA	GAN
343	gnl.UG.Ssc.S35168463	10	25845373	25845373-25845373	A	NA	1.66	34.54	34.63	1.37	0.96	0.12	0.5	5.79	4.49	NA	NA	NA	NA	ASGR1
343	gnl.UG.Ssc.S35169316	10	25845373	25845373-25845373	A	trans	0.11	12.49	13.47	0.08	-0.57	0.02	0.5	5.79	4.49	JH118861.1	230486	234063	ENSSSCG00000030658	SERPINF2
343	gnl.UG.Ssc.S35171495	10	25845373	25845373-25845373	A	trans	0.09	16.02	17.07	0.79	-0.69	-0.02	0.5	5.78	4.48	12	52112665	52120899	ENSSSCG00000017876	CYB5D2
343	gnl.UG.Ssc.S35171814	10	25845373	25845373-25845373	A	NA	0.23	16.25	17.25	1.53	-0.83	0.05	0.5	5.77	4.47	NA	NA	NA	NA	FGF11
343	gnl.UG.Ssc.S6060709	10	25845373	25845373-25845373	A	trans	0.24	14.58	15.55	0.19	-0.58	0.04	0.5	5.79	4.49	12	54264906	54269592	ENSSSCG00000017920	CXCL16
343	OVRM1_0058_D08	10	25845373	25845373-25845373	A	trans	1.14	20.7	21.11	1.05	-0.73	-0.13	0.5	5.79	4.49	12	51592436	51613301	ENSSSCG00000017865	CTNS
344	gnl.UG.Ssc.S35173386	10	27053654	27053654-27053654	A	trans	0.09	10.62	11.57	2.61	0.79	-0.02	0.21	5.79	4.49	13	98089279	98228641	ENSSSCG00000027459	RNF13
344	gnl.UG.Ssc.S39789730	10	27053654	27053654-27053654	PD	NA	0.75	11.57	12.14	5.48	-0.72	0.16	0.21	5.79	4.49	NA	NA	NA	NA	NA
344	gnl.UG.Ssc.S40667282	10	27053654	27053654-27053654	PD	NA	6.56	23.97	19.32	15.62	-0.78	0.49	0.21	5.79	4.48	NA	NA	NA	NA	MUC13
344	SKNB1_0016_E09	10	27053654	27053654-27053654	A	NA	0.61	11.96	12.65	4.21	0.83	-0.12	0.21	5.79	4.49	NA	NA	NA	NA	ITGB5
345	gnl.UG.Ssc.S35169995	10	27473134	27467319-32445077	PD	trans	1.98	18.71	18.36	1.67	0.85	0.27	0.35	5.77	4.47	10	31837905	31900686	ENSSSCG00000010947	FBP2
345	DCI01_0060_H06	10	28853192	28853192-28853192	PD	trans	1.79	22.4	22.26	2.02	0.69	-0.2	0.49	5.79	4.49	10	35416363	35427615	ENSSSCG00000022077	IDNK
345	gnl.UG.Ssc.S18554614	10	29132292	27467319-32445077	A	NA	0.31	10.36	11.21	0.04	0.5	0.06	0.47	5.79	4.49	NA	NA	NA	NA	ARL8A
345	gnl.UG.Ssc.S35166229	10	29132292	29132292-33287874	A	cis	0.34	42.55	43.71	0.56	-1.03	0.05	0.47	5.79	4.49	10	29284346	29289916	ENSSSCG00000010929	CYB5R1
345	gnl.UG.Ssc.S40464899	10	29326082	26483406-76604520	A	cis	0.02	12.71	13.71	0.02	-0.5	-0.01	0.49	5.79	4.49	10	27745697	27799989	ENSSSCG00000027314	CAMSAP2
345	gnl.UG.Ssc.S40524341	10	30930425	26506617-37080923	PD	trans	0.84	12.84	13.38	1.76	-0.54	0.12	0.44	5.79	4.49	10	28017151	28031663	ENSSSCG00000027928	NA
345	gnl.UG.Ssc.S18377857	10	32076865	32076865-76604520	A	trans	0.03	11.64	12.63	0.2	-0.7	-0.01	0.41	5.75	4.44	10	30034590	30043068	ENSSSCG00000028981	NA
345	gnl.UG.Ssc.S35173456	10	32445077	32445077-32445077	A	trans	0.62	34.34	35.28	6.47	1.07	0.11	0.26	5.79	4.49	10	76997766	77003512	ENSSSCG00000011171	CTSL1
346	gnl.UG.Ssc.S35170719	10	33153012	32971037-33153012	A	NA	0.36	11.78	12.64	0.07	0.55	0.07	0.46	5.79	4.49	NA	NA	NA	NA	ZCCHC6
346	SMG01_0004_G03	10	33153012	32971037-33153012	A	cis	0.61	27.71	28.6	1.12	-0.83	0.08	0.46	5.79	4.49	10	33164075	33261135	ENSSSCG00000010955	GOLM1
347	gnl.UG.Ssc.S35167277	10	34621287	34197813-37816515	A	NA	0.99	42.49	43.2	1.23	-1.03	0.1	0.49	5.79	4.49	NA	NA	NA	NA	RPL31
347	gnl.UG.Ssc.S17500613	10	35337090	35337090-35337090	A	trans	0.08	19.17	20.26	0.45	0.7	0.02	0.49	5.79	4.49	6	156392234	156398069	ENSSSCG00000003966	NA
347	gnl.UG.Ssc.S18289740	10	35337090	35337090-35337090	PD	NA	2.9	14.05	12.78	7.48	0.49	-0.33	0.49	5.78	4.47	NA	NA	NA	NA	NA
347	gnl.UG.Ssc.S20116793	10	35337090	35337090-35337090	PD	trans	1.08	15.61	15.99	0.84	0.59	0.13	0.49	5.79	4.49	6	152539022	152558096	ENSSSCG00000003901	FAAH
347	gnl.UG.Ssc.S29991166	10	35337090	35337090-35337090	PD	NA	0.92	13.93	14.43	0.2	-0.59	0.14	0.49	5.78	4.48	NA	NA	NA	NA	NA
347	gnl.UG.Ssc.S35165427	10	35337090	35337090-35337090	A	NA	0.51	10.86	11.6	0.59	-0.48	0.08	0.49	5.79	4.49	NA	NA	NA	NA	HYI
347	gnl.UG.Ssc.S35165768	10	35337090	35337090-35337090	PD	NA	1.13	14.01	14.33	0.3	-0.62	0.14	0.49	5.79	4.49	NA	NA	NA	NA	MKNK1
347	gnl.UG.Ssc.S35170857	10	35337090	35337090-35337090	A	NA	0.75	22.62	23.36	0.09	0.75	0.11	0.49	5.78	4.48	NA	NA	NA	NA	PTPRF
347	gnl.UG.Ssc.S35171976	10	35337090	35337090-35337090	PD	trans	0.68	12.86	13.52	0.4	0.54	0.11	0.49	5.78	4.48	GL895912.1	1927	5522	ENSSSCG00000029067	CCDC24
347	gnl.UG.Ssc.S35173044	10	35337090	35337090-35337090	PD	NA	1.21	11.3	11.5	0.84	0.47	0.16	0.49	5.79	4.49	NA	NA	NA	NA	NA
347	OVRM1_0054_F03	10	35337090	35337090-35337090	A	NA	0.43	18.63	19.55	0.39	-0.63	0.07	0.49	5.79	4.49	NA	NA	NA	NA	PTPRF
347	UTR01_0103_B01	10	35337090	35337090-35337090	A	NA	0.05	16.55	17.61	0.02	-0.61	-0.01	0.49	5.79	4.49	NA	NA	NA	NA	SZT2
348	gnl.UG.Ssc.S40269008	10	35610217	35610217-36057791	A	NA	2.65	53.01	52.35	4.89	-1.24	0.24	0.31	5.77	4.47	NA	NA	NA	NA	NA
348	gnl.UG.Ssc.S40305066	10	35677320	33663838-37326100	A	NA	0.88	20.13	20.75	0.53	-1.03	0.17	0.35	5.75	4.45	NA	NA	NA	NA	RASEF
348	gnl.UG.Ssc.S40431687	10	36077541	34168331-39058913	A	cis	1	26.65	27.23	3.28	-0.79	0.12	0.41	5.79	4.49	10	37484539	37499096	ENSSSCG00000010996	NA
348	AMP01_0024_G06	10	36373847	35529569-37984810	A	cis	0.05	12.94	13.94	0.64	-0.53	-0.01	0.45	5.79	4.49	10	37653332	37683313	ENSSSCG00000010999	SMU1
348	gnl.UG.Ssc.S31100834	10	37585379	37039997-37585379	A	NA	0.5	17.84	18.71	1.39	-0.72	0.09	0.4	5.78	4.47	NA	NA	NA	NA	NA
348	gnl.UG.Ssc.S6078996	10	37585379	37585379-37585379	PD	NA	3.56	44.43	42.83	8.09	-0.92	0.23	0.4	5.79	4.49	NA	NA	NA	NA	NA
349	gnl.UG.Ssc.S23694817	10	50963898	50426932-52208126	PD	NA	0.78	10.27	10.81	7.64	0.53	-0.2	0.16	5.79	4.49	NA	NA	NA	NA	PDSS1
349	gnl.UG.Ssc.S35169612	10	51028164	51028164-51028164	A	NA	0.51	15.24	16.05	1.7	0.64	0.09	0.35	5.79	4.49	NA	NA	NA	NA	RSU1
350	gnl.UG.Ssc.S17504094	10	51944995	51944995-52413122	A	NA	0.95	19.24	19.79	0.02	-0.77	-0.12	0.41	5.79	4.49	NA	NA	NA	NA	FRMD4A
350	THY01_0100_C11	10	51947116	51947116-51947116	PD	NA	2.98	41.51	40.44	22.22	-0.85	0.31	0.23	5.79	4.49	NA	NA	NA	NA	FAM107B
350	gnl.UG.Ssc.S40472811	10	52134658	51681375-54668661	PD	NA	1.18	10.82	11.04	4.6	-0.46	0.18	0.31	5.79	4.49	NA	NA	NA	NA	NA
350	gnl.UG.Ssc.S40176046	10	53554878	45357935-53554878	A	NA	0.4	15.21	16.09	1.43	0.64	0.07	0.36	5.79	4.49	NA	NA	NA	NA	NA
350	gnl.UG.Ssc.S35167519	10	54508922	52774075-55350525	PD	NA	0.76	10.09	10.63	0.26	0.5	0.12	0.39	5.79	4.49	NA	NA	NA	NA	ABI1
350	gnl.UG.Ssc.S26724300	10	55972180	54308486-56107929	PD	NA	0.74	13.09	13.71	0.04	0.55	0.11	0.44	5.79	4.49	NA	NA	NA	NA	NA
351	gnl.UG.Ssc.S35174062	10	56136413	56136413-61793371	PD	cis	0.77	12.45	13.03	7.2	0.59	-0.17	0.2	5.79	4.49	10	57544112	57565782	ENSSSCG00000011077	MSRB2
351	gnl.UG.Ssc.S6024985	10	56136413	56136413-56136413	PD	NA	2.91	15.42	14.16	1.93	0.95	0.42	0.2	5.79	4.49	NA	NA	NA	NA	NA
352	LVRM1_0027_A12	10	60381780	59266739-61193004	A	NA	0.45	14.52	15.36	0.5	0.6	-0.07	0.5	5.79	4.49	NA	NA	NA	NA	USE1
352	gnl.UG.Ssc.S20116741	10	61472221	60836899-77434780	PD	cis	1.22	11.34	11.53	0.17	-0.48	-0.17	0.44	5.79	4.49	10	61450695	61502941	ENSSSCG00000011101	ITGB1
352	gnl.UG.Ssc.S31123459	10	61568855	59920758-77434780	A	cis	0.24	13.59	14.54	0.51	-0.52	0.05	0.48	5.79	4.49	10	61651758	61800688	ENSSSCG00000011102	NRP1
352	gnl.UG.Ssc.S14897785	10	62950293	62423229-62950293	A	NA	0.07	15.17	16.21	0.08	-0.68	0.02	0.42	5.76	4.46	NA	NA	NA	NA	NA
353	gnl.UG.Ssc.S17518251	10	65797054	65797054-65797054	A	cis	1.45	58.6	59.04	26.26	-1.22	0.19	0.19	5.77	4.47	10	65789348	65810815	ENSSSCG00000011119	ECHDC3
353	gnl.UG.Ssc.S39802561	10	65816108	62697188-67282782	A	NA	0.32	10.62	11.47	5.35	-0.53	0.08	0.3	5.79	4.49	NA	NA	NA	NA	CAMK1D
354	gnl.UG.Ssc.S23213017	10	69031433	69031433-69985989	PD	NA	1.45	14.08	14.12	10.74	0.45	-0.25	0.26	5.79	4.49	NA	NA	NA	NA	KIN
354	gnl.UG.Ssc.S35166454	10	69529203	64593821-70904101	PD	NA	0.54	10.28	10.98	3.08	-0.45	0.1	0.36	5.79	4.49	NA	NA	NA	NA	MCTS1
354	gnl.UG.Ssc.S35167640	10	69985989	69985989-73617862	PD	cis	1.92	23.25	23	5.66	-0.72	0.22	0.38	5.78	4.48	10	71403808	71417802	ENSSSCG00000011145	ASB13
354	gnl.UG.Ssc.S23691069	10	70551436	70551436-70551436	A	NA	0.96	48.23	48.99	12.24	-1.01	0.12	0.37	5.79	4.49	NA	NA	NA	NA	PITRM1
354	gnl.UG.Ssc.S34496975	10	70638252	69200050-70638252	A	NA	0.19	13.46	14.43	0.86	0.56	0.04	0.39	5.79	4.49	NA	NA	NA	NA	NA
355	gnl.UG.Ssc.S32812525	10	71659602	71659602-71659602	A	cis	0.24	39.88	41.09	9.4	-1	0.05	0.31	5.79	4.49	10	72058838	72068586	NA	AKR1C4
355	gnl.UG.Ssc.S32812526	10	71659602	70904101-71659602	A	NA	0.02	29.44	30.64	7.46	-0.87	-0.01	0.31	5.79	4.49	NA	NA	NA	NA	AKR1C2
355	gnl.UG.Ssc.S40206570	10	71659602	71659602-71659602	PD	NA	1.58	20.38	20.41	8.01	-0.69	0.22	0.31	5.78	4.48	NA	NA	NA	NA	NA
356	gnl.UG.Ssc.S32812527	10	72575427	72575427-73596905	A	cis	0.1	15.12	16.14	8.89	0.72	-0.04	0.17	5.79	4.49	10	72108981	72122113	ENSSSCG00000029699	AKR1E2
356	gnl.UG.Ssc.S35165733	10	73265934	69985989-73273717	A	cis	0.45	20.21	21.13	4.32	0.65	-0.08	0.37	5.79	4.49	10	71903329	71931035	ENSSSCG00000023446	AKR1C2
357	gnl.UG.Ssc.S40020551	10	76423843	76423843-76423843	A	NA	0.18	14.18	15.17	2.17	-0.84	0.04	0.33	5.78	4.48	NA	NA	NA	NA	NA
357	OVR01_0070_F05	10	76423843	76423843-76423843	A	trans	0.91	10.22	10.64	2.27	-0.75	0.15	0.33	5.77	4.47	3	41009748	41022111	ENSSSCG00000007980	ITFG3
357	OVRM1_0021_D09	10	76423843	76423843-76423843	A	trans	0.11	10.34	11.27	1.6	0.7	0.03	0.33	5.79	4.49	3	55610359	55626952	ENSSSCG00000008167	C2orf29
358	gnl.UG.Ssc.S26398381	10	76604520	76604520-76604520	A	NA	0.51	21.38	22.27	0.06	0.7	0.08	0.47	5.79	4.49	NA	NA	NA	NA	PRPF38A
358	OVRM1_0219_A04	10	76604520	29326082-76604520	A	trans	0.64	12.7	13.38	1.16	0.51	-0.1	0.47	5.79	4.49	10	37484539	37499096	ENSSSCG00000010996	BAG1
358	gnl.UG.Ssc.S18313839	10	77623992	62976922-77623992	A	NA	0.1	12.79	13.79	0.81	-0.62	-0.03	0.32	5.78	4.47	NA	NA	NA	NA	NA
358	gnl.UG.Ssc.S35167959	10	77623992	77623992-77623992	PD	trans	1.24	24.75	25.11	6.75	-0.69	0.16	0.32	5.79	4.49	GL894817.1	3903	15671	ENSSSCG00000023513	PHYH
358	gnl.UG.Ssc.S40246020	10	77623992	77623992-77623992	A	NA	0.4	28.08	29.11	2.69	-0.82	-0.07	0.32	5.79	4.49	NA	NA	NA	NA	NA
359	gnl.UG.Ssc.S23765472	10	77837652	77837652-77837652	A	trans	0.29	11.07	11.95	3.49	-0.94	0.1	0.48	5.76	4.46	6	119212826	119273364	ENSSSCG00000003755	NA
359	gnl.UG.Ssc.S35171226	10	77837652	77837652-77837652	A	trans	2.22	29.76	29.31	1.87	-1.07	0.16	0.48	5.79	4.49	1	310124469	310140583	ENSSSCG00000005777	TXNL4A
359	gnl.UG.Ssc.S40591445	10	77837652	77837652-77837652	PD	trans	2.08	11.71	11.14	1.59	0.67	0.17	0.48	5.79	4.49	6	96440979	96441450	ENSSSCG00000003692	MYL12A
359	MLN01_0042_F01	10	77837652	77837652-77837652	A	trans	0.45	12.06	12.86	0.52	-0.73	0.07	0.48	5.79	4.49	1	310163333	310221475	ENSSSCG00000023171	PQLC1
359	OVR01_0046_B06	10	77837652	77837652-77837652	A	NA	0.38	10.43	11.24	0.28	0.65	0.05	0.48	5.79	4.49	NA	NA	NA	NA	MYL12B
359	OVR01_0071_D10	10	77837652	77837652-77837652	A	NA	0.27	11.75	12.65	0.27	-0.7	0.05	0.48	5.79	4.49	NA	NA	NA	NA	NA
360	gnl.UG.Ssc.S23768019	11	474939	307678-1000228	A	NA	0.17	13.05	14.01	0.75	-0.5	0.04	0.45	5.79	4.49	NA	NA	NA	NA	PARP4
360	gnl.UG.Ssc.S35165719	11	474939	474939-474939	A	cis	2.78	108.65	108.06	0.18	1.24	0.13	0.45	5.79	4.49	11	533138	587204	ENSSSCG00000024667	EFHA1
360	gnl.UG.Ssc.S35169569	11	474939	55295-87649170	A	trans	0.15	20.46	21.55	0.37	0.63	0.03	0.45	5.79	4.49	11	86858326	86894015	ENSSSCG00000009570	MPHOSPH8
360	gnl.UG.Ssc.S35167510	11	1778407	1778407-1778407	A	NA	0.38	29.76	30.82	0.45	-0.76	0.06	0.48	5.79	4.49	NA	NA	NA	NA	PARP4
361	gnl.UG.Ssc.S35173770	11	4689240	4689240-7885670	A	NA	0.98	25.24	25.82	8.19	1.09	0.22	0.2	5.79	4.49	NA	NA	NA	NA	NA
361	gnl.UG.Ssc.S46877888	11	4689240	4689240-4689240	A	cis	0.41	42.75	43.88	15.59	1.37	0.1	0.2	5.79	4.49	11	4679144	4680510	ENSSSCG00000009310	POLR1D
362	gnl.UG.Ssc.S35166513	11	5503125	5503125-6139822	A	cis	0.13	24.11	25.24	8.07	0.86	-0.03	0.26	5.79	4.49	11	5678755	5692527	ENSSSCG00000009322	SLC46A3
362	gnl.UG.Ssc.S39971515	11	5612774	5464980-5612774	A	cis	2.14	44.06	43.78	11.97	-1.13	0.21	0.34	5.79	4.49	11	5678755	5692527	ENSSSCG00000009322	NA
363	gnl.UG.Ssc.S17511339	11	7808011	7808011-8832301	A	cis	0.77	23.36	24.1	1.43	-0.82	0.12	0.41	5.78	4.48	11	7125533	7133000	ENSSSCG00000009327	NA
363	gnl.UG.Ssc.S46877890	11	9611445	3698483-9611445	A	NA	1.43	28.28	28.52	1.93	-0.82	0.15	0.43	5.79	4.49	NA	NA	NA	NA	MTIF3
364	gnl.UG.Ssc.S35168304	11	13418133	12118496-16554877	A	trans	0.03	11.88	12.86	3.11	0.56	-0.01	0.35	5.79	4.49	11	15738167	15775714	ENSSSCG00000009372	MRPS31
364	gnl.UG.Ssc.S46877854	11	13636813	12925634-13636813	A	cis	0.04	27.35	28.53	1.28	0.88	0.01	0.42	5.79	4.49	11	13198182	13233797	ENSSSCG00000009361	POSTN
365	gnl.UG.Ssc.S23763192	11	14630959	14630959-14630959	A	NA	0.23	18.84	19.87	11.95	-0.89	0.08	0.15	5.79	4.49	NA	NA	NA	NA	NA
365	gnl.UG.Ssc.S35168350	11	14630959	8446198-14630959	A	NA	0.04	15.35	16.39	9.53	-0.86	-0.02	0.15	5.79	4.49	NA	NA	NA	NA	N4BP2L1
366	gnl.UG.Ssc.S23768582	11	14855672	14855672-14855672	A	trans	0.12	13.77	14.77	7.9	0.67	-0.04	0.2	5.79	4.49	11	12264417	12281396	ENSSSCG00000024635	NA
366	gnl.UG.Ssc.S23213507	11	14914551	12118496-14914551	A	trans	0.56	10.25	10.94	1.44	-0.56	-0.11	0.35	5.79	4.49	GL895643.2	124019	128146	ENSSSCG00000021299	UFM1
366	LVRM1_0134_E01	11	15554742	14855672-15554742	PD	NA	1.44	11.12	11.12	0.1	0.57	0.18	0.41	5.79	4.49	NA	NA	NA	NA	NA
367	gnl.UG.Ssc.S40456537	11	16046333	16046333-16554877	PD	cis	2.88	22.88	21.74	11.65	-0.64	0.3	0.3	5.79	4.49	11	15846681	15896910	ENSSSCG00000009374	NA
367	LVRM1_0205_B11	11	16046333	16046333-16046333	PD	cis	5.51	55.26	51.86	17.59	-1.06	0.33	0.3	5.79	4.49	11	15797583	15843547	ENSSSCG00000009373	NA
368	gnl.UG.Ssc.S26652812	11	18482534	16930840-21483042	A	cis	0.21	10.47	11.38	4.99	-0.59	-0.06	0.49	5.77	4.47	11	18412947	18413495	ENSSSCG00000009394	ARL11
368	gnl.UG.Ssc.S46877832	11	19969481	16955689-21055533	A	cis	0.52	14.63	15.42	7.21	0.83	0.15	0.22	5.79	4.49	11	18186983	18208062	ENSSSCG00000009390	SPRYD7
368	gnl.UG.Ssc.S29966082	11	20938731	19666266-22061632	A	cis	0.59	10.81	11.49	0.68	0.53	-0.09	0.5	5.79	4.49	11	20991647	21011979	ENSSSCG00000009407	ESD
368	gnl.UG.Ssc.S35165438	11	20938731	20567616-20953383	A	cis	0.17	23.04	24.15	9.05	1.01	0.05	0.5	5.77	4.47	11	20991647	21011979	ENSSSCG00000009407	NA
368	SPL01_0098_G05	11	21011462	20602827-21011462	A	NA	0.26	20.67	21.71	11.04	-0.78	0.07	0.23	5.79	4.49	NA	NA	NA	NA	NA
368	gnl.UG.Ssc.S46877822	11	21681862	20989421-23035321	A	cis	0.41	12.67	13.51	0.41	-0.55	-0.07	0.49	5.79	4.49	11	21717208	21757742	ENSSSCG00000009413	CPB2
368	gnl.UG.Ssc.S46877819	11	22571778	22571778-23035321	A	cis	0.95	28.57	29.22	6.56	-1.23	0.18	0.49	5.77	4.47	11	22569506	22605365	ENSSSCG00000009420	NUFIP1
369	gnl.UG.Ssc.S29966072	11	23959643	23959643-24236768	CD	trans	2.78	10.16	8.91	7.37	-0.33	0.31	0.34	5.79	4.49	JH118647.1	121119	147141	ENSSSCG00000022421	GTF2F2
369	gnl.UG.Ssc.S35168513	11	24196781	24196781-24196781	PD	NA	4.13	28.44	26.19	3.08	0.79	0.3	0.46	5.79	4.49	NA	NA	NA	NA	SLC25A14
369	LNG01_0080_G09	11	25758725	23390893-25782990	A	NA	0.1	11.41	12.37	3.4	-0.61	-0.03	0.27	5.79	4.49	NA	NA	NA	NA	TPT1
369	LVR01_0057_G06	11	25782990	25758725-25782990	PD	NA	2.32	14.92	14.2	8.89	-0.57	0.3	0.27	5.78	4.48	NA	NA	NA	NA	NA
369	gnl.UG.Ssc.S35169172	11	26534774	24921076-26534774	A	NA	0.14	18.01	19.06	2.36	0.76	0.03	0.34	5.79	4.49	NA	NA	NA	NA	NA
370	gnl.UG.Ssc.S31102746	11	37805603	37805603-37805603	PD	NA	1.06	13.09	13.45	0.57	-0.68	0.14	0.41	5.76	4.46	NA	NA	NA	NA	NA
370	gnl.UG.Ssc.S35331806	11	37805603	37805603-37805603	PD	NA	1.18	12.04	12.28	2.39	-0.52	0.15	0.41	5.79	4.49	NA	NA	NA	NA	NA
371	gnl.UG.Ssc.S26435227	11	53920963	53920963-60629087	A	NA	0.5	14.64	15.45	0.61	-0.65	0.08	0.49	5.79	4.49	NA	NA	NA	NA	NDFIP2
371	gnl.UG.Ssc.S40213872	11	55454925	50386997-55454925	PD	NA	1.09	16.07	16.46	6.98	0.97	0.26	0.18	5.79	4.49	NA	NA	NA	NA	NA
372	gnl.UG.Ssc.S26719080	11	78897122	78897122-78897122	A	trans	0.24	25.1	26.19	3.52	-0.83	-0.05	0.31	5.79	4.49	GL894027.2	13540	64498	ENSSSCG00000028688	ERCC5
372	gnl.UG.Ssc.S40526036	11	79494345	75376470-79727879	PD	NA	0.89	11.78	12.25	0.88	-0.5	0.13	0.5	5.79	4.49	NA	NA	NA	NA	TPP2
373	gnl.UG.Ssc.S18380374	11	81706059	81331774-83064297	A	NA	0.29	17.24	18.22	0.74	0.66	-0.06	0.5	5.78	4.48	NA	NA	NA	NA	NA
373	gnl.UG.Ssc.S18548795	11	82328383	81997858-85287750	A	NA	0.36	25.88	26.91	14.17	-1.12	-0.12	0.17	5.79	4.49	NA	NA	NA	NA	MYO16
373	LVRM1_0049_B09	11	83721182	83537428-85839401	A	trans	0.79	22.71	23.41	1.64	-0.69	0.11	0.48	5.79	4.49	11	86217112	86223394	ENSSSCG00000029503	F7
373	gnl.UG.Ssc.S16517614	11	84569470	84569470-84569470	A	NA	0.36	22.09	23.08	3.92	0.77	0.07	0.36	5.79	4.49	NA	NA	NA	NA	ANKRD10
374	TES01_0001_A04	11	84687502	84687502-85891795	A	NA	0.47	44.23	45.32	22.31	1.4	0.13	0.14	5.79	4.49	NA	NA	NA	NA	CARKD
374	gnl.UG.Ssc.S35168639	11	85034196	85034196-85778764	A	NA	0.41	10.09	10.88	0.52	0.47	-0.08	0.48	5.79	4.49	NA	NA	NA	NA	ANKRD10
375	gnl.UG.Ssc.S35165608	11	86197270	86197270-86197270	PD	cis	1.16	12.73	13.01	8.42	0.5	-0.21	0.23	5.79	4.49	11	86197298	86213979	ENSSSCG00000009558	F10
375	THY01_0035_F12	11	86197270	80395252-86197270	PD	NA	0.59	11.42	12.11	8.47	0.55	-0.16	0.23	5.79	4.49	NA	NA	NA	NA	NUP98
375	gnl.UG.Ssc.S35166270	11	86425847	85190205-86425847	PD	NA	1.02	33.76	34.38	21.68	-0.97	0.22	0.16	5.79	4.49	NA	NA	NA	NA	ATP11A
376	gnl.UG.Ssc.S18359263	12	724868	724868-2830023	PD	NA	0.98	20.98	21.52	8.16	0.98	0.22	0.18	5.79	4.49	NA	NA	NA	NA	NA
376	gnl.UG.Ssc.S35169447	12	1431153	209210-2424907	A	cis	0.41	32.17	33.23	7.05	0.88	-0.07	0.31	5.79	4.49	12	121884	176867	ENSSSCG00000017125	FOXK2
376	LNG01_0085_C12	12	1656436	1656436-1656436	PD	trans	1.8	24.56	24.43	0.17	0.78	0.19	0.47	5.79	4.49	3	2208308	2216863	ENSSSCG00000007572	RFNG
377	SPL01_0086_A06	12	1801937	1801937-2424907	PD	NA	6.76	53.41	48.8	2.62	1.34	0.43	0.31	5.79	4.49	NA	NA	NA	NA	NA
377	gnl.UG.Ssc.S31125897	12	1888177	1888177-2830023	A	cis	0.1	13.76	14.77	5.09	0.64	-0.03	0.38	5.78	4.48	12	411175	478751	ENSSSCG00000027229	B3GNTL1
377	ADR01_0093_H04	12	2118343	2118343-2118343	A	cis	0.01	35.89	37.14	1.09	0.94	0	0.5	5.79	4.49	12	1429427	1439241	ENSSSCG00000028593	ENTHD2
378	gnl.UG.Ssc.S34517545	12	2516175	2516175-8063027	A	NA	0.5	13.13	13.92	1.04	0.54	-0.08	0.42	5.79	4.49	NA	NA	NA	NA	CDC42EP4
378	gnl.UG.Ssc.S23758929	12	2690149	2690149-4174208	PD	NA	0.9	10.38	10.81	2.34	-0.57	-0.17	0.31	5.79	4.49	NA	NA	NA	NA	ARHGDIA
378	gnl.UG.Ssc.S35166738	12	2690149	2690149-4174208	A	NA	0.43	46.13	47.27	13.28	1.05	0.08	0.31	5.79	4.49	NA	NA	NA	NA	PCYT2
378	gnl.UG.Ssc.S6091278	12	2690149	2690149-2690149	A	NA	0.02	18.98	20.08	5.97	-0.76	0	0.31	5.77	4.47	NA	NA	NA	NA	NA
379	gnl.UG.Ssc.S35170808	12	3308664	3308664-3355504	A	NA	0.21	10.57	11.47	0	0.45	0.04	0.5	5.79	4.49	NA	NA	NA	NA	PSMD14
379	gnl.UG.Ssc.S40003052	12	3308664	3308664-3852901	A	trans	0.48	12.33	13.11	0.19	-0.49	-0.08	0.5	5.79	4.49	12	190348	215261	ENSSSCG00000017133	WDR45L
379	gnl.UG.Ssc.S18358066	12	3331012	3331012-3331012	A	NA	0.37	21.36	22.34	12.24	0.76	-0.1	0.2	5.79	4.49	NA	NA	NA	NA	NA
379	MLN01_0097_H07	12	3355504	3308664-8881355	A	NA	0.4	11.22	12.04	0.64	-0.46	0.07	0.5	5.79	4.49	NA	NA	NA	NA	ICT1
379	SKNB1_0011_D09	12	3355504	3308664-3355504	A	NA	0.02	12.21	13.2	0.12	0.48	0	0.5	5.79	4.49	NA	NA	NA	NA	NA
380	gnl.UG.Ssc.S35168701	12	3594090	3594090-5291818	PD	NA	2.06	35.02	34.76	14.73	-0.81	0.24	0.3	5.79	4.49	NA	NA	NA	NA	KCTD2
380	gnl.UG.Ssc.S5999689	12	3704627	2118343-3704627	A	NA	1.12	31.19	31.72	0.18	0.88	0.14	0.49	5.78	4.48	NA	NA	NA	NA	NA
381	gnl.UG.Ssc.S35169309	12	3852901	3852901-3852901	A	NA	0.6	42.99	44.01	0.4	-0.98	0.08	0.43	5.78	4.48	NA	NA	NA	NA	NA
381	gnl.UG.Ssc.S47626206	12	3852901	3852901-3852901	A	cis	0.6	51.8	52.86	0.3	0.99	0.08	0.43	5.79	4.49	12	2171764	2193007	ENSSSCG00000023129	SLC26A11
382	gnl.UG.Ssc.S35171487	12	4174208	4174208-4174208	A	cis	0.26	32.29	33.43	12.51	0.95	0.06	0.37	5.79	4.49	12	3353931	3388494	ENSSSCG00000017165	NA
382	gnl.UG.Ssc.S5997273	12	4537717	2690149-4537717	A	trans	0.77	26.1	26.85	8.8	-0.77	0.13	0.28	5.79	4.49	12	1143385	1149170	ENSSSCG00000026155	FSCN2
382	LVRM1_0149_A02	12	4632244	2580572-4632244	PD	NA	0.69	10.51	11.12	5.4	0.7	0.18	0.24	5.79	4.49	NA	NA	NA	NA	NA
382	LVRM1_0105_G11	12	5046234	3704627-6800270	A	NA	0.24	10.12	11	0.25	0.47	-0.05	0.48	5.79	4.49	NA	NA	NA	NA	NA
382	gnl.UG.Ssc.S35166297	12	5256076	5256076-6269592	A	cis	0.04	16.65	17.71	1.38	0.61	0.01	0.44	5.78	4.48	12	5824120	5835897	ENSSSCG00000017208	SLC25A19
382	gnl.UG.Ssc.S35169199	12	5256076	4656400-6783285	PD	cis	0.74	12.22	12.81	1.44	-0.49	0.11	0.44	5.79	4.49	12	5468062	5485843	ENSSSCG00000017198	ACOX1
382	gnl.UG.Ssc.S35173633	12	5256076	5046234-6269592	PD	NA	1.45	11.6	11.6	2.05	-0.45	0.18	0.44	5.79	4.49	NA	NA	NA	NA	ARMC7
382	gnl.UG.Ssc.S35166035	12	5291818	5291818-5291818	A	cis	0.62	14.93	15.66	1.34	0.58	0.1	0.36	5.79	4.49	12	5272437	5357766	ENSSSCG00000017191	SRP68
382	gnl.UG.Ssc.S35169540	12	5291818	5291818-5291818	A	cis	0.18	13.85	14.83	1.87	0.55	0.04	0.36	5.79	4.49	12	6343950	6356729	ENSSSCG00000017226	FADS6
383	gnl.UG.Ssc.S17501425	12	5481852	5481852-5481852	A	NA	0.02	23.01	24.15	0.01	-0.69	-0.01	0.5	5.79	4.49	NA	NA	NA	NA	KITLG
383	gnl.UG.Ssc.S27603514	12	5481852	5481852-5481852	PD	trans	1.05	14.04	14.42	1.47	0.53	-0.15	0.5	5.79	4.48	5	106583802	106610194	ENSSSCG00000025095	PPP1R12A
383	gnl.UG.Ssc.S40438408	12	5481852	5481852-5481852	A	trans	0.05	12.95	13.95	0.17	-0.52	0.01	0.5	5.79	4.49	5	108066583	108067127	ENSSSCG00000030656	MC2R
383	gnl.UG.Ssc.S46879233	12	5481852	5481852-5481852	A	trans	0.14	20.1	21.17	0.35	-0.65	0.03	0.5	5.79	4.49	5	99071989	99163734	ENSSSCG00000000926	CEP290
384	gnl.UG.Ssc.S31113138	12	6136945	6136945-6229056	PD	NA	5.4	60.33	57.07	1.43	1.11	0.29	0.49	5.79	4.49	NA	NA	NA	NA	NA
384	PTG01_0067_C03	12	6269592	5900678-6269592	PD	cis	1.76	31.15	31.12	0.48	0.81	0.18	0.43	5.79	4.49	12	6275966	6295427	ENSSSCG00000017219	C17orf28
385	gnl.UG.Ssc.S35172348	12	11402966	11402966-12494464	PD	NA	1.4	20.36	20.54	4.91	0.91	0.24	0.38	5.78	4.48	NA	NA	NA	NA	LRRC8E
385	gnl.UG.Ssc.S40150666	12	11402966	11402966-11402966	PD	NA	0.9	13.05	13.54	5.49	-0.5	0.15	0.38	5.79	4.49	NA	NA	NA	NA	NA
386	gnl.UG.Ssc.S6074397	12	14649665	14649665-21492055	A	NA	0.49	10.79	11.54	1.01	-0.45	0.08	0.44	5.79	4.49	NA	NA	NA	NA	NA
386	gnl.UG.Ssc.S16769289	12	14679312	14679312-17320312	A	NA	0.23	12.67	13.61	0.24	-0.53	-0.05	0.47	5.78	4.48	NA	NA	NA	NA	POLG2
386	gnl.UG.Ssc.S46879448	12	14932788	12688650-15048715	A	NA	0.54	27.97	28.91	0.34	0.92	0.07	0.42	5.79	4.49	NA	NA	NA	NA	NA
387	gnl.UG.Ssc.S26727275	12	15953277	15953277-15953277	PD	trans	0.64	11.05	11.71	5.02	-0.51	0.14	0.31	5.78	4.48	12	19442755	19444987	ENSSSCG00000025414	PYY
387	gnl.UG.Ssc.S39787056	12	16627750	13332759-16721302	A	cis	0.02	14.31	15.34	6	-0.69	-0.01	0.23	5.79	4.49	12	14918934	14955053	ENSSSCG00000017279	NA
387	gnl.UG.Ssc.S40476580	12	17733364	15235766-17733364	A	NA	0.32	16.72	17.67	3.36	-0.63	0.06	0.36	5.79	4.49	NA	NA	NA	NA	RPL27
388	PTG01_0030_C10	12	20865946	20865946-63447048	A	cis	0.22	11.36	12.28	6.02	0.7	0.07	0.24	5.79	4.49	12	21047673	21055845	ENSSSCG00000017420	CNP
388	gnl.UG.Ssc.S35173851	12	20949950	20949950-20949950	A	NA	0.96	26.93	27.55	5.78	-0.8	0.12	0.35	5.79	4.49	NA	NA	NA	NA	NA
388	gnl.UG.Ssc.S35166883	12	21896755	15826689-26162089	PD	cis	0.73	10.25	10.81	6.83	0.49	-0.15	0.25	5.79	4.49	12	20297154	20307726	ENSSSCG00000017381	NA
388	gnl.UG.Ssc.S39910043	12	22259328	20298676-30774708	A	cis	0.25	10.19	11.07	2.41	-0.62	-0.06	0.26	5.79	4.49	12	21842637	21846419	ENSSSCG00000028522	KRT10
388	gnl.UG.Ssc.S40044449	12	23098604	22051275-23189353	A	NA	0.01	10.94	11.91	0.07	-0.5	0	0.5	5.79	4.49	NA	NA	NA	NA	NA
388	gnl.UG.Ssc.S17518663	12	23116412	23012589-23189353	PD	NA	1	10.85	11.21	0.52	0.49	0.16	0.5	5.78	4.48	NA	NA	NA	NA	SMARCE1
388	gnl.UG.Ssc.S35170008	12	23161884	23098604-25006232	A	cis	0.3	20.97	21.99	2.33	0.84	0.06	0.4	5.78	4.48	12	23071450	23079034	ENSSSCG00000017498	PPP1R1B
388	gnl.UG.Ssc.S29987721	12	24361576	24361576-24361576	PD	trans	4.23	10.68	8.05	6.77	-0.54	0.35	0.33	5.79	4.49	JH118989.1	2829	4185	ENSSSCG00000028792	NA
388	gnl.UG.Ssc.S40020551	12	24361576	24361576-24361576	A	NA	0.18	14.26	15.25	2.2	-0.84	0.04	0.33	5.78	4.48	NA	NA	NA	NA	NA
388	OVR01_0070_F05	12	24361576	24361576-24361576	A	trans	0.91	10.22	10.64	2.27	-0.75	0.15	0.33	5.77	4.47	3	41009748	41022111	ENSSSCG00000007980	ITFG3
388	OVRM1_0021_D09	12	24361576	24361576-24361576	A	trans	0.12	10.25	11.19	1.58	0.7	0.03	0.33	5.79	4.49	3	55610359	55626952	ENSSSCG00000008167	C2orf29
389	gnl.UG.Ssc.S35171875	12	24943528	24943528-26315684	A	cis	0.12	15.6	16.63	4.86	0.65	-0.03	0.29	5.79	4.48	12	25313095	25352176	ENSSSCG00000030269	B4GALNT2
389	gnl.UG.Ssc.S39890471	12	25006232	25006232-25006232	PD	NA	3.61	27.62	25.86	6.36	-0.79	-0.3	0.46	5.78	4.48	NA	NA	NA	NA	CWC25
390	gnl.UG.Ssc.S23758137	12	25155524	25155524-25155524	A	cis	0.61	25.65	26.53	1.62	0.93	0.09	0.4	5.78	4.48	12	24044541	24054025	ENSSSCG00000017524	CDK5RAP3
390	gnl.UG.Ssc.S50205530	12	25155524	25155524-25155524	PD	cis	0.98	13.34	13.77	0.27	0.59	0.15	0.4	5.79	4.49	12	24044541	24054025	ENSSSCG00000017524	CDK5RAP3
391	ADR01_0065_B03	12	27241826	27241826-32398409	PD	cis	1.57	25.2	25.28	5.97	-0.75	0.18	0.37	5.79	4.49	12	27206825	27207659	ENSSSCG00000017559	TOB1
391	gnl.UG.Ssc.S31107698	12	27684801	27684801-28196313	A	NA	0.44	11.49	12.29	5.49	-0.55	0.1	0.32	5.79	4.48	NA	NA	NA	NA	NA
391	gnl.UG.Ssc.S6063328	12	27962121	25795011-34026709	A	NA	0.01	12.17	13.16	7.1	-0.6	-0.01	0.24	5.79	4.49	NA	NA	NA	NA	COX11
391	gnl.UG.Ssc.S18305860	12	28071542	28071542-28071542	A	NA	0.24	10.76	11.65	7.94	0.57	-0.08	0.2	5.79	4.49	NA	NA	NA	NA	NA
391	gnl.UG.Ssc.S23758846	12	28071542	25529494-28196313	PD	NA	0.55	11.14	11.85	9.01	0.51	-0.16	0.2	5.79	4.49	NA	NA	NA	NA	LRRC37BP1
391	OVRM1_0187_C12	12	30710965	23012589-34481353	A	trans	0.39	11.73	12.56	5	-0.54	0.09	0.27	5.79	4.49	12	26802625	26841148	ENSSSCG00000017566	ACSF2
391	gnl.UG.Ssc.S26728536	12	32009788	24459221-37220391	A	NA	0.18	10.32	11.24	0.39	0.49	0.04	0.45	5.79	4.49	NA	NA	NA	NA	TOM1L1
391	gnl.UG.Ssc.S17513660	12	34087275	34087275-34087275	PD	trans	4.07	17.37	15.04	1.24	0.72	0.35	0.44	5.79	4.49	12	41048662	41049981	ENSSSCG00000017698	CCL4
392	gnl.UG.Ssc.S40204729	12	37005248	37005248-39787515	A	NA	0.02	21.27	22.39	0.03	0.74	0	0.48	5.79	4.49	NA	NA	NA	NA	YPEL2
392	gnl.UG.Ssc.S31118320	12	37052442	33279227-40032251	A	NA	0.72	12.72	13.34	1.95	-0.67	-0.13	0.27	5.79	4.49	NA	NA	NA	NA	MMD
392	gnl.UG.Ssc.S35174057	12	37220391	37220391-45130219	A	trans	0.15	16.14	17.17	8.84	0.71	-0.05	0.2	5.79	4.49	12	41546591	41555533	ENSSSCG00000025796	NLE1
392	gnl.UG.Ssc.S23691354	12	38196871	37268596-38196871	PD	NA	3.64	26.31	24.5	4.97	-0.76	0.29	0.4	5.79	4.49	NA	NA	NA	NA	YPEL2
393	gnl.UG.Ssc.S40314380	12	39929071	39878968-41548842	PD	cis	1.29	17.18	17.41	6.39	0.64	-0.19	0.4	5.78	4.48	12	39554707	39583472	ENSSSCG00000017682	MYO19
393	gnl.UG.Ssc.S35168326	12	41226052	37005248-41895461	A	cis	0.16	11.24	12.18	0.17	-0.51	0.03	0.5	5.79	4.49	12	41565317	41577892	ENSSSCG00000026989	RAD51D
393	LVR01_0047_A06	12	41226052	41226052-41226052	CD	cis	6.35	40.2	35.91	35.13	-0.71	-0.69	0.5	5.78	4.48	12	41061351	41063253	ENSSSCG00000017700	NA
393	gnl.UG.Ssc.S40210074	12	42833156	38196871-42833156	A	NA	0.38	11.07	11.9	0.39	0.47	-0.07	0.5	5.79	4.49	NA	NA	NA	NA	NA
394	gnl.UG.Ssc.S35165740	12	45544483	45544483-46303370	A	trans	0.44	14.64	15.49	4.44	0.67	-0.09	0.35	5.79	4.49	13	132865692	132901651	ENSSSCG00000011791	MAP3K13
394	gnl.UG.Ssc.S23695115	12	45573349	44721718-45573349	A	cis	0.49	10.27	11.01	2.07	0.46	-0.09	0.41	5.79	4.49	12	44774782	44821450	ENSSSCG00000017744	SUZ12
395	gnl.UG.Ssc.S23213104	12	46545494	46545494-46545494	A	cis	0.1	19.03	20.11	6.24	0.76	0.03	0.26	5.79	4.49	12	46538798	46548782	ENSSSCG00000028920	POLDIP2
395	gnl.UG.Ssc.S6077155	12	46558706	46194492-46558706	A	cis	0.7	18.68	19.42	0.88	-0.85	0.12	0.38	5.77	4.47	12	46529253	46538761	ENSSSCG00000024626	TNFAIP1
395	gnl.UG.Ssc.S35172748	12	46575187	44454980-47303755	A	cis	0.05	14.69	15.72	6.52	0.67	-0.02	0.27	5.79	4.49	12	45370560	45375899	ENSSSCG00000017749	EVI2A
395	gnl.UG.Ssc.S6002696	12	46855900	46855900-46857615	A	NA	0.29	12.26	13.17	3.63	0.59	-0.07	0.43	5.78	4.48	NA	NA	NA	NA	NA
395	OVR01_0096_C07	12	46855900	46290007-47315594	A	cis	0.32	13.24	14.14	1.09	0.57	-0.06	0.43	5.79	4.49	12	46529253	46538761	ENSSSCG00000024626	TNFAIP1
395	gnl.UG.Ssc.S40219489	12	47292193	47292193-47292193	A	NA	0.9	45.91	46.71	19.4	1.39	0.19	0.19	5.79	4.49	NA	NA	NA	NA	CORO6
395	LVRM1_0009_A11	12	47658001	46575187-48693969	A	cis	0.48	21.78	22.7	10.58	-0.75	0.11	0.27	5.79	4.49	12	47257295	47270441	ENSSSCG00000017781	PIPOX
395	OVRM1_0127_D06	12	47828412	46575187-48693969	A	NA	0.42	17.99	18.9	0.88	0.64	0.07	0.4	5.79	4.49	NA	NA	NA	NA	SLC46A1
396	gnl.UG.Ssc.S16769025	12	49729253	49729253-49729253	A	NA	1.47	55.61	55.99	17.23	1.49	0.22	0.19	5.79	4.49	NA	NA	NA	NA	NA
396	SKNB1_0050_D11	12	49729253	49729253-49729253	PD	trans	1.12	22.03	22.47	15.32	-0.72	0.23	0.19	5.79	4.49	6	87871031	87912911	ENSSSCG00000003651	RHBDL2
397	gnl.UG.Ssc.S35169316	12	49891882	49891882-50281949	PD	trans	1.32	21.89	22.16	5.53	-0.72	0.17	0.37	5.79	4.49	JH118861.1	230486	234063	ENSSSCG00000030658	SERPINF2
397	gnl.UG.Ssc.S35168050	12	50340265	49872027-50340265	PD	cis	1.35	12.85	12.97	0.3	0.7	0.19	0.35	5.79	4.49	12	49746826	49777121	ENSSSCG00000017817	PRPF8
398	OVRM1_0058_D08	12	51487891	51487891-54679228	A	cis	0.45	22.32	23.26	0.32	-0.75	-0.07	0.49	5.79	4.49	12	51592436	51613301	ENSSSCG00000017865	CTNS
398	gnl.UG.Ssc.S35168926	12	51501767	44114283-51501767	PD	NA	0.46	10.06	10.82	8.17	0.52	-0.15	0.17	5.79	4.49	NA	NA	NA	NA	TAX1BP3
398	gnl.UG.Ssc.S40081786	12	51604624	46592669-57444567	PD	NA	0.45	10.39	11.16	5.8	0.53	-0.11	0.24	5.79	4.49	NA	NA	NA	NA	NA
398	gnl.UG.Ssc.S35171495	12	52061917	52061917-52061917	A	cis	0.38	25.02	26.04	2.28	0.9	0.07	0.43	5.78	4.48	12	52112665	52120899	ENSSSCG00000017876	CYB5D2
399	gnl.UG.Ssc.S14887944	12	52546361	52546361-52546361	PD	cis	1.15	28.79	29.27	13.29	0.88	-0.19	0.29	5.79	4.49	12	52031785	52042206	ENSSSCG00000017874	NA
399	gnl.UG.Ssc.S22294034	12	52749442	51487891-52773511	A	NA	0.38	21.41	22.39	0.52	0.72	-0.06	0.5	5.79	4.49	NA	NA	NA	NA	NA
400	gnl.UG.Ssc.S6060709	12	52804872	52804872-53999623	PD	cis	0.77	18.67	19.35	11.04	-0.68	0.16	0.25	5.79	4.49	12	54264906	54269592	ENSSSCG00000017920	CXCL16
400	gnl.UG.Ssc.S18382407	12	52924995	51581265-53288290	A	NA	0.28	11.98	12.88	0.53	0.54	-0.05	0.49	5.79	4.49	NA	NA	NA	NA	RABEP1
400	gnl.UG.Ssc.S16764113	12	53515120	52804872-54636448	PD	trans	0.72	21.74	22.49	14.54	0.73	-0.17	0.25	5.78	4.48	9	51638997	51644318	ENSSSCG00000015122	NA
400	gnl.UG.Ssc.S35168482	12	54066400	51604624-54066400	A	cis	0.33	12.42	13.3	6.65	0.59	-0.08	0.24	5.79	4.49	12	52643901	52658713	ENSSSCG00000017887	XAF1
400	gnl.UG.Ssc.S40187106	12	54066400	51604624-57444567	A	NA	0.28	10.39	11.26	4.52	0.62	0.08	0.24	5.78	4.48	NA	NA	NA	NA	NA
400	gnl.UG.Ssc.S35167754	12	54636448	52804872-57219759	A	cis	0.13	11.88	12.84	4.92	-0.61	0.04	0.26	5.79	4.49	12	54264906	54269592	ENSSSCG00000017920	CXCL16
400	gnl.UG.Ssc.S35168463	12	54679228	54679228-54899493	A	NA	1.4	41.3	41.66	1.14	-1.06	0.11	0.5	5.79	4.49	NA	NA	NA	NA	ASGR1
400	gnl.UG.Ssc.S35167972	12	55051174	54679228-55213320	A	NA	0.68	25.89	26.72	1.44	-1.03	0.11	0.5	5.78	4.48	NA	NA	NA	NA	GAN
401	OVRM1_0018_G01	12	55575876	55575876-55575876	A	NA	0.18	41.35	42.59	24.16	1.1	-0.05	0.25	5.79	4.49	NA	NA	NA	NA	SAT2
401	gnl.UG.Ssc.S23766343	12	55839256	51938171-57924133	A	cis	0.61	13.32	14.03	1.3	-0.61	-0.11	0.49	5.78	4.48	12	55548339	55568067	ENSSSCG00000017968	CNTROB
401	PTG01_0040_C07	12	55883014	55883014-55883014	A	NA	0	10.07	11.02	1.99	-0.47	0	0.35	5.79	4.49	NA	NA	NA	NA	NDEL1
401	gnl.UG.Ssc.S35171814	12	56093886	54679228-56111732	A	NA	0.37	17.96	18.92	1.44	-0.86	0.08	0.49	5.77	4.47	NA	NA	NA	NA	FGF11
402	gnl.UG.Ssc.S31133977	12	56223718	56223718-56223718	A	cis	0.06	10.31	11.26	4.72	0.62	0.02	0.27	5.78	4.48	12	56731612	56799399	ENSSSCG00000017991	NA
402	gnl.UG.Ssc.S35166466	12	56223718	56223718-56223718	PD	NA	1.1	23.89	24.36	10.61	-0.73	0.16	0.27	5.79	4.49	NA	NA	NA	NA	DNAH2
403	gnl.UG.Ssc.S18554642	12	56827665	56827665-58093644	A	NA	0.21	15.24	16.24	10.34	0.76	-0.08	0.49	5.77	4.47	NA	NA	NA	NA	NA
403	gnl.UG.Ssc.S30930820	12	57195654	57195654-57195654	PD	cis	0.64	13.78	14.48	2.39	0.51	-0.1	0.4	5.79	4.49	12	56822669	56823739	ENSSSCG00000017993	NTN1
404	gnl.UG.Ssc.S39985061	12	60747896	60747896-62502314	A	NA	0.4	23.31	24.31	5.34	-0.97	0.09	0.26	5.75	4.45	NA	NA	NA	NA	NA
404	gnl.UG.Ssc.S18378770	12	62158019	62158019-62158019	PD	cis	0.93	10.43	10.84	9.28	0.44	-0.24	0.23	5.79	4.49	12	62113307	62132250	ENSSSCG00000025254	ZNF624
405	gnl.UG.Ssc.S39965698	12	62421422	62421422-62850561	A	NA	0.6	12.15	12.86	0.34	0.49	0.1	0.49	5.79	4.49	NA	NA	NA	NA	NA
405	gnl.UG.Ssc.S23249675	12	62502314	62339210-62502314	PD	NA	4.63	38.17	35.52	24.19	-0.78	0.42	0.25	5.79	4.49	NA	NA	NA	NA	SLC5A10
405	LVR01_0056_E02	12	62600494	62035663-62600494	PD	NA	0.6	13.56	14.28	5.47	-0.79	-0.16	0.2	5.79	4.49	NA	NA	NA	NA	NA
406	gnl.UG.Ssc.S35173364	12	62729730	62729730-62729730	PD	NA	2.49	15.34	14.47	0.92	-0.78	0.27	0.47	5.78	4.48	NA	NA	NA	NA	KDM6A
406	gnl.UG.Ssc.S46877172	12	62729730	62729730-62729730	A	trans	0.45	10.78	11.56	0.15	0.67	0.08	0.47	5.78	4.48	14	124991355	125143165	ENSSSCG00000010609	WDR96
406	gnl.UG.Ssc.S46877183	12	62729730	62729730-62729730	A	NA	0.91	16.01	16.54	0.85	0.74	0.12	0.47	5.79	4.49	NA	NA	NA	NA	PDCD11
406	gnl.UG.Ssc.S46877251	12	62729730	62729730-62729730	A	trans	0.54	11.19	11.91	0.52	-0.6	0.08	0.47	5.79	4.49	14	118887670	118980917	ENSSSCG00000010531	R3HCC1L
406	gnl.UG.Ssc.S46877284	12	62729730	62729730-62729730	A	NA	1.11	12.72	13.03	0.13	-0.77	0.14	0.47	5.78	4.48	NA	NA	NA	NA	CYP2C9
406	gnl.UG.Ssc.S50170711	12	62729730	62729730-62729730	A	trans	0.41	12.12	12.95	0.08	0.75	0.08	0.47	5.78	4.47	14	120679544	120708029	ENSSSCG00000010546	NA
406	LVRM1_0138_B11	12	62729730	62729730-62729730	PD	NA	2.36	13.67	12.89	2.21	0.65	0.18	0.47	5.79	4.49	NA	NA	NA	NA	NA
406	LVRM1_0161_D10	12	62729730	62729730-62729730	PD	NA	5.28	17.72	14.22	5.02	0.66	0.27	0.47	5.79	4.49	NA	NA	NA	NA	NA
407	gnl.UG.Ssc.S17513710	12	62850561	62850561-62850561	PD	NA	2	36.08	35.89	11.51	-1.34	0.32	0.49	5.77	4.47	NA	NA	NA	NA	NA
407	gnl.UG.Ssc.S17525466	12	62850561	62850561-62962634	A	NA	0.09	23.67	24.8	0.07	0.67	0.02	0.49	5.79	4.49	NA	NA	NA	NA	SHMT1
407	gnl.UG.Ssc.S35170503	12	62850561	62850561-62850561	A	trans	0.16	36.21	37.44	3.22	0.92	-0.03	0.49	5.78	4.48	GL893887.1	5398	19203	ENSSSCG00000028712	ATPAF2
407	LVRM1_0073_E05	12	62850561	62850561-62850561	PD	NA	8.92	70.88	64.25	6.01	-1.05	0.35	0.49	5.79	4.49	NA	NA	NA	NA	SHMT1
408	AMP01_0001_D11	13	3477201	3477201-5766147	PD	NA	0.85	10.26	10.74	7.42	-0.47	0.19	0.3	5.78	4.48	NA	NA	NA	NA	NA
408	gnl.UG.Ssc.S40171241	13	3477201	3477201-3477201	A	NA	0.45	17.76	18.65	6.68	0.74	0.1	0.3	5.79	4.49	NA	NA	NA	NA	HACL1
409	gnl.UG.Ssc.S23213544	13	11945775	9518311-14108434	PD	cis	1.04	10.71	11.05	5.68	-0.51	0.19	0.24	5.79	4.49	13	12134512	12164570	ENSSSCG00000024296	NKIRAS1
409	gnl.UG.Ssc.S40241735	13	13403852	13170935-15133540	A	cis	0.01	13.39	14.4	0.14	0.56	0	0.49	5.79	4.49	13	14291815	14296664	ENSSSCG00000011215	NA
409	gnl.UG.Ssc.S35166463	13	14086852	14086852-14108434	A	cis	0.12	36.78	38.01	6.52	0.93	-0.02	0.36	5.79	4.49	13	14291815	14296664	ENSSSCG00000011215	OXSM
410	ADR01_0031_H07	13	14816133	14816133-14816133	PD	NA	3.05	12.06	10.6	1.44	-0.8	0.33	0.4	5.75	4.45	NA	NA	NA	NA	IFFO2
410	gnl.UG.Ssc.S22415824	13	14816133	14816133-14816133	PD	trans	3.23	18.59	17.07	3.84	-0.74	0.22	0.4	5.79	4.49	4	98901214	98901460	ENSSSCG00000030810	APCS
410	gnl.UG.Ssc.S23775562	13	14816133	14816133-14816133	PD	NA	2.9	17.05	15.83	3.42	-0.72	0.21	0.4	5.79	4.49	NA	NA	NA	NA	NA
410	gnl.UG.Ssc.S26648597	13	14816133	14816133-14816133	A	trans	0.01	28.84	30.04	0.29	0.97	0	0.4	5.79	4.49	4	103449082	103455256	ENSSSCG00000006530	EFNA1
410	gnl.UG.Ssc.S35170603	13	14816133	14816133-14816133	A	trans	0.11	10.84	11.8	0.36	0.67	0.02	0.4	5.79	4.49	4	96987357	96990714	ENSSSCG00000023957	C1orf192
410	gnl.UG.Ssc.S38481264	13	14816133	14816133-14816133	A	trans	0.93	14.02	14.5	1.39	-0.76	0.12	0.4	5.79	4.49	4	106463085	106466845	ENSSSCG00000027091	OAZ3
410	gnl.UG.Ssc.S39796106	13	14816133	14816133-14816133	A	NA	0.76	10.97	11.53	0.15	0.69	0.11	0.4	5.79	4.49	NA	NA	NA	NA	NA
410	gnl.UG.Ssc.S46880133	13	14816133	14816133-14816133	A	trans	0.12	16.52	17.56	0.22	0.75	0.02	0.4	5.79	4.49	4	98011639	98033298	ENSSSCG00000006385	NCSTN
410	gnl.UG.Ssc.S50210687	13	14816133	14816133-14816133	A	trans	0.47	11.88	12.67	0.09	-0.69	-0.08	0.4	5.79	4.49	7	52785635	52806254	ENSSSCG00000001752	NA
410	TES01_0038_E03	13	14816133	14816133-14816133	PD	trans	1.07	10.57	10.87	1.61	-0.62	0.13	0.4	5.79	4.49	7	60021999	60039452	ENSSSCG00000001841	RHBG
411	gnl.UG.Ssc.S14766628	13	21956708	21956708-21956708	A	trans	0.99	17.46	17.95	0.19	0.84	0.11	0.38	5.79	4.49	8	71105942	71111905	ENSSSCG00000026944	NA
411	gnl.UG.Ssc.S31110411	13	21956708	21956708-21956708	A	NA	0.06	12.2	13.19	0.71	-0.72	-0.01	0.38	5.78	4.48	NA	NA	NA	NA	NA
411	gnl.UG.Ssc.S35170400	13	21956708	21956708-21956708	A	trans	0.2	11.62	12.55	1.52	0.76	-0.04	0.38	5.79	4.49	8	76034114	76105880	ENSSSCG00000008980	SCARB2
411	LVRM1_0108_C10	13	21956708	21956708-21956708	A	trans	0.81	11.27	11.79	2.36	-0.59	0.09	0.38	5.79	4.49	8	70585024	70703492	NA	UGT2B17
411	PTG01_0072_A02	13	21956708	21956708-21956708	A	trans	0.03	15.42	16.46	1.46	-0.74	-0.01	0.38	5.78	4.48	8	58314881	58371752	ENSSSCG00000023269	EXOC1
412	SKNB1_0014_F12	13	24825870	23624130-24825870	A	NA	0.26	18.98	20	1.51	-0.7	-0.05	0.39	5.79	4.49	NA	NA	NA	NA	NA
412	gnl.UG.Ssc.S35174066	13	24941184	21056862-25929578	A	cis	0.15	14.31	15.31	0.29	-0.65	0.03	0.5	5.79	4.49	13	24826388	24847862	ENSSSCG00000027550	PLCD1
412	gnl.UG.Ssc.S17499800	13	25182771	22431728-25471603	A	cis	0.25	14.13	15.09	2.64	0.86	0.06	0.24	5.79	4.49	13	24871055	24994231	ENSSSCG00000028740	CTDSPL
413	gnl.UG.Ssc.S35164034	13	28946661	28277989-40050308	PD	trans	1.32	13.94	14.09	0.55	0.7	0.16	0.46	5.79	4.49	13	32073761	32093038	ENSSSCG00000011314	LZTFL1
413	gnl.UG.Ssc.S35172081	13	29017248	26392676-29017248	A	NA	0.24	12.08	13	5.7	0.59	-0.07	0.23	5.79	4.49	NA	NA	NA	NA	SS18L2
413	SKNB1_0092_F05	13	29017248	28078702-29017248	A	cis	0.16	13.69	14.68	4.22	-0.82	0.05	0.23	5.76	4.46	13	29168963	29181610	ENSSSCG00000011294	FAM198A
413	OVR01_0046_H11	13	30238068	27455494-30949416	A	cis	1.8	23.44	23.31	1.22	-0.99	0.18	0.49	5.79	4.49	13	29344740	29398346	ENSSSCG00000011295	SNRK
413	gnl.UG.Ssc.S35164167	13	30810533	30238068-32216343	PD	cis	3.42	19.45	17.77	2.72	0.79	0.3	0.49	5.79	4.49	13	30992609	31029396	ENSSSCG00000011301	ZDHHC3
413	gnl.UG.Ssc.S35168414	13	31119717	28171490-39012509	PD	trans	1.8	15.19	14.95	1.06	0.97	0.25	0.25	5.79	4.49	13	34294969	34298953	ENSSSCG00000011347	NME6
413	gnl.UG.Ssc.S23212865	13	31572374	27447736-32216343	A	cis	0.55	20.17	21.02	0.45	-0.85	0.08	0.49	5.79	4.49	13	31054738	31086642	ENSSSCG00000011300	EXOSC7
413	gnl.UG.Ssc.S26726984	13	31969896	31134531-31969896	PD	NA	5.41	56.46	53.18	9.76	-1.09	0.25	0.39	5.79	4.49	NA	NA	NA	NA	NA
413	gnl.UG.Ssc.S50166558	13	32263837	31119717-36240525	A	NA	1.07	16.06	16.48	1.49	-1.2	0.19	0.25	5.74	4.44	NA	NA	NA	NA	NA
413	gnl.UG.Ssc.S22277958	13	32430688	32430688-35917664	A	trans	0.52	12.96	13.73	3.9	0.65	-0.1	0.3	5.79	4.49	13	37315973	37318756	ENSSSCG00000027573	RPL29
413	gnl.UG.Ssc.S35166409	13	34871969	34825316-34947712	A	cis	0.02	13.29	14.3	1.13	-0.55	0.01	0.42	5.79	4.49	13	34777399	34804791	ENSSSCG00000011366	SLC25A20
413	gnl.UG.Ssc.S35172232	13	36096052	32700875-36262721	PD	NA	0.66	10.99	11.62	0.37	0.48	0.1	0.48	5.79	4.49	NA	NA	NA	NA	GPX1
413	gnl.UG.Ssc.S35173199	13	36096052	36096052-39191749	A	cis	0.53	15.94	16.75	0.75	-0.63	0.08	0.48	5.79	4.49	13	36009248	36012373	ENSSSCG00000011409	NPRL2
413	gnl.UG.Ssc.S35173921	13	37263244	37263244-37804720	A	cis	0.5	16.97	17.82	0.06	0.79	0.08	0.44	5.79	4.49	13	37302372	37307791	ENSSSCG00000030229	ABHD14A
413	gnl.UG.Ssc.S40494130	13	37263244	37263244-37804720	A	NA	0.12	16.63	17.67	0.23	0.77	0.02	0.44	5.79	4.49	NA	NA	NA	NA	NA
413	ITT01_0103_G06	13	37503778	37503778-37503778	A	cis	0.37	13.04	13.91	1.86	0.63	-0.07	0.4	5.79	4.49	13	37272323	37280834	ENSSSCG00000023033	PARP3
413	LVRM1_0166_D04	13	37503778	30329083-38310437	A	cis	0.41	12.83	13.67	1.95	0.64	-0.08	0.4	5.79	4.49	13	37264062	37271951	ENSSSCG00000023177	RRP9
413	gnl.UG.Ssc.S35166550	13	37827489	37827489-39786385	A	NA	1.48	27.23	27.42	0.95	1.02	0.11	0.49	5.79	4.49	NA	NA	NA	NA	ITIH3
413	gnl.UG.Ssc.S35173232	13	37827489	37263244-39786385	PD	cis	1.17	11.72	11.96	1.03	-0.67	0.15	0.49	5.78	4.48	13	38176170	38195116	ENSSSCG00000011452	TMEM110
413	gnl.UG.Ssc.S18382520	13	37867796	37867796-39222851	A	NA	2.16	42.32	42.01	1.19	1.19	0.13	0.49	5.79	4.49	NA	NA	NA	NA	AMY2B
413	gnl.UG.Ssc.S23767478	13	37867796	28946661-40671308	A	cis	0.62	12	12.69	0.12	0.8	0.1	0.49	5.79	4.48	13	38046167	38081963	ENSSSCG00000011446	NEK4
413	LVRM1_0130_D11	13	38310437	38310437-38310437	A	cis	0.49	13.3	14.1	0.24	0.7	0.08	0.46	5.79	4.49	13	37296619	37300549	ENSSSCG00000026847	ABHD14B
413	gnl.UG.Ssc.S35172918	13	38523191	33148974-38523191	PD	NA	1.25	13.96	14.19	0.51	-0.84	-0.19	0.36	5.77	4.47	NA	NA	NA	NA	NA
413	OVR01_0041_D12	13	38770343	32216343-57745986	A	cis	0.17	10.06	10.98	0.29	0.62	-0.04	0.49	5.79	4.49	13	38106334	38120182	ENSSSCG00000011451	ITIH3
413	gnl.UG.Ssc.S34495469	13	39343080	37827489-41282735	A	cis	0.99	12.59	13	1.11	-0.73	0.14	0.49	5.79	4.49	13	38088459	38101576	ENSSSCG00000011450	ITIH1
413	gnl.UG.Ssc.S39960115	13	40281260	30060550-40281260	PD	NA	1.63	11.03	10.86	0.01	-0.7	-0.22	0.33	5.78	4.47	NA	NA	NA	NA	DAG1
413	gnl.UG.Ssc.S26718401	13	41282735	38856825-41282735	PD	trans	1.77	15.98	15.78	1.92	1.19	0.3	0.48	5.78	4.47	13	38361372	38389899	ENSSSCG00000023503	PRKCD
414	gnl.UG.Ssc.S35169967	13	53500147	52105727-58712778	PD	cis	0.94	11.2	11.63	0.7	0.73	0.15	0.48	5.79	4.49	13	52485647	52650735	ENSSSCG00000011498	SLC25A26
414	gnl.UG.Ssc.S35167312	13	56059252	53368450-57745986	A	trans	2.36	29.4	28.82	1.37	1.08	0.13	0.48	5.79	4.49	13	53672062	54030642	ENSSSCG00000011501	SUCLG2
415	gnl.UG.Ssc.S18554614	13	60165976	60165976-60165976	A	NA	0.08	10.64	11.6	3.53	0.58	0.02	0.23	5.79	4.49	NA	NA	NA	NA	ARL8A
415	gnl.UG.Ssc.S40431687	13	60165976	60165976-110567483	CD	trans	3.87	13.85	11.64	10.46	-0.43	0.41	0.23	5.79	4.49	10	37484539	37499096	ENSSSCG00000010996	NA
415	gnl.UG.Ssc.S31116010	13	61833288	59182305-72277882	PD	cis	1.41	19.21	19.37	8.45	-0.74	0.18	0.26	5.79	4.49	13	62800355	62986290	ENSSSCG00000011524	CHL1
415	gnl.UG.Ssc.S40406115	13	63250705	60807418-83592373	PD	NA	2.26	13.35	12.66	2.66	-0.71	0.22	0.38	5.78	4.48	NA	NA	NA	NA	NA
415	gnl.UG.Ssc.S40468802	13	63368471	59816021-73877111	PD	cis	1.57	14.31	14.26	9.95	-0.62	0.27	0.17	5.79	4.48	13	62800355	62986290	ENSSSCG00000011524	CHL1
415	gnl.UG.Ssc.S26647147	13	70563982	67289917-77728019	PD	trans	1.68	23.37	23.34	15.32	-0.93	0.3	0.18	5.79	4.49	13	78614180	78704945	ENSSSCG00000011610	NA
415	gnl.UG.Ssc.S40059707	13	73023057	73023057-73023057	A	cis	0.36	19.55	20.52	2.03	-0.72	0.07	0.38	5.79	4.49	13	72811828	72817304	ENSSSCG00000030273	NA
415	gnl.UG.Ssc.S18379725	13	74597618	60881758-75098682	A	NA	0.54	10.57	11.28	0.43	0.72	0.08	0.49	5.79	4.49	NA	NA	NA	NA	NA
416	gnl.UG.Ssc.S20116543	13	75597972	75597972-75597972	A	NA	0.69	24.76	25.57	9.07	0.98	-0.12	0.23	5.79	4.49	NA	NA	NA	NA	TF
416	gnl.UG.Ssc.S40479697	13	79632543	64293400-82122422	A	NA	0.19	13.54	14.51	4.25	-0.73	0.05	0.24	5.79	4.49	NA	NA	NA	NA	LSM3
416	gnl.UG.Ssc.S19541055	13	79912229	79044236-83126936	PD	NA	3.45	18.57	16.85	2.24	0.93	0.28	0.49	5.79	4.49	NA	NA	NA	NA	NPHP3
416	gnl.UG.Ssc.S23212494	13	81461269	74597618-81461269	PD	cis	2.81	11.81	10.57	2.73	-0.75	0.25	0.48	5.79	4.49	13	81528678	81538664	ENSSSCG00000011631	UBA5
416	gnl.UG.Ssc.S39977996	13	82031954	79044236-82572552	PD	NA	6.79	21.49	16.58	1.61	-1.23	0.5	0.46	5.77	4.46	NA	NA	NA	NA	DNAJC7
417	gnl.UG.Ssc.S35170816	13	97891754	97891754-98424166	PD	cis	5.27	33.63	30.33	7.62	-1.06	0.3	0.4	5.79	4.49	13	98233243	98237612	ENSSSCG00000030260	PFN2
417	gnl.UG.Ssc.S35173386	13	98072328	98072328-98489132	A	cis	0.44	22.8	23.75	2.31	1	0.08	0.27	5.79	4.49	13	98089279	98228641	ENSSSCG00000027459	RNF13
418	gnl.UG.Ssc.S35168410	13	99059891	99059891-99059891	PD	NA	1.24	11.04	11.21	2.51	-0.58	0.12	0.38	5.79	4.49	NA	NA	NA	NA	BHMT2
418	gnl.UG.Ssc.S35169158	13	99476338	94430998-108688988	PD	NA	0.93	11.32	11.76	8.29	-0.64	0.23	0.16	5.79	4.49	NA	NA	NA	NA	SUCNR1
418	gnl.UG.Ssc.S40430134	13	101583246	101583246-101583246	PD	trans	0.99	10.36	10.73	6.55	-0.68	0.26	0.19	5.75	4.45	13	74465438	74630259	ENSSSCG00000011576	NA
418	gnl.UG.Ssc.S6665509	13	103266554	101583246-103266554	CD	NA	2.86	13.9	12.66	11.82	-0.56	0.52	0.15	5.79	4.49	NA	NA	NA	NA	NA
419	ITT01_0038_G07	13	106430757	104765146-118853260	PD	NA	4.54	32.79	30.19	2.09	-1.29	0.27	0.49	5.78	4.48	NA	NA	NA	NA	RARRES1
419	PTG01_0098_C04	13	108197916	108197916-108197916	PD	trans	3.42	35.57	34.05	23.36	-0.94	0.41	0.19	5.79	4.49	13	103717654	103747362	ENSSSCG00000025316	SLC33A1
420	gnl.UG.Ssc.S18382627	13	108484081	108418388-108535538	A	cis	0.26	23.54	24.61	4.57	0.89	0.05	0.3	5.79	4.49	13	106704016	106750231	ENSSSCG00000025651	GFM1
420	OVRM1_0115_D06	13	108484081	108418388-108535538	PD	NA	14.67	46.79	34.34	20.77	-1.05	0.62	0.3	5.78	4.47	NA	NA	NA	NA	RARRES1
421	gnl.UG.Ssc.S35166229	13	110567483	110567483-110567483	A	trans	0.52	32.25	33.24	0.53	1.02	0.07	0.4	5.79	4.49	10	29284346	29289916	ENSSSCG00000010929	CYB5R1
421	gnl.UG.Ssc.S35167277	13	110567483	110567483-110567483	A	NA	0.03	14.9	15.94	0.74	0.68	0.01	0.4	5.79	4.49	NA	NA	NA	NA	RPL31
421	gnl.UG.Ssc.S35173456	13	110567483	110567483-110567483	A	trans	0.91	26.55	27.2	0.33	0.88	0.11	0.4	5.79	4.49	10	76997766	77003512	ENSSSCG00000011171	CTSL1
421	OVRM1_0184_H03	13	110567483	110567483-110567483	PD	trans	2.07	11.59	11.04	0.5	-0.59	-0.22	0.4	5.79	4.49	10	37388286	37405755	ENSSSCG00000010993	NFX1
421	SMG01_0004_G03	13	110567483	110567483-110567483	PD	trans	1.98	14.35	13.94	3.99	-0.59	0.2	0.4	5.79	4.49	10	33164075	33261135	ENSSSCG00000010955	GOLM1
421	gnl.UG.Ssc.S19542902	13	123782540	107131634-123782540	A	NA	0.16	15.32	16.32	1.51	0.77	-0.03	0.39	5.79	4.49	NA	NA	NA	NA	NA
421	gnl.UG.Ssc.S39789730	13	123984079	118712827-133327141	A	NA	0.41	14.3	15.17	3.57	-0.68	0.08	0.27	5.79	4.49	NA	NA	NA	NA	NA
421	SKNB1_0016_E09	13	129318962	123984079-129318962	A	NA	0.24	17.62	18.62	1.81	0.85	0.05	0.26	5.79	4.49	NA	NA	NA	NA	ITGB5
421	ADR01_0031_A12	13	137084688	126943274-140697562	PD	cis	1.39	13.54	13.63	6.21	-0.68	0.22	0.27	5.79	4.49	13	136971662	136987446	ENSSSCG00000028484	CLDN1
421	gnl.UG.Ssc.S23213000	13	138212437	138212437-138212437	A	cis	0.52	13.04	13.81	2.32	0.71	-0.09	0.44	5.79	4.49	13	138043701	138080419	ENSSSCG00000011817	CCDC50
422	LVRM1_0162_E11	13	138676977	138676977-138676977	A	NA	0.39	11.51	12.34	3.73	-0.78	-0.1	0.22	5.79	4.49	NA	NA	NA	NA	NA
422	gnl.UG.Ssc.S46877630	13	140150111	137841013-143638483	A	cis	0.7	27.53	28.36	5.56	-1.1	0.11	0.27	5.79	4.49	13	141225232	141253596	ENSSSCG00000011827	LSG1
422	gnl.UG.Ssc.S6013250	13	140308510	138359219-161222411	A	NA	0.13	15.27	16.29	0.47	0.8	0.02	0.45	5.79	4.49	NA	NA	NA	NA	NA
422	gnl.UG.Ssc.S40667282	13	144781809	139238833-144781809	PD	NA	5.75	40.17	36.46	19.72	-1.11	0.42	0.21	5.79	4.48	NA	NA	NA	NA	MUC13
422	OVRM1_0148_D09	13	144946317	126943274-145009805	A	NA	0.44	10.39	11.16	1.24	-0.72	-0.1	0.27	5.78	4.48	NA	NA	NA	NA	NA
422	gnl.UG.Ssc.S40285130	13	145300325	141170243-147415740	PD	NA	2.1	14.61	14.09	1.73	0.87	0.21	0.48	5.79	4.49	NA	NA	NA	NA	ZNF148
422	DCI01_0024_G05	13	145414240	142572873-145611904	PD	NA	1.67	11.46	11.26	6.32	-0.48	0.22	0.33	5.79	4.49	NA	NA	NA	NA	SNX4
422	gnl.UG.Ssc.S35171205	13	146665884	138359219-152053701	A	NA	0.3	17.49	18.47	0.15	-0.91	0.05	0.48	5.79	4.49	NA	NA	NA	NA	POGLUT1
422	gnl.UG.Ssc.S40589516	13	146665884	145300325-150082135	A	NA	1.1	17.97	18.38	0.75	-0.91	0.12	0.48	5.79	4.49	NA	NA	NA	NA	KPNA1
422	gnl.UG.Ssc.S18598186	13	146804590	146804590-146804590	PD	NA	0.63	13.24	13.94	5.43	-0.49	0.11	0.35	5.79	4.49	NA	NA	NA	NA	NAPRT1
422	gnl.UG.Ssc.S22309993	13	146804590	146804590-146804590	PD	NA	2.12	13.29	12.72	0.56	-0.71	-0.28	0.35	5.77	4.47	NA	NA	NA	NA	NA
423	gnl.UG.Ssc.S26720426	13	157148579	157148579-170294963	A	trans	0.06	16.25	17.3	0.48	-0.59	-0.01	0.47	5.79	4.49	13	167720863	167906839	ENSSSCG00000011959	ABI3BP
423	ITT01_0018_F06	13	158887339	158887339-158887339	CD	NA	2.37	11.74	10.92	10.67	-0.43	0.43	0.17	5.79	4.49	NA	NA	NA	NA	INVS
424	gnl.UG.Ssc.S18275734	13	159112745	159112745-159112745	PD	trans	3.85	14.57	12.4	7.49	-0.55	0.32	0.38	5.79	4.49	7	37451398	37483062	ENSSSCG00000001569	C6orf89
424	gnl.UG.Ssc.S46877920	13	159112745	159112745-159112745	A	trans	0.65	17.3	18.05	3.04	-0.78	0.09	0.38	5.79	4.49	7	37451398	37483062	ENSSSCG00000001569	C6orf89
424	ITT01_0089_G11	13	159112745	159112745-159112745	PD	trans	1.6	10.25	10.09	0.01	-0.64	-0.2	0.38	5.79	4.49	7	39641913	39642184	NA	SAYSD1
424	THY01_0049_C11	13	159112745	159112745-159112745	PD	trans	1.19	13.14	13.39	3.39	-0.63	0.14	0.38	5.79	4.49	7	24795834	24820308	ENSSSCG00000001233	NA
425	gnl.UG.Ssc.S6012830	13	159968139	159968139-159968139	PD	NA	1.13	10.78	11.04	0.62	-0.63	-0.18	0.28	5.79	4.49	NA	NA	NA	NA	NA
425	gnl.UG.Ssc.S35172361	13	160894746	139499601-160894746	PD	NA	0.94	11.32	11.75	1.1	0.67	0.16	0.34	5.79	4.49	NA	NA	NA	NA	BTBD11
426	gnl.UG.Ssc.S31102038	13	161593126	161593126-161593126	PD	trans	0.97	15.8	16.28	9.36	-0.68	0.2	0.25	5.78	4.48	13	166892683	166899134	ENSSSCG00000011952	RPL24
426	gnl.UG.Ssc.S35167503	13	169279236	152053701-169290965	A	trans	0.19	12.9	13.86	0.28	-0.77	-0.03	0.49	5.79	4.49	13	156554457	156593722	ENSSSCG00000011925	CD200R1
426	gnl.UG.Ssc.S40316707	13	170294963	168452617-172744897	PD	NA	1.87	18.62	18.37	0.75	0.85	0.21	0.33	5.79	4.49	NA	NA	NA	NA	CPOX
426	gnl.UG.Ssc.S35164281	13	178315976	158992883-190512401	A	NA	0.41	10.58	11.38	1.03	0.6	-0.07	0.45	5.79	4.49	NA	NA	NA	NA	CGGBP1
426	gnl.UG.Ssc.S19545856	13	185614224	185348703-189599948	A	NA	0.78	15.24	15.86	1.84	0.61	-0.12	0.42	5.79	4.49	NA	NA	NA	NA	ROBO2
426	gnl.UG.Ssc.S40234312	13	188251796	188095940-188251796	PD	NA	1.98	11.13	10.64	3.47	0.92	0.44	0.15	5.79	4.49	NA	NA	NA	NA	NA
427	gnl.UG.Ssc.S17514573	13	192149198	192149198-192149198	A	trans	0.74	19.94	20.65	0.67	-0.71	0.1	0.49	5.79	4.49	6	138764544	138851088	ENSSSCG00000023243	NFIA
427	gnl.UG.Ssc.S23212919	13	192149198	192149198-192149198	PD	NA	2.09	26.48	26.11	3.91	0.84	-0.2	0.49	5.78	4.48	NA	NA	NA	NA	TM2D1
427	gnl.UG.Ssc.S35164848	13	192149198	192149198-192149198	A	trans	0.02	18.63	19.72	0.02	0.67	0	0.49	5.79	4.49	6	137171271	137233581	ENSSSCG00000003812	PGM1
427	gnl.UG.Ssc.S35174125	13	192149198	192149198-192149198	PD	trans	2.35	19.68	19.01	1.13	-0.75	0.2	0.49	5.79	4.48	6	137803101	137886719	ENSSSCG00000003816	ATG4C
427	gnl.UG.Ssc.S40482887	13	192149198	192149198-192149198	PD	NA	1.43	11.64	11.67	0.39	-0.62	0.19	0.49	5.78	4.48	NA	NA	NA	NA	TM2D1
428	gnl.UG.Ssc.S35172623	13	201600086	200366615-204016747	A	NA	0.18	14.22	15.2	0.13	-0.63	0.04	0.5	5.79	4.49	NA	NA	NA	NA	BACH1
428	gnl.UG.Ssc.S40421778	13	202685546	202457968-203509544	PD	NA	0.77	10.9	11.45	0.38	0.55	0.12	0.48	5.79	4.49	NA	NA	NA	NA	NA
429	DCI01_0062_B02	13	208034723	208034723-208034723	A	cis	0.32	31.28	32.39	0.27	-0.79	0.05	0.48	5.79	4.49	13	207934802	207945091	ENSSSCG00000012050	RCAN1
429	MLN01_0096_F02	13	208224298	208034723-210294458	A	NA	0.34	14.74	15.66	0.04	0.57	0.07	0.48	5.78	4.48	NA	NA	NA	NA	CBR3
429	LVR01_0086_G09	13	209628281	209628281-210105107	A	NA	0.3	18.46	19.45	2.82	-0.65	0.06	0.38	5.79	4.49	NA	NA	NA	NA	NA
429	gnl.UG.Ssc.S18378311	13	210062735	210062735-210062735	A	cis	0.65	16.56	17.29	0.11	-0.61	-0.1	0.4	5.79	4.49	13	209715199	209740460	ENSSSCG00000028883	SETD4
429	gnl.UG.Ssc.S39945170	13	210062735	209155239-211989807	A	NA	0.47	13.4	14.22	0.86	-0.68	0.1	0.4	5.75	4.45	NA	NA	NA	NA	NA
429	gnl.UG.Ssc.S35166411	13	210294458	209628281-211989807	PD	NA	1.3	20.8	21.07	1.33	-0.65	0.15	0.48	5.79	4.49	NA	NA	NA	NA	NA
429	gnl.UG.Ssc.S35167820	13	210320199	210320199-210320199	PD	NA	2.21	36.59	36.2	1.2	-0.83	0.18	0.48	5.79	4.49	NA	NA	NA	NA	CBR1
430	gnl.UG.Ssc.S17512256	13	210652085	210652085-210652085	A	NA	0.78	19.38	20.06	1.06	-0.69	-0.12	0.33	5.79	4.49	NA	NA	NA	NA	NA
430	gnl.UG.Ssc.S35173191	13	210652085	206226852-213588138	CD	cis	3.52	10.55	8.6	8.29	0.35	-0.4	0.33	5.78	4.48	13	212084504	212156974	ENSSSCG00000022318	ERG
430	gnl.UG.Ssc.S23762456	13	211597683	211315779-215750951	CD	NA	4.11	29.13	26.91	25.07	0.63	-0.55	0.49	5.78	4.47	NA	NA	NA	NA	NA
430	gnl.UG.Ssc.S26732391	13	212687907	211667964-213557881	PD	NA	0.87	13.23	13.75	0.06	0.57	0.15	0.49	5.77	4.47	NA	NA	NA	NA	B3GALT5
430	gnl.UG.Ssc.S6000731	13	213588138	212687907-213588138	A	NA	0.54	25.33	26.24	0.42	-0.69	-0.08	0.49	5.79	4.49	NA	NA	NA	NA	NA
431	gnl.UG.Ssc.S40068827	13	214669192	213691291-215811239	A	NA	0.12	23.43	24.55	3.07	0.7	0.03	0.35	5.79	4.49	NA	NA	NA	NA	NA
431	gnl.UG.Ssc.S40480053	13	215058814	214669192-215058814	OD	NA	6.55	27.89	23.29	26.9	0.36	-0.66	0.35	5.78	4.48	NA	NA	NA	NA	NA
432	gnl.UG.Ssc.S23759506	13	215697149	215697149-215697149	PD	cis	2.64	17.79	16.82	4.8	-0.61	0.29	0.39	5.77	4.47	13	215572917	215639734	ENSSSCG00000025821	NA
432	gnl.UG.Ssc.S40204945	13	215697149	215697149-215697149	A	NA	0.01	57.31	58.68	12.37	1.05	0	0.39	5.79	4.49	NA	NA	NA	NA	NA
433	gnl.UG.Ssc.S31115579	13	216377853	216377853-217671803	PD	cis	2.42	55.36	54.9	18.76	1.38	0.3	0.32	5.79	4.49	13	216378408	216449518	ENSSSCG00000030016	PDE9A
433	gnl.UG.Ssc.S35170010	13	217027218	213735386-218211270	PD	cis	0.51	10.95	11.69	0.7	-0.42	0.09	0.48	5.79	4.49	13	216572830	216576892	ENSSSCG00000021991	NDUFV3
433	gnl.UG.Ssc.S35165726	13	217185407	217185407-217185407	A	trans	0.15	27.47	28.62	3.86	-0.69	0.03	0.37	5.79	4.49	GL893611.1	14953	16950	ENSSSCG00000025285	AGPAT3
433	gnl.UG.Ssc.S40290972	13	217185407	217185407-217185407	PD	NA	1.11	11.96	12.25	0.28	-0.49	-0.16	0.37	5.79	4.49	NA	NA	NA	NA	NA
434	gnl.UG.Ssc.S20116320	13	217511093	217511093-218194240	PD	cis	1.51	27.18	27.33	1.7	-0.68	0.16	0.49	5.79	4.49	13	218617764	218632146	ENSSSCG00000027926	FTCD
434	LNG01_0017_C04	13	217671803	217671803-217671803	A	cis	4.68	117.9	115.55	22.98	-1.25	0.22	0.32	5.79	4.49	13	217375639	217390019	ENSSSCG00000027165	UBE2G2
435	gnl.UG.Ssc.S35166028	13	218194240	218194240-218211270	A	NA	0.89	57.12	57.99	0.04	0.96	0.1	0.48	5.79	4.49	NA	NA	NA	NA	NA
435	gnl.UG.Ssc.S40050849	13	218211270	217027218-218211270	A	NA	0.08	16.74	17.8	0.04	0.54	0.02	0.48	5.79	4.49	NA	NA	NA	NA	NA
436	OVRM1_0032_F12	14	246866	246866-246866	A	NA	0.51	48.65	49.76	1.38	-0.88	0.07	0.48	5.79	4.49	NA	NA	NA	NA	CDK20
436	gnl.UG.Ssc.S34516402	14	679188	246866-1574421	PD	NA	3.81	32.07	30.16	9.04	1.34	0.48	0.47	5.78	4.47	NA	NA	NA	NA	NA
436	gnl.UG.Ssc.S39844514	14	1023930	246866-1594414	A	cis	0.23	11.27	12.18	0.66	0.49	0.05	0.41	5.79	4.49	14	1158425	1170536	ENSSSCG00000028033	PLXDC2
437	gnl.UG.Ssc.S35164272	14	4831260	4831260-4831260	PD	trans	1.09	12.97	13.31	3.1	0.67	0.2	0.28	5.79	4.49	14	6848698	6852806	ENSSSCG00000009617	REEP4
437	PTG01_0079_A10	14	5480997	4306118-18382899	PD	NA	1.16	10.04	10.26	0.42	0.55	0.17	0.36	5.79	4.49	NA	NA	NA	NA	MYRIP
437	gnl.UG.Ssc.S18354485	14	6529806	6529806-6529806	PD	NA	1.27	21.69	22	3.54	-0.76	0.17	0.36	5.79	4.49	NA	NA	NA	NA	ENTPD4
438	gnl.UG.Ssc.S17526747	14	6783995	6783995-7654009	A	NA	0.43	12.69	13.53	7.5	-0.7	0.12	0.22	5.76	4.46	NA	NA	NA	NA	NA
438	LVRM1_0084_G09	14	6905056	4117715-7151359	A	cis	0.02	12.41	13.41	0.71	0.52	-0.01	0.46	5.79	4.49	14	6766728	6788321	ENSSSCG00000009613	EPB49
438	gnl.UG.Ssc.S46877428	14	7151359	7151359-7718162	A	cis	0.11	15.27	16.3	3.56	0.63	-0.03	0.39	5.79	4.49	14	7332462	7339301	ENSSSCG00000009627	C8orf58
439	gnl.UG.Ssc.S46877416	14	8472448	8472448-8472448	A	cis	0.49	21.03	21.93	0.88	0.65	-0.08	0.47	5.79	4.49	14	8433828	8455666	ENSSSCG00000009640	ENTPD4
439	gnl.UG.Ssc.S18551622	14	9598057	5504363-9598057	A	cis	0.37	12.26	13.13	4.84	-0.76	-0.1	0.49	5.76	4.45	14	10434520	10593554	ENSSSCG00000009650	DOCK5
439	LVR01_0005_C12	14	10777705	9374850-11711730	A	NA	0.06	18.44	19.52	1.23	-0.67	0.01	0.45	5.79	4.49	NA	NA	NA	NA	ADRA1A
439	gnl.UG.Ssc.S35169445	14	11622365	11622365-11622365	A	NA	0.55	12.34	13.09	1.46	-0.58	0.09	0.41	5.79	4.49	NA	NA	NA	NA	TMEM123
439	gnl.UG.Ssc.S35174140	14	11622365	11622365-11622365	A	NA	0.16	14	14.99	0.3	-0.7	-0.03	0.41	5.79	4.49	NA	NA	NA	NA	BCO2
439	SPL01_0080_E09	14	11622365	11622365-11622365	A	trans	1.02	24.96	25.52	2.38	-0.86	0.12	0.41	5.79	4.49	9	35927631	36003600	ENSSSCG00000014976	ARHGAP42
440	gnl.UG.Ssc.S35170093	14	13324630	13324630-15171647	A	cis	0.57	18.2	19.02	3.66	-0.69	0.1	0.38	5.78	4.48	14	13933473	14124611	ENSSSCG00000009682	HMBOX1
440	gnl.UG.Ssc.S40478672	14	13356571	12630109-13356571	A	cis	0.02	27.86	29.04	0.02	0.86	0	0.48	5.79	4.49	14	12516232	12531189	ENSSSCG00000009668	NA
441	gnl.UG.Ssc.S20116738	14	13778165	13778165-13778165	PD	cis	1.42	19.34	19.49	4.72	0.93	0.24	0.21	5.79	4.49	14	12516232	12531189	ENSSSCG00000009668	CLU
441	gnl.UG.Ssc.S35165324	14	13958166	11622467-14980363	A	cis	0.52	17.87	18.71	3.35	0.75	-0.09	0.38	5.79	4.49	14	14627025	15060713	ENSSSCG00000009684	MSRA
441	gnl.UG.Ssc.S20116741	14	14418783	14418783-14418783	PD	trans	1.13	11.53	11.8	0.13	-0.49	-0.16	0.41	5.79	4.49	10	61450695	61502941	ENSSSCG00000011101	ITGB1
441	gnl.UG.Ssc.S23213002	14	14418783	14418783-14418783	A	NA	0.27	14.5	15.45	0.1	-0.64	-0.04	0.41	5.79	4.49	NA	NA	NA	NA	CDC123
441	gnl.UG.Ssc.S31123459	14	14418783	14418783-14418783	A	trans	0.01	13.63	14.65	1.44	0.55	0	0.41	5.79	4.49	10	61651758	61800688	ENSSSCG00000011102	NRP1
442	gnl.UG.Ssc.S35174011	14	15277391	14998570-16172730	PD	cis	3.04	19.13	17.8	6.25	-0.64	0.26	0.39	5.79	4.49	14	15315525	15483059	ENSSSCG00000009692	PINX1
442	gnl.UG.Ssc.S19548036	14	16112775	15499135-17192291	A	NA	1.08	27.06	27.61	6.58	-1.25	0.18	0.19	5.75	4.45	NA	NA	NA	NA	NA
442	gnl.UG.Ssc.S23213423	14	16117642	15993135-17916350	PD	cis	2.16	22.56	22.09	1.94	-0.79	0.17	0.48	5.79	4.49	14	16908630	16921262	ENSSSCG00000009699	HPGD
442	gnl.UG.Ssc.S26721218	14	16121986	16009830-16121986	A	NA	0.08	14.67	15.69	5.03	0.68	-0.02	0.29	5.79	4.49	NA	NA	NA	NA	NA
442	gnl.UG.Ssc.S16516889	14	16407466	9053896-16993535	OD	trans	6.39	10.49	5.71	11.19	-0.17	-0.93	0.13	5.79	4.49	14	13007011	13051366	ENSSSCG00000009673	NA
443	gnl.UG.Ssc.S17526422	14	21387116	21387116-21387116	PD	trans	1.38	11.34	11.39	4.26	-0.55	0.15	0.35	5.79	4.49	13	206219931	206235889	ENSSSCG00000012036	C21orf59
443	gnl.UG.Ssc.S40175200	14	21387116	21387116-21387116	PD	trans	1.54	10.43	10.33	5	-0.49	0.19	0.35	5.79	4.49	13	199001550	199018936	ENSSSCG00000012021	NA
443	gnl.UG.Ssc.S35168389	14	22633094	20785870-22633094	A	NA	1.11	24.26	24.73	6.17	1.07	0.2	0.24	5.79	4.49	NA	NA	NA	NA	GOLGA3
443	gnl.UG.Ssc.S46876405	14	23861750	21902332-25379511	A	cis	0.75	27.56	28.34	1.07	-0.95	0.1	0.47	5.79	4.49	14	24054519	24084125	ENSSSCG00000009732	CHFR
443	gnl.UG.Ssc.S17526927	14	25213661	25213661-25379511	A	cis	1.88	33.53	33.41	2.01	-1.03	0.17	0.48	5.79	4.49	14	24875186	24913201	ENSSSCG00000009742	NA
444	gnl.UG.Ssc.S35170611	14	28702209	28702209-46954938	PD	trans	2.44	10.79	9.88	7.9	0.58	-0.41	0.14	5.79	4.49	14	53659842	53683337	ENSSSCG00000010083	PPIL2
444	gnl.UG.Ssc.S19543384	14	30740795	30451601-30740795	A	NA	0.42	12.77	13.6	4.89	0.84	0.12	0.18	5.79	4.49	NA	NA	NA	NA	NA
445	gnl.UG.Ssc.S35168584	14	31924011	31924011-33673401	A	cis	0.27	13.17	14.1	3.12	0.68	-0.06	0.33	5.79	4.49	14	33232345	33251978	ENSSSCG00000009816	P2RX4
445	gnl.UG.Ssc.S40498856	14	32616441	32616441-32616441	A	cis	0.48	25.97	26.93	3.82	-1	0.07	0.34	5.79	4.49	14	32598704	32627327	ENSSSCG00000009804	PSMD9
446	LNG01_0068_F12	14	33341083	33341083-33833169	A	cis	0.31	15.74	16.69	1.8	0.68	-0.06	0.41	5.79	4.48	14	32701552	32713248	ENSSSCG00000009807	RHOF
446	gnl.UG.Ssc.S35170363	14	33673401	26020243-34262170	A	cis	0.07	23.16	24.29	4.03	-0.93	-0.02	0.33	5.79	4.49	14	33994353	34014072	ENSSSCG00000009828	PPP1CC
446	gnl.UG.Ssc.S46876747	14	35337304	33523556-35337304	PD	trans	0.85	14.58	15.13	5.31	0.89	0.19	0.25	5.79	4.49	14	31216414	31227838	ENSSSCG00000009777	SETD8
446	gnl.UG.Ssc.S46876728	14	35675977	31454072-35675977	A	trans	0.08	10.75	11.7	0.58	-0.54	-0.02	0.45	5.79	4.49	14	32117231	32195620	ENSSSCG00000009793	CLIP1
447	gnl.UG.Ssc.S35170540	14	40197114	39953482-55935436	A	NA	1.5	26.99	27.16	1.49	-0.97	0.11	0.48	5.79	4.49	NA	NA	NA	NA	MLEC
447	gnl.UG.Ssc.S18547875	14	40597533	40597533-64913859	PD	trans	3.27	11.84	10.17	8.38	0.44	-0.33	0.3	5.79	4.49	14	64772892	64953135	ENSSSCG00000010185	GALNT2
447	gnl.UG.Ssc.S46876670	14	41112851	41112851-43572939	A	cis	2.72	39.24	38.4	0.79	1.47	0.22	0.37	5.79	4.49	14	41230165	41288614	ENSSSCG00000009880	SLC24A6
447	gnl.UG.Ssc.S35325293	14	41286208	41286208-42914703	A	cis	0.09	15.13	16.17	2.78	0.87	0.02	0.44	5.78	4.48	14	41288748	41314360	ENSSSCG00000009879	TPCN1
447	gnl.UG.Ssc.S46876633	14	43664740	40597533-53100973	PD	cis	0.91	10.04	10.47	1.12	-0.56	0.13	0.48	5.79	4.49	14	43850912	43874056	ENSSSCG00000009931	MVK
447	gnl.UG.Ssc.S46876628	14	44167271	40660903-57497488	PD	cis	4.52	14.34	11.52	0.66	0.98	0.38	0.37	5.79	4.48	14	44154008	44271216	ENSSSCG00000009937	ACACB
447	gnl.UG.Ssc.S46876632	14	44298981	41159003-60106278	A	cis	0.68	13.8	14.47	4.41	0.66	-0.12	0.33	5.79	4.49	14	43874237	43888496	ENSSSCG00000009932	MMAB
447	gnl.UG.Ssc.S20116649	14	45074974	43664740-45074974	A	cis	0.05	16.3	17.35	3.08	0.82	0.01	0.3	5.79	4.49	14	44473372	44492683	ENSSSCG00000009942	DAO
447	gnl.UG.Ssc.S46876516	14	45339393	41060913-57982523	PD	trans	1.44	14.48	14.54	8.61	-0.69	0.24	0.26	5.78	4.48	14	53082459	53104960	ENSSSCG00000010055	GGT5
447	gnl.UG.Ssc.S6666248	14	46685557	46685557-60273398	A	NA	0.33	10.08	10.91	0.39	-0.74	-0.06	0.37	5.79	4.49	NA	NA	NA	NA	NA
447	LVRM1_0204_D05	14	48046775	46408884-60106278	A	NA	0.13	11.89	12.86	0.71	0.67	-0.03	0.42	5.79	4.49	NA	NA	NA	NA	SART3
447	gnl.UG.Ssc.S35165758	14	53073486	48317623-55466479	A	cis	2.46	35.46	34.83	0.13	1.3	0.16	0.36	5.79	4.49	14	52974996	53004470	ENSSSCG00000010060	UPB1
447	gnl.UG.Ssc.S18555557	14	53170186	46350166-58940195	A	NA	0.53	13.14	13.91	0.45	-0.72	0.08	0.48	5.79	4.49	NA	NA	NA	NA	PPM1F
447	gnl.UG.Ssc.S35173026	14	54436705	51144139-55492906	A	cis	0.05	23.16	24.29	1.89	1.12	-0.01	0.36	5.79	4.49	14	55131300	55137465	ENSSSCG00000010137	RANBP1
447	gnl.UG.Ssc.S35166470	14	54595488	52390327-54867498	A	trans	0.36	28.46	29.51	1.16	1.09	0.05	0.31	5.79	4.49	14	49658212	49675678	ENSSSCG00000009988	NIPSNAP1
447	gnl.UG.Ssc.S46876572	14	54595488	52390327-54867498	PD	trans	3.47	21.24	19.54	2.97	1.42	0.48	0.31	5.78	4.48	14	50477198	50480629	ENSSSCG00000010007	MTFP1
447	AMP01_0096_H03	14	54867498	54595488-54867498	A	NA	2.21	45.73	45.4	6.82	-1.2	0.16	0.31	5.79	4.49	NA	NA	NA	NA	THOC5
447	gnl.UG.Ssc.S16515960	14	55466479	48317623-55492906	PD	NA	3.47	26.62	24.99	1.7	-1.43	0.33	0.36	5.76	4.46	NA	NA	NA	NA	NA
448	UTR01_0024_D06	14	57572154	56894114-64869878	PD	NA	0.53	11.48	12.21	6.12	0.61	-0.13	0.21	5.79	4.49	NA	NA	NA	NA	NF2
448	gnl.UG.Ssc.S35168075	14	58100567	58100567-60291322	A	cis	1.5	23.3	23.43	2.28	-0.89	0.14	0.42	5.79	4.49	14	58841260	58871583	ENSSSCG00000010146	HEATR1
448	gnl.UG.Ssc.S18556316	14	58138614	47634435-60291322	A	NA	1.94	19.74	19.44	1.63	-0.92	0.18	0.5	5.79	4.49	NA	NA	NA	NA	NA
448	gnl.UG.Ssc.S46876500	14	58138614	47654685-60291322	A	trans	0.58	14	14.75	0.39	-0.85	0.09	0.5	5.79	4.49	14	53483140	53502835	ENSSSCG00000010079	PPM1F
448	DCI01_0053_F04	14	58172249	58138614-60291322	PD	cis	4.21	21.56	19.15	2.94	-1.02	0.27	0.48	5.79	4.48	14	58841260	58871583	ENSSSCG00000010146	LGALS8
448	gnl.UG.Ssc.S6083241	14	58172249	58100567-60291322	PD	cis	1.02	10.64	10.99	0.61	-0.86	0.21	0.48	5.76	4.46	14	58841260	58871583	ENSSSCG00000010146	LGALS8
448	gnl.UG.Ssc.S46876909	14	58914805	58100567-60106278	A	cis	0.22	11.64	12.56	0.89	0.69	-0.05	0.43	5.79	4.49	14	58794722	58843156	ENSSSCG00000010145	HEATR1
448	gnl.UG.Ssc.S6072888	14	59473909	59473909-60675303	A	cis	1.94	30.32	30.13	0.31	1.3	0.17	0.38	5.79	4.49	14	59423747	59427017	ENSSSCG00000021913	NID1
448	gnl.UG.Ssc.S20116406	14	59846756	46313456-59846756	A	NA	0.05	10.83	11.79	5.31	-0.68	0.02	0.22	5.79	4.49	NA	NA	NA	NA	SLC5A4
448	gnl.UG.Ssc.S35166461	14	59894427	57805066-59894427	PD	NA	1.24	16.43	16.69	7.01	-0.75	0.2	0.26	5.79	4.49	NA	NA	NA	NA	TMOD3
449	gnl.UG.Ssc.S17517037	14	62431785	61392246-64792180	A	NA	0.16	12.54	13.51	1.8	-0.66	-0.04	0.33	5.79	4.49	NA	NA	NA	NA	ZNF33B
449	gnl.UG.Ssc.S46876867	14	62728367	55935436-64746711	A	cis	0.25	10.67	11.56	0.18	0.76	0.04	0.48	5.79	4.49	14	64380784	64389549	ENSSSCG00000010184	AGT
449	gnl.UG.Ssc.S46876868	14	64406794	64406794-64406794	A	cis	0.45	18.43	19.33	0.21	0.83	0.08	0.43	5.79	4.49	14	64343142	64376887	ENSSSCG00000010183	COG2
450	gnl.UG.Ssc.S46876861	14	65033627	65033627-67938906	PD	cis	2.54	24.2	23.4	5.39	-1.04	0.22	0.36	5.78	4.48	14	65175873	65228457	ENSSSCG00000010189	NUP133
450	gnl.UG.Ssc.S46876862	14	66172017	65033627-88987258	PD	cis	1.38	10.71	10.75	0.05	0.73	0.2	0.36	5.79	4.49	14	65132848	65168740	ENSSSCG00000010188	ABCB10
450	ADR01_0096_G07	14	66363910	66363910-66363910	OD	NA	4.19	12.34	9.8	11.59	-0.31	0.43	0.22	5.79	4.49	NA	NA	NA	NA	SMARCD2
450	gnl.UG.Ssc.S35173851	14	66363910	66363910-66363910	A	NA	0.1	10.37	11.31	4.73	-0.6	0.03	0.22	5.79	4.49	NA	NA	NA	NA	NA
450	gnl.UG.Ssc.S19542490	14	66437563	66320818-66479026	A	NA	2.36	31.58	31.01	5.93	-1.07	0.19	0.37	5.79	4.49	NA	NA	NA	NA	NA
451	gnl.UG.Ssc.S18357865	14	70318428	70318428-70318428	PD	NA	3.57	20.63	18.82	6.96	-0.71	0.28	0.4	5.79	4.49	NA	NA	NA	NA	ZNF33B
451	gnl.UG.Ssc.S46877012	14	74267852	66823174-87580980	A	trans	0.19	12.32	13.27	0.53	-0.71	0.03	0.48	5.79	4.49	14	78227138	78258366	ENSSSCG00000010250	VPS26A
451	gnl.UG.Ssc.S35165680	14	74990114	73984104-77547333	A	NA	0.13	13.92	14.93	0.88	-1.08	0.05	0.38	5.76	4.46	NA	NA	NA	NA	C10orf35
451	gnl.UG.Ssc.S26722645	14	75351353	64406794-76225974	PD	NA	1.03	12.33	12.71	0.81	0.81	0.18	0.49	5.77	4.47	NA	NA	NA	NA	ZEB2
451	gnl.UG.Ssc.S46876812	14	77050539	67914560-84410440	PD	cis	0.9	10.02	10.45	0.51	0.69	0.15	0.28	5.79	4.49	14	76968513	77003937	ENSSSCG00000010233	DNAJC12
451	ITT01_0078_A06	14	77716359	77716359-88312482	A	cis	0.36	12.07	12.93	3.57	0.77	0.09	0.22	5.79	4.49	14	77502556	77528898	ENSSSCG00000025876	PBLD
451	gnl.UG.Ssc.S26715543	14	79478151	78974181-80166032	PD	NA	2.25	14.77	14.12	4.86	-0.69	0.21	0.36	5.79	4.49	NA	NA	NA	NA	NA
451	gnl.UG.Ssc.S46876797	14	79478151	78974181-86382907	PD	cis	1.16	10.64	10.87	3.24	0.59	-0.15	0.36	5.79	4.49	14	79591564	79629916	ENSSSCG00000010274	SGPL1
451	gnl.UG.Ssc.S40090427	14	80220058	80220058-80220058	A	NA	0.17	13.49	14.47	0.19	-0.71	0.04	0.49	5.78	4.48	NA	NA	NA	NA	NA
451	gnl.UG.Ssc.S29984112	14	81853075	62556977-91126881	A	NA	0.01	11.37	12.35	0.04	0.75	0	0.47	5.79	4.49	NA	NA	NA	NA	NA
451	gnl.UG.Ssc.S46877071	14	85817856	84410440-86538772	A	NA	0.04	10.34	11.29	1.75	0.62	-0.01	0.34	5.79	4.49	NA	NA	NA	NA	PLAC9
451	gnl.UG.Ssc.S18554483	14	87250774	86172706-87626807	PD	NA	1.85	15.6	15.32	3.76	-0.68	0.2	0.37	5.79	4.49	NA	NA	NA	NA	KCNMA1
452	gnl.UG.Ssc.S40362920	14	88987258	88987258-93590454	PD	NA	1.14	10.24	10.49	0.77	-0.64	0.17	0.49	5.77	4.47	NA	NA	NA	NA	NA
452	LVRM1_0037_A07	14	91013066	91013066-93590454	PD	trans	1.91	20.24	19.97	12.81	-0.65	0.25	0.26	5.79	4.49	14	88716155	88733507	ENSSSCG00000010337	MAT2A
452	gnl.UG.Ssc.S35167708	14	91290555	81000356-91290555	A	NA	0.02	14.72	15.75	1.25	0.78	0	0.36	5.79	4.49	NA	NA	NA	NA	TATDN1
453	gnl.UG.Ssc.S35164799	14	93612308	93612308-102962814	PD	trans	0.99	13.5	13.92	9.96	-0.62	0.24	0.15	5.79	4.49	14	98575269	98625342	ENSSSCG00000010400	FAM21A
453	gnl.UG.Ssc.S46877031	14	95391762	94914029-97669886	A	cis	0.17	15.04	16.04	2.76	-0.71	-0.04	0.32	5.79	4.49	14	95245299	95280923	ENSSSCG00000010360	BMPR1A
453	gnl.UG.Ssc.S46877035	14	95961878	93791750-97122902	PD	NA	6.01	26.85	22.76	10.01	-0.96	0.39	0.38	5.79	4.49	NA	NA	NA	NA	MMRN2
453	LVRM1_0184_H12	14	96576775	86564872-98914996	PD	cis	3.12	10.59	9.04	0.55	-1.05	0.54	0.46	5.74	4.44	14	97445075	97533703	ENSSSCG00000010385	VSTM4
453	LVRM1_0086_D02	14	97060162	97060162-98133663	A	NA	2.08	26.34	25.98	0.15	1.07	0.2	0.43	5.79	4.49	NA	NA	NA	NA	OGDHL
453	gnl.UG.Ssc.S46876994	14	97127987	97127987-97127987	A	cis	0.14	13.21	14.19	7.69	0.86	-0.06	0.19	5.79	4.49	14	97166335	97427141	ENSSSCG00000010383	WDFY4
453	gnl.UG.Ssc.S6065424	14	97163655	97060162-98133663	A	cis	0.08	16.53	17.58	1.22	0.9	0.02	0.43	5.79	4.48	14	98115773	98140106	ENSSSCG00000010394	NA
453	UTR01_0035_C06	14	97872068	95961878-101566065	PD	trans	2.64	20.66	19.73	0.15	1.18	0.28	0.38	5.79	4.49	14	99990230	100017315	ENSSSCG00000010414	CXCL12
454	gnl.UG.Ssc.S40473942	14	108788173	107513181-109109863	A	cis	0.39	15.63	16.54	5.75	1.12	0.13	0.39	5.78	4.48	14	107865223	107969314	ENSSSCG00000010432	ASAH2C
454	gnl.UG.Ssc.S40480281	14	109718042	104208040-112075995	A	NA	0.06	14.02	15.05	2.72	-0.91	0.02	0.48	5.77	4.47	NA	NA	NA	NA	RNLS
454	gnl.UG.Ssc.S19550418	14	110103413	110103413-110103413	A	cis	1.34	33.98	34.34	7.4	1.26	0.19	0.36	5.79	4.48	14	110260092	110285501	ENSSSCG00000010455	SLC16A12
455	gnl.UG.Ssc.S39835999	14	111247792	111247792-112896308	A	NA	1.06	31.5	32.08	7.36	-0.92	0.14	0.33	5.79	4.49	NA	NA	NA	NA	NA
455	gnl.UG.Ssc.S40100108	14	112812879	111768740-112812879	CD	cis	4.06	19.96	17.68	16.41	-0.55	0.5	0.18	5.79	4.49	14	112475114	112561421	ENSSSCG00000020912	HECTD2
456	gnl.UG.Ssc.S17513479	14	115742329	115742329-116468884	PD	NA	2.34	18.23	17.55	4.41	-0.91	0.26	0.33	5.78	4.48	NA	NA	NA	NA	CYP2C18
456	OVRM1_0135_H03	14	116468884	116468884-116468884	PD	NA	5.43	46.19	42.82	12.88	-1.13	0.29	0.3	5.79	4.49	NA	NA	NA	NA	CYP2C9
457	gnl.UG.Ssc.S46877284	14	116664345	116664345-117360297	PD	NA	4.76	34.58	31.78	0.55	-1.35	0.32	0.47	5.78	4.48	NA	NA	NA	NA	CYP2C9
457	gnl.UG.Ssc.S35169130	14	116827002	116827002-116827002	A	cis	0.36	10.06	10.88	4.79	-0.85	-0.13	0.17	5.79	4.49	14	116807919	116855107	ENSSSCG00000010495	ALDH18A1
457	gnl.UG.Ssc.S46877251	14	118847724	116664345-119250397	A	cis	0.62	16.82	17.58	0.54	-0.78	0.09	0.47	5.79	4.49	14	118887670	118980917	ENSSSCG00000010531	R3HCC1L
457	gnl.UG.Ssc.S35173364	14	119048225	119011148-119250397	PD	NA	4.28	22.61	20.15	1.63	-0.98	0.36	0.47	5.78	4.48	NA	NA	NA	NA	KDM6A
457	gnl.UG.Ssc.S40496968	14	119048225	116664345-119048225	A	NA	1.17	19.22	19.59	0.14	-0.95	0.15	0.47	5.78	4.48	NA	NA	NA	NA	NA
457	LVRM1_0138_B11	14	119189483	118286592-119250397	PD	NA	4.39	29.45	26.95	4.13	0.96	0.23	0.48	5.79	4.49	NA	NA	NA	NA	NA
457	LVRM1_0161_D10	14	119189483	118847724-119250397	PD	NA	7.31	37.32	32.07	6.51	1.02	0.3	0.48	5.79	4.49	NA	NA	NA	NA	NA
457	gnl.UG.Ssc.S35173335	14	120391470	116855028-123046343	A	cis	0.71	18.26	18.98	0.07	0.71	0.11	0.49	5.79	4.49	14	120326812	120341422	ENSSSCG00000010541	COX15
457	gnl.UG.Ssc.S35165614	14	120507969	120507969-120507969	PD	NA	5.57	25.88	22.22	0.31	1.08	0.36	0.31	5.79	4.49	NA	NA	NA	NA	NA
458	gnl.UG.Ssc.S39806347	14	120986865	120986865-122785999	A	NA	0.15	13.2	14.18	0.19	0.59	0.03	0.44	5.79	4.49	NA	NA	NA	NA	NDUFB8
458	SPL01_0043_B12	14	121391605	119781164-121391605	PD	cis	1.1	13.9	14.25	5.71	0.91	0.26	0.22	5.79	4.49	14	121703008	121708344	ENSSSCG00000022429	KAZALD1
458	gnl.UG.Ssc.S35165624	14	121500518	120230642-123083682	A	NA	0.79	12.41	12.97	1.61	-0.62	0.11	0.42	5.79	4.49	NA	NA	NA	NA	NA
458	gnl.UG.Ssc.S35164111	14	122427131	122427131-122427131	A	cis	0.6	19.1	19.9	0.12	0.74	0.09	0.47	5.79	4.49	14	121828052	121829587	ENSSSCG00000010560	MRPL43
458	gnl.UG.Ssc.S50170711	14	122740710	119189483-124459550	A	trans	0.92	16.24	16.77	0	0.9	0.13	0.47	5.78	4.47	14	120679544	120708029	ENSSSCG00000010546	NA
458	gnl.UG.Ssc.S46877183	14	124218618	122740710-124622042	A	NA	1.11	20.75	21.18	1.13	0.86	0.13	0.49	5.79	4.49	NA	NA	NA	NA	PDCD11
458	MLN01_0095_F05	14	124798758	116827002-126961187	PD	trans	1.38	10.39	10.43	7.24	-0.52	0.25	0.29	5.78	4.48	3	62619275	62650843	ENSSSCG00000008242	KCMF1
458	gnl.UG.Ssc.S23213353	14	125228995	125228995-125228995	A	NA	0.62	49.95	50.98	3.49	1.18	0.07	0.3	5.79	4.49	NA	NA	NA	NA	GSTO1
458	gnl.UG.Ssc.S35165700	14	125228995	125228995-126288515	PD	NA	0.72	11.57	12.17	4.62	-0.54	0.13	0.3	5.79	4.49	NA	NA	NA	NA	GSTO1
[truncated: 335 more rows]

## Sheet: Table S11-2 (F2pigs-Muscle)
Table S11-2. Summary of shared eQTLs using liver genes expression of F2 Pigs (All eQTLs were prefilter with -logP(AD)>10, cis-acting/dominant/overdominant eQTLs were colored in red, key eQTL-groups were colored in gold).
hotspots	trait	chr	pos	CI_logP	eQTL_Type	cis_trans	logP_AD_A	logP_AD	logP_A	logP_D	beta_A	beta_D	MAF	thrgenome	thrsuggest	Gene_Chr	Gene_Start	Gene_End	Gene_Name1	Gene_Name2
1	gnl.UG.Ssc.S23763856	1	985857	813652-3458697	A	NA	0.66	33.3	34.19	0.6	0.85	0.08	0.49	5.8	4.5	NA	NA	NA	NA	NA
1	UTR01_0007_A09	1	1350244	1350244-1585392	PD	cis	2.34	34.77	34.24	8.63	1.27	0.31	0.16	5.8	4.5	1	1590789	1616464	ENSSSCG00000004012	THBS2
2	gnl.UG.Ssc.S35173524	1	8531297	8531297-13810191	A	cis	0.35	14.15	15.04	4.52	0.66	0.08	0.25	5.8	4.5	1	9380706	9388315	ENSSSCG00000004047	MRPL18
2	gnl.UG.Ssc.S46881282	1	9338399	9338399-10295470	PD	NA	2.12	12.32	11.74	8.14	-0.38	0.25	0.32	5.8	4.5	NA	NA	NA	NA	TCP1
2	gnl.UG.Ssc.S26652967	1	9414129	8432026-9427453	PD	cis	1.01	16.25	16.71	12.54	-0.65	-0.25	0.48	5.78	4.48	1	9838859	9914150	ENSSSCG00000004052	FNDC1
3	gnl.UG.Ssc.S17503808	1	9586111	9586111-9586111	A	NA	0.68	23.15	23.94	13.19	-0.76	0.14	0.21	5.79	4.49	NA	NA	NA	NA	NA
3	gnl.UG.Ssc.S17510836	1	9586111	9586111-9586111	A	cis	0.65	30.85	31.73	15.48	-0.93	0.13	0.21	5.8	4.5	1	10385075	10391604	ENSSSCG00000004056	DYNLT1
3	gnl.UG.Ssc.S46881279	1	10891684	6341950-11270636	A	cis	0.05	12.11	13.1	3.86	0.62	0.02	0.26	5.8	4.5	1	9475309	9487684	ENSSSCG00000029876	SOD2
3	gnl.UG.Ssc.S17518305	1	11259746	11259746-11259746	A	NA	0.44	20.38	21.3	6.56	0.65	-0.08	0.32	5.8	4.5	NA	NA	NA	NA	NA
3	gnl.UG.Ssc.S17511265	1	11261185	9925434-11278294	PD	cis	1.36	17.98	18.17	0.89	0.69	0.16	0.49	5.79	4.49	1	11472726	11548299	ENSSSCG00000024528	ZDHHC14
3	gnl.UG.Ssc.S26716819	1	12645209	10393512-116134872	PD	cis	0.65	11.63	12.28	6.04	-0.51	0.13	0.28	5.8	4.5	1	11849147	11894228	ENSSSCG00000004064	ARID1B
3	gnl.UG.Ssc.S26717892	1	14398220	13345867-16318610	A	NA	0.22	10.19	11.09	0.51	-0.6	0.05	0.49	5.78	4.47	NA	NA	NA	NA	IL1A
3	gnl.UG.Ssc.S40215755	1	16097672	16097672-16097672	A	NA	0.13	13.88	14.88	9.11	-0.73	0.05	0.16	5.8	4.49	NA	NA	NA	NA	NA
4	gnl.UG.Ssc.S35167544	1	16505961	16505961-16505961	PD	trans	1.81	10.19	9.84	0.37	0.49	0.19	0.39	5.8	4.5	6	18405764	18476092	ENSSSCG00000002799	CNOT1
4	gnl.UG.Ssc.S35168588	1	16505961	16505961-16505961	PD	NA	0.74	11.57	12.16	2.69	0.47	-0.11	0.39	5.8	4.5	NA	NA	NA	NA	MT1A
5	gnl.UG.Ssc.S46881260	1	17256410	16618413-18280269	A	cis	1.13	18.59	18.97	1.47	-0.67	0.13	0.5	5.8	4.5	1	17207038	17262700	ENSSSCG00000004089	RMND1
5	gnl.UG.Ssc.S35167603	1	17421909	17421909-17421909	PD	cis	4.52	38.23	35.68	22.98	0.83	-0.45	0.17	5.8	4.5	1	17190304	17206622	ENSSSCG00000004088	C6orf211
6	gnl.UG.Ssc.S40097270	1	19609094	19609094-20577293	A	NA	0.04	12.34	13.34	4.89	0.58	-0.01	0.25	5.8	4.5	NA	NA	NA	NA	NA
6	gnl.UG.Ssc.S40473967	1	19609094	19609094-19609094	PD	NA	1.57	31.56	31.69	12.13	-0.86	0.18	0.25	5.8	4.49	NA	NA	NA	NA	NA
7	gnl.UG.Ssc.S35166261	1	24304332	24304332-24304332	PD	trans	1.13	20.52	20.93	10.35	0.65	-0.17	0.36	5.79	4.49	7	14558758	14559614	ENSSSCG00000001072	NHLRC1
7	gnl.UG.Ssc.S35165568	1	26506878	20484769-29402711	PD	trans	0.83	10.21	10.7	3.99	-0.7	-0.19	0.25	5.79	4.49	JH118751.1	7490	18877	ENSSSCG00000004153	PERP
7	gnl.UG.Ssc.S35167478	1	29081623	26407492-30978281	A	cis	0.77	11.18	11.73	0.72	-0.58	-0.11	0.49	5.8	4.5	1	30388405	30408868	ENSSSCG00000004156	IFNGR1
7	gnl.UG.Ssc.S17516920	1	29218840	25516560-29828387	A	NA	0.26	15.87	16.84	0.19	0.69	0.04	0.5	5.8	4.5	NA	NA	NA	NA	NA
8	gnl.UG.Ssc.S36661000	1	35387799	34926988-35715018	A	cis	0	22.56	23.69	0.2	0.86	0	0.49	5.8	4.5	1	35243792	35281384	ENSSSCG00000004193	ENPP1
8	gnl.UG.Ssc.S40093788	1	35500839	30809176-35842771	A	cis	0.06	11.81	12.79	1.56	0.56	-0.01	0.36	5.79	4.49	1	35795801	35851239	ENSSSCG00000022533	AKAP7
8	gnl.UG.Ssc.S35167692	1	39592558	33804712-48045213	A	NA	0.12	11.86	12.83	5.69	0.73	-0.04	0.16	5.8	4.5	NA	NA	NA	NA	ECHDC1
8	gnl.UG.Ssc.S40529850	1	39592558	39592558-39592558	PD	NA	1.3	17.89	18.13	4.17	1.08	0.26	0.16	5.8	4.5	NA	NA	NA	NA	NA
8	gnl.UG.Ssc.S46880324	1	39987321	36220958-57968318	PD	cis	1.05	10.54	10.86	0.9	0.59	0.16	0.33	5.8	4.5	1	40780718	40795768	ENSSSCG00000004221	HINT3
8	gnl.UG.Ssc.S46880330	1	40717439	40717439-40717439	A	trans	0.54	16.85	17.67	0.86	-0.64	0.08	0.48	5.8	4.5	1	37339067	37361360	ENSSSCG00000004206	ARHGAP18
8	gnl.UG.Ssc.S35171717	1	41621012	38466828-47165930	A	NA	0.35	20.1	21.1	9.13	-1.12	0.11	0.15	5.77	4.47	NA	NA	NA	NA	NA
8	gnl.UG.Ssc.S40492797	1	43163119	43045248-43163119	A	NA	0.34	37.85	38.99	0.43	1.09	0.05	0.48	5.79	4.49	NA	NA	NA	NA	NA
9	gnl.UG.Ssc.S39777456	1	43459192	43459192-43459192	A	NA	0.24	24.51	25.59	4.52	-0.77	0.05	0.36	5.8	4.5	NA	NA	NA	NA	NA
9	ITT01_0092_A09	1	44702797	25730080-44702797	A	NA	0.01	29.35	30.54	8.55	-0.83	0	0.27	5.79	4.49	NA	NA	NA	NA	KATNA1
9	OVRM1_0127_G11	1	44720402	17584994-44720402	PD	NA	1.04	13.5	13.88	3.44	-0.55	0.13	0.41	5.8	4.5	NA	NA	NA	NA	KATNA1
10	DCI01_0035_H03	1	45679931	45679931-45972929	PD	NA	5.99	27.62	23.56	2.19	0.83	0.39	0.44	5.8	4.49	NA	NA	NA	NA	SMPDL3A
10	gnl.UG.Ssc.S19549226	1	50500358	41416210-59453638	A	cis	0.11	10.18	11.11	1.61	0.52	0.03	0.34	5.8	4.49	1	50511751	50523126	ENSSSCG00000025941	PTP4A1
10	AMP01_0101_D02	1	56276960	56276960-56276960	OD	trans	4.61	13.61	10.69	13.14	-0.31	0.6	0.2	5.8	4.5	5	64579163	64590512	ENSSSCG00000000647	OLR1
10	gnl.UG.Ssc.S23690807	1	56276960	48088271-56276960	CD	trans	2.03	12.57	12.07	11.2	0.41	-0.38	0.2	5.8	4.5	1	40780718	40795768	ENSSSCG00000004221	HINT3
10	gnl.UG.Ssc.S26390822	1	56276960	56276960-56276960	PD	trans	0.64	20.54	21.33	12.14	-0.8	0.17	0.2	5.8	4.5	1	48488864	48498362	ENSSSCG00000030488	NA
10	gnl.UG.Ssc.S18358692	1	58316492	56104185-58316492	A	NA	0.74	26.67	27.45	7.83	-0.89	0.11	0.27	5.8	4.5	NA	NA	NA	NA	NA
11	gnl.UG.Ssc.S34527926	1	60938935	60727881-60938935	A	cis	2.46	51.18	50.64	1.09	1.31	0.17	0.32	5.8	4.5	1	62447069	62456156	ENSSSCG00000004300	C6orf162
11	gnl.UG.Ssc.S46880392	1	60987629	60853614-60987629	A	cis	0.09	14.76	15.78	0.02	0.79	0.02	0.49	5.8	4.5	1	60891443	60977431	ENSSSCG00000004293	SNX14
12	gnl.UG.Ssc.S17516481	1	63541683	63541683-63541683	PD	trans	2.8	11.58	10.35	0.77	0.59	0.21	0.41	5.79	4.49	2	83138471	83139723	ENSSSCG00000029179	HIGD2A
12	gnl.UG.Ssc.S39886190	1	63541683	63541683-63541683	A	NA	0.02	11.33	12.3	0.63	0.63	0	0.41	5.8	4.5	NA	NA	NA	NA	NA
12	gnl.UG.Ssc.S40513578	1	63541683	63541683-63541683	PD	trans	2.24	10.12	9.38	0.1	0.68	0.22	0.41	5.79	4.49	2	41963507	41980418	ENSSSCG00000013349	NA
12	gnl.UG.Ssc.S6032878	1	63541683	63541683-63541683	PD	NA	1.13	10.34	10.59	0.28	0.56	0.12	0.41	5.8	4.5	NA	NA	NA	NA	REXO1
12	OVR01_0075_H07	1	63541683	63541683-63541683	PD	NA	1.27	10.48	10.61	2.64	-0.55	0.15	0.41	5.8	4.5	NA	NA	NA	NA	DHPS
12	OVRM1_0185_H10	1	63541683	63541683-63541683	A	trans	0.59	15.41	16.17	1.46	-0.63	0.06	0.41	5.8	4.5	2	41963507	41980418	ENSSSCG00000013349	HTATIP2
13	gnl.UG.Ssc.S40169022	1	67862635	67862635-90654890	A	NA	1.27	19.39	19.66	1.51	-0.83	0.12	0.43	5.79	4.49	NA	NA	NA	NA	NA
13	ITT01_0090_B09	1	68359366	68359366-68359366	A	trans	0.59	10.82	11.49	1.44	0.57	0.1	0.38	5.79	4.49	3	10773115	10776056	ENSSSCG00000007717	WBSCR27
13	gnl.UG.Ssc.S17526794	1	70068760	63322111-70068760	A	NA	0.37	27.59	28.63	9.65	1.2	0.09	0.22	5.8	4.5	NA	NA	NA	NA	NA
13	gnl.UG.Ssc.S6014656	1	70068760	63322111-70068760	PD	NA	1.75	24	23.91	6	1.21	0.28	0.22	5.8	4.5	NA	NA	NA	NA	NA
14	gnl.UG.Ssc.S35173936	1	93637268	93637268-93637268	PD	trans	0.77	10.11	10.65	5.9	0.44	-0.13	0.3	5.8	4.5	9	9400615	9443427	ENSSSCG00000020856	PPME1
14	gnl.UG.Ssc.S40570216	1	93637268	93637268-93637268	A	NA	0.17	26.1	27.23	16.46	0.93	0.06	0.3	5.79	4.49	NA	NA	NA	NA	NA
14	gnl.UG.Ssc.S35165728	1	95099817	91678763-95099817	A	trans	0.76	16.55	17.21	2.28	-0.58	0.11	0.42	5.8	4.5	1	85660857	85714991	ENSSSCG00000004403	CDC40
15	gnl.UG.Ssc.S35167052	1	97538262	97538262-97538262	PD	NA	1.62	19.88	19.86	15.63	0.62	-0.34	0.15	5.79	4.49	NA	NA	NA	NA	TMCC1
15	gnl.UG.Ssc.S46880448	1	101369745	68547892-309371686	PD	trans	1.42	14.86	14.94	9.2	0.53	-0.21	0.27	5.8	4.49	1	86038181	86064050	ENSSSCG00000004399	NA
15	gnl.UG.Ssc.S18378157	1	101903535	101903535-101903535	A	trans	0.02	14.67	15.71	0.1	-0.78	0	0.48	5.8	4.5	14	51014465	51015046	ENSSSCG00000029781	NA
15	gnl.UG.Ssc.S18556316	1	101903535	101903535-101903535	A	NA	0.11	12.84	13.83	0.17	-0.76	0.02	0.48	5.8	4.5	NA	NA	NA	NA	NA
15	gnl.UG.Ssc.S24318161	1	101903535	101903535-101903535	PD	trans	3.27	15.65	14.04	2.48	0.79	0.26	0.48	5.8	4.5	14	41196286	41208970	ENSSSCG00000009881	OAS2
15	gnl.UG.Ssc.S46876443	1	101903535	101903535-101903535	PD	trans	0.9	10.5	10.94	1.1	-0.58	0.12	0.48	5.8	4.5	14	55126777	55130922	ENSSSCG00000010136	TRMT2A
15	gnl.UG.Ssc.S46876909	1	101903535	101903535-101903535	PD	trans	1.88	11.08	10.69	1.45	0.65	0.19	0.48	5.8	4.5	14	58794722	58843156	ENSSSCG00000010145	HEATR1
16	gnl.UG.Ssc.S26724984	1	107489096	107489096-158936835	CD	NA	3.01	10.4	8.94	9.17	0.35	-0.38	0.21	5.8	4.5	NA	NA	NA	NA	EIF2AK4
16	gnl.UG.Ssc.S40525951	1	110173874	99300150-111796269	A	NA	0.71	21.9	22.65	1.53	-0.95	0.09	0.42	5.8	4.5	NA	NA	NA	NA	0
16	gnl.UG.Ssc.S19537602	1	116134872	11234129-116134872	A	trans	0.09	18.95	20.03	5.67	-0.75	0.02	0.28	5.8	4.5	1	11849147	11894228	ENSSSCG00000004064	ARID1B
17	gnl.UG.Ssc.S23213241	1	118738914	118738914-118738914	A	NA	0.19	12.7	13.66	2.69	-0.72	0.04	0.26	5.77	4.47	NA	NA	NA	NA	SNX22
17	PBL01_0045_D02	1	119049298	117930744-120908439	A	NA	0.02	16.54	17.59	7.08	-0.77	-0.01	0.21	5.79	4.49	NA	NA	NA	NA	DAPK2
17	gnl.UG.Ssc.S52891989	1	120247646	120247646-120247646	PD	NA	1.15	17.85	18.22	10.64	-0.79	0.24	0.22	5.77	4.47	NA	NA	NA	NA	NA
18	gnl.UG.Ssc.S49953836	1	126371684	121128221-140785934	PD	NA	1.45	15.28	15.35	0.23	0.86	0.18	0.45	5.79	4.49	NA	NA	NA	NA	LIPC
18	gnl.UG.Ssc.S46880664	1	126578197	126271024-126578197	A	trans	1.07	15.37	15.77	0.8	0.76	0.14	0.31	5.8	4.5	1	133183233	133200016	ENSSSCG00000004629	LYSMD2
19	gnl.UG.Ssc.S46880644	1	130163429	130163429-130167976	A	trans	0.44	16.91	17.79	0.1	-0.7	-0.06	0.39	5.8	4.49	1	136636481	136637056	ENSSSCG00000004656	EID1
19	gnl.UG.Ssc.S39766892	1	130293825	128847130-130410270	PD	NA	2.42	25.11	24.43	5.21	-1.07	0.25	0.35	5.79	4.49	NA	NA	NA	NA	PYGO1
19	TCH01_0101_H12	1	130848369	126733293-143671698	A	NA	0.02	16.38	17.44	1.9	-1.03	-0.01	0.39	5.77	4.47	NA	NA	NA	NA	GANC
19	TCH01_0022_A07	1	142290765	121739704-189700433	PD	NA	1.56	10.58	10.46	0	0.62	0.19	0.36	5.8	4.5	NA	NA	NA	NA	NDUFAF1
19	gnl.UG.Ssc.S31134054	1	143720476	143720476-143720476	PD	trans	0.92	14.68	15.19	1.1	-0.67	0.15	0.38	5.77	4.47	5	23306962	23332964	ENSSSCG00000000399	TIMELESS
20	gnl.UG.Ssc.S16514358	1	162554306	161480924-311725388	A	NA	0.69	11.59	12.21	1.15	-0.71	0.09	0.48	5.8	4.5	NA	NA	NA	NA	NA
20	gnl.UG.Ssc.S22275809	1	163684754	163648076-163684754	A	trans	0.29	14.56	15.49	1.13	0.49	-0.05	0.5	5.79	4.49	GL896147.1	21	4821	ENSSSCG00000027733	NA
20	gnl.UG.Ssc.S35166148	1	163684754	163541848-163684754	A	NA	0.12	18.01	19.07	0.01	-0.51	-0.02	0.5	5.8	4.5	NA	NA	NA	NA	NUP50
20	gnl.UG.Ssc.S35166437	1	163684754	163614679-163684754	A	NA	0.07	10.48	11.43	0.42	-0.47	-0.02	0.5	5.78	4.48	NA	NA	NA	NA	GCAT
20	gnl.UG.Ssc.S35174086	1	163684754	163541848-163684754	A	trans	0.45	12.49	13.29	0.57	-0.42	0.06	0.5	5.8	4.5	GL896147.1	21	4821	ENSSSCG00000027733	SERHL2
20	gnl.UG.Ssc.S46879480	1	163684754	163648076-163684754	A	NA	0.74	16.17	16.84	0.49	-0.51	0.1	0.5	5.79	4.49	NA	NA	NA	NA	POLR3H
20	gnl.UG.Ssc.S46879482	1	163684754	163648076-163684754	PD	trans	0.81	13.19	13.75	0.53	-0.45	0.1	0.5	5.79	4.49	5	4336774	4347697	ENSSSCG00000000061	PMM1
20	OVRM1_0202_B07	1	163684754	163648076-163684754	A	NA	0.47	23.03	23.97	0.22	-0.64	0.07	0.5	5.79	4.49	NA	NA	NA	NA	KIAA0930
20	PBL01_0060_G01	1	163684754	163648076-163684754	A	NA	0.06	10.24	11.19	0.01	-0.39	-0.01	0.5	5.8	4.49	NA	NA	NA	NA	HDAC10
21	ITT01_0071_D08	1	179235127	179235127-199973047	A	trans	0.27	10.31	11.18	7.49	0.66	-0.1	0.15	5.8	4.5	1	182181554	182190396	ENSSSCG00000023980	SNAPC5
21	gnl.UG.Ssc.S35174260	1	179644321	179644321-179644321	PD	NA	0.94	18.2	18.74	6.19	0.99	0.2	0.2	5.8	4.5	NA	NA	NA	NA	NA
21	gnl.UG.Ssc.S20116586	1	179828805	171810296-202780349	A	trans	0.21	10.31	11.21	2.84	0.62	0.05	0.22	5.8	4.5	1	182898590	182926415	ENSSSCG00000004952	SMAD3
21	LNG01_0099_A11	1	182598065	182598065-182598912	A	NA	0.55	16.78	17.59	1.31	-0.69	0.07	0.44	5.8	4.5	NA	NA	NA	NA	SNAPC5
22	gnl.UG.Ssc.S35165616	1	202780349	199929697-202780349	A	NA	0.26	14.96	15.92	3.78	0.85	0.06	0.25	5.8	4.5	NA	NA	NA	NA	CLN6
22	gnl.UG.Ssc.S35164673	1	206279063	193482814-206835328	PD	trans	1.47	12.52	12.52	1.22	0.65	0.16	0.44	5.8	4.5	1	201953125	201970820	ENSSSCG00000005029	C14orf166
22	gnl.UG.Ssc.S20947621	1	208149797	206426012-208149797	A	NA	0.31	18.32	19.3	1.9	-0.9	0.05	0.37	5.8	4.5	NA	NA	NA	NA	NAA30
23	gnl.UG.Ssc.S35172223	1	210135265	210135265-210135265	PD	trans	1.86	20.66	20.44	13.8	-0.7	0.29	0.2	5.8	4.5	15	44496159	44505427	ENSSSCG00000015769	SPCS3
23	gnl.UG.Ssc.S39895526	1	210135265	210135265-210135265	PD	trans	1.03	12.7	13.08	2.29	0.81	0.17	0.2	5.8	4.5	15	43346318	43357071	ENSSSCG00000029990	NA
23	gnl.UG.Ssc.S35173228	1	213147021	207722903-213159139	A	cis	0.1	12.31	13.29	1.64	0.6	-0.02	0.37	5.8	4.5	1	212743515	212754909	ENSSSCG00000005104	MRPS11
24	gnl.UG.Ssc.S23697428	1	219617951	219617951-221430781	PD	NA	0.57	12.47	13.2	5.35	0.53	-0.11	0.37	5.79	4.49	NA	NA	NA	NA	IFNA11P
24	gnl.UG.Ssc.S23757506	1	221086679	221086679-221086679	A	NA	0.15	14.01	15.01	7.77	-0.89	-0.06	0.28	5.78	4.48	NA	NA	NA	NA	NA
24	gnl.UG.Ssc.S23766570	1	221086679	221086679-221086679	A	NA	0.18	41.55	42.81	18.2	-1.53	0.05	0.28	5.78	4.48	NA	NA	NA	NA	KLHL9
25	gnl.UG.Ssc.S6666060	1	222173258	222173258-225595709	PD	cis	0.96	10.94	11.34	8.88	0.51	-0.22	0.18	5.8	4.5	1	224075140	224115226	ENSSSCG00000005135	MTAP
25	gnl.UG.Ssc.S39889333	1	223043310	223043310-223066633	A	NA	1.19	29.17	29.61	8.65	-0.9	0.15	0.25	5.79	4.49	NA	NA	NA	NA	NA
25	gnl.UG.Ssc.S40391211	1	223043310	223043310-223066633	A	NA	0.19	19	20.05	5.16	-0.76	0.04	0.25	5.79	4.49	NA	NA	NA	NA	NA
26	gnl.UG.Ssc.S46880944	1	239169294	230631095-239169294	PD	NA	1.1	12.87	13.19	1.28	-0.62	0.14	0.45	5.8	4.5	NA	NA	NA	NA	C9orf123
26	gnl.UG.Ssc.S20116606	1	246070469	237851557-246070469	A	trans	0.22	11.66	12.58	3.16	-0.55	0.05	0.31	5.8	4.5	1	242696463	242786177	ENSSSCG00000005215	JAK2
26	gnl.UG.Ssc.S46880924	1	246556433	232604282-246586083	A	cis	0.52	25.86	26.79	1.25	1.09	0.07	0.3	5.8	4.5	1	245489496	245666198	ENSSSCG00000005232	SMARCA2
27	SPL01_0034_E10	1	248216880	247466661-249847718	PD	cis	0.85	10.82	11.31	2.46	0.82	0.17	0.21	5.8	4.5	1	248714681	248883729	ENSSSCG00000005247	TJP2
27	gnl.UG.Ssc.S39789298	1	248650854	247466661-248650854	PD	cis	4.03	37.7	35.61	19.32	-1.1	0.36	0.21	5.8	4.5	1	248680702	248828200	ENSSSCG00000029150	NA
28	gnl.UG.Ssc.S46880983	1	248675922	248675922-256300033	A	trans	0.18	10.56	11.48	6.21	-0.64	0.06	0.19	5.8	4.5	1	266090937	266101840	ENSSSCG00000005349	GRHPR
28	gnl.UG.Ssc.S35167582	1	254047683	242079698-254047683	PD	cis	2.05	14	13.51	9.42	-0.49	0.28	0.25	5.8	4.5	1	255040336	255094990	ENSSSCG00000005273	OSTF1
29	gnl.UG.Ssc.S18290884	1	259729060	259729060-259729060	A	trans	0.35	10.13	10.95	3.32	0.53	-0.07	0.35	5.79	4.49	18	6950621	6972532	ENSSSCG00000016453	FAM115A
29	gnl.UG.Ssc.S40188832	1	259729060	259729060-259729060	A	NA	0.48	14.61	15.44	3.47	0.66	0.1	0.35	5.79	4.49	NA	NA	NA	NA	NA
29	HTMT1_0072_A11	1	259729060	259729060-259729060	A	NA	0.02	11.49	12.47	2.15	0.54	0	0.35	5.79	4.49	NA	NA	NA	NA	NA
29	DCI01_0065_F12	1	264198063	258289993-267446268	A	NA	0.01	17.46	18.53	2.53	-0.79	0	0.32	5.8	4.5	NA	NA	NA	NA	FANCG
29	gnl.UG.Ssc.S39802122	1	264748390	264748390-264748390	A	NA	0.41	18.41	19.33	8.77	-0.92	0.1	0.14	5.79	4.49	NA	NA	NA	NA	NA
30	gnl.UG.Ssc.S23696853	1	265041087	265041087-265041087	PD	cis	1.77	21.66	21.52	0.64	0.85	0.17	0.47	5.79	4.49	1	264874645	264971644	ENSSSCG00000005343	RNF38
30	gnl.UG.Ssc.S46880980	1	265041087	265041087-270837336	A	NA	0.57	17.39	18.19	0.06	0.74	0.08	0.47	5.8	4.49	NA	NA	NA	NA	TRMT10B
30	gnl.UG.Ssc.S35167556	1	265169337	265169337-274229897	A	NA	0.13	12.24	13.21	3.01	0.66	-0.03	0.33	5.79	4.49	NA	NA	NA	NA	TSTD2
30	gnl.UG.Ssc.S23758349	1	267863506	267863506-267863506	A	NA	0.21	10.21	11.1	6.43	0.74	0.08	0.19	5.8	4.5	NA	NA	NA	NA	TSTD2
31	AMP01_0071_C06	1	268385628	268385628-268385628	PD	NA	2.11	25.59	25.19	15.52	0.81	-0.3	0.36	5.79	4.49	NA	NA	NA	NA	SEC61B
31	gnl.UG.Ssc.S28103974	1	268951221	264678435-276982150	A	NA	0.29	11.34	12.22	2.61	0.61	-0.06	0.35	5.8	4.5	NA	NA	NA	NA	GNE
31	gnl.UG.Ssc.S39723852	1	269345857	268810325-273002529	A	cis	0.19	14.48	15.46	10.65	0.72	-0.07	0.18	5.8	4.5	1	269209809	269216617	ENSSSCG00000005383	ALG2
31	gnl.UG.Ssc.S39981540	1	271733106	269423778-275354296	A	NA	0.88	23.99	24.63	0.86	-0.94	0.1	0.5	5.8	4.5	NA	NA	NA	NA	TMEM246
31	gnl.UG.Ssc.S6087197	1	271797073	271797073-271797073	A	trans	0.08	20	21.1	2.79	-0.79	0.02	0.35	5.8	4.5	1	275511767	275522618	ENSSSCG00000005424	NIPSNAP3B
31	gnl.UG.Ssc.S40387813	1	276303939	269972373-277827116	A	cis	0.24	14.68	15.64	0.12	-0.74	-0.04	0.5	5.8	4.5	1	276821088	276821659	NA	NA
31	gnl.UG.Ssc.S23213294	1	276846354	274360303-279218398	A	cis	3.86	31.12	29.14	0.22	1.15	0.22	0.33	5.8	4.5	1	276767826	276818432	ENSSSCG00000005429	TMEM38B
31	gnl.UG.Ssc.S26722901	1	276869393	259090084-276869393	A	NA	0.12	10.08	11.01	0.63	-0.54	0.02	0.46	5.8	4.5	NA	NA	NA	NA	NA
31	gnl.UG.Ssc.S46880994	1	276982150	268951221-276982150	A	trans	0.37	11.68	12.52	3.43	-0.55	0.07	0.35	5.8	4.5	1	264105680	264108701	ENSSSCG00000005313	CCDC107
31	gnl.UG.Ssc.S40442636	1	277137616	275120465-279249080	A	NA	0.13	17.69	18.74	0.23	-0.81	0.02	0.49	5.8	4.5	NA	NA	NA	NA	TMEM38B
31	AMP01_0032_D04	1	277344365	277344365-277344365	A	trans	0.07	12.72	13.72	5	-0.59	-0.02	0.24	5.8	4.5	17	6296100	6333861	ENSSSCG00000006995	ASAH1
31	gnl.UG.Ssc.S16517929	1	277344365	277344365-277344365	A	NA	0.39	10.17	10.97	3.42	0.55	0.09	0.24	5.8	4.5	NA	NA	NA	NA	PCM1
31	gnl.UG.Ssc.S40034965	1	277344365	277344365-277344365	A	NA	0.02	37.75	39	20.41	1.15	0.01	0.24	5.8	4.49	NA	NA	NA	NA	NA
32	gnl.UG.Ssc.S17502177	1	280449775	278954618-281906334	A	cis	0.36	16.99	17.92	1.6	-0.76	-0.06	0.32	5.8	4.49	1	280429179	280435855	ENSSSCG00000005440	FAM206A
32	gnl.UG.Ssc.S35170485	1	280449775	280449775-280642044	A	NA	1.15	49.6	50.22	6.79	-1.17	0.1	0.32	5.8	4.5	NA	NA	NA	NA	EXOC4
32	gnl.UG.Ssc.S35167835	1	280589029	267266435-280589029	PD	NA	0.96	13.89	14.35	2.55	-0.52	0.12	0.39	5.8	4.5	NA	NA	NA	NA	TMEM245
32	gnl.UG.Ssc.S35171418	1	280723882	276184479-283781777	PD	trans	0.88	10.83	11.3	8.74	-0.46	0.19	0.22	5.8	4.5	1	283259091	283266590	ENSSSCG00000005462	GNG10
32	ITT01_0038_H02	1	281969962	281969962-281969962	A	cis	0.23	15.76	16.75	5.47	-0.73	-0.06	0.23	5.8	4.5	1	283217647	283224893	ENSSSCG00000005460	DNAJC25
32	SKNB1_0093_B12	1	282037533	281129371-282037533	A	NA	0.18	15.25	16.25	4.13	0.7	0.04	0.26	5.8	4.5	NA	NA	NA	NA	PALM2-AKAP2
33	gnl.UG.Ssc.S35166543	1	283034695	282132345-283667732	A	cis	1.21	23.72	24.1	1.76	-0.86	0.13	0.48	5.8	4.5	1	283170864	283176380	ENSSSCG00000021386	PTGR1
33	gnl.UG.Ssc.S18314674	1	283113056	278291364-283136491	CD	trans	2.58	11.86	10.85	10.55	0.42	-0.41	0.35	5.78	4.48	5	80391398	80427093	ENSSSCG00000026597	SLC38A4
33	SMG01_0054_C09	1	283879801	271202571-283879801	PD	cis	0.73	10.62	11.2	1.77	-0.54	0.12	0.35	5.78	4.48	1	284447110	284451960	ENSSSCG00000005474	NA
34	gnl.UG.Ssc.S35164924	1	284957476	284675770-284957476	A	cis	0.03	12.5	13.5	4.13	0.6	-0.01	0.25	5.8	4.5	1	284601552	284640254	ENSSSCG00000005477	FKBP15
34	gnl.UG.Ssc.S35169473	1	286007661	283165738-286071507	PD	NA	0.66	10.37	10.99	4.72	-0.48	0.12	0.29	5.8	4.5	NA	NA	NA	NA	RGS3
34	gnl.UG.Ssc.S35164039	1	286680963	283113056-286680963	A	NA	0.18	10.49	11.41	2.09	-0.51	0.04	0.37	5.8	4.5	NA	NA	NA	NA	ALAD
35	gnl.UG.Ssc.S35167312	1	287348708	287348708-287348708	A	trans	0.99	15.13	15.58	0.79	0.78	0.1	0.48	5.8	4.5	13	53672062	54030642	ENSSSCG00000011501	SUCLG2
35	gnl.UG.Ssc.S35169967	1	287348708	287348708-287348708	A	trans	0.98	12.59	13	0.8	0.79	0.1	0.48	5.8	4.5	13	52485647	52650735	ENSSSCG00000011498	SLC25A26
35	gnl.UG.Ssc.S35173330	1	287348708	287348708-287348708	PD	trans	3.25	14.22	12.62	3.21	-0.74	0.23	0.48	5.8	4.5	13	55733974	55875266	ENSSSCG00000011511	FRMD4B
36	PBL01_0023_E10	1	288188078	288188078-288422523	PD	cis	1.16	14.38	14.68	7.79	-0.46	0.18	0.26	5.8	4.5	1	288450253	288462903	ENSSSCG00000005501	TRIM32
36	gnl.UG.Ssc.S18553947	1	288316611	288316611-288316611	PD	NA	2.19	21.39	20.88	5.96	-0.57	0.2	0.4	5.8	4.49	NA	NA	NA	NA	NA
36	gnl.UG.Ssc.S35165234	1	288316611	288316611-288316611	A	trans	0.45	14.68	15.53	2.64	-0.51	0.07	0.4	5.8	4.5	GL896404.1	18018	22208	ENSSSCG00000022753	TCFL5
36	gnl.UG.Ssc.S35166814	1	288316611	288316611-288316611	PD	NA	0.84	13.04	13.58	0.47	0.5	0.12	0.4	5.8	4.5	NA	NA	NA	NA	OSBPL2
37	gnl.UG.Ssc.S40235326	1	292340489	291446347-301403921	CD	NA	3.03	12.04	10.61	10.25	-0.54	-0.52	0.38	5.76	4.46	NA	NA	NA	NA	SCAI
37	gnl.UG.Ssc.S35168303	1	293060955	290260126-293352000	A	cis	0.21	18.93	19.97	3.94	-0.67	-0.04	0.3	5.8	4.5	1	293477531	293504330	ENSSSCG00000005514	RAB14
37	gnl.UG.Ssc.S39984310	1	293116571	292457830-293116571	A	NA	0.2	15.71	16.71	7.04	0.74	0.06	0.27	5.8	4.5	NA	NA	NA	NA	FBXW2
37	THY01_0120_H04	1	293777992	286166429-314869351	A	trans	0.14	10.41	11.34	0.28	0.47	-0.03	0.5	5.8	4.5	1	297320600	297377198	ENSSSCG00000020743	RABGAP1
37	gnl.UG.Ssc.S41575038	1	295017152	295017152-295017152	PD	NA	0.98	20.63	21.16	2.69	0.72	0.15	0.37	5.79	4.49	NA	NA	NA	NA	RC3H2
37	gnl.UG.Ssc.S46881240	1	295017152	295017152-301515839	A	cis	0.14	12.91	13.89	1.57	-0.54	-0.03	0.37	5.8	4.5	1	294632949	294656253	ENSSSCG00000030089	RBM18
37	gnl.UG.Ssc.S46881195	1	297932234	297932234-297932234	A	cis	0.37	13.52	14.39	1.6	0.54	0.07	0.4	5.8	4.5	1	299702674	299727172	ENSSSCG00000005600	PPP6C
37	gnl.UG.Ssc.S46881211	1	297932234	297932234-299432157	A	NA	0.03	23.77	24.91	3.16	0.69	-0.01	0.4	5.8	4.5	NA	NA	NA	NA	PDCL
37	gnl.UG.Ssc.S35170109	1	298117818	295043824-301560419	A	cis	0.81	12.92	13.47	0.9	-0.55	0.11	0.5	5.8	4.5	1	298850331	298942265	ENSSSCG00000005587	NEK6
37	gnl.UG.Ssc.S6090438	1	298596941	292840463-298644659	PD	trans	2.58	16.83	15.9	6.91	-0.56	0.24	0.34	5.8	4.5	1	293629345	293704926	ENSSSCG00000005518	NA
38	gnl.UG.Ssc.S40318462	1	300576743	300576743-300576743	CD	NA	3.04	10.23	8.74	6.15	-0.32	0.27	0.38	5.8	4.5	NA	NA	NA	NA	NCL
38	gnl.UG.Ssc.S35164754	1	301003643	299444967-301003643	A	NA	0	19.92	21.02	7.72	-0.72	0	0.22	5.8	4.5	NA	NA	NA	NA	RPL35
39	gnl.UG.Ssc.S35165430	1	302216638	302086585-302328171	PD	cis	1.15	13.03	13.31	0.94	0.58	0.16	0.3	5.8	4.5	1	302600679	302605199	ENSSSCG00000005638	LCN2
39	gnl.UG.Ssc.S46881166	1	302328171	302328171-302328171	A	NA	0.17	51.59	52.89	13.96	1.21	0.03	0.21	5.8	4.5	NA	NA	NA	NA	TRUB2
40	gnl.UG.Ssc.S35164948	1	303155868	303155868-304749749	A	cis	0.22	18.66	19.69	7.81	0.67	-0.05	0.27	5.8	4.5	1	303188689	303225560	ENSSSCG00000005663	CCBL1
40	gnl.UG.Ssc.S46881156	1	303607132	303607132-303607132	PD	cis	1.06	18.1	18.53	0.74	0.6	0.13	0.49	5.8	4.5	1	303258825	303270695	ENSSSCG00000005665	PHYHD1
41	gnl.UG.Ssc.S6053059	1	305145609	305145609-305774749	CD	NA	2.43	16.64	15.85	14.76	-0.47	-0.41	0.49	5.78	4.48	NA	NA	NA	NA	NA
41	gnl.UG.Ssc.S50200203	1	305185094	305185094-305185094	A	NA	0.15	17.75	18.79	3.55	0.61	0.03	0.4	5.79	4.49	NA	NA	NA	NA	NA
41	gnl.UG.Ssc.S39835484	1	305522759	303886984-307934149	PD	NA	1.05	10.94	11.26	1.17	-0.42	0.13	0.49	5.8	4.5	NA	NA	NA	NA	NA
41	gnl.UG.Ssc.S35174030	1	305754330	305754330-307326208	A	cis	0.2	12.94	13.89	1.32	0.48	-0.04	0.42	5.8	4.5	1	305733695	305937230	ENSSSCG00000005720	MED27
41	gnl.UG.Ssc.S18270561	1	305774749	305145609-306342845	PD	cis	3.52	24.32	22.6	2.44	0.65	0.25	0.48	5.8	4.5	1	305269556	305284180	ENSSSCG00000028172	FAM78A
41	gnl.UG.Ssc.S23691087	1	305987689	305211691-307934149	A	NA	0.44	15.88	16.75	0.5	0.51	-0.07	0.5	5.8	4.5	NA	NA	NA	NA	INPP5E
41	gnl.UG.Ssc.S35168029	1	306878116	304383838-306878116	A	NA	0.25	13.38	14.32	0.08	-0.47	-0.04	0.45	5.8	4.49	NA	NA	NA	NA	NA
42	gnl.UG.Ssc.S18555062	1	307419517	307419517-307419517	A	NA	0.06	34.71	35.94	1.54	-0.79	-0.01	0.44	5.8	4.5	NA	NA	NA	NA	SURF1
42	gnl.UG.Ssc.S46881120	1	307419517	307419517-307419517	A	cis	1.37	59.93	60.4	1.04	1.01	0.13	0.44	5.8	4.5	1	307475101	307507430	ENSSSCG00000005749	BRD3
42	gnl.UG.Ssc.S35174092	1	307442129	304843284-307934149	A	NA	0.43	10.58	11.36	0.49	0.4	-0.07	0.48	5.8	4.5	NA	NA	NA	NA	SSNA1
42	gnl.UG.Ssc.S35172695	1	307543306	307543306-308427948	A	NA	0.5	15.01	15.83	8.27	-0.61	0.11	0.21	5.8	4.49	NA	NA	NA	NA	FCN2
42	gnl.UG.Ssc.S29987247	1	307934149	307442129-308184301	A	NA	0.27	13.25	14.18	0.38	0.44	-0.05	0.48	5.8	4.49	NA	NA	NA	NA	TMEM210
42	gnl.UG.Ssc.S35169877	1	307934149	307934149-307934149	A	NA	0.13	12.75	13.73	0.05	0.46	0.02	0.48	5.8	4.5	NA	NA	NA	NA	AGPAT2
42	gnl.UG.Ssc.S39885581	1	307934149	307934149-307934149	PD	trans	1.93	41.25	41.14	1.82	-0.76	0.17	0.48	5.8	4.5	1	313809243	313817969	ENSSSCG00000005832	NA
42	SMG01_0005_D12	1	307934149	307934149-307934149	A	NA	3.56	72.9	71.45	1.09	1.04	0.2	0.48	5.8	4.49	NA	NA	NA	NA	NA
43	gnl.UG.Ssc.S19542569	1	308971674	308971674-309125803	A	NA	0.19	16.23	17.24	0.22	-0.75	-0.02	0.49	5.8	4.5	NA	NA	NA	NA	PUSL1
43	gnl.UG.Ssc.S38481997	1	308971674	308971674-309125803	A	NA	0.51	20.03	20.9	0.43	0.84	0.07	0.49	5.8	4.49	NA	NA	NA	NA	NA
43	gnl.UG.Ssc.S18291758	1	309088209	309088209-309088209	A	trans	0.06	10.72	11.68	1.25	-0.56	0.01	0.39	5.8	4.5	6	49000916	49004988	ENSSSCG00000030302	SEPW1
43	gnl.UG.Ssc.S18384957	1	309088209	309088209-309088209	PD	trans	1.65	10.56	10.35	3.89	-0.48	0.19	0.39	5.8	4.5	6	49000916	49004988	ENSSSCG00000030302	SEPW1
43	gnl.UG.Ssc.S35166987	1	309088209	309088209-309088209	A	NA	0.37	20.97	21.95	0.95	-0.87	0.06	0.39	5.79	4.48	NA	NA	NA	NA	KRCC1
43	gnl.UG.Ssc.S35172699	1	309088209	309088209-309088209	A	NA	0.96	16.49	16.98	3.38	-0.65	0.12	0.39	5.8	4.5	NA	NA	NA	NA	AURKAIP1
43	gnl.UG.Ssc.S40099154	1	309088209	309088209-309088209	PD	trans	1.52	16.58	16.6	4.49	-0.63	0.18	0.39	5.8	4.5	6	41156402	41184718	ENSSSCG00000002932	NA
43	gnl.UG.Ssc.S6665943	1	309088209	309088209-309088209	PD	NA	1.65	10.26	10.06	3.11	-0.49	0.21	0.39	5.78	4.48	NA	NA	NA	NA	NA
43	OVR01_0033_F02	1	309088209	309039258-309088209	A	trans	0.54	10.61	11.32	2.01	-0.55	0.08	0.39	5.8	4.5	6	48066402	48073966	ENSSSCG00000003106	AP2S1
43	gnl.UG.Ssc.S35169955	1	309125803	308971674-309125803	A	NA	1.08	23.04	23.51	0.96	0.87	0.11	0.49	5.8	4.5	NA	NA	NA	NA	FTL
43	gnl.UG.Ssc.S35172704	1	309125803	308971674-309125803	A	trans	0.37	15.97	16.89	0.35	0.76	0.05	0.49	5.8	4.5	6	50015309	50018862	ENSSSCG00000003157	LIN7B
43	gnl.UG.Ssc.S40292737	1	309125803	308971674-309125803	PD	trans	1.33	10.3	10.37	0.09	0.7	0.18	0.49	5.78	4.48	6	53263392	53279443	ENSSSCG00000003267	MBOAT7
43	ITT01_0026_E10	1	309125803	308971674-309125803	A	trans	3.18	33.28	31.96	2.55	-1.01	0.2	0.49	5.8	4.5	6	51715382	51723174	ENSSSCG00000022906	NA
44	gnl.UG.Ssc.S46881117	1	309883952	309883952-309883952	A	cis	4.01	55.94	53.98	6.95	-1.15	0.17	0.39	5.8	4.5	1	310088015	310099565	ENSSSCG00000005776	NA
44	gnl.UG.Ssc.S35171226	1	310131835	309865315-310281163	A	cis	1.57	30.4	30.53	1.61	-1.02	0.14	0.48	5.8	4.5	1	310124469	310140583	ENSSSCG00000005777	TXNL4A
44	MLN01_0042_F01	1	310131835	309865315-310281163	A	cis	0.4	14.99	15.87	0.23	-0.77	-0.06	0.48	5.8	4.5	1	310163333	310221475	ENSSSCG00000023171	PQLC1
44	MLN01_0065_E04	1	310131835	309865315-310281163	PD	NA	2.08	12.4	11.86	1.69	0.66	0.19	0.48	5.8	4.5	NA	NA	NA	NA	C18orf21
45	gnl.UG.Ssc.S19546604	1	310671778	310671778-310717509	A	NA	0.53	10.69	11.41	0.48	0.6	0.07	0.48	5.8	4.5	NA	NA	NA	NA	NEXN
45	gnl.UG.Ssc.S18353806	1	310837889	309901297-310837889	A	trans	0.1	10.11	11.04	1.68	-0.57	-0.02	0.34	5.8	4.49	6	125864325	125945373	ENSSSCG00000003772	ZZZ3
45	gnl.UG.Ssc.S33333598	1	310837889	310837889-310837889	A	trans	0.67	26.14	26.97	4.93	-0.95	0.08	0.34	5.8	4.5	6	128286279	128301919	ENSSSCG00000003779	TYW3
46	PCT01_0029_A01	2	920370	920370-1289212	PD	NA	2.83	28.22	27.19	12.86	-0.64	0.26	0.28	5.8	4.5	NA	NA	NA	NA	IGF2
46	SKNB1_0081_C12	2	963130	963130-2631862	A	cis	0.07	10.58	11.53	5.28	0.52	0.02	0.27	5.8	4.5	2	2095043	2103105	ENSSSCG00000012874	ORAOV1
46	gnl.UG.Ssc.S18555071	2	1024375	1024375-1024375	PD	cis	3.04	51.67	50.59	15.09	-0.82	0.23	0.33	5.8	4.5	2	193624	200363	ENSSSCG00000012846	NA
46	gnl.UG.Ssc.S40144669	2	1249101	920370-5766853	A	trans	0.04	13.66	14.68	3.75	-0.54	0.01	0.28	5.79	4.49	2	3598067	3598536	ENSSSCG00000012895	DOC2A
46	gnl.UG.Ssc.S6059254	2	1249101	920370-1249101	PD	NA	1.45	28.66	28.88	10.89	-0.69	0.18	0.28	5.8	4.5	NA	NA	NA	NA	NA
46	gnl.UG.Ssc.S40407699	2	1289212	920370-2992926	A	NA	0.49	13.4	14.19	0.25	-0.54	-0.08	0.4	5.79	4.49	NA	NA	NA	NA	NA
46	LVR01_0073_D04	2	1505302	1021191-8244738	PD	cis	2.38	10.13	9.25	2.2	-0.36	-0.23	0.49	5.8	4.49	2	3476378	3488420	ENSSSCG00000012890	TCIRG1
46	OVRM1_0217_A05	2	1609753	1609753-6944158	PD	NA	0.62	14.48	15.2	5.73	-0.5	0.1	0.34	5.8	4.5	NA	NA	NA	NA	CCDC66
46	gnl.UG.Ssc.S18547755	2	2631862	2631862-2834221	CD	cis	2.79	11.12	9.88	10.15	-0.38	0.45	0.28	5.76	4.46	2	2751383	2774853	ENSSSCG00000012878	IGHMBP2
46	gnl.UG.Ssc.S23769307	2	2632804	2632804-2632804	PD	NA	0.92	12.8	13.27	3.47	-0.46	0.13	0.38	5.79	4.49	NA	NA	NA	NA	RBM14
47	gnl.UG.Ssc.S40154544	2	2834221	2834221-2834221	A	NA	0.54	26.8	27.73	13.08	-0.75	0.1	0.28	5.8	4.5	NA	NA	NA	NA	GSTP1
47	OVRM1_0064_C01	2	2992926	920370-5479542	A	trans	0.29	11.61	12.5	4.36	-0.49	0.06	0.27	5.79	4.49	13	31054738	31086642	ENSSSCG00000011300	EXOSC7
47	gnl.UG.Ssc.S46876743	2	3763803	3763803-3763803	A	trans	0.04	38.65	39.91	0.33	0.79	0.01	0.44	5.79	4.49	14	31417997	31574032	ENSSSCG00000009781	PITPNM2
47	LVR01_0040_B10	2	3763803	2632804-5956519	PD	NA	0.78	15.72	16.34	0.42	0.51	0.11	0.44	5.8	4.5	NA	NA	NA	NA	PPP1CC
47	gnl.UG.Ssc.S35164485	2	4161164	4161164-4161164	A	cis	0.56	15.88	16.67	4.45	-0.61	-0.11	0.25	5.8	4.5	2	2773574	2786091	ENSSSCG00000012879	MRPL21
48	gnl.UG.Ssc.S35164291	2	4849479	4849479-6201646	A	cis	0.3	18.38	19.36	1.78	-0.69	-0.05	0.33	5.8	4.5	2	6290009	6299042	ENSSSCG00000013013	ARL2
48	gnl.UG.Ssc.S35325714	2	5200836	5200836-5200836	A	cis	0.04	37.34	38.59	0.71	0.87	0.01	0.46	5.8	4.5	2	5210217	5246316	ENSSSCG00000012956	PACS1
49	gnl.UG.Ssc.S16144347	2	5849903	5561049-6791822	A	NA	0.3	17.33	18.3	0.32	-0.57	0.05	0.5	5.8	4.5	NA	NA	NA	NA	PC
49	gnl.UG.Ssc.S19546062	2	5939643	5939643-5939643	A	NA	0.2	13.38	14.34	3.56	0.57	0.05	0.28	5.8	4.5	NA	NA	NA	NA	NA
49	gnl.UG.Ssc.S26711180	2	5939643	5939643-5939643	PD	NA	1.54	25.45	25.55	3.3	0.82	0.19	0.28	5.8	4.5	NA	NA	NA	NA	NA
50	gnl.UG.Ssc.S35167834	2	6552956	6552956-6552956	A	NA	0.13	24.32	25.45	4.11	0.69	0.03	0.34	5.8	4.5	NA	NA	NA	NA	ABLIM1
50	gnl.UG.Ssc.S40316653	2	6687560	5561049-7026232	PD	cis	0.89	12.2	12.67	0.9	-0.44	0.12	0.5	5.8	4.5	2	6497805	6512966	ENSSSCG00000013020	NA
50	gnl.UG.Ssc.S34513996	2	6739519	6739519-6739519	PD	NA	3.12	20.09	18.7	0.15	0.67	0.28	0.35	5.8	4.5	NA	NA	NA	NA	AHNAK
50	TCH01_0053_G10	2	6739519	6739519-6739519	A	NA	0.23	10.43	11.33	2.37	0.46	-0.04	0.35	5.8	4.5	NA	NA	NA	NA	AHNAK
50	gnl.UG.Ssc.S40500672	2	6829568	5642038-7958573	PD	cis	1.47	16.45	16.51	0.56	0.53	0.16	0.45	5.8	4.5	2	7218448	7220218	ENSSSCG00000013046	COX8A
50	gnl.UG.Ssc.S18556885	2	6944158	6896015-7026232	PD	cis	5.35	56.1	52.86	1.07	1.15	0.27	0.5	5.79	4.49	2	6947812	6950624	ENSSSCG00000013039	NUDT22
50	gnl.UG.Ssc.S21560716	2	6944158	5561049-9198141	A	cis	0.49	10.03	10.76	0.13	0.47	0.09	0.5	5.79	4.49	2	7218448	7220218	ENSSSCG00000013046	NA
50	ITT01_0026_G10	2	6998911	5849903-7190662	A	cis	0.41	10.18	10.96	0.4	0.41	-0.07	0.5	5.8	4.5	2	6897945	6909698	ENSSSCG00000013033	BAD
50	gnl.UG.Ssc.S35170600	2	7058677	7058677-7058677	A	cis	0.33	22.85	23.88	9.99	-0.73	0.07	0.27	5.8	4.5	2	6978383	7040372	ENSSSCG00000021620	STIP1
51	PTG01_0086_D02	2	7103886	7103886-7864132	PD	NA	3.72	25.37	23.48	9.5	-0.76	0.32	0.27	5.78	4.48	NA	NA	NA	NA	TRPT1
51	gnl.UG.Ssc.S17511339	2	7693503	7693503-7693503	PD	trans	2.66	17.93	16.94	6.24	-0.66	0.26	0.31	5.79	4.49	11	7125533	7133000	ENSSSCG00000009327	NA
51	gnl.UG.Ssc.S46877887	2	7693503	7693503-7693503	A	trans	0.09	11.93	12.9	1.27	-0.61	-0.02	0.31	5.8	4.49	11	4705300	4724395	ENSSSCG00000009309	POLR1D
52	gnl.UG.Ssc.S35164863	2	7728326	7728326-7728326	PD	NA	4.82	62.61	59.91	2.42	1.06	0.21	0.47	5.8	4.5	NA	NA	NA	NA	SLC3A2
52	gnl.UG.Ssc.S35167471	2	7864132	7103886-7864132	A	cis	0.79	26.02	26.75	8.14	-0.76	0.12	0.27	5.8	4.5	2	8349628	8353948	ENSSSCG00000025571	POLR2G
52	gnl.UG.Ssc.S35165852	2	7958573	6896015-8244738	PD	cis	1.73	15.15	14.97	1.57	-0.47	0.18	0.49	5.8	4.5	2	7615311	7649588	ENSSSCG00000013054	ATL3
52	gnl.UG.Ssc.S35166618	2	8244738	8244738-8244738	A	NA	0.01	28.03	29.21	0.3	0.75	0	0.47	5.8	4.5	NA	NA	NA	NA	NA
52	gnl.UG.Ssc.S40204678	2	8270193	6552956-9198141	PD	NA	1.97	10.88	10.4	1.95	-0.41	0.2	0.5	5.8	4.5	NA	NA	NA	NA	NA
52	OVRM1_0022_E10	2	8363468	8363468-8363468	A	NA	0.31	12.9	13.8	5.56	-0.51	0.07	0.26	5.8	4.5	NA	NA	NA	NA	C11orf48
53	gnl.UG.Ssc.S6078955	2	8997005	8997005-9965478	A	NA	0.55	26.6	27.51	1.29	-0.7	0.07	0.49	5.8	4.5	NA	NA	NA	NA	NA
53	gnl.UG.Ssc.S35165115	2	9198141	6582123-10286572	PD	NA	2.72	13.8	12.69	2.5	-0.43	-0.25	0.5	5.8	4.49	NA	NA	NA	NA	SLC16A10
53	gnl.UG.Ssc.S35172209	2	9646443	9646443-9777765	A	cis	0.3	32.73	33.85	4.21	0.9	0.05	0.37	5.8	4.49	2	9694930	9703036	ENSSSCG00000013086	CYBASC3
53	gnl.UG.Ssc.S40390344	2	9646443	7728326-10465993	PD	trans	0.77	11.21	11.76	0.92	-0.53	-0.12	0.37	5.8	4.5	13	150136496	150239384	ENSSSCG00000026224	ARHGAP31
53	gnl.UG.Ssc.S35165086	2	9739540	9739540-9739540	A	cis	0.07	13.83	14.84	0.63	0.46	-0.02	0.47	5.8	4.49	2	9705515	9717302	ENSSSCG00000013087	DAK
53	gnl.UG.Ssc.S35324944	2	9987663	8363468-10465993	PD	cis	1.7	12.48	12.28	0.38	-0.54	-0.2	0.37	5.8	4.5	2	8423618	8424305	ENSSSCG00000024995	C11orf83
54	gnl.UG.Ssc.S23689779	2	18229708	18229708-18450195	A	trans	0.61	12.88	13.59	4.09	-0.54	0.1	0.3	5.8	4.49	2	16202335	16203297	ENSSSCG00000013231	C1QTNF4
54	gnl.UG.Ssc.S35168004	2	18376106	18376106-18691557	PD	NA	2.16	17.82	17.29	4.64	-0.59	0.22	0.37	5.79	4.49	NA	NA	NA	NA	CRY2
54	gnl.UG.Ssc.S35164171	2	18691557	18376106-18691557	A	trans	0.18	10.34	11.26	1.99	0.5	0.04	0.34	5.8	4.5	2	16421197	16452507	ENSSSCG00000013237	SPI1
55	gnl.UG.Ssc.S40519292	2	23230159	23230159-23230159	A	trans	0.69	19.43	20.18	0.1	-0.64	-0.1	0.45	5.79	4.49	2	20061566	20211950	ENSSSCG00000021739	NA
55	gnl.UG.Ssc.S35166512	2	24340490	19991449-24340490	PD	trans	1.46	10.2	10.16	0.61	0.57	0.2	0.31	5.8	4.5	2	20061566	20211950	ENSSSCG00000021739	HSD17B12
56	gnl.UG.Ssc.S35170231	2	29115937	29115937-29795889	PD	cis	4.04	36.48	34.38	4.22	-0.93	0.22	0.49	5.8	4.5	2	29777110	29788272	ENSSSCG00000024791	CD59
56	LNG01_0008_E09	2	30141776	29115937-31434193	PD	cis	1.17	10.62	10.84	0.99	-0.56	0.14	0.49	5.79	4.49	2	30987742	31245698	ENSSSCG00000024950	NA
57	OVRM1_0185_H10	2	41965760	41965760-41965760	A	cis	1.69	69.51	69.75	2.05	-1.15	0.09	0.44	5.8	4.5	2	41963507	41980418	ENSSSCG00000013349	HTATIP2
57	gnl.UG.Ssc.S40513578	2	42114818	39628085-42474933	PD	cis	3.65	24.63	22.79	6.38	-0.89	0.23	0.33	5.79	4.49	2	41963507	41980418	ENSSSCG00000013349	NA
58	gnl.UG.Ssc.S31101114	2	43971719	43971719-45086184	PD	NA	1.36	13.76	13.88	0.15	0.64	0.16	0.46	5.8	4.5	NA	NA	NA	NA	RRAS2
58	gnl.UG.Ssc.S35170640	2	44438599	43370780-50426019	A	cis	0.75	15.91	16.57	0.54	-0.81	0.1	0.49	5.8	4.5	2	44626205	44704645	ENSSSCG00000013377	USH1C
58	gnl.UG.Ssc.S40248228	2	44644687	42114818-48265855	A	NA	1.04	14.4	14.8	0.78	0.83	0.16	0.33	5.79	4.49	NA	NA	NA	NA	NA
58	gnl.UG.Ssc.S35169298	2	45086184	45086184-45086184	PD	cis	9.06	66.03	59.22	0.05	1.37	0.39	0.41	5.79	4.49	2	45084641	45087723	ENSSSCG00000013381	RPS13
59	gnl.UG.Ssc.S40202368	2	47862965	47862965-48265855	A	NA	1.74	29.59	29.56	6.52	-0.97	0.17	0.33	5.8	4.5	NA	NA	NA	NA	RRAS2
59	gnl.UG.Ssc.S35167690	2	48203263	48203263-49336890	A	NA	0.69	23.66	24.45	10.64	-0.8	0.12	0.24	5.8	4.5	NA	NA	NA	NA	CYP4F3
60	gnl.UG.Ssc.S35172273	2	53067453	53067453-53067453	PD	trans	1.77	15.11	14.88	0.15	0.73	0.21	0.35	5.8	4.5	2	58606501	58627845	ENSSSCG00000013927	ARMC6
60	gnl.UG.Ssc.S39886190	2	53067453	53067453-66374171	A	NA	0.08	16.18	17.22	1.51	0.74	0.02	0.35	5.8	4.5	NA	NA	NA	NA	NA
60	gnl.UG.Ssc.S19541648	2	55894230	48747140-82950561	A	trans	0.11	12.93	13.92	0.22	-0.63	0.02	0.49	5.8	4.5	2	81246482	81272236	ENSSSCG00000028295	ZNF354A
60	gnl.UG.Ssc.S35166106	2	55894230	46676179-78911171	A	trans	0.03	12.79	13.79	0.12	-0.65	0.01	0.49	5.8	4.5	2	61020798	61026562	ENSSSCG00000013855	FAM32A
60	gnl.UG.Ssc.S40556869	2	57225480	48747140-78911171	A	NA	0.64	10.03	10.66	0.68	0.63	0.1	0.49	5.8	4.5	NA	NA	NA	NA	NA
60	gnl.UG.Ssc.S35164705	2	59243470	57225480-69458456	PD	cis	2.22	25.37	24.87	2.29	1.04	0.21	0.49	5.8	4.5	2	59390286	59400215	ENSSSCG00000013891	CCDC124
60	gnl.UG.Ssc.S35173055	2	59306764	59306764-73076347	PD	trans	0.48	10.57	11.32	6.49	-0.55	0.11	0.27	5.8	4.5	2	53824455	53835832	ENSSSCG00000013988	IBA57
60	gnl.UG.Ssc.S35164672	2	65152586	48835121-70506577	A	cis	0.58	17.71	18.51	4.37	1	0.13	0.17	5.8	4.5	2	65188526	65191215	ENSSSCG00000013780	TECR
60	gnl.UG.Ssc.S43509655	2	66274569	59243470-82850984	A	NA	0.28	10.15	11.01	0.22	-0.68	0.04	0.49	5.8	4.5	NA	NA	NA	NA	PDE4A
60	OVR01_0075_H07	2	66374171	43370780-72789816	PD	NA	2.1	10.16	9.55	2.8	-0.55	0.19	0.43	5.8	4.5	NA	NA	NA	NA	DHPS
60	gnl.UG.Ssc.S35168548	2	67468455	67468455-67468455	A	NA	0.13	11.45	12.4	0.5	-0.69	0.02	0.44	5.8	4.5	NA	NA	NA	NA	CIITA
60	gnl.UG.Ssc.S40169022	2	67468455	67468455-67468455	PD	NA	2.29	12.87	12.14	0.96	0.74	0.19	0.44	5.79	4.49	NA	NA	NA	NA	NA
60	gnl.UG.Ssc.S35168998	2	68894359	53150488-82950561	PD	NA	1.08	11.87	12.18	0.9	-0.68	0.14	0.48	5.8	4.5	NA	NA	NA	NA	NA
60	gnl.UG.Ssc.S19541523	2	68965440	68965440-68965440	A	trans	1.57	24.69	24.76	0.12	0.92	0.14	0.4	5.8	4.5	2	77782631	77784866	ENSSSCG00000013431	ATP5D
60	gnl.UG.Ssc.S35164541	2	69170105	65152586-70506577	PD	trans	2.38	22.26	21.58	13.73	-0.83	0.34	0.17	5.8	4.5	2	65669724	65673691	ENSSSCG00000013757	C19orf53
60	gnl.UG.Ssc.S17516435	2	71769706	51873067-78911171	PD	NA	1.64	12.43	12.28	0.2	0.91	0.23	0.49	5.78	4.48	NA	NA	NA	NA	RPL36
60	gnl.UG.Ssc.S35173000	2	72356931	72356931-72356931	A	NA	0.56	29.69	30.62	8.02	1.18	0.11	0.2	5.8	4.5	NA	NA	NA	NA	MPV17L2
60	SPL01_0086_H10	2	74624436	53150488-82850984	A	NA	1.31	17.84	18.07	0.64	0.92	0.14	0.49	5.79	4.49	NA	NA	NA	NA	PIP5K1C
60	gnl.UG.Ssc.S19226863	2	75900120	71726032-82850984	PD	NA	2.13	15.06	14.51	0.01	0.92	0.24	0.49	5.79	4.48	NA	NA	NA	NA	ZFP90
60	gnl.UG.Ssc.S6032878	2	77305298	74624436-77558461	A	NA	1.98	30.77	30.54	2.05	1.09	0.15	0.49	5.8	4.5	NA	NA	NA	NA	REXO1
60	gnl.UG.Ssc.S35166940	2	81509570	77305298-82781476	A	NA	1.92	20.77	20.49	0.88	-1.24	0.23	0.49	5.78	4.48	NA	NA	NA	NA	MBNL3
60	gnl.UG.Ssc.S40417362	2	81531885	65190130-81563340	A	cis	0.1	12.5	13.48	1.34	-0.73	-0.02	0.32	5.8	4.5	2	80445609	80482509	ENSSSCG00000014020	CANX
61	gnl.UG.Ssc.S31116518	2	81639154	81639154-83985760	PD	NA	1.31	15	15.18	1.59	0.94	0.21	0.2	5.8	4.5	NA	NA	NA	NA	KIAA1191
61	gnl.UG.Ssc.S17516481	2	82850984	81675738-82850984	A	cis	5.36	42.93	39.6	3.74	1.26	0.25	0.49	5.79	4.49	2	83138471	83139723	ENSSSCG00000029179	HIGD2A
61	gnl.UG.Ssc.S17509876	2	82969323	81635308-83663964	A	cis	0.73	22.88	23.63	4.87	-0.96	0.11	0.29	5.79	4.49	2	81927289	81940706	ENSSSCG00000014035	B4GALT7
61	gnl.UG.Ssc.S31104124	2	84483509	72356931-84850085	PD	NA	2.95	33.53	32.43	9.45	-0.95	0.21	0.35	5.8	4.5	NA	NA	NA	NA	NA
61	gnl.UG.Ssc.S40335524	2	84483509	84483509-84483509	PD	NA	5.67	34.32	30.63	26.67	0.74	-0.52	0.35	5.79	4.49	NA	NA	NA	NA	NA
61	AMP01_0028_B09	2	84850085	45145026-86270240	PD	trans	0.99	10.67	11.04	8.65	0.52	-0.24	0.2	5.79	4.49	2	43627375	43798211	ENSSSCG00000013362	UEVLD
61	gnl.UG.Ssc.S23768028	2	88201093	83903786-88201093	A	cis	0.06	12.26	13.25	0.69	-0.64	0.01	0.41	5.8	4.5	2	87181041	87191025	ENSSSCG00000014089	F2RL2
62	gnl.UG.Ssc.S18552425	2	90946045	89453791-90951427	A	NA	0.77	27.71	28.47	3.84	1.27	0.14	0.2	5.79	4.49	NA	NA	NA	NA	PAPD4
62	gnl.UG.Ssc.S35173488	2	92661845	87928146-108425985	A	NA	0.27	11	11.89	0.05	0.64	0.06	0.47	5.79	4.49	NA	NA	NA	NA	NA
62	gnl.UG.Ssc.S35173039	2	95674308	95674308-111335232	PD	trans	1.11	16.14	16.5	6.57	-0.82	0.19	0.19	5.8	4.5	2	107133359	107167934	ENSSSCG00000014171	ERAP1
62	gnl.UG.Ssc.S23768320	2	96865105	96865105-97735067	PD	NA	1.74	20.55	20.43	0.04	0.89	0.18	0.33	5.8	4.5	NA	NA	NA	NA	COX7C
62	gnl.UG.Ssc.S39887078	2	96865105	96865105-97005674	A	NA	0.65	22.45	23.26	0.74	0.92	0.09	0.33	5.8	4.5	NA	NA	NA	NA	COX7C
62	gnl.UG.Ssc.S23695210	2	103230626	96705875-106412426	PD	trans	1.1	10.65	10.93	2.79	-0.58	0.14	0.41	5.8	4.5	2	95686364	95696843	ENSSSCG00000014141	RFESD
62	gnl.UG.Ssc.S25094872	2	104022049	95674308-110388942	PD	NA	1.28	15.01	15.21	2.26	1.06	0.23	0.19	5.8	4.49	NA	NA	NA	NA	NA
62	gnl.UG.Ssc.S18308121	2	106746315	106746315-106746315	A	NA	0.74	18.66	19.35	3.21	-0.71	0.1	0.39	5.8	4.5	NA	NA	NA	NA	NA
62	gnl.UG.Ssc.S18552988	2	106746315	106746315-106746315	PD	trans	1.42	13.29	13.35	0.04	0.66	0.16	0.39	5.8	4.5	GL895994.1	48802	65844	ENSSSCG00000029571	AVIL
62	ITT01_0065_B08	2	106746315	106746315-106746315	PD	trans	2.25	10.04	9.27	4.13	-0.47	0.18	0.39	5.8	4.5	GL895994.1	35182	41774	ENSSSCG00000025379	CTDSP2
62	LVR01_0073_E01	2	109765071	95674308-109765071	PD	NA	2.17	24.98	24.52	10.87	1	-0.27	0.19	5.8	4.5	NA	NA	NA	NA	ERAP1
62	gnl.UG.Ssc.S18358205	2	110388942	102653237-115750542	A	NA	0.4	12.04	12.87	4.1	-0.76	0.09	0.19	5.8	4.5	NA	NA	NA	NA	NA
62	MLN01_0049_F07	2	110401343	110401343-116128349	A	NA	0.29	11.62	12.5	1.58	0.65	0.06	0.29	5.8	4.5	NA	NA	NA	NA	RPS23
62	gnl.UG.Ssc.S23775351	2	111165492	85279376-111947482	PD	trans	1.13	10.47	10.72	0.55	0.69	0.17	0.34	5.79	4.49	2	100651659	100671323	ENSSSCG00000014151	CETN3
62	gnl.UG.Ssc.S38481721	2	118140948	107975061-129384421	A	NA	0.64	10.26	10.9	0.48	0.75	0.12	0.46	5.78	4.48	NA	NA	NA	NA	NA
62	AMP01_0036_F12	2	121089544	121032595-123601333	PD	NA	3.23	21.65	20.18	3.04	-0.89	0.22	0.49	5.8	4.5	NA	NA	NA	NA	REEP5
62	gnl.UG.Ssc.S23213174	2	121389974	119465826-129053020	A	cis	1.01	10.17	10.51	0.87	0.62	0.12	0.49	5.8	4.5	2	121512388	121522935	ENSSSCG00000026230	SRP19
62	PBL01_0083_E08	2	121468509	121468509-121468509	A	NA	0.38	15.57	16.47	1.6	-0.73	-0.07	0.29	5.8	4.5	NA	NA	NA	NA	NA
62	gnl.UG.Ssc.S18546717	2	124119101	121032595-124119101	PD	NA	2.15	16.69	16.15	1.99	-0.74	0.18	0.49	5.8	4.49	NA	NA	NA	NA	NA
62	gnl.UG.Ssc.S23212855	2	124489183	121866489-133320965	A	cis	0.46	10.69	11.46	2.19	-0.52	0.08	0.39	5.8	4.5	2	124834763	124851563	ENSSSCG00000014220	ATG12
62	AMP01_0041_D01	2	125342724	125342724-125385228	PD	cis	3.98	51.9	49.95	16.8	-1.01	0.26	0.29	5.8	4.5	2	125144505	125336545	ENSSSCG00000014223	COMMD10
62	gnl.UG.Ssc.S19548031	2	125384943	125342724-125385228	PD	cis	3.35	37.53	36.09	13.32	-0.91	0.26	0.29	5.8	4.5	2	125144505	125336545	ENSSSCG00000014223	NA
62	gnl.UG.Ssc.S35171921	2	125957829	123736829-129999370	PD	NA	0.97	11.95	12.36	8.06	-0.52	0.18	0.23	5.8	4.5	NA	NA	NA	NA	SRFBP1
62	LVRM1_0200_D02	2	128787915	128766276-129148334	A	cis	0.17	12.98	13.95	0.82	0.64	0.04	0.41	5.8	4.5	2	128752210	128798132	ENSSSCG00000028431	HSD17B4
63	gnl.UG.Ssc.S26719214	2	140802585	140802585-140802585	A	NA	0.2	13.62	14.59	0.79	-0.6	0.04	0.4	5.79	4.49	NA	NA	NA	NA	NA
63	gnl.UG.Ssc.S18356365	2	140940285	136460917-140940285	A	trans	0.01	13.24	14.24	0.2	-0.56	0	0.47	5.8	4.5	2	138700892	138706953	ENSSSCG00000014264	HINT1
64	TCH01_0090_A11	2	141775934	141775934-142568860	A	cis	0.53	18.27	19.11	5.79	-0.64	0.09	0.34	5.8	4.5	2	142498900	142565796	ENSSSCG00000014304	SEC24A
64	gnl.UG.Ssc.S35166799	2	142276558	142053892-142276558	A	NA	0.39	15.78	16.67	2.31	0.75	0.07	0.26	5.8	4.5	NA	NA	NA	NA	SKP1
65	gnl.UG.Ssc.S32392684	2	142373868	142373868-142849729	PD	cis	6.5	42.23	37.79	4.31	-0.91	0.32	0.49	5.79	4.49	2	142498900	142565796	ENSSSCG00000014304	SEC24A
65	gnl.UG.Ssc.S35166877	2	142568860	142568860-142568860	PD	cis	1.36	16.68	16.85	13.05	-0.52	0.23	0.26	5.8	4.5	2	142676614	142696017	ENSSSCG00000026106	TXNDC15
66	gnl.UG.Ssc.S31102746	2	144171843	143176626-146117684	A	NA	0.31	12.34	13.23	3.06	-0.64	0.07	0.27	5.78	4.48	NA	NA	NA	NA	NA
66	gnl.UG.Ssc.S23696512	2	144412420	143614475-144412420	PD	trans	4.87	14.91	11.76	5.1	-0.46	0.34	0.49	5.8	4.49	7	40048866	40148122	ENSSSCG00000001594	KIF6
67	gnl.UG.Ssc.S40461073	2	145310207	145310207-147193204	PD	cis	0.86	18.27	18.86	9.35	-0.66	0.15	0.24	5.8	4.5	2	145684311	145752899	ENSSSCG00000029125	FAM13B
67	DCI01_0007_B02	2	145351171	145351171-150530046	A	trans	0.16	19	20.06	12.18	0.86	0.06	0.18	5.8	4.5	2	149475382	149490054	ENSSSCG00000014388	HDAC3
67	gnl.UG.Ssc.S40516060	2	145351171	145351171-146488537	PD	trans	0.56	17.48	18.29	14.2	-0.66	0.17	0.18	5.8	4.5	2	148109886	148241940	ENSSSCG00000014364	ANKHD1
67	gnl.UG.Ssc.S35171739	2	145694662	145694662-145694662	A	NA	0.32	14.24	15.16	2.46	-0.59	-0.07	0.34	5.79	4.49	NA	NA	NA	NA	NA
67	gnl.UG.Ssc.S19546751	2	146284958	144743859-147193204	A	NA	0.76	27.5	28.27	10.22	-0.89	0.12	0.24	5.8	4.49	NA	NA	NA	NA	NA
67	gnl.UG.Ssc.S38483118	2	146392242	146392242-146722998	A	NA	0.27	16.77	17.75	2.57	0.78	0.06	0.49	5.78	4.48	NA	NA	NA	NA	MATR3
67	gnl.UG.Ssc.S39765363	2	147833820	146722998-152297333	PD	NA	0.94	11.74	12.18	0.95	-0.7	0.17	0.49	5.77	4.47	NA	NA	NA	NA	NA
67	gnl.UG.Ssc.S34528980	2	148607239	147833820-149617817	A	NA	0.74	20.64	21.36	0.22	-0.61	0.11	0.48	5.79	4.49	NA	NA	NA	NA	NA
67	gnl.UG.Ssc.S17518996	2	149151331	149151331-149836864	A	NA	0.54	22.45	23.33	1	0.75	0.08	0.39	5.8	4.49	NA	NA	NA	NA	DIAPH1
67	gnl.UG.Ssc.S18547288	2	149151331	149151331-149836864	A	cis	1.88	31.61	31.48	0.3	0.88	0.17	0.39	5.8	4.5	2	149363258	149473748	ENSSSCG00000014387	DIAPH1
67	gnl.UG.Ssc.S40556595	2	149151331	149151331-150294007	A	NA	0.08	15.07	16.11	1.69	-0.75	-0.02	0.39	5.78	4.47	NA	NA	NA	NA	NA
67	gnl.UG.Ssc.S35169593	2	149809588	149751056-149809588	A	cis	0.28	13.5	14.42	0.05	-0.52	-0.05	0.46	5.79	4.49	2	149690657	149696708	ENSSSCG00000022289	PCDH1
67	DCI01_0112_C09	2	149883920	148611135-150162962	PD	cis	1.24	11.25	11.42	1.92	0.68	0.2	0.24	5.8	4.5	2	149776430	149797096	ENSSSCG00000014394	RNF14
67	gnl.UG.Ssc.S35171876	2	149911873	148607239-154086583	A	cis	0.56	10.97	11.67	0.41	0.5	0.08	0.48	5.8	4.5	2	149149921	149150970	ENSSSCG00000028168	TAF7
67	SMG01_0019_H05	2	150173420	150173420-150320761	PD	cis	1.86	12.2	11.84	1.32	0.67	0.26	0.24	5.8	4.5	2	149805752	149817596	ENSSSCG00000014393	GNPDA1
68	PTG01_0070_D08	2	156102759	156102759-157492614	A	NA	0.4	20.29	21.24	0.97	0.62	0.06	0.41	5.8	4.5	NA	NA	NA	NA	ATXN1
68	gnl.UG.Ssc.S6003997	2	156677741	155405019-158065999	A	NA	0.05	26.91	28.08	17.43	-0.93	0.02	0.21	5.8	4.49	NA	NA	NA	NA	NA
68	OVR01_0029_F03	2	157246404	157246404-157246404	PD	trans	2.21	28.01	27.55	3.11	-0.79	0.2	0.41	5.79	4.49	4	117972643	117990368	ENSSSCG00000006780	NA
69	gnl.UG.Ssc.S23689853	2	157286285	157286285-157472208	A	NA	0.38	13.77	14.64	6.88	-0.51	0.08	0.28	5.8	4.5	NA	NA	NA	NA	NA
69	gnl.UG.Ssc.S35165442	2	157286285	157286285-157286285	A	NA	1.07	72.42	73.2	17.82	1.36	0.13	0.28	5.8	4.49	NA	NA	NA	NA	PDGFRB
69	gnl.UG.Ssc.S40277991	2	157286285	157110990-157286285	A	NA	0.57	26.79	27.69	11.04	-0.74	0.1	0.28	5.8	4.5	NA	NA	NA	NA	NA
69	gnl.UG.Ssc.S23700477	2	157391622	156429329-157391622	PD	cis	0.83	18.66	19.29	14.6	0.56	-0.18	0.24	5.8	4.5	2	158451903	158486259	ENSSSCG00000014450	TCOF1
69	gnl.UG.Ssc.S35166308	2	157391622	157391622-157391622	A	NA	0.1	11.74	12.71	8.07	-0.55	0.03	0.24	5.8	4.5	NA	NA	NA	NA	CSNK1A1
70	gnl.UG.Ssc.S33346436	2	157590383	157590383-157888980	A	trans	2.86	80.47	79.7	1.81	1.12	0.15	0.46	5.8	4.5	GL896460.1	7264	10639	ENSSSCG00000021703	MYOZ3
70	gnl.UG.Ssc.S6032057	2	157613113	154980475-157888980	A	NA	0.54	17.7	18.53	0.67	-0.56	0.08	0.49	5.79	4.49	NA	NA	NA	NA	NA
70	OVR01_0075_E10	2	157613113	154900615-158065999	A	cis	0.27	14.58	15.52	0.45	-0.47	0.05	0.49	5.8	4.5	2	157276623	157283073	ENSSSCG00000014432	GRPEL2
70	SPL01_0043_G04	2	157749166	156980231-157749166	PD	cis	1.93	11.78	11.35	0.86	0.49	0.21	0.5	5.79	4.49	2	157208702	157273006	ENSSSCG00000014431	AFAP1L1
70	gnl.UG.Ssc.S35169370	2	158549163	12474547-158549163	PD	trans	2.2	16.48	15.9	1.51	0.74	0.26	0.31	5.8	4.5	2	12915354	12918379	ENSSSCG00000013179	CLP1
71	gnl.UG.Ssc.S35164611	2	160085066	160085066-160085066	A	trans	0.39	11.67	12.5	1.95	-0.5	0.07	0.4	5.8	4.5	10	19583685	19606684	ENSSSCG00000010874	ADSS
71	gnl.UG.Ssc.S35166229	2	160085066	160085066-160085066	A	trans	0.81	38.92	39.74	0.28	1.04	0.08	0.4	5.8	4.5	10	29284346	29289916	ENSSSCG00000010929	CYB5R1
71	gnl.UG.Ssc.S35167277	2	160085066	160085066-160085066	PD	NA	1.5	17.16	17.21	0.26	0.71	0.15	0.4	5.8	4.5	NA	NA	NA	NA	RPL31
71	gnl.UG.Ssc.S39866181	2	160085066	160085066-160085066	A	NA	1.14	23.32	23.74	3.01	-0.78	0.12	0.4	5.8	4.5	NA	NA	NA	NA	NA
71	OVRM1_0184_H03	2	160085066	160085066-160085066	A	trans	0.26	10.01	10.88	1.44	-0.47	0.05	0.4	5.79	4.49	10	37388286	37405755	ENSSSCG00000010993	NFX1
71	gnl.UG.Ssc.S39852013	2	162088043	365309-162088043	PD	NA	3.87	45.36	43.48	7.16	1.18	0.35	0.22	5.8	4.5	NA	NA	NA	NA	RPLP2
71	MLN01_0086_A12	2	162088043	365309-162088043	A	NA	1.04	27.44	27.99	7.56	0.9	0.17	0.22	5.8	4.5	NA	NA	NA	NA	MRPL23
72	gnl.UG.Ssc.S35168919	3	1780525	1780525-3731556	PD	cis	0.83	13.16	13.71	2.35	-0.48	-0.13	0.47	5.79	4.49	3	828571	833135	ENSSSCG00000026422	GPER
72	gnl.UG.Ssc.S35172882	3	1780525	1780525-1780525	A	NA	1.44	72.24	72.7	1.54	-0.93	0.13	0.47	5.8	4.5	NA	NA	NA	NA	FTSJ2
72	MLN01_0053_F10	3	1780525	1456146-1780525	A	cis	1.26	61.61	62.2	2.76	1.03	0.13	0.47	5.79	4.49	3	758420	762534	ENSSSCG00000007550	COX19
72	SKNB1_0035_B09	3	1780525	1780525-3731556	PD	NA	1.74	16.18	16	1.91	-0.47	0.18	0.47	5.8	4.5	NA	NA	NA	NA	MAD1L1
72	ADR01_0077_A01	3	1985947	1985947-2037098	A	cis	0.37	29.79	30.85	6.65	-0.71	0.06	0.31	5.8	4.5	3	2208308	2216863	ENSSSCG00000007572	LFNG
73	gnl.UG.Ssc.S19550443	3	2391386	2391386-2446124	A	NA	0.55	14.08	14.85	0	0.55	0.08	0.46	5.8	4.49	NA	NA	NA	NA	ZNRF1
73	gnl.UG.Ssc.S35167544	3	2446124	2391386-2446124	PD	trans	2.59	10.33	9.26	2.5	-0.42	0.23	0.48	5.8	4.5	6	18405764	18476092	ENSSSCG00000002799	CNOT1
74	OVRM1_0149_A11	3	2907655	2907655-144200874	A	cis	0.48	16.89	17.75	1.52	0.52	-0.07	0.45	5.8	4.5	3	4281221	4293277	ENSSSCG00000007577	AP5Z1
74	gnl.UG.Ssc.S40154325	3	3118516	3118516-3118516	A	trans	0.14	19.71	20.78	12.69	0.77	-0.05	0.36	5.79	4.49	3	873366	879193	ENSSSCG00000007554	NA
74	gnl.UG.Ssc.S19538909	3	3370531	3118516-3370531	A	NA	0.39	24.68	25.69	15.93	0.82	-0.11	0.36	5.79	4.48	NA	NA	NA	NA	NA
74	gnl.UG.Ssc.S35166540	3	3804843	3139801-4417252	A	cis	0.53	12.14	12.89	1.37	-0.52	-0.1	0.29	5.79	4.49	3	4281221	4293277	ENSSSCG00000007577	NA
75	gnl.UG.Ssc.S35167292	3	4603828	4603828-4603828	A	NA	1.48	48.16	48.49	12.94	-0.96	0.16	0.27	5.79	4.49	NA	NA	NA	NA	PMS2
75	gnl.UG.Ssc.S35171017	3	4603828	4603828-4603828	A	NA	0.18	23.48	24.58	5.04	0.71	0.04	0.27	5.8	4.5	NA	NA	NA	NA	RAC2
76	gnl.UG.Ssc.S35169239	3	4806258	4806258-5317505	A	trans	0.22	34.63	35.8	5.6	0.8	-0.04	0.4	5.8	4.5	GL893800.1	7575	15665	ENSSSCG00000022879	KDELR1
76	gnl.UG.Ssc.S18547983	3	5190892	5190892-5190892	A	NA	0.57	29.78	30.71	4.29	0.88	0.1	0.27	5.8	4.5	NA	NA	NA	NA	FAM220A
77	gnl.UG.Ssc.S19542622	3	5528216	5349749-5897010	A	NA	0.09	11.64	12.61	0.08	0.45	0.02	0.49	5.8	4.5	NA	NA	NA	NA	BRI3
77	gnl.UG.Ssc.S35165540	3	6473449	5206806-9962466	PD	NA	1.25	11.62	11.79	1.01	0.43	0.15	0.5	5.8	4.5	NA	NA	NA	NA	AP4M1
77	gnl.UG.Ssc.S35172980	3	6473449	6473449-9548495	A	cis	0.19	15.01	16	0.3	0.48	-0.04	0.5	5.8	4.5	3	6534854	6548970	ENSSSCG00000007617	ZNF655
77	gnl.UG.Ssc.S40000845	3	7846008	7846008-7846008	A	cis	0.02	14.93	15.97	8.07	-0.68	0.01	0.21	5.79	4.49	3	7949444	7963656	ENSSSCG00000007670	ACTL6B
77	gnl.UG.Ssc.S35168589	3	8779749	5206806-9548495	A	NA	0.12	14.27	15.28	0.11	0.47	0.02	0.49	5.8	4.5	NA	NA	NA	NA	MCM7
77	gnl.UG.Ssc.S35165321	3	9481293	9481293-9481293	A	trans	0.06	10.63	11.59	6.94	-0.68	-0.03	0.2	5.78	4.48	GL892833.1	44657	55034	ENSSSCG00000007698	RHBDD2
78	gnl.UG.Ssc.S35164772	3	9633153	9633153-11096984	A	NA	0.35	19.66	20.63	6.98	0.73	0.08	0.28	5.8	4.49	NA	NA	NA	NA	ALKBH4
78	gnl.UG.Ssc.S23689546	3	10137251	7846008-10273754	PD	NA	1.69	18.83	18.73	12.87	-0.56	0.26	0.22	5.8	4.5	NA	NA	NA	NA	POLR2J
78	gnl.UG.Ssc.S27599556	3	10137251	10137251-15157854	A	NA	0.07	10.15	11.1	4.41	-0.56	-0.02	0.22	5.79	4.49	NA	NA	NA	NA	CCL26
78	ITT01_0079_C07	3	10176818	10146328-10663218	A	NA	0.05	11.57	12.55	0.78	-0.48	-0.01	0.36	5.79	4.49	NA	NA	NA	NA	RFC2
79	ITT01_0090_B09	3	10869998	10869998-11091489	PD	cis	2.57	35.21	34.48	1.27	0.85	0.2	0.49	5.79	4.49	3	10773115	10776056	ENSSSCG00000007717	WBSCR27
79	gnl.UG.Ssc.S39881564	3	10973478	9268282-11882787	PD	NA	0.59	13.52	14.25	6.6	-0.53	0.11	0.3	5.8	4.5	NA	NA	NA	NA	NA
79	gnl.UG.Ssc.S40241659	3	11068163	11068163-11068163	PD	NA	1.41	17.14	17.27	9.65	-0.48	0.2	0.26	5.8	4.5	NA	NA	NA	NA	NA
80	gnl.UG.Ssc.S35166987	3	13304570	13304570-13304570	A	NA	0.17	10.03	10.94	0.12	-0.64	0.03	0.48	5.79	4.48	NA	NA	NA	NA	KRCC1
80	gnl.UG.Ssc.S35169955	3	13304570	13304570-13304570	A	NA	0.94	19.36	19.91	0.74	0.79	0.1	0.48	5.8	4.5	NA	NA	NA	NA	FTL
80	gnl.UG.Ssc.S35172699	3	13304570	13304570-13304570	A	NA	0.91	12.72	13.19	0.96	-0.62	0.11	0.48	5.8	4.5	NA	NA	NA	NA	AURKAIP1
80	gnl.UG.Ssc.S35172704	3	13304570	13304570-13304570	A	trans	0.31	14.75	15.68	0.23	0.72	0.05	0.48	5.8	4.5	6	50015309	50018862	ENSSSCG00000003157	LIN7B
80	gnl.UG.Ssc.S38481997	3	13304570	13304570-13304570	A	NA	0.22	16.5	17.5	0.12	0.75	0.04	0.48	5.8	4.49	NA	NA	NA	NA	NA
80	gnl.UG.Ssc.S6000904	3	13304570	13304570-13304570	A	NA	0.26	10.66	11.55	0.34	-0.52	0.04	0.48	5.8	4.5	NA	NA	NA	NA	RPS19
80	ITT01_0026_E10	3	13304570	13304570-13304570	A	trans	2.54	32.83	32.1	2.26	-0.98	0.17	0.48	5.8	4.5	6	51715382	51723174	ENSSSCG00000022906	NA
81	gnl.UG.Ssc.S35172591	3	17091063	17091063-17841090	PD	NA	1.55	29.05	29.19	5.4	1.04	0.21	0.25	5.8	4.5	NA	NA	NA	NA	PHKG1
81	gnl.UG.Ssc.S18274705	3	17405985	17405985-17405985	A	NA	2.21	68.69	68.47	1.97	-1.22	0.12	0.47	5.79	4.49	NA	NA	NA	NA	NA
81	gnl.UG.Ssc.S40544230	3	17405985	17405985-17600658	PD	NA	2.38	27.37	26.75	2.67	-0.85	0.21	0.47	5.8	4.49	NA	NA	NA	NA	NA
81	TCH01_0073_E09	3	17405985	17405985-17600658	PD	NA	1.09	10.21	10.48	0.63	0.51	0.13	0.47	5.8	4.5	NA	NA	NA	NA	MSI2
81	gnl.UG.Ssc.S18548275	3	17600658	17405985-17600658	A	NA	0.54	36.6	37.6	0.9	-0.93	0.06	0.48	5.8	4.5	NA	NA	NA	NA	RUSC2
81	gnl.UG.Ssc.S23695383	3	17600658	17600658-17600658	A	cis	0.81	36.46	37.27	0.46	-1.11	0.1	0.48	5.79	4.49	3	18086933	18103159	ENSSSCG00000007788	PHKG2
81	gnl.UG.Ssc.S40220367	3	17600658	17600658-17600658	PD	NA	3.01	25.58	24.36	1.91	0.81	0.22	0.48	5.8	4.5	NA	NA	NA	NA	NA
82	gnl.UG.Ssc.S35166933	3	18042146	18042146-18042146	A	cis	2.68	48.28	47.52	0.01	1.02	0.17	0.39	5.8	4.5	3	17491365	17496691	ENSSSCG00000007763	BCKDK
82	gnl.UG.Ssc.S35164668	3	18088863	16487448-18088863	A	cis	0.24	10.07	10.95	1.39	-0.54	-0.05	0.37	5.8	4.5	3	18534343	18537935	ENSSSCG00000022996	C16orf53
82	gnl.UG.Ssc.S35173843	3	18088863	17859317-18088863	A	cis	0.02	11.58	12.56	2.67	-0.51	0	0.37	5.8	4.5	3	18383202	18394763	ENSSSCG00000007798	TBC1D10B
82	gnl.UG.Ssc.S46875938	3	18088863	18088863-18088863	A	NA	0.73	20.67	21.39	2.01	0.76	0.11	0.37	5.8	4.5	NA	NA	NA	NA	MYL12B
82	gnl.UG.Ssc.S50180456	3	18088863	16487448-18088863	PD	NA	0.74	10.23	10.79	0.88	0.54	0.12	0.37	5.8	4.5	NA	NA	NA	NA	CA3
82	OVRM1_0200_A11	3	18088863	18088863-18088863	A	NA	0.16	46.18	47.45	5.23	1.11	0.03	0.37	5.8	4.5	NA	NA	NA	NA	PPP4C
83	LVRM1_0104_D08	3	18531817	18531817-18532471	A	cis	0.04	10.98	11.94	4.13	-0.54	0.01	0.28	5.8	4.49	3	17081261	17095321	ENSSSCG00000007745	SUMF2
83	LVRM1_0108_A08	3	18531817	18531817-27941321	A	NA	0.48	18.3	19.18	4.87	-0.74	0.09	0.28	5.78	4.48	NA	NA	NA	NA	CTDSP2
83	gnl.UG.Ssc.S35171357	3	18724340	18724340-18724340	PD	NA	1.79	32.56	32.53	1.57	1.05	0.21	0.48	5.78	4.48	NA	NA	NA	NA	CLN3
83	gnl.UG.Ssc.S35173983	3	18738936	17428593-18738936	A	cis	0.61	25.95	26.82	16.59	0.81	-0.13	0.2	5.8	4.5	3	17752489	17761997	ENSSSCG00000007768	STX4
84	gnl.UG.Ssc.S23213539	3	21126379	21126379-21126379	PD	NA	3.31	23.69	22.17	4.19	-0.68	0.22	0.46	5.8	4.5	NA	NA	NA	NA	LCMT1
84	gnl.UG.Ssc.S23763359	3	21126379	21126379-21126379	A	NA	0.08	16.56	17.61	1.13	0.66	-0.02	0.46	5.79	4.49	NA	NA	NA	NA	NA
85	gnl.UG.Ssc.S21579717	3	21495074	21495074-21495074	CD	NA	2.6	12.07	11.04	10.84	-0.39	0.39	0.2	5.79	4.48	NA	NA	NA	NA	NA
85	gnl.UG.Ssc.S35169895	3	21495074	21495074-21495074	PD	NA	3.33	31.87	30.4	22.75	-0.74	0.36	0.2	5.8	4.5	NA	NA	NA	NA	TPST2
86	gnl.UG.Ssc.S26712478	3	21528275	21528275-26517625	PD	trans	0.9	19.14	19.71	9.96	-0.73	0.16	0.18	5.8	4.49	9	143468209	143497706	ENSSSCG00000015590	NA
86	gnl.UG.Ssc.S23775545	3	21777886	20794838-22617098	A	NA	0.23	17.82	18.84	0.98	-0.85	-0.04	0.34	5.79	4.49	NA	NA	NA	NA	NA
86	gnl.UG.Ssc.S40034965	3	22585232	22585232-22585232	PD	NA	0.68	10.69	11.3	1	0.46	-0.09	0.49	5.8	4.49	NA	NA	NA	NA	NA
87	gnl.UG.Ssc.S6085710	3	23224453	23224453-26302391	A	NA	0.07	12.4	13.39	1.21	-0.57	-0.02	0.37	5.8	4.5	NA	NA	NA	NA	UBFD1
87	SPL01_0027_H09	3	23350142	23350142-25745355	A	trans	0.32	20.19	21.18	0.58	0.77	-0.05	0.49	5.8	4.5	10	135679	165446	ENSSSCG00000010798	GGA2
87	gnl.UG.Ssc.S39964958	3	23372901	22551656-26913735	A	NA	2.18	23.53	23.05	2.75	-0.9	0.17	0.47	5.8	4.49	NA	NA	NA	NA	NA
87	gnl.UG.Ssc.S26648675	3	23406143	23406143-25450883	A	NA	0.12	14.4	15.4	5.89	0.68	0.03	0.26	5.8	4.5	NA	NA	NA	NA	C16orf52
87	gnl.UG.Ssc.S35170298	3	24288043	22551656-27058670	PD	cis	1.91	19.69	19.41	2.49	-0.7	0.17	0.47	5.8	4.5	3	24287300	24412658	ENSSSCG00000007839	EEF2K
87	gnl.UG.Ssc.S36661000	3	25018550	25018550-25018550	A	trans	0.37	20.53	21.5	0.48	0.84	-0.05	0.49	5.8	4.5	1	35243792	35281384	ENSSSCG00000004193	ENPP1
87	gnl.UG.Ssc.S29988182	3	25568976	21777886-29125205	A	NA	0.04	12.07	13.06	0.96	-0.72	0.01	0.34	5.78	4.48	NA	NA	NA	NA	NA
87	gnl.UG.Ssc.S23213001	3	25695049	20967227-29024181	A	trans	0.57	10.29	10.98	0.83	-0.56	0.09	0.47	5.8	4.5	10	2661	17242	ENSSSCG00000010793	DCTN5
87	gnl.UG.Ssc.S39917893	3	25724214	25724214-25724214	PD	trans	1.57	12.83	12.76	10.24	-0.6	0.36	0.14	5.78	4.48	4	108607418	108633053	ENSSSCG00000006663	NA
87	gnl.UG.Ssc.S23766574	3	25745355	20967227-26002460	A	NA	0.05	17.82	18.89	0.08	-0.74	-0.01	0.49	5.8	4.49	NA	NA	NA	NA	NA
88	gnl.UG.Ssc.S19542661	3	26537702	26537702-26537702	A	trans	0.87	46.64	47.48	6.97	-1.54	0.13	0.44	5.78	4.48	GL893735.2	66227	76731	ENSSSCG00000025203	C16orf88
88	DCI01_0066_C05	3	26704812	24602938-26704812	PD	trans	3.73	19.3	17.32	2.44	0.64	0.29	0.43	5.8	4.5	GL894597.1	100542	110343	ENSSSCG00000025281	ARL6IP1
88	gnl.UG.Ssc.S29978942	3	26899862	19077421-26899862	PD	NA	2.74	26.41	25.45	0.12	0.92	0.22	0.34	5.8	4.5	NA	NA	NA	NA	SLC16A14
88	gnl.UG.Ssc.S35169629	3	26913735	20058173-26913735	A	cis	0.22	18.13	19.15	0.58	0.78	-0.04	0.47	5.8	4.5	3	26070075	26079765	ENSSSCG00000024748	THUMPD1
88	gnl.UG.Ssc.S35172204	3	26913735	23372901-27058670	A	NA	0.07	19.92	21.01	0.39	0.8	-0.01	0.47	5.8	4.5	NA	NA	NA	NA	C16orf62
89	gnl.UG.Ssc.S35167707	3	29894909	28690175-29894909	PD	NA	2.53	12.1	11.13	1.98	0.5	0.23	0.5	5.8	4.5	NA	NA	NA	NA	BFAR
89	gnl.UG.Ssc.S40184955	3	29894909	28401592-29894909	A	NA	2.27	35.75	35.3	2.52	-0.88	0.18	0.5	5.8	4.5	NA	NA	NA	NA	NA
90	gnl.UG.Ssc.S23760447	3	31835126	31517116-33818991	PD	cis	6.41	35.87	31.48	9.67	-0.98	0.33	0.37	5.79	4.49	3	33043721	33064367	ENSSSCG00000024488	NA
90	gnl.UG.Ssc.S18555750	3	32838997	32091276-33605451	PD	NA	7.06	56.31	51.41	10.11	-1.14	0.28	0.37	5.79	4.49	NA	NA	NA	NA	DEXI
90	gnl.UG.Ssc.S35165232	3	32838997	31826454-34294030	A	NA	0.95	24.73	25.33	3.01	-0.92	0.1	0.37	5.8	4.5	NA	NA	NA	NA	NUBP1
90	gnl.UG.Ssc.S29990450	3	33933898	24086731-33933898	A	NA	0.68	19.51	20.26	6.3	-0.72	0.11	0.28	5.8	4.49	NA	NA	NA	NA	SMG1
91	OVRM1_0001_G04	3	33947247	33947247-33947247	A	NA	1.83	39.18	39.15	1.34	-1.2	0.22	0.44	5.78	4.48	NA	NA	NA	NA	PRPF31
91	DCI01_0059_H04	3	34294030	18811772-34294030	A	NA	0.39	12.82	13.67	0.76	-0.6	-0.07	0.37	5.8	4.5	NA	NA	NA	NA	NA
92	gnl.UG.Ssc.S23700621	3	36602705	35862793-36602705	OD	trans	2.46	11.26	10.34	11.23	-0.28	0.43	0.2	5.8	4.5	3	39476973	39478097	ENSSSCG00000007950	ADCY9
92	gnl.UG.Ssc.S35168053	3	36602705	36602705-36602705	PD	trans	1.02	15.37	15.8	12.75	0.55	-0.25	0.2	5.8	4.5	3	41631025	41633605	ENSSSCG00000008014	NUBP2
92	gnl.UG.Ssc.S35169566	3	36602705	36602705-49255153	PD	trans	0.54	11.16	11.88	8.81	0.53	-0.16	0.2	5.8	4.5	3	39804652	39862836	ENSSSCG00000007952	TRAP1
92	UTR01_0098_A08	3	36602705	34076984-36602705	A	trans	0.25	11.15	12.04	8.12	0.58	-0.09	0.2	5.8	4.5	3	32799270	32920709	ENSSSCG00000026569	CLEC16A
93	gnl.UG.Ssc.S26651486	3	37843660	37370647-58013180	A	trans	0.15	11.5	12.45	0.24	-0.64	-0.03	0.48	5.79	4.48	GL893195.1	43214	74069	ENSSSCG00000029916	FGD3
93	gnl.UG.Ssc.S35172539	3	38283366	37370647-49285128	PD	trans	1.24	12.81	13.01	0.64	-0.59	-0.15	0.48	5.8	4.5	3	41094505	41097389	ENSSSCG00000007984	MRPL28
93	gnl.UG.Ssc.S35170424	3	41817352	37370647-49285128	PD	cis	1.07	11.15	11.46	1.61	-0.61	0.13	0.47	5.8	4.5	3	41548506	41564662	ENSSSCG00000008009	LMF1
93	gnl.UG.Ssc.S35722015	3	41817352	37370647-56508912	A	cis	0.03	11.29	12.27	1.08	0.58	-0.01	0.47	5.79	4.49	3	41098752	41108203	ENSSSCG00000007985	TMEM8A
93	OVR01_0070_F05	3	41817352	41738237-44518757	PD	cis	3	26.83	25.64	1.46	-1.08	0.23	0.47	5.79	4.49	3	41009748	41022111	ENSSSCG00000007980	ITFG3
93	gnl.UG.Ssc.S23701423	3	41843056	37370647-49104674	A	NA	0.05	16.67	17.73	0.23	0.81	0.01	0.48	5.8	4.5	NA	NA	NA	NA	C16orf13
93	THY01_0062_G06	3	41843056	37370647-49285128	A	NA	0.59	14.89	15.64	0.16	0.74	0.08	0.48	5.8	4.5	NA	NA	NA	NA	THOC6
93	gnl.UG.Ssc.S40374817	3	45857912	45857912-45994096	PD	NA	0.7	14.13	14.8	11.04	0.59	-0.18	0.18	5.8	4.49	NA	NA	NA	NA	NA
93	gnl.UG.Ssc.S35173694	3	47572078	38654777-47572078	A	trans	1.96	25.67	25.41	2.35	-0.92	0.16	0.48	5.8	4.5	3	41428516	41435243	ENSSSCG00000008002	NARFL
93	gnl.UG.Ssc.S23212948	3	48216866	36090287-49443426	PD	trans	1.07	12.63	12.98	10.31	-0.49	0.23	0.2	5.8	4.5	GL893833.1	6359	10510	ENSSSCG00000008094	CHCHD5
93	gnl.UG.Ssc.S39849184	3	48856852	38654777-49285128	A	NA	0.39	13.51	14.38	0.82	-0.65	0.06	0.49	5.8	4.5	NA	NA	NA	NA	NA
93	UTR01_0099_E10	3	48924957	46778134-48924957	A	cis	0.63	11.24	11.89	0.08	0.6	0.09	0.41	5.8	4.5	3	47952751	48013089	ENSSSCG00000008111	NPHP1
94	gnl.UG.Ssc.S35166939	3	53647013	53647013-60850148	A	NA	0.91	17.26	17.8	3.98	0.8	0.15	0.25	5.8	4.5	NA	NA	NA	NA	MRPS9
94	PTG01_0055_A07	3	55496228	55496228-58013180	A	NA	0.38	10.4	11.21	0.05	-0.63	0.08	0.47	5.78	4.48	NA	NA	NA	NA	ZCCHC7
94	gnl.UG.Ssc.S29462724	3	56106383	56074358-60693443	CD	trans	1.4	10.28	10.3	10.02	0.36	-0.34	0.23	5.79	4.48	3	49693956	49735090	ENSSSCG00000008136	RANBP2
94	gnl.UG.Ssc.S39545434	3	56106383	50594738-68872452	A	trans	0.27	10.26	11.13	5.37	0.63	0.08	0.23	5.8	4.5	3	53962452	54047092	ENSSSCG00000008153	SLC9A2
94	gnl.UG.Ssc.S23701107	3	59465152	59465152-59465152	A	NA	0.56	24.75	25.64	4.63	-0.78	0.09	0.38	5.8	4.5	NA	NA	NA	NA	CNNM4
94	gnl.UG.Ssc.S35164973	3	59736168	53793533-59736168	PD	NA	1.6	13.07	12.96	0.56	0.55	0.18	0.46	5.8	4.5	NA	NA	NA	NA	THNSL2
95	gnl.UG.Ssc.S35165384	3	60015652	60015652-60015652	A	cis	0.37	30.52	31.58	0.31	-0.8	-0.04	0.45	5.8	4.5	3	59233939	59245811	ENSSSCG00000008198	ANKRD39
95	DCI01_0078_A09	3	60637251	57093104-61967071	A	trans	1.24	35.3	35.75	0.51	1.1	0.1	0.47	5.8	4.5	3	57567063	57579598	ENSSSCG00000008181	TXNDC9
95	TCH01_0073_E05	3	60637251	60129733-60864474	A	NA	1.2	37.46	37.96	1.62	-1.08	0.09	0.47	5.8	4.5	NA	NA	NA	NA	ANKRD23
95	gnl.UG.Ssc.S40096094	3	60850148	60850148-60850148	PD	NA	2.68	42.19	41.42	9.99	-1.09	0.23	0.28	5.78	4.48	NA	NA	NA	NA	NA
95	SPL01_0094_F11	3	60850148	60850148-60850148	A	NA	0.35	16.55	17.48	6.16	-0.66	0.07	0.28	5.79	4.49	NA	NA	NA	NA	NA
96	gnl.UG.Ssc.S23769376	3	62521265	62521265-77507189	OD	NA	4.2	12	9.44	12.26	0.22	-0.51	0.24	5.79	4.49	NA	NA	NA	NA	NA
96	OVRM1_0206_B07	3	62719672	62719672-62719672	A	trans	0.43	13.84	14.68	1.44	-0.58	0.07	0.43	5.8	4.5	3	51082499	51127523	ENSSSCG00000008143	UXS1
97	gnl.UG.Ssc.S23695896	3	63894506	63894506-63894506	PD	NA	0.82	14.04	14.61	9.02	-0.65	0.19	0.16	5.8	4.5	NA	NA	NA	NA	NA
97	gnl.UG.Ssc.S52128910	3	63920065	59465152-64247915	PD	trans	3.14	11.11	9.53	6.21	-0.42	0.29	0.37	5.8	4.5	3	60588376	60607316	ENSSSCG00000008215	SMYD1
97	gnl.UG.Ssc.S23212969	3	66384152	56033515-66384152	PD	NA	0.98	18.87	19.38	14.58	-0.74	0.25	0.18	5.8	4.5	NA	NA	NA	NA	COA5
98	OVRM1_0054_B01	3	68326976	68326976-68326976	A	trans	0.11	19.17	20.24	4.32	0.71	-0.02	0.32	5.8	4.5	3	62324603	62354696	ENSSSCG00000008238	ELMOD3
98	gnl.UG.Ssc.S35166001	3	70348710	49443426-94241302	A	trans	0.22	11.8	12.72	0.19	-0.48	-0.04	0.42	5.8	4.49	3	77045236	77096424	ENSSSCG00000008344	ARHGAP25
98	gnl.UG.Ssc.S23212788	3	71450568	64834814-71450568	A	NA	0.22	14.4	15.37	1.44	0.63	-0.04	0.42	5.8	4.5	NA	NA	NA	NA	NFU1
98	gnl.UG.Ssc.S18284609	3	71593038	67686997-77400513	A	NA	0.17	10.46	11.38	2.59	-0.57	0.04	0.29	5.8	4.5	NA	NA	NA	NA	POLE4
98	gnl.UG.Ssc.S35167670	3	72986757	72986757-72986757	A	cis	0.08	15.22	16.26	4.78	-0.59	0.02	0.36	5.8	4.5	3	72750855	72755476	ENSSSCG00000008304	C2orf76
98	gnl.UG.Ssc.S17526232	3	74473424	72016063-79709818	PD	NA	0.72	10.83	11.42	0.34	-0.51	-0.1	0.47	5.8	4.5	NA	NA	NA	NA	TEX261
98	gnl.UG.Ssc.S39835694	3	74473424	67745987-76408626	PD	NA	1.71	13.23	13.03	2.28	-0.69	0.16	0.47	5.8	4.5	NA	NA	NA	NA	BMP6
99	gnl.UG.Ssc.S35167268	3	76902812	76644438-76902812	PD	cis	1.18	12.36	12.61	7.14	-0.45	0.18	0.3	5.8	4.5	3	74949400	74959068	ENSSSCG00000008316	NAGK
99	gnl.UG.Ssc.S22271675	3	78161302	73170029-78161302	A	NA	0.92	30.2	30.87	11.83	1.29	0.2	0.16	5.8	4.5	NA	NA	NA	NA	NA
99	gnl.UG.Ssc.S23213546	3	78161302	78161302-78161302	PD	cis	5.03	57.24	54.3	35.83	-1.09	0.44	0.16	5.8	4.5	3	77665511	77683806	ENSSSCG00000008354	C1D
100	gnl.UG.Ssc.S6073309	3	90776340	88514864-95890890	A	NA	0.01	13.06	14.07	2.16	0.62	0	0.36	5.8	4.5	NA	NA	NA	NA	NA
100	gnl.UG.Ssc.S46878463	3	92014512	92014512-92014512	PD	trans	1.41	11.87	11.9	5.91	0.53	-0.18	0.36	5.79	4.49	7	43248740	43249774	ENSSSCG00000026741	TBCC
101	gnl.UG.Ssc.S23213201	3	102589494	97882199-111922025	PD	trans	0.73	10.23	10.8	6.75	-0.46	0.15	0.24	5.8	4.5	X	142093232	142102045	ENSSSCG00000012783	DYNC2LI1
101	gnl.UG.Ssc.S17514667	3	102936438	97223093-113577971	PD	cis	2.25	14.18	13.52	8.6	-0.57	0.28	0.25	5.79	4.49	3	102250487	102314868	ENSSSCG00000008448	PREPL
101	gnl.UG.Ssc.S35172387	3	106737381	106737381-106737381	PD	NA	1.29	20.59	20.87	12.47	-0.73	0.22	0.24	5.79	4.48	NA	NA	NA	NA	CRIM1
101	gnl.UG.Ssc.S6667352	3	106777915	102328742-106777915	A	NA	0.25	18.35	19.36	15.37	-0.66	0.09	0.22	5.8	4.5	NA	NA	NA	NA	NA
101	gnl.UG.Ssc.S35169826	3	107364935	104486090-110438180	A	cis	0.25	13.28	14.22	0.24	0.61	-0.04	0.45	5.8	4.5	3	107530264	107550665	ENSSSCG00000008481	ARHGEF33
101	gnl.UG.Ssc.S18557155	3	109118738	109118738-109118738	PD	cis	1.47	13.95	13.98	4.92	0.77	0.26	0.25	5.8	4.5	3	109443446	109545346	ENSSSCG00000008495	PRKD3
101	gnl.UG.Ssc.S19542612	3	109118738	109118738-109118738	OD	cis	4.17	12.15	9.61	12.89	0.13	-0.55	0.25	5.79	4.49	3	107748915	107754802	ENSSSCG00000008484	SRSF7
101	gnl.UG.Ssc.S23693559	3	109299266	100417119-110062003	PD	NA	2.01	10.08	9.55	5.44	-0.41	0.27	0.33	5.78	4.48	NA	NA	NA	NA	NA
101	gnl.UG.Ssc.S35167785	3	109333048	109333048-109333048	A	NA	2.91	49.05	48.08	1.45	-1.01	0.16	0.49	5.8	4.5	NA	NA	NA	NA	CDC42EP3
102	gnl.UG.Ssc.S40122963	3	112626652	112626652-113836575	A	cis	0.9	18.45	19.02	0.13	0.64	0.11	0.44	5.8	4.5	3	112970344	113064849	ENSSSCG00000008509	NA
102	gnl.UG.Ssc.S40332644	3	113625636	113625636-113625636	PD	trans	1.34	13.31	13.44	2.85	0.73	0.23	0.24	5.8	4.5	3	90727207	90731529	ENSSSCG00000029514	PRORSD1P
103	gnl.UG.Ssc.S17518287	3	118491908	117953030-119268486	A	NA	0.44	18.82	19.73	4.29	-0.82	-0.09	0.49	5.78	4.48	NA	NA	NA	NA	NA
103	SPL01_0037_C10	3	118589606	118589606-118589606	A	NA	0.79	43.89	44.77	22.3	-1.28	-0.17	0.49	5.78	4.48	NA	NA	NA	NA	GPN1
103	gnl.UG.Ssc.S40212638	3	119029995	118300203-120293272	A	NA	0.33	12.47	13.35	0.5	-0.53	0.06	0.49	5.8	4.5	NA	NA	NA	NA	TRIM54
103	gnl.UG.Ssc.S39993598	3	119316058	104946613-119739502	A	NA	0.28	20.86	21.89	14.22	0.86	-0.09	0.25	5.79	4.49	NA	NA	NA	NA	PPP1CB
103	HTMT1_0024_C04	3	119349483	119349483-119349483	A	trans	0.75	22.27	23	2.99	0.72	-0.1	0.42	5.8	4.5	3	7441873	7442073	ENSSSCG00000025479	MRPL33
103	gnl.UG.Ssc.S23698303	3	119748041	119316058-120436148	PD	NA	1.52	11.44	11.38	7.84	-0.41	0.24	0.25	5.79	4.49	NA	NA	NA	NA	KIF3C
103	gnl.UG.Ssc.S34500708	3	119748041	119739502-119748041	A	cis	1.46	48.52	48.86	16.23	1.51	0.22	0.25	5.79	4.49	3	119690599	119782862	ENSSSCG00000008571	NA
104	gnl.UG.Ssc.S6012353	3	119819676	119819676-119819676	PD	cis	2.72	37.05	36.19	4.71	1.18	0.29	0.3	5.79	4.49	3	119785952	119802934	ENSSSCG00000008572	FAM59B
104	gnl.UG.Ssc.S35170526	3	119968845	119739502-122175293	A	cis	0.41	11.54	12.36	5.68	-0.51	0.09	0.25	5.8	4.5	3	119827430	119909414	ENSSSCG00000008573	RAB10
104	gnl.UG.Ssc.S35173549	3	120125312	119677561-124858791	PD	NA	1.03	13.9	14.3	1.16	0.7	0.16	0.3	5.79	4.49	NA	NA	NA	NA	DTNB
104	gnl.UG.Ssc.S40118942	3	121640972	121640972-121640972	A	NA	0.41	14.73	15.6	1.68	0.57	0.08	0.36	5.8	4.5	NA	NA	NA	NA	NA
105	gnl.UG.Ssc.S35169682	3	132525248	132525248-132525248	PD	trans	4.21	41.09	38.86	12.03	-0.86	0.28	0.37	5.79	4.49	GL894404.1	6996	13088	ENSSSCG00000027121	ODC1
105	gnl.UG.Ssc.S35173557	3	132756967	129637449-133444064	PD	trans	2.14	10.87	10.24	7.83	-0.39	0.27	0.27	5.79	4.49	3	143906315	143910298	ENSSSCG00000008664	FAM84A
105	gnl.UG.Ssc.S18546526	3	133444064	132756967-135940918	PD	cis	0.6	12.68	13.39	6.26	-0.52	0.12	0.27	5.79	4.49	3	133981947	133990465	ENSSSCG00000008627	NA
105	gnl.UG.Ssc.S52535148	3	133444064	132756967-133444064	PD	cis	0.75	17.91	18.58	8.8	-0.61	0.14	0.27	5.8	4.5	3	133660275	133741130	ENSSSCG00000008624	LPIN1
105	gnl.UG.Ssc.S23762855	3	133991539	132723650-134588485	A	cis	0.02	13.85	14.87	5.64	0.64	-0.01	0.23	5.8	4.5	3	134012080	134083889	ENSSSCG00000026161	NA
105	SPL01_0016_D02	3	134174846	134174846-134174846	PD	cis	0.57	14.14	14.9	11.97	-0.53	0.16	0.21	5.8	4.5	3	135122405	135134212	ENSSSCG00000008640	IAH1
105	THY01_0045_E02	3	134191627	133842138-134408795	A	cis	0.34	21.27	22.27	0.1	0.66	0.06	0.49	5.79	4.49	3	134207305	134219635	ENSSSCG00000008631	PQLC3
105	gnl.UG.Ssc.S31107148	3	134780177	132525248-134780177	A	trans	0.1	34.87	36.09	1.17	0.96	-0.02	0.49	5.79	4.49	GL894404.1	6996	13088	ENSSSCG00000027121	ODC1
106	gnl.UG.Ssc.S19542104	3	135765832	135765832-141121427	PD	NA	0.65	10.16	10.79	2.88	0.54	0.13	0.28	5.79	4.49	NA	NA	NA	NA	NA
106	gnl.UG.Ssc.S26646704	3	135854270	135854270-135854270	PD	NA	2.94	24.33	23.16	0.61	0.88	0.27	0.31	5.8	4.5	NA	NA	NA	NA	CYS1
107	gnl.UG.Ssc.S39917559	3	136762120	136762120-141411202	PD	NA	0.67	13.58	14.25	8.3	0.51	-0.14	0.26	5.8	4.49	NA	NA	NA	NA	NA
107	gnl.UG.Ssc.S18382677	3	139812530	139812530-139812530	PD	NA	0.62	13.61	14.32	7.58	-0.52	0.13	0.28	5.79	4.49	NA	NA	NA	NA	NA
107	gnl.UG.Ssc.S35165965	3	139812530	139812530-139812530	PD	trans	1.53	21.61	21.69	11.15	-0.65	0.19	0.28	5.8	4.5	12	54826388	54828678	ENSSSCG00000017934	CLDN7
107	gnl.UG.Ssc.S35167972	3	139812530	139812530-139812530	A	NA	0.29	10.64	11.51	2.66	-0.62	-0.07	0.28	5.79	4.49	NA	NA	NA	NA	GAN
108	gnl.UG.Ssc.S29979358	3	142631059	142631059-142766769	A	NA	0.1	12.99	13.99	1.41	0.55	-0.02	0.48	5.78	4.48	NA	NA	NA	NA	NA
108	gnl.UG.Ssc.S17514024	3	142660051	142631059-142766769	PD	trans	1.96	16.75	16.39	2.18	-0.49	0.19	0.48	5.8	4.5	14	957429	964655	ENSSSCG00000021161	CKS2
108	gnl.UG.Ssc.S17525154	3	142660051	142631059-142766769	A	NA	0.19	11.01	11.94	1.73	0.52	-0.04	0.48	5.78	4.48	NA	NA	NA	NA	LINC00473
108	gnl.UG.Ssc.S26722433	3	142660051	142631059-142766769	A	NA	0.35	16.29	17.22	2.36	-0.6	-0.07	0.48	5.78	4.48	NA	NA	NA	NA	NA
108	gnl.UG.Ssc.S35165172	3	142660051	142631059-142766769	A	trans	1.34	42.78	43.19	0.42	0.81	0.13	0.48	5.8	4.49	GL893900.2	67546	79009	ENSSSCG00000021332	PAX8
108	gnl.UG.Ssc.S6078703	3	142660051	142631059-142766769	A	trans	0.38	21.75	22.73	0.14	0.62	0.06	0.48	5.79	4.49	2	73905290	73939737	ENSSSCG00000013523	SAFB2
108	OVRM1_0032_F12	3	142660051	142631059-142766769	A	NA	0.61	31.43	32.34	0.87	-0.68	0.08	0.48	5.8	4.5	NA	NA	NA	NA	CDK20
109	gnl.UG.Ssc.S18551083	4	95368	95368-6625748	A	NA	0.35	11.85	12.7	0.04	0.44	0.06	0.5	5.8	4.5	NA	NA	NA	NA	NA
109	gnl.UG.Ssc.S35166231	4	95368	95368-1846790	A	NA	0.5	14.6	15.41	1.07	0.47	-0.08	0.5	5.8	4.5	NA	NA	NA	NA	PYCRL
109	gnl.UG.Ssc.S40543101	4	95368	95368-1364103	A	NA	0.77	36.35	37.18	1.73	-0.79	0.09	0.5	5.8	4.5	NA	NA	NA	NA	NA
109	gnl.UG.Ssc.S17526874	4	148835	148835-148835	PD	NA	4.57	55.38	52.89	3.76	1.15	0.32	0.33	5.8	4.5	NA	NA	NA	NA	CYC1
109	gnl.UG.Ssc.S20116664	4	148835	148835-148835	A	cis	0.25	10.6	11.49	2.74	0.48	0.06	0.33	5.8	4.5	4	599697	609272	ENSSSCG00000005918	DGAT1
109	gnl.UG.Ssc.S35170013	4	148835	148835-148835	A	cis	0.84	26.68	27.38	9.89	-0.69	0.12	0.33	5.8	4.5	4	384712	387226	ENSSSCG00000005899	MFSD3
109	gnl.UG.Ssc.S35170308	4	148835	148835-148835	A	cis	0.73	14.87	15.52	2.47	0.61	0.12	0.33	5.8	4.5	4	750540	753428	ENSSSCG00000005915	MAF1
109	gnl.UG.Ssc.S19548725	4	365406	95368-1846790	A	cis	0.4	13.75	14.61	0.05	0.46	0.07	0.49	5.8	4.5	4	17789	22841	ENSSSCG00000022161	ZNF251
109	DCI01_0070_D02	4	481531	481531-481531	PD	NA	0.49	10.27	11	8.56	0.47	-0.15	0.15	5.8	4.5	NA	NA	NA	NA	NEBL
109	gnl.UG.Ssc.S29976380	4	481531	481531-481531	A	trans	0.15	14.14	15.15	8.66	-0.71	0.06	0.15	5.77	4.47	8	86290713	86319741	ENSSSCG00000009031	EDNRA
110	gnl.UG.Ssc.S22309993	4	1364103	1037907-1846790	A	NA	2.32	60.23	59.89	13.15	-1.48	0.27	0.5	5.78	4.48	NA	NA	NA	NA	NA
110	gnl.UG.Ssc.S46880292	4	1364103	1037907-1364103	A	cis	0.8	44.66	45.51	0.06	0.85	0.09	0.5	5.8	4.5	4	453504	458897	ENSSSCG00000005904	VPS28
110	gnl.UG.Ssc.S46880300	4	1364103	95368-1846790	A	cis	0.19	12.57	13.52	0.72	0.46	-0.04	0.5	5.8	4.49	4	373313	378100	ENSSSCG00000030451	LRRC14
110	SMG01_0064_D05	4	1609470	445237-2388211	A	cis	0.45	14.5	15.34	2.95	0.58	0.09	0.25	5.8	4.5	4	424102	439084	ENSSSCG00000027076	CYHR1
110	gnl.UG.Ssc.S35170392	4	1734609	1609470-1830298	A	trans	0.54	47.63	48.69	10.8	-1.03	0.08	0.25	5.8	4.5	GL895985.1	10613	14317	ENSSSCG00000026124	TSTA3
110	gnl.UG.Ssc.S35172385	4	2197200	425398-2768758	A	NA	0.93	41.3	42.04	6.4	1.13	0.13	0.25	5.8	4.49	NA	NA	NA	NA	LY6E
110	gnl.UG.Ssc.S46880282	4	2388211	1609470-2759237	A	cis	0.07	27.41	28.58	6.07	-0.83	-0.02	0.25	5.8	4.5	4	2565801	3021011	ENSSSCG00000005934	TRAPPC9
111	gnl.UG.Ssc.S17526493	4	10686153	10686153-10686153	PD	NA	2.3	12.28	11.53	1.71	-0.77	0.22	0.49	5.79	4.49	NA	NA	NA	NA	RBBP5
111	gnl.UG.Ssc.S42501055	4	10686153	10686153-10686153	PD	trans	1.52	11.62	11.56	1.34	-0.74	0.17	0.49	5.79	4.49	9	82185786	82194448	ENSSSCG00000029515	PON3
112	BKFL1_0040_D01	4	13737955	13737955-14843902	A	NA	0.52	13.16	13.93	3.27	-0.54	0.09	0.39	5.8	4.5	NA	NA	NA	NA	TATDN1
112	gnl.UG.Ssc.S35174266	4	14742474	14742474-14742474	A	NA	0.62	18.02	18.79	0.89	-0.63	0.09	0.46	5.8	4.5	NA	NA	NA	NA	TRMT12
112	gnl.UG.Ssc.S40208375	4	15136163	14742474-15136163	A	trans	0.68	18.07	18.8	3.72	-0.69	0.1	0.34	5.79	4.49	13	55478569	55514534	ENSSSCG00000011504	EOGT
113	gnl.UG.Ssc.S18557265	4	19818145	19818145-19818145	A	NA	0.44	29.6	30.62	0.17	0.9	0.06	0.48	5.8	4.5	NA	NA	NA	NA	NA
113	gnl.UG.Ssc.S46880232	4	19818145	19818145-19818145	A	cis	0.04	14.81	15.84	0.16	-0.64	0.01	0.48	5.8	4.5	4	19423081	19550493	ENSSSCG00000005994	SNTB1
114	gnl.UG.Ssc.S23768495	4	21818546	21818546-37075599	OD	trans	3.16	11.6	10.03	11.6	0.28	-0.51	0.16	5.8	4.5	4	39764915	39768384	ENSSSCG00000021180	POLR2K
114	gnl.UG.Ssc.S23212828	4	22928847	18255302-22928847	A	trans	0.1	10.6	11.54	0.43	-0.47	0.02	0.47	5.8	4.5	4	19634625	19696795	ENSSSCG00000005996	MRPL13
115	gnl.UG.Ssc.S17518996	4	25883931	25883931-25883931	A	NA	0.21	13.68	14.64	1.59	0.55	-0.04	0.41	5.8	4.49	NA	NA	NA	NA	DIAPH1
115	gnl.UG.Ssc.S18547288	4	25883931	25883931-25883931	PD	trans	1.34	18.1	18.3	0.01	0.65	0.14	0.41	5.8	4.5	2	149363258	149473748	ENSSSCG00000014387	DIAPH1
115	gnl.UG.Ssc.S34528980	4	25883931	25883931-25883931	A	NA	0.31	10.59	11.44	1.3	-0.42	0.06	0.41	5.79	4.49	NA	NA	NA	NA	NA
115	gnl.UG.Ssc.S39765363	4	25883931	25883931-25883931	A	NA	0.18	10.53	11.46	0.44	-0.57	-0.04	0.41	5.77	4.47	NA	NA	NA	NA	NA
115	gnl.UG.Ssc.S40556595	4	25883931	25883931-25883931	A	NA	0.1	10.86	11.81	0.41	-0.58	0.03	0.41	5.78	4.47	NA	NA	NA	NA	NA
116	gnl.UG.Ssc.S46879592	4	37432742	37432742-37703753	PD	cis	1.59	13.58	13.5	0.1	0.69	0.18	0.43	5.79	4.49	4	37679213	37704351	ENSSSCG00000006058	RRM2B
116	gnl.UG.Ssc.S46879597	4	37620235	34555397-42649070	A	cis	0.94	12.72	13.17	0.51	0.6	0.12	0.48	5.79	4.49	4	36747395	36761501	ENSSSCG00000006053	BAALC
116	TCH01_0014_A09	4	41613692	34531649-55362366	A	NA	0.1	11.82	12.79	1.48	-0.66	0.02	0.36	5.8	4.5	NA	NA	NA	NA	NA
116	gnl.UG.Ssc.S46879561	4	42766642	42766642-42766642	PD	cis	1.41	19.12	19.28	16.57	-0.62	0.33	0.17	5.8	4.5	4	43479298	43554464	ENSSSCG00000006089	PTDSS1
116	gnl.UG.Ssc.S39799552	4	45570438	41613692-58509926	A	NA	0.33	11.61	12.47	0.73	0.63	0.06	0.37	5.8	4.5	NA	NA	NA	NA	NA
116	gnl.UG.Ssc.S40302102	4	49395322	49395322-49538645	A	NA	0.24	18.49	19.51	2.63	-0.7	0.04	0.35	5.8	4.49	NA	NA	NA	NA	NA
117	gnl.UG.Ssc.S46879535	4	50976020	50976020-53047867	PD	cis	2.25	20.83	20.26	5.68	-0.57	0.22	0.41	5.8	4.5	4	51207652	51243981	ENSSSCG00000006126	DECR1
117	gnl.UG.Ssc.S39929605	4	55031488	46040879-62557898	PD	NA	2.03	11.19	10.66	0.7	0.53	0.2	0.42	5.8	4.5	NA	NA	NA	NA	NA
117	gnl.UG.Ssc.S35173515	4	55692680	55692680-55713325	A	cis	0.55	14.74	15.52	0.34	0.6	0.08	0.41	5.8	4.5	4	55192067	55251263	ENSSSCG00000006135	CPNE3
118	gnl.UG.Ssc.S46879525	4	55960525	55960525-55960525	PD	cis	1.54	20.33	20.38	9.89	-0.67	0.21	0.23	5.8	4.5	4	56156732	56174841	ENSSSCG00000006140	CA2
118	gnl.UG.Ssc.S46879526	4	57099646	54240855-57099646	A	cis	0.21	16.16	17.16	2.47	0.86	-0.04	0.27	5.8	4.5	4	55305131	55403541	ENSSSCG00000006137	WWP1
118	gnl.UG.Ssc.S40174573	4	60473867	45570438-61544370	PD	NA	2.63	21.35	20.43	5.57	-0.84	0.22	0.37	5.8	4.49	NA	NA	NA	NA	NA
119	gnl.UG.Ssc.S39806347	4	63982652	63982652-63982652	A	NA	0.14	12.06	13.03	0.81	-0.58	-0.03	0.4	5.8	4.49	NA	NA	NA	NA	NDUFB8
119	gnl.UG.Ssc.S40496968	4	63982652	63982652-63982652	PD	NA	1.4	13.98	14.07	0.48	0.73	0.19	0.4	5.79	4.49	NA	NA	NA	NA	NA
119	gnl.UG.Ssc.S46877183	4	63988841	63841367-63988841	A	NA	0.29	10.41	11.27	4.98	0.77	0.09	0.16	5.8	4.5	NA	NA	NA	NA	PDCD11
119	ITT01_0089_E06	4	63988841	63841367-63988841	PD	trans	0.8	20.45	21.12	14.34	-0.84	0.21	0.16	5.8	4.5	7	63425125	63443865	ENSSSCG00000001900	CSK
119	gnl.UG.Ssc.S40064815	4	64503590	46040879-64503590	PD	NA	1.4	15.29	15.39	4.87	-0.55	0.17	0.37	5.8	4.5	NA	NA	NA	NA	NA
120	gnl.UG.Ssc.S46879498	4	64780020	64568134-66612535	A	cis	0.19	11.17	12.1	1.02	0.59	-0.04	0.4	5.8	4.5	4	64727532	64745314	ENSSSCG00000006168	PEX2
120	gnl.UG.Ssc.S46879512	4	65331655	65331655-66364351	A	NA	0.56	22.03	22.89	11.01	-1.1	0.17	0.09	5.8	4.5	NA	NA	NA	NA	FABP4
121	gnl.UG.Ssc.S35166438	4	66826029	66631791-68409038	A	NA	0.96	17.37	17.88	0.24	0.86	0.12	0.48	5.79	4.49	NA	NA	NA	NA	NA
121	gnl.UG.Ssc.S35166455	4	67932934	67932934-67932934	A	trans	0.32	11.84	12.71	1.9	-0.62	-0.07	0.25	5.8	4.5	4	74419324	74452907	ENSSSCG00000006213	ADHFE1
122	gnl.UG.Ssc.S23689787	4	73851996	73851996-73851996	A	trans	2.17	51.15	50.88	7.19	-1.13	0.14	0.36	5.8	4.5	5	49599465	49650230	ENSSSCG00000000549	NA
122	gnl.UG.Ssc.S40513670	4	73851996	73851996-73851996	A	NA	0.57	12.33	13.05	3.92	0.52	-0.1	0.36	5.8	4.5	NA	NA	NA	NA	NA
122	gnl.UG.Ssc.S46879725	4	77362889	69216952-78717398	A	cis	0.14	13.38	14.36	2.47	0.69	-0.03	0.33	5.8	4.5	4	77278490	77303727	ENSSSCG00000006227	GGH
123	gnl.UG.Ssc.S46879703	4	81735947	81735947-82284176	A	NA	0.66	31.04	31.91	10.22	-1	0.1	0.25	5.8	4.5	NA	NA	NA	NA	TGS1
123	AMP01_0013_E12	4	83247658	80815646-85105668	A	NA	0.07	10.31	11.26	0.04	0.54	0.01	0.47	5.8	4.5	NA	NA	NA	NA	TMEM68
124	gnl.UG.Ssc.S26728600	4	85608923	85608923-89395346	A	cis	0.55	23.13	24.01	0.44	-0.8	-0.08	0.41	5.8	4.49	4	87185966	87343303	ENSSSCG00000006274	NA
124	gnl.UG.Ssc.S40210001	4	86326309	84206952-87258052	A	NA	0.6	12.89	13.61	0.49	-0.68	-0.08	0.47	5.8	4.5	NA	NA	NA	NA	NA
124	gnl.UG.Ssc.S46879714	4	86410472	79524167-91794568	PD	NA	2.01	12.43	11.95	0.48	0.68	0.19	0.38	5.8	4.5	NA	NA	NA	NA	UBXN2B
124	gnl.UG.Ssc.S46879666	4	88413236	88413236-88413236	A	trans	0.05	17.51	18.58	5.91	-0.74	0.01	0.28	5.8	4.5	4	90996957	91079847	ENSSSCG00000006307	RCSD1
125	gnl.UG.Ssc.S46879663	4	89395346	89395346-89395346	A	NA	0.06	32.85	34.06	1.49	0.86	0.01	0.4	5.8	4.5	NA	NA	NA	NA	DUSP27
125	gnl.UG.Ssc.S40073180	4	90885044	85151430-90885044	A	cis	0.17	12.84	13.8	0.15	0.59	0.03	0.45	5.8	4.5	4	91134122	91146232	ENSSSCG00000006308	CREG1
126	gnl.UG.Ssc.S46879669	4	91521625	91521625-91521625	A	cis	0.19	13.12	14.08	8.64	-0.61	0.06	0.24	5.8	4.5	4	90745388	90767619	ENSSSCG00000006304	MPC2
126	gnl.UG.Ssc.S46879687	4	91521625	86285050-91521625	A	NA	0.5	14.63	15.44	6.05	0.82	0.12	0.24	5.8	4.5	NA	NA	NA	NA	CEBPD
127	gnl.UG.Ssc.S46879652	4	91648161	91648161-91648161	PD	cis	0.97	10.76	11.15	0.68	-0.55	-0.15	0.32	5.8	4.5	4	92685722	92713628	ENSSSCG00000006324	ALDH9A1
127	gnl.UG.Ssc.S35168111	4	94810321	86285050-95292395	A	trans	0.44	13.2	14.03	2.16	0.64	0.09	0.25	5.8	4.5	4	91170082	91259490	ENSSSCG00000006309	CD247
127	gnl.UG.Ssc.S40015608	4	94834244	94834244-94834244	PD	NA	4.65	50.33	47.73	19.7	-0.95	0.3	0.3	5.8	4.5	NA	NA	NA	NA	NA
128	SKNB1_0087_D11	4	95922973	95922973-95922973	A	NA	0.06	20.88	21.99	3.17	0.8	0.01	0.31	5.8	4.5	NA	NA	NA	NA	NA
128	gnl.UG.Ssc.S16763004	4	96479166	93563890-96479166	PD	NA	5.42	34.29	30.83	5.05	0.92	0.25	0.49	5.8	4.5	NA	NA	NA	NA	RGS5
129	gnl.UG.Ssc.S46880131	4	98113610	98038040-98543373	A	cis	0.5	33.59	34.6	0.52	-1.05	-0.06	0.48	5.8	4.5	4	98087329	98097607	ENSSSCG00000023091	PEX19
129	gnl.UG.Ssc.S46880133	4	98139427	98038040-98287805	A	cis	3.54	48.66	47.11	2.85	1.13	0.18	0.48	5.8	4.5	4	98011639	98033298	ENSSSCG00000006385	NCSTN
129	gnl.UG.Ssc.S23691762	4	98708574	93222275-113434670	A	cis	0.19	11.76	12.7	0.46	-0.58	-0.04	0.48	5.79	4.49	4	98692816	98694598	ENSSSCG00000028090	NA
129	LVRM1_0040_E12	4	100212108	100212108-100212108	A	trans	0.25	13.54	14.48	2.26	-0.54	0.05	0.36	5.79	4.49	X	46325399	46371634	ENSSSCG00000027701	SLC7A2
130	gnl.UG.Ssc.S26648597	4	102767290	102675102-103616496	A	cis	3.05	43.38	42.26	0.36	1.35	0.23	0.4	5.79	4.49	4	103449082	103455256	ENSSSCG00000006530	EFNA1
130	gnl.UG.Ssc.S6038268	4	102767290	101935004-103842748	A	NA	0.29	18.6	19.6	0.31	-0.75	-0.05	0.4	5.8	4.5	NA	NA	NA	NA	MTX1
130	gnl.UG.Ssc.S17516549	4	102845684	102845684-102845684	A	NA	0.29	24.71	25.77	10.87	1.04	-0.08	0.14	5.8	4.5	NA	NA	NA	NA	NA
131	gnl.UG.Ssc.S35166373	4	103369581	103369581-103772294	A	cis	0.13	22.2	23.3	4.93	0.78	-0.03	0.33	5.8	4.5	4	103366817	103389293	ENSSSCG00000006522	GBA
131	gnl.UG.Ssc.S39854186	4	103960092	96381947-104868294	A	NA	0.26	13.45	14.38	7.63	0.64	-0.07	0.2	5.8	4.5	NA	NA	NA	NA	NA
131	gnl.UG.Ssc.S35171802	4	104284028	103884058-105017514	PD	cis	3.02	21.51	20.23	15.21	-0.64	0.33	0.24	5.8	4.5	4	104599236	104600403	ENSSSCG00000006558	RPS27
131	gnl.UG.Ssc.S35166755	4	104474221	104474221-104474221	A	cis	1.07	20.32	20.77	1.53	0.79	0.15	0.33	5.8	4.5	4	104874070	104880629	ENSSSCG00000028553	ILF2
132	gnl.UG.Ssc.S35166323	4	106041535	106041535-106041535	A	cis	0.28	13.15	14.06	8.85	-0.64	0.09	0.19	5.8	4.5	4	107910016	107923063	ENSSSCG00000026395	TARS2
132	gnl.UG.Ssc.S46879939	4	106128565	106041535-107726389	PD	cis	2.79	19.39	18.3	15.84	0.55	-0.37	0.23	5.8	4.5	4	107151530	107211733	ENSSSCG00000006627	ZNF687
132	gnl.UG.Ssc.S38481264	4	106382235	106382235-106382235	A	cis	1.62	39.71	39.86	8.54	-1.05	0.14	0.3	5.79	4.49	4	106463085	106466845	ENSSSCG00000027091	OAZ3
132	gnl.UG.Ssc.S50184164	4	106858461	104097585-111449010	A	trans	0.01	10.85	11.82	4.72	-0.62	0	0.25	5.8	4.5	4	110329924	110335196	ENSSSCG00000021345	PDE4DIP
132	gnl.UG.Ssc.S46879893	4	107609772	101720321-107609772	PD	trans	0.63	11.98	12.66	8.63	-0.55	0.15	0.24	5.8	4.5	4	109763760	109781621	ENSSSCG00000006697	ACP6
133	gnl.UG.Ssc.S46880010	4	107959349	107959349-107959349	A	trans	0.17	22.51	23.6	5.62	0.78	-0.04	0.35	5.8	4.5	4	103634253	103646149	ENSSSCG00000006535	PMVK
133	LVRM1_0078_H12	4	108974555	105975022-108974555	PD	NA	1.22	18.61	18.92	4.02	-0.62	0.14	0.4	5.8	4.5	NA	NA	NA	NA	HFE2
133	PBL01_0009_F01	4	108974555	108974555-108974555	PD	NA	5.75	56.65	53.02	10.65	-1.05	0.28	0.4	5.8	4.5	NA	NA	NA	NA	NA
134	gnl.UG.Ssc.S46880065	4	109319576	109319576-109319576	A	trans	0.54	16.55	17.36	0.33	0.62	0.08	0.42	5.8	4.5	4	101869422	101896993	ENSSSCG00000006467	PRCC
134	gnl.UG.Ssc.S50181666	4	109952275	105800661-112725449	A	NA	1.17	16.72	17.05	1.92	-0.6	0.12	0.47	5.8	4.5	NA	NA	NA	NA	PDE4DIP
134	gnl.UG.Ssc.S18332972	4	110487890	110487890-110487890	PD	NA	4.29	26.94	24.52	2.89	-0.87	0.33	0.4	5.78	4.48	NA	NA	NA	NA	NA
134	SPL01_0008_D02	4	111933479	109697541-112112443	A	NA	0.32	13.13	14.03	1.4	-0.55	0.06	0.41	5.8	4.5	NA	NA	NA	NA	SLC16A10
134	gnl.UG.Ssc.S35164175	4	112456289	96381947-112456289	PD	trans	1.43	10.59	10.59	4.56	-0.44	0.18	0.35	5.8	4.5	4	102288846	102294779	ENSSSCG00000006480	APOA1BP
134	gnl.UG.Ssc.S46879864	4	113434670	112290496-117005641	A	cis	0.72	12.25	12.86	2.79	-0.54	0.1	0.41	5.8	4.5	4	113577948	113589093	ENSSSCG00000006732	TRIM45
134	OVR01_0021_D06	4	113434670	113434670-115036955	A	cis	2.28	38.93	38.48	7.1	-0.91	0.15	0.41	5.8	4.5	4	113577948	113589093	ENSSSCG00000006732	TRIM45
134	LVR01_0089_B04	4	113609363	113609363-113609363	A	NA	5.64	56.06	52.55	4.15	1.14	0.21	0.47	5.8	4.5	NA	NA	NA	NA	ATP1A1
135	gnl.UG.Ssc.S19547882	4	115036955	115036955-116682823	PD	cis	2.6	10.44	9.37	5.35	-0.4	0.24	0.39	5.8	4.5	4	116034666	116042522	ENSSSCG00000006753	NRAS
135	gnl.UG.Ssc.S35171643	4	117478732	113609363-117777260	A	cis	0.73	19.93	20.64	0.27	0.65	0.1	0.47	5.8	4.49	4	116879922	116887481	ENSSSCG00000006763	BCL2L15
136	gnl.UG.Ssc.S19546604	4	119619907	119619907-119619907	A	NA	0.31	12.69	13.58	0.32	0.64	0.05	0.39	5.8	4.5	NA	NA	NA	NA	NEXN
136	gnl.UG.Ssc.S34498339	4	119619907	119619907-119619907	PD	NA	2.83	10.68	9.4	3.61	-0.52	0.22	0.39	5.79	4.49	NA	NA	NA	NA	NA
136	gnl.UG.Ssc.S35171226	4	119619907	119619907-119619907	A	trans	0.89	10.31	10.74	0.16	0.56	0.1	0.39	5.8	4.5	1	310124469	310140583	ENSSSCG00000005777	TXNL4A
136	gnl.UG.Ssc.S46881117	4	119619907	119619907-119619907	A	trans	0.61	10.39	11.04	0.13	0.52	0.06	0.39	5.8	4.5	1	310088015	310099565	ENSSSCG00000005776	NA
137	gnl.UG.Ssc.S46879825	4	119825713	119825713-119825713	A	cis	0.51	22.59	23.5	3.93	-0.7	0.08	0.36	5.8	4.5	4	119078679	119090067	ENSSSCG00000006789	ATP5F1
137	gnl.UG.Ssc.S46879810	4	120085436	119825713-120085436	PD	cis	2.91	21.4	20.23	2.63	0.99	0.36	0.4	5.78	4.48	4	119674096	119703427	ENSSSCG00000006800	CD53
138	gnl.UG.Ssc.S35164912	4	120752641	120752641-121010319	A	NA	3.57	43.71	42.1	2.83	-1.02	0.19	0.48	5.8	4.5	NA	NA	NA	NA	GSTM1
138	gnl.UG.Ssc.S17510471	4	121103011	120141457-122792416	PD	cis	1.98	15.46	15.07	0.31	-0.72	0.24	0.48	5.78	4.48	4	120827506	120830538	ENSSSCG00000006821	GSTM3
138	gnl.UG.Ssc.S50181877	4	121103011	121103011-123019301	PD	NA	2.03	21.43	21.07	1.36	0.74	0.19	0.48	5.8	4.5	NA	NA	NA	NA	NA
138	ITT01_0019_G03	4	121267236	121267236-121394251	PD	trans	5.3	59.09	55.92	13.41	-1.23	0.26	0.3	5.79	4.49	13	161087669	161088592	NA	GSTM1
138	gnl.UG.Ssc.S46879787	4	121334654	121334654-122753241	A	cis	0.1	21.42	22.53	7.95	0.83	-0.03	0.22	5.8	4.5	4	121462742	121463763	ENSSSCG00000006838	TMEM167B
138	AMP01_0022_B01	4	121741806	121503497-123907205	A	NA	0.36	19.04	20	11.54	-0.92	0.11	0.18	5.79	4.49	NA	NA	NA	NA	FAM102B
138	gnl.UG.Ssc.S19539620	4	121741806	121503497-123324883	PD	NA	1.97	27.64	27.39	18.7	-0.96	0.32	0.18	5.8	4.5	NA	NA	NA	NA	SLC25A24
139	gnl.UG.Ssc.S46879765	4	124955662	123512613-125788612	A	NA	0.28	11.25	12.14	7.01	-0.61	0.09	0.18	5.79	4.49	NA	NA	NA	NA	AMY1A
139	gnl.UG.Ssc.S26730525	4	125788612	123907205-125788612	PD	NA	2.18	35.47	35.1	22.58	-1.03	0.32	0.17	5.8	4.5	NA	NA	NA	NA	AMY1A
140	gnl.UG.Ssc.S23769359	4	127645367	126374636-129502503	A	NA	0.43	16.33	17.21	3.65	0.75	0.09	0.3	5.8	4.49	NA	NA	NA	NA	NA
140	gnl.UG.Ssc.S26724489	4	128084224	128084224-130528988	PD	NA	1.69	10.13	9.89	4.15	-0.4	0.19	0.38	5.8	4.5	NA	NA	NA	NA	CDC14A
140	gnl.UG.Ssc.S23212797	4	128983125	128983125-128983125	A	NA	0.79	29.3	30.06	0.45	0.82	0.08	0.48	5.8	4.5	NA	NA	NA	NA	RTCA
140	OVRM1_0196_B01	4	129629997	124272439-129936244	A	NA	0.51	11.19	11.94	0.68	-0.46	0.08	0.48	5.8	4.5	NA	NA	NA	NA	NA
141	AMP01_0079_E12	4	130119152	130119152-130119152	A	cis	0.2	22.69	23.77	1.19	-0.75	-0.04	0.38	5.8	4.5	4	129940634	129991123	ENSSSCG00000006874	PALMD
141	gnl.UG.Ssc.S6083427	4	130119152	130119152-130119152	PD	cis	1.26	21.46	21.77	0.45	-0.68	-0.15	0.38	5.8	4.5	4	129940634	129991123	ENSSSCG00000006874	PALMD
142	gnl.UG.Ssc.S46880191	4	133415100	133351711-134386796	A	cis	0.26	18.56	19.57	0.11	0.62	0.04	0.49	5.8	4.5	4	134085867	134202787	ENSSSCG00000006885	ALG14
142	SMG01_0072_H09	4	134130715	134130715-135083935	PD	NA	0.9	11.58	12.05	2.03	-0.41	0.12	0.44	5.8	4.5	NA	NA	NA	NA	ABCD3
142	gnl.UG.Ssc.S23757520	4	134145659	133324092-134601735	A	NA	0.64	17.4	18.15	7.65	-0.64	0.11	0.26	5.8	4.5	NA	NA	NA	NA	RWDD3
142	gnl.UG.Ssc.S35170401	4	134145659	134145659-134252015	PD	NA	1.28	17.34	17.58	8.49	-0.62	0.18	0.26	5.8	4.5	NA	NA	NA	NA	TMEM56
143	DCI01_0058_H11	4	136331395	136331395-136331395	PD	cis	1.13	34.01	34.54	18.33	-0.83	0.17	0.23	5.8	4.5	4	135040475	135055556	ENSSSCG00000006892	DNTTIP2
143	gnl.UG.Ssc.S19546889	4	136331395	136331395-136331395	A	NA	0.22	15.13	16.11	6.55	0.7	0.06	0.23	5.8	4.5	NA	NA	NA	NA	NA
143	gnl.UG.Ssc.S46880188	4	136331395	135028573-136331395	PD	cis	2.12	18.25	17.76	13.9	-0.51	0.3	0.23	5.8	4.5	4	135017070	135032511	ENSSSCG00000006891	GCLM
143	gnl.UG.Ssc.S26718719	4	137038524	135028573-143392054	PD	NA	1.12	10.89	11.16	1.41	-0.4	0.15	0.48	5.8	4.49	NA	NA	NA	NA	NA
143	gnl.UG.Ssc.S39940723	4	137076092	134724098-137076092	A	NA	0.28	12.68	13.6	4.53	-0.52	0.06	0.32	5.79	4.49	NA	NA	NA	NA	NA
143	gnl.UG.Ssc.S46880172	4	137190513	136802563-137190513	A	cis	0.74	24.57	25.34	0.15	0.71	0.11	0.5	5.79	4.48	4	137107369	137187498	ENSSSCG00000006912	HFM1
144	gnl.UG.Ssc.S39780069	4	139772782	139772782-140791983	A	cis	0.04	17.46	18.53	2.45	-0.59	0.01	0.36	5.8	4.5	4	139280329	139299776	ENSSSCG00000030801	NA
144	gnl.UG.Ssc.S35166590	4	140288664	139599066-141219085	A	NA	0.15	22.65	23.75	4.05	0.75	0.03	0.39	5.79	4.49	NA	NA	NA	NA	NA
144	gnl.UG.Ssc.S46880159	4	140839709	139642933-142053035	A	cis	0.04	14.03	15.05	1.57	0.48	-0.01	0.42	5.8	4.5	4	139748001	139784472	ENSSSCG00000006926	GTF2B
144	gnl.UG.Ssc.S18558257	4	142106057	139861416-143355943	A	NA	0.34	10.4	11.23	4.19	0.48	-0.07	0.35	5.79	4.49	NA	NA	NA	NA	NA
144	gnl.UG.Ssc.S46880152	4	142201639	142201639-142920805	A	cis	0.87	32.23	32.95	2.01	-0.72	0.11	0.46	5.8	4.5	4	142246490	142276543	ENSSSCG00000006936	ODF2L
145	gnl.UG.Ssc.S35167167	5	1981830	1981830-1981830	A	cis	0.21	56.54	57.84	0.59	0.93	0.03	0.48	5.8	4.5	5	3123982	3140535	ENSSSCG00000000034	TTLL12
145	gnl.UG.Ssc.S35169978	5	1981830	1981830-3370245	A	cis	0.34	10.26	11.09	0.78	0.44	-0.06	0.48	5.8	4.5	5	3164816	3172820	ENSSSCG00000000031	MCAT
145	gnl.UG.Ssc.S23768055	5	2559524	2559524-4517270	PD	cis	0.53	10.06	10.77	8.1	-0.47	0.15	0.18	5.8	4.5	5	2124931	2157974	ENSSSCG00000000024	PARVB
145	gnl.UG.Ssc.S35169594	5	3060760	1296573-4142177	PD	NA	1.24	10.98	11.15	2.2	-0.43	0.15	0.45	5.8	4.5	NA	NA	NA	NA	SAMM50
145	gnl.UG.Ssc.S46879482	5	3844970	3829983-3844970	A	cis	1.9	69.69	69.76	9.34	1.34	0.18	0.37	5.79	4.49	5	4336774	4347697	ENSSSCG00000000061	PMM1
146	gnl.UG.Ssc.S46879480	5	4384938	4384938-4384938	PD	NA	4.48	56.39	53.98	0.93	1.13	0.25	0.49	5.79	4.49	NA	NA	NA	NA	POLR3H
146	gnl.UG.Ssc.S43178451	5	4410900	3730551-5171551	PD	cis	0.53	11.78	12.52	4.22	-0.46	0.09	0.33	5.8	4.5	5	3765982	3774187	ENSSSCG00000000042	NAGA
146	gnl.UG.Ssc.S35167988	5	4573529	2033140-5011010	A	cis	0.18	10.87	11.79	3.09	-0.53	-0.04	0.25	5.8	4.5	5	3216151	3250371	ENSSSCG00000000035	TTLL1
147	gnl.UG.Ssc.S35171817	5	6072443	6072443-6072443	PD	cis	2.61	48.39	47.7	2.09	-0.91	0.19	0.48	5.8	4.5	5	7802439	7811135	ENSSSCG00000026108	CDC42EP1
147	gnl.UG.Ssc.S46879466	5	6212431	5816856-6212431	A	cis	0.29	23.97	25.02	17	0.82	-0.09	0.24	5.79	4.49	5	7187425	7199589	ENSSSCG00000000111	BAIAP2L2
148	gnl.UG.Ssc.S46879467	5	6557766	6557766-6942486	PD	cis	1.4	15.14	15.24	0.76	0.53	0.16	0.47	5.8	4.5	5	6996414	7059756	ENSSSCG00000000110	PLA2G6
148	gnl.UG.Ssc.S26733269	5	6608171	6608171-7308984	A	NA	0.09	21.29	22.4	4.28	0.73	0.02	0.31	5.8	4.5	NA	NA	NA	NA	DDX17
148	gnl.UG.Ssc.S35166437	5	7263301	6942486-7263301	A	NA	0.63	25.42	26.28	0.54	-0.82	0.1	0.42	5.78	4.48	NA	NA	NA	NA	GCAT
149	gnl.UG.Ssc.S46879434	5	11652170	11652170-11652170	A	NA	0.38	13.96	14.83	5.95	-0.51	0.08	0.32	5.8	4.5	NA	NA	NA	NA	TCP11L2
149	MLTL1_0044_G01	5	11652170	11652170-12761169	PD	NA	1.61	28.66	28.73	11.38	-0.75	0.18	0.32	5.8	4.5	NA	NA	NA	NA	TCP11L2
149	gnl.UG.Ssc.S35172056	5	12403286	11090370-13971209	PD	cis	0.7	11.88	12.5	2.88	-0.5	0.11	0.38	5.8	4.5	5	12366144	12393033	ENSSSCG00000000158	C22orf28
149	gnl.UG.Ssc.S18553743	5	14764729	12819065-17929511	PD	cis	0.77	10.67	11.22	3.03	-0.44	0.12	0.38	5.79	4.49	5	15129052	15145294	ENSSSCG00000000175	ADCY6
149	gnl.UG.Ssc.S18385540	5	17713806	16897628-19416184	PD	NA	1.02	11.88	12.24	0.13	-0.51	-0.15	0.42	5.79	4.49	NA	NA	NA	NA	NA
149	gnl.UG.Ssc.S18308121	5	17929511	16689918-17929511	A	NA	0.89	19.17	19.75	3.48	-0.71	0.12	0.39	5.8	4.5	NA	NA	NA	NA	NA
150	gnl.UG.Ssc.S40184229	5	18489588	18489588-18489588	PD	NA	0.71	10.81	11.4	5.78	-0.7	-0.19	0.23	5.8	4.5	NA	NA	NA	NA	MAP3K12
150	gnl.UG.Ssc.S46879400	5	18551698	18409558-20035192	PD	cis	1.86	21.24	21.03	10.2	-0.63	0.23	0.27	5.8	4.5	5	18948440	18952540	ENSSSCG00000000266	PFDN5
150	gnl.UG.Ssc.S35173658	5	19526692	19526692-19526692	A	cis	0.19	19.84	20.89	4.64	0.74	0.04	0.27	5.8	4.5	5	18768002	18772057	ENSSSCG00000000261	IGFBP6
150	gnl.UG.Ssc.S40186808	5	19526692	19526692-19526692	A	NA	0.03	10.16	11.11	3.85	0.5	-0.01	0.27	5.8	4.49	NA	NA	NA	NA	RPL18A
151	gnl.UG.Ssc.S35166687	5	19867025	19867025-19867025	A	trans	0.01	10.78	11.74	0.05	0.57	0	0.5	5.8	4.5	15	154711219	154738280	ENSSSCG00000016370	42980
151	gnl.UG.Ssc.S6085738	5	19867025	19867025-19867025	PD	NA	1.36	12.7	12.81	2.55	0.49	-0.17	0.5	5.79	4.49	NA	NA	NA	NA	NA
151	LVRM1_0037_D08	5	19867025	19867025-19867025	PD	trans	2.14	11.04	10.4	2.12	-0.53	0.16	0.5	5.8	4.5	15	152382675	152398097	ENSSSCG00000016340	ASB1
152	THY01_0114_B07	5	20350372	20350372-33463436	PD	NA	0.9	13.91	14.41	4.07	0.54	-0.13	0.36	5.8	4.5	NA	NA	NA	NA	HNRNPA1
152	gnl.UG.Ssc.S35164666	5	20495524	20495524-23002609	PD	NA	0.69	12.69	13.33	6.24	0.56	-0.14	0.2	5.8	4.5	NA	NA	NA	NA	C12orf10
152	gnl.UG.Ssc.S35172468	5	20495524	20495524-34728096	A	NA	0.1	12.32	13.3	3.76	-0.65	-0.03	0.2	5.8	4.5	NA	NA	NA	NA	NA
152	gnl.UG.Ssc.S31134054	5	23079108	23079108-23079108	PD	cis	0.92	14.68	15.19	1.1	-0.67	0.15	0.38	5.77	4.47	5	23306962	23332964	ENSSSCG00000000399	TIMELESS
153	LVRM1_0056_B08	5	24041995	23646360-24041995	A	cis	2.46	26.25	25.53	1.25	0.95	0.18	0.49	5.79	4.49	5	24099870	24105567	NA	LDLR
153	gnl.UG.Ssc.S35173131	5	24057900	22921968-39541309	A	cis	0.4	17.52	18.43	0.7	0.74	-0.06	0.47	5.8	4.5	5	24934481	24979159	ENSSSCG00000000453	XRCC6BP1
153	gnl.UG.Ssc.S35166587	5	24330746	24330746-24330746	A	NA	2.51	95.59	95.19	0.33	1.35	0.13	0.47	5.8	4.49	NA	NA	NA	NA	CDK4
154	gnl.UG.Ssc.S18552988	5	24354867	24354867-25969628	PD	trans	1.66	21.22	21.19	0.05	0.83	0.17	0.39	5.8	4.5	GL895994.1	48802	65844	ENSSSCG00000029571	AVIL
154	ITT01_0065_B08	5	25038955	22941207-25969628	PD	trans	2.28	21.68	21.08	4.66	-0.76	0.18	0.4	5.8	4.5	GL895994.1	35182	41774	ENSSSCG00000025379	CTDSP2
155	gnl.UG.Ssc.S40318805	5	34507122	34507122-34507122	PD	NA	2.86	14.52	13.29	1.81	-0.54	0.28	0.49	5.78	4.48	NA	NA	NA	NA	NA
155	gnl.UG.Ssc.S40350735	5	34507122	34507122-34507122	PD	NA	1.15	11.41	11.66	0.37	0.5	0.15	0.49	5.79	4.49	NA	NA	NA	NA	NA
155	gnl.UG.Ssc.S20948409	5	34528146	20495524-34728096	PD	NA	0.94	10.45	10.85	1.34	-0.44	0.13	0.47	5.8	4.5	NA	NA	NA	NA	NA
155	gnl.UG.Ssc.S18383442	5	34580124	28664273-39505482	A	NA	0.12	13.65	14.65	0.49	-0.61	-0.02	0.41	5.8	4.5	NA	NA	NA	NA	NA
155	gnl.UG.Ssc.S6064788	5	36750368	36750368-36750368	PD	NA	1.19	14.05	14.32	10.78	0.5	-0.24	0.18	5.8	4.5	NA	NA	NA	NA	NA
155	gnl.UG.Ssc.S46879303	5	37613922	22660906-62118993	A	trans	0.07	10.21	11.16	0.15	0.54	0.01	0.49	5.8	4.5	5	23659084	23666696	ENSSSCG00000000405	ATP5B
155	gnl.UG.Ssc.S40513670	5	38528301	38528301-109955316	PD	NA	1.05	19.07	19.53	9.79	-0.98	-0.25	0.19	5.8	4.5	NA	NA	NA	NA	NA
155	DCI01_0107_E11	5	39505482	39505482-39505482	A	cis	0.28	17.16	18.14	0.8	0.68	-0.04	0.46	5.8	4.5	5	38393190	38419059	ENSSSCG00000000510	TMEM19
156	gnl.UG.Ssc.S17526493	5	46295477	46295477-46295477	PD	NA	1.95	14.64	14.25	1.39	-0.85	0.2	0.5	5.79	4.49	NA	NA	NA	NA	RBBP5
156	gnl.UG.Ssc.S20959413	5	46295477	46295477-46295477	A	NA	0.12	19.11	20.19	0.01	-0.9	-0.02	0.5	5.8	4.5	NA	NA	NA	NA	NA
156	gnl.UG.Ssc.S35167027	5	46295477	46295477-46295477	PD	trans	2.02	14.49	14.04	1.5	-0.78	0.19	0.5	5.79	4.49	9	59028736	59036373	ENSSSCG00000030017	FOXRED1
156	gnl.UG.Ssc.S35167063	5	46295477	46295477-46295477	A	NA	0.33	21.05	22.05	0.19	0.96	0.05	0.5	5.8	4.5	NA	NA	NA	NA	ACAD8
156	gnl.UG.Ssc.S35167394	5	46295477	46295477-46295477	A	trans	0.76	15.13	15.76	0.54	0.81	0.1	0.5	5.8	4.5	9	70137792	70171698	ENSSSCG00000015268	FMO1
156	gnl.UG.Ssc.S40049710	5	46295477	46295477-46295477	A	NA	1	11.52	11.9	0.27	-0.77	0.15	0.5	5.78	4.48	NA	NA	NA	NA	SOX13
156	TES01_0015_A08	5	46295477	46295477-46295477	A	NA	0.36	11.2	12.04	0.42	-0.72	0.05	0.5	5.8	4.5	NA	NA	NA	NA	PM20D1
157	gnl.UG.Ssc.S23689787	5	52019205	52019205-52019205	A	trans	3.56	71.86	70.4	10.87	-1.29	0.18	0.36	5.8	4.5	5	49599465	49650230	ENSSSCG00000000549	NA
157	gnl.UG.Ssc.S35173902	5	57747099	30470217-61941547	A	trans	0.15	12.46	13.42	1.37	0.58	-0.03	0.41	5.8	4.49	5	60965351	60987579	ENSSSCG00000000604	ARHGDIB
157	gnl.UG.Ssc.S26720653	5	60936295	22969678-60936295	A	NA	0.05	12.49	13.49	4.44	0.59	-0.02	0.28	5.8	4.49	NA	NA	NA	NA	NA
158	gnl.UG.Ssc.S35170391	5	63209620	62118993-64282692	A	trans	0.15	12.76	13.73	1.99	-0.59	0.03	0.38	5.8	4.5	GL896187.1	8920	12272	ENSSSCG00000020973	LOH12CR1
158	gnl.UG.Ssc.S17524503	5	65292056	64151037-65613648	A	cis	0.13	10.04	10.96	0.74	0.46	0.03	0.42	5.8	4.49	5	66432584	66443844	ENSSSCG00000000693	NCAPD2
158	gnl.UG.Ssc.S23767003	5	65486918	64929654-65569577	PD	trans	3.95	49.28	47.36	0.38	-1.29	0.27	0.42	5.79	4.48	2	75342964	75381642	ENSSSCG00000026754	NA
159	gnl.UG.Ssc.S17513940	5	66243536	66243536-66243536	A	NA	0.07	86.27	87.74	23.17	1.32	-0.01	0.28	5.8	4.5	NA	NA	NA	NA	EMG1
159	gnl.UG.Ssc.S46879149	5	66243536	66243536-66243536	A	cis	0.12	27.39	28.54	11.38	0.79	-0.03	0.28	5.8	4.5	5	66279242	66294281	ENSSSCG00000000684	USP5
159	gnl.UG.Ssc.S35167234	5	66355133	66015525-67981416	PD	NA	1.1	14.3	14.65	0.07	0.61	0.13	0.42	5.8	4.5	NA	NA	NA	NA	TPI1
159	gnl.UG.Ssc.S16513460	5	66650848	66243536-66650848	PD	cis	0.73	15.98	16.65	5.64	0.7	0.15	0.32	5.79	4.49	5	66647211	66658624	ENSSSCG00000000704	NA
160	gnl.UG.Ssc.S23770591	5	67959560	67959560-68525648	A	NA	0.3	30.71	31.81	0.29	0.87	0.04	0.48	5.8	4.5	NA	NA	NA	NA	MCOLN2
160	MLTL1_0009_F12	5	68525648	67959560-68835815	A	cis	0.34	15.03	15.95	0.14	0.6	0.06	0.49	5.79	4.49	5	68266578	68280421	ENSSSCG00000024219	C12orf5
161	ADR01_0101_F10	5	69369016	69369016-74344649	A	NA	0.71	21.53	22.28	12.53	-0.76	0.15	0.24	5.79	4.49	NA	NA	NA	NA	NA
161	gnl.UG.Ssc.S26649850	5	71944356	71944356-71944356	A	NA	0.22	21.72	22.78	4.08	0.74	0.05	0.38	5.8	4.49	NA	NA	NA	NA	NA
162	gnl.UG.Ssc.S20116525	5	72230141	72230141-72553804	A	cis	0.04	13.91	14.93	5.45	0.59	-0.01	0.25	5.8	4.5	5	72536455	72596714	ENSSSCG00000000774	USP18
162	gnl.UG.Ssc.S35172624	5	72500090	72500090-72500090	PD	NA	1.52	22.55	22.65	0.42	0.79	0.18	0.34	5.8	4.5	NA	NA	NA	NA	TUBA1B
162	gnl.UG.Ssc.S23696732	5	73962183	68748023-73962183	PD	trans	1.54	18.9	18.94	2.78	-0.68	0.16	0.44	5.79	4.49	5	69526435	69532789	ENSSSCG00000000738	RHNO1
163	gnl.UG.Ssc.S40243108	5	79248140	78674472-82915405	A	NA	0.06	15.86	16.9	0.43	0.59	-0.01	0.48	5.8	4.5	NA	NA	NA	NA	NA
163	gnl.UG.Ssc.S46879272	5	79248140	78674472-83466691	A	NA	0.5	15.34	16.16	0.96	0.6	-0.08	0.48	5.8	4.5	NA	NA	NA	NA	SLC38A2
163	gnl.UG.Ssc.S46879275	5	79473382	79039700-83178889	A	cis	0.02	11.03	12	0.17	0.46	0.01	0.45	5.8	4.5	5	79126662	79217840	ENSSSCG00000000804	ANO6
163	gnl.UG.Ssc.S35165716	5	80472099	80472099-80472099	A	trans	0.4	14.83	15.71	6.28	0.8	0.1	0.19	5.8	4.5	7	12850723	12893472	ENSSSCG00000001064	GMPR
163	DCI01_0106_A04	5	81184961	75703933-82372188	A	trans	0.1	11.03	11.98	3.13	-0.48	0.03	0.27	5.8	4.5	GL894729.2	1658	19022	ENSSSCG00000021166	RPAP3
164	DCI01_0016_C07	5	82718849	82718849-82718849	A	NA	0.46	45.06	46.16	24.07	1.3	0.12	0.22	5.8	4.5	NA	NA	NA	NA	C12orf45
164	gnl.UG.Ssc.S17525146	5	84355028	82345818-84607214	PD	NA	1.07	10.81	11.12	2	0.62	0.18	0.33	5.79	4.49	NA	NA	NA	NA	NA
164	gnl.UG.Ssc.S26721666	5	84430589	84430589-84430589	A	NA	0.26	17.06	18.05	4.03	0.63	-0.05	0.33	5.8	4.49	NA	NA	NA	NA	NA
164	LVR01_0025_F09	5	84481290	83211949-87869709	A	NA	0.01	25.03	26.18	7.77	0.93	0	0.23	5.8	4.5	NA	NA	NA	NA	C12orf73
164	OVRM1_0193_G06	5	84760039	84760039-94822437	PD	NA	1.87	12.3	11.95	5.69	-0.57	0.26	0.25	5.78	4.48	NA	NA	NA	NA	EDIL3
164	gnl.UG.Ssc.S31114481	5	85023135	85023135-85023135	A	cis	1.34	30.76	31.1	2.98	0.97	0.17	0.4	5.79	4.49	5	84133943	84223642	ENSSSCG00000000853	NT5DC3
164	gnl.UG.Ssc.S19539437	5	85562945	79248140-88851379	A	cis	0	15.09	16.13	0.22	-0.54	0	0.49	5.79	4.49	5	86445888	86455618	ENSSSCG00000000863	SYCP3
164	gnl.UG.Ssc.S39839769	5	85758915	85758915-85758915	A	NA	0.02	19.49	20.58	5.41	0.71	-0.01	0.26	5.8	4.5	NA	NA	NA	NA	NA
164	gnl.UG.Ssc.S34516221	5	86459812	85562945-88563475	A	NA	0.65	14.95	15.66	1.03	-0.58	0.09	0.49	5.8	4.5	NA	NA	NA	NA	CHPT1
164	gnl.UG.Ssc.S17513715	5	86773823	86714839-86813290	PD	cis	0.84	12.35	12.87	3.93	0.48	-0.13	0.41	5.8	4.5	5	86790894	86806999	ENSSSCG00000000870	ARL1
164	gnl.UG.Ssc.S35167659	5	86773823	86773823-86813290	PD	NA	1.49	14.67	14.69	0.4	-0.61	-0.19	0.41	5.8	4.5	NA	NA	NA	NA	TMEM106C
164	gnl.UG.Ssc.S23213042	5	87736934	85023135-90388406	PD	trans	0.71	10.03	10.61	2.14	-0.44	0.1	0.39	5.8	4.5	5	93584531	93601406	ENSSSCG00000030478	MRPL42
164	LVRM1_0052_H01	5	88563475	84932150-91171855	PD	NA	0.86	12.51	13.02	1.09	-0.44	0.12	0.5	5.79	4.49	NA	NA	NA	NA	CHPT1
164	gnl.UG.Ssc.S18385595	5	89787611	89787611-92771371	A	NA	0.29	10.06	10.91	5.24	0.57	0.08	0.23	5.79	4.49	NA	NA	NA	NA	NA
164	gnl.UG.Ssc.S18548176	5	91171855	90880865-91171855	PD	NA	1.15	14.15	14.46	1.57	-0.54	0.14	0.49	5.79	4.49	NA	NA	NA	NA	NEDD1
165	gnl.UG.Ssc.S38479713	5	91571852	91571852-92705274	PD	cis	1.09	10.6	10.89	1.38	-0.42	0.13	0.5	5.8	4.5	5	91873151	91985573	ENSSSCG00000000896	NA
165	gnl.UG.Ssc.S23691269	5	93321508	86390225-98223758	A	NA	0.56	11.06	11.77	0.8	-0.46	0.08	0.5	5.79	4.49	NA	NA	NA	NA	VEZT
165	gnl.UG.Ssc.S18355303	5	98025183	98025183-98025183	A	NA	0.77	22.21	22.92	5.37	-0.66	0.11	0.31	5.8	4.49	NA	NA	NA	NA	NA
166	gnl.UG.Ssc.S46879233	5	98986619	98223758-103599672	A	cis	0.18	12.85	13.81	0.09	-0.46	-0.03	0.49	5.8	4.5	5	99071989	99163734	ENSSSCG00000000926	CEP290
166	gnl.UG.Ssc.S40100893	5	99452634	98577648-100055947	PD	NA	1.27	10.28	10.4	0.28	-0.49	-0.16	0.37	5.8	4.5	NA	NA	NA	NA	MTDH
167	gnl.UG.Ssc.S35170168	6	851457	851457-3005254	A	cis	0.26	17.32	18.31	0.54	0.55	0.05	0.42	5.8	4.5	6	231306	235927	ENSSSCG00000002636	TCF25
167	gnl.UG.Ssc.S39983471	6	851457	851457-3199098	A	NA	0.37	19.92	20.89	1.86	0.57	-0.06	0.42	5.8	4.5	NA	NA	NA	NA	NA
167	gnl.UG.Ssc.S17509965	6	1666280	1666280-1666280	PD	NA	3.29	54.73	53.44	15.44	-0.88	0.25	0.36	5.8	4.5	NA	NA	NA	NA	NA
167	gnl.UG.Ssc.S39980685	6	1829370	851457-1829370	PD	NA	0.93	15.46	15.97	4.44	0.5	-0.13	0.36	5.79	4.49	NA	NA	NA	NA	NA
168	gnl.UG.Ssc.S35164746	6	2048664	2048664-2048664	PD	cis	1.53	14.78	14.77	5.91	-0.45	0.18	0.36	5.8	4.5	6	1750798	1760656	ENSSSCG00000002652	KLHDC4
168	LNG01_0077_F02	6	2195489	2042055-2568290	A	cis	0.03	20.45	21.56	1.77	-0.68	0.01	0.47	5.78	4.48	6	2007809	2029003	ENSSSCG00000002655	NA
169	gnl.UG.Ssc.S35164173	6	3005254	3005254-3005254	PD	NA	2.19	40.79	40.45	4.35	-0.81	0.18	0.45	5.8	4.5	NA	NA	NA	NA	NA
169	gnl.UG.Ssc.S18554430	6	3199098	3005254-3336730	PD	NA	2.07	13.81	13.31	3.18	-0.45	0.21	0.44	5.8	4.49	NA	NA	NA	NA	NA
169	gnl.UG.Ssc.S5989338	6	3199098	3005254-3199098	CD	NA	5.6	19.74	15.95	12.89	0.45	-0.42	0.44	5.79	4.49	NA	NA	NA	NA	NA
170	gnl.UG.Ssc.S18546604	6	3312829	3312829-3312829	A	cis	0.25	29.23	30.35	0.65	-0.67	0.04	0.47	5.8	4.5	6	3518411	3520079	ENSSSCG00000002662	C16orf74
170	gnl.UG.Ssc.S18549494	6	3336730	3005254-3655950	PD	cis	2.06	22.11	21.73	0.56	0.63	0.19	0.45	5.8	4.5	6	3453458	3459813	ENSSSCG00000029034	COX4I1
170	ADR01_0089_B06	6	3503039	3503039-3503039	A	NA	0.18	15.42	16.42	0.49	0.51	0.03	0.43	5.8	4.5	NA	NA	NA	NA	NA
170	SPL01_0017_H01	6	4853636	1829370-4853636	PD	trans	2.52	16.83	15.96	12.14	0.47	-0.29	0.24	5.8	4.5	6	478538	485467	ENSSSCG00000023677	CHMP1A
171	gnl.UG.Ssc.S18387589	6	5476334	5476334-5476334	PD	cis	0.78	21	21.69	11.77	-0.61	0.14	0.23	5.8	4.5	6	5213122	5364584	ENSSSCG00000002684	CDH13
171	gnl.UG.Ssc.S6014479	6	6150222	4472594-6150222	A	NA	0.28	21.32	22.35	0.09	-0.65	0.05	0.49	5.79	4.49	NA	NA	NA	NA	NA
172	gnl.UG.Ssc.S35168055	6	12175756	12175756-12175756	A	NA	0.4	14.71	15.59	9.26	-0.59	0.1	0.2	5.8	4.5	NA	NA	NA	NA	CFDP1
172	OVRM1_0170_C03	6	12175756	12175756-12857432	A	NA	0.17	15.37	16.37	8.47	-0.65	0.05	0.2	5.8	4.5	NA	NA	NA	NA	STAM
172	gnl.UG.Ssc.S19550443	6	12432264	12432264-12432264	PD	NA	1.61	37.96	38.11	8.25	-0.84	0.17	0.38	5.8	4.49	NA	NA	NA	NA	ZNRF1
172	LVRM1_0126_A07	6	12432264	12432264-13925369	A	NA	0.23	16.6	17.6	1.94	0.61	0.04	0.38	5.8	4.5	NA	NA	NA	NA	ZNRF1
172	MLTL1_0029_B03	6	12567942	10071095-13237717	PD	NA	1.22	10.74	10.92	1.36	-0.6	-0.18	0.31	5.8	4.5	NA	NA	NA	NA	NA
172	gnl.UG.Ssc.S40123040	6	12847263	12847263-13812780	PD	NA	1.03	11.16	11.51	1.21	0.56	0.17	0.36	5.79	4.49	NA	NA	NA	NA	NA
172	gnl.UG.Ssc.S35167167	6	13006700	13006700-13006700	A	trans	0.3	14.29	15.22	4.53	-0.47	0.05	0.28	5.8	4.5	5	3123982	3140535	ENSSSCG00000000034	TTLL12
173	gnl.UG.Ssc.S35170330	6	13486031	13486031-13486031	A	trans	1.25	30.15	30.56	12.87	-0.92	0.18	0.24	5.78	4.48	GL894187.1	1718	21161	ENSSSCG00000027973	COG4
173	gnl.UG.Ssc.S39997792	6	13486031	13486031-14247509	PD	NA	0.97	11.6	12.01	4.04	-0.68	-0.19	0.24	5.8	4.5	NA	NA	NA	NA	NA
174	gnl.UG.Ssc.S22285537	6	16261677	16261677-16261677	A	cis	0.56	10.23	10.91	0.08	0.46	0.09	0.43	5.8	4.5	6	16599368	16600718	ENSSSCG00000002758	PDF
174	gnl.UG.Ssc.S35173584	6	16827063	14512641-26476499	A	trans	0.32	13.75	14.66	0.09	-0.54	-0.05	0.49	5.8	4.5	GL894187.1	22143	37699	ENSSSCG00000025425	FUK
174	gnl.UG.Ssc.S18553851	6	17742091	17742091-17742091	PD	cis	4.21	28.64	26.3	16.14	0.64	-0.38	0.25	5.8	4.5	6	17719919	17751388	ENSSSCG00000002812	KIFC3
175	gnl.UG.Ssc.S35167544	6	17917275	17894448-18947067	PD	cis	8.86	29.43	22.57	7.56	0.7	0.42	0.48	5.8	4.5	6	18405764	18476092	ENSSSCG00000002799	CNOT1
175	PBL01_0007_F05	6	18639561	17688765-18639561	PD	cis	7.57	13.75	7.9	0.76	-1.1	0.82	0.38	5.76	4.46	6	17648232	17669499	ENSSSCG00000002815	GPR56
176	gnl.UG.Ssc.S35169714	6	18982722	18982722-24563494	A	NA	0.09	11.47	12.44	6.36	0.5	-0.03	0.26	5.8	4.49	NA	NA	NA	NA	CMTM3
176	gnl.UG.Ssc.S35170620	6	22138877	22138877-27624875	A	NA	0.78	20.47	21.16	1.67	-0.6	0.11	0.45	5.8	4.5	NA	NA	NA	NA	NUDT21
176	gnl.UG.Ssc.S23689871	6	24894823	24894823-24894823	A	cis	1.16	28.58	29.05	3.46	0.88	0.15	0.37	5.79	4.49	6	25074671	25083203	ENSSSCG00000022457	NA
176	gnl.UG.Ssc.S35172885	6	26144421	24530856-26144421	PD	NA	1.1	16.15	16.53	1.58	0.68	0.16	0.3	5.8	4.5	NA	NA	NA	NA	TK2
176	gnl.UG.Ssc.S35171158	6	26259301	24530856-28138132	PD	NA	1.41	14.35	14.44	2.32	-0.73	-0.22	0.25	5.8	4.5	NA	NA	NA	NA	PSMB10
176	gnl.UG.Ssc.S35168575	6	26404353	17455230-26404353	A	NA	0.11	20.48	21.57	4.8	-0.71	-0.03	0.3	5.8	4.5	NA	NA	NA	NA	POLR2C
176	gnl.UG.Ssc.S35168588	6	26424029	16323291-80191129	A	NA	0.54	13.46	14.23	4.35	-0.52	0.09	0.34	5.8	4.5	NA	NA	NA	NA	MT1A
176	gnl.UG.Ssc.S39854232	6	26424029	26424029-26424029	A	NA	0.8	19.6	20.26	6.2	-0.61	0.12	0.34	5.8	4.49	NA	NA	NA	NA	RPL26
176	gnl.UG.Ssc.S40030592	6	26424029	26424029-26424029	PD	NA	1.74	20.37	20.24	8.16	-0.58	0.19	0.34	5.8	4.5	NA	NA	NA	NA	MT2A
176	TCH01_0095_B02	6	26655510	23595016-29437492	A	NA	0.04	10.12	11.07	0.13	0.5	0.01	0.5	5.8	4.5	NA	NA	NA	NA	NA
176	gnl.UG.Ssc.S18292274	6	27880767	27880767-27880767	A	NA	0.53	14.06	14.84	0.4	-0.61	0.08	0.49	5.79	4.49	NA	NA	NA	NA	RBL2
177	gnl.UG.Ssc.S35169238	6	28694089	28694089-28694089	A	trans	0	12.24	13.23	6.93	-0.7	0	0.21	5.79	4.49	GL894786.1	9159	19490	ENSSSCG00000024476	CES3
177	gnl.UG.Ssc.S23764992	6	29958963	27517161-31063696	PD	cis	1	13.1	13.51	0.39	-0.56	-0.14	0.33	5.79	4.49	6	28168074	28170875	ENSSSCG00000002831	NA
177	gnl.UG.Ssc.S35164061	6	30942669	30633609-36910535	A	trans	0.38	10.67	11.49	0.24	-0.52	-0.06	0.42	5.8	4.5	6	35173983	35174180	ENSSSCG00000002853	C19orf12
177	gnl.UG.Ssc.S29988216	6	33318918	32835598-36165212	A	trans	0.31	15.62	16.56	3.57	-0.6	0.06	0.36	5.8	4.5	GL896294.1	85486	106496	ENSSSCG00000030186	KIF2A
178	gnl.UG.Ssc.S16766234	6	37163254	37163254-37163254	A	NA	0.19	10.24	11.15	0.19	0.64	0.03	0.46	5.8	4.5	NA	NA	NA	NA	NA
178	gnl.UG.Ssc.S46878883	6	37163254	37163254-37163254	A	trans	0.04	12.93	13.93	0.67	-0.69	0.01	0.46	5.8	4.5	7	96902546	97222777	ENSSSCG00000002285	GPHN
178	gnl.UG.Ssc.S35167150	6	37361905	34799028-37361905	A	trans	0.43	10.64	11.42	1.49	-0.48	0.07	0.45	5.8	4.49	6	62365657	62378600	ENSSSCG00000003384	DNAJC11
179	gnl.UG.Ssc.S23213477	6	37916163	37916163-44004031	PD	cis	1.03	12.44	12.81	3.57	0.48	-0.14	0.39	5.8	4.5	6	38712187	38719862	ENSSSCG00000002867	CEBPG
179	gnl.UG.Ssc.S18387501	6	38575674	36153453-43440574	PD	NA	0.65	12.9	13.57	8.29	-0.58	0.15	0.2	5.8	4.5	NA	NA	NA	NA	KCTD15
179	gnl.UG.Ssc.S35165583	6	38961264	38026430-39526829	OD	cis	3.51	10.07	8.12	8.3	-0.27	0.34	0.32	5.8	4.5	6	40095731	40101161	ENSSSCG00000021867	HPN
179	gnl.UG.Ssc.S40099154	6	39511968	39511968-39511968	PD	cis	0.87	16.89	17.46	5.07	-0.63	0.13	0.36	5.8	4.5	6	41156402	41184718	ENSSSCG00000002932	NA
179	gnl.UG.Ssc.S6665943	6	39511968	39511968-40552589	PD	NA	0.69	11.68	12.3	2.76	-0.56	0.12	0.36	5.78	4.48	NA	NA	NA	NA	NA
179	gnl.UG.Ssc.S17510547	6	40053845	40053845-40053845	A	cis	0.31	14.1	15.01	5.4	-0.59	0.07	0.31	5.8	4.5	6	40102684	40110284	ENSSSCG00000025126	LGI4
180	gnl.UG.Ssc.S46877428	6	40718365	40718365-40718365	A	trans	0.03	11.29	12.26	1.09	-0.52	0.01	0.42	5.8	4.5	14	7332462	7339301	ENSSSCG00000009627	C8orf58
180	PTG01_0079_A10	6	40718365	40718365-40718365	PD	NA	1.15	11.17	11.42	3.11	0.48	-0.15	0.42	5.8	4.5	NA	NA	NA	NA	MYRIP
181	gnl.UG.Ssc.S35170662	6	41583184	41583184-41716844	PD	cis	13.77	70.88	59.46	8.72	1.16	0.37	0.46	5.8	4.5	6	43241077	43250623	ENSSSCG00000026904	NFKBIB
181	gnl.UG.Ssc.S39802315	6	41583184	40612450-41716844	PD	NA	1.05	10.59	10.91	0.37	0.5	0.16	0.46	5.78	4.48	NA	NA	NA	NA	ZNF568
182	gnl.UG.Ssc.S40292737	6	41809035	41809035-60540180	A	trans	1.18	24.29	24.71	1.97	-1.07	0.15	0.31	5.78	4.48	6	53263392	53279443	ENSSSCG00000003267	MBOAT7
182	gnl.UG.Ssc.S35165057	6	41842283	41842283-41842283	A	cis	0.57	12.64	13.37	1.41	0.6	0.1	0.33	5.8	4.5	6	42723119	42735370	ENSSSCG00000002952	YIF1B
183	OVRM1_0081_D05	6	43111638	43111638-43111638	PD	NA	2.24	21.5	20.94	0.11	0.87	0.2	0.34	5.8	4.5	NA	NA	NA	NA	NOC2L
183	ITT01_0064_B11	6	43151399	40618032-43276891	A	cis	0.58	18.87	19.68	1.66	0.85	0.09	0.32	5.8	4.5	6	43180618	43184468	ENSSSCG00000028626	HNRNPL
184	gnl.UG.Ssc.S20116190	6	44351210	44351210-60817709	A	NA	0.19	25.8	26.91	8.75	1.01	0.05	0.25	5.8	4.5	NA	NA	NA	NA	CYP2B6
184	gnl.UG.Ssc.S6000904	6	45777816	45777816-45777816	A	NA	0.01	18.99	20.08	11.32	-0.86	0.01	0.15	5.8	4.5	NA	NA	NA	NA	RPS19
185	OVR01_0033_F02	6	48317509	48317509-48317509	PD	cis	3.42	57.28	55.89	36.27	-1.12	0.39	0.17	5.8	4.5	6	48066402	48073966	ENSSSCG00000003106	AP2S1
185	ITT01_0026_E10	6	48717238	45563650-52336598	A	trans	2.85	35.21	34.22	2.46	-1.01	0.18	0.48	5.8	4.5	6	51715382	51723174	ENSSSCG00000022906	NA
185	gnl.UG.Ssc.S35166987	6	50638891	39511968-52336598	A	NA	0.27	13.06	13.99	0.14	-0.74	0.05	0.49	5.79	4.48	NA	NA	NA	NA	KRCC1
185	gnl.UG.Ssc.S35172704	6	51611976	51611976-51678926	PD	cis	1.7	18.71	18.61	0.77	0.81	0.19	0.29	5.8	4.5	6	50015309	50018862	ENSSSCG00000003157	LIN7B
185	LNG01_0001_F01	6	51611976	40937247-51678926	A	cis	0.41	10.54	11.34	1.94	0.57	0.08	0.29	5.8	4.5	6	51794581	51798403	ENSSSCG00000003235	CTU1
185	gnl.UG.Ssc.S35169955	6	51757391	49146524-52336598	A	NA	0.98	23.72	24.29	0.84	0.88	0.1	0.49	5.8	4.5	NA	NA	NA	NA	FTL
185	gnl.UG.Ssc.S38481997	6	51843873	49146524-52336598	A	NA	0.33	21.72	22.73	0.51	-0.85	0.05	0.48	5.8	4.49	NA	NA	NA	NA	NA
186	gnl.UG.Ssc.S18552604	6	53368946	53368946-60540180	A	NA	0.49	24.09	25.03	1.37	-0.88	0.07	0.4	5.79	4.49	NA	NA	NA	NA	NA
186	gnl.UG.Ssc.S35169186	6	53368946	40183749-58614352	A	trans	0.5	16.45	17.29	2.12	-0.67	0.08	0.4	5.8	4.5	6	43166591	43178448	ENSSSCG00000028943	ECH1
186	gnl.UG.Ssc.S23770850	6	53526888	53526888-53831622	PD	trans	2.7	26.28	25.35	16.83	-0.71	0.32	0.24	5.8	4.5	10	28159208	28169382	ENSSSCG00000023031	TNNT2
186	gnl.UG.Ssc.S35171667	6	53526888	53526888-55763196	A	cis	0.27	10.71	11.59	3.95	0.64	0.07	0.24	5.8	4.5	6	54537560	54542884	ENSSSCG00000003289	ISOC2
186	gnl.UG.Ssc.S35172699	6	53526888	51611976-53831622	A	NA	0.53	25.18	26.1	11.14	-0.86	0.11	0.24	5.8	4.5	NA	NA	NA	NA	AURKAIP1
186	gnl.UG.Ssc.S50184489	6	53526888	53526888-53831622	PD	cis	1.49	10.29	10.23	8.03	-0.41	0.25	0.24	5.8	4.49	6	54301796	54314510	ENSSSCG00000025353	TNNT1
186	gnl.UG.Ssc.S6065486	6	53526888	53526888-54949995	A	NA	0.24	10.08	10.96	5.81	0.59	0.08	0.24	5.79	4.49	NA	NA	NA	NA	ZNF784
186	gnl.UG.Ssc.S18386757	6	53643275	53643275-55809074	A	NA	0.26	32.9	34.04	2.17	0.94	0.04	0.37	5.8	4.5	NA	NA	NA	NA	NA
186	gnl.UG.Ssc.S17513710	6	53833374	53833374-53833374	A	NA	0.33	18.2	19.17	5.87	-0.82	0.08	0.5	5.78	4.48	NA	NA	NA	NA	NA
186	gnl.UG.Ssc.S17514190	6	53833374	53833374-53833374	PD	NA	0.94	16.09	16.6	2.75	0.55	-0.12	0.5	5.79	4.49	NA	NA	NA	NA	NA
186	gnl.UG.Ssc.S18553496	6	53833374	53833374-53833374	A	NA	0.29	26.9	27.98	0.03	0.66	0.05	0.5	5.8	4.5	NA	NA	NA	NA	NA
186	gnl.UG.Ssc.S19540919	6	53833374	53833374-53833374	A	NA	1.33	41.71	42.13	1.43	-0.82	0.13	0.5	5.8	4.5	NA	NA	NA	NA	SLC47A1
186	gnl.UG.Ssc.S29984704	6	53833374	53833374-53833374	PD	trans	1.56	21.92	21.97	1.87	-0.58	0.16	0.5	5.8	4.5	12	63063872	63079033	ENSSSCG00000018052	NT5M
186	gnl.UG.Ssc.S34533222	6	53833374	53833374-53833374	PD	NA	1.24	20.49	20.8	0.07	0.63	0.16	0.5	5.79	4.49	NA	NA	NA	NA	NA
186	gnl.UG.Ssc.S35170503	6	53833374	53833374-53833374	A	trans	0.3	35.69	36.83	0.72	0.83	0.04	0.5	5.79	4.49	GL893887.1	5398	19203	ENSSSCG00000028712	ATPAF2
186	LVR01_0056_E02	6	53833374	53833374-53833374	A	NA	0.01	31.02	32.23	0.18	0.72	0	0.5	5.8	4.5	NA	NA	NA	NA	NA
187	gnl.UG.Ssc.S35166108	6	56788756	56788756-56948678	A	NA	0.44	22.18	23.12	3.02	0.94	0.08	0.31	5.8	4.5	NA	NA	NA	NA	NA
187	gnl.UG.Ssc.S19542569	6	57970704	41809035-58614352	A	NA	0.43	50.55	51.71	4.3	1.34	0.05	0.31	5.8	4.5	NA	NA	NA	NA	PUSL1
187	gnl.UG.Ssc.S39968794	6	59780811	53668870-60051563	A	NA	0.06	19.16	20.25	10	-0.94	-0.02	0.19	5.79	4.49	NA	NA	NA	NA	NA
188	gnl.UG.Ssc.S35167869	6	61116514	61116514-61116514	OD	NA	4.58	11.46	8.51	11.26	-0.32	0.63	0.22	5.77	4.46	NA	NA	NA	NA	DHDH
188	OVR01_0056_C12	6	61116514	61116514-61116514	A	trans	0.56	24.28	25.17	13.94	0.85	-0.13	0.22	5.8	4.5	6	40913605	40920797	ENSSSCG00000030149	CAPNS1
189	gnl.UG.Ssc.S35165099	6	61748636	61748636-70674407	A	NA	0.11	19.46	20.54	0.54	0.72	0.02	0.47	5.8	4.5	NA	NA	NA	NA	NMNAT1
189	gnl.UG.Ssc.S35165420	6	63059577	63059577-63059577	PD	cis	0.75	11.52	12.1	8.68	-0.49	0.17	0.24	5.8	4.5	6	63023405	63034058	ENSSSCG00000003385	PARK7
189	gnl.UG.Ssc.S35164505	6	63146455	62229667-63146455	A	trans	0.3	24.22	25.27	2.5	-0.91	0.05	0.39	5.8	4.5	GL896192.1	22131	29229	ENSSSCG00000028008	VAMP1
190	gnl.UG.Ssc.S26710658	6	64915744	64915744-67530778	PD	NA	2.18	11.17	10.5	0.46	0.52	0.24	0.41	5.8	4.5	NA	NA	NA	NA	RERE
190	gnl.UG.Ssc.S40492996	6	65612144	65612144-65612144	PD	NA	5.33	47.28	44.01	5.2	-1.01	0.34	0.48	5.79	4.49	NA	NA	NA	NA	NA
190	THY01_0106_D03	6	65885300	41809035-67701173	PD	NA	0.52	10.07	10.78	8.66	-0.5	0.17	0.15	5.79	4.49	NA	NA	NA	NA	NA
190	gnl.UG.Ssc.S17513940	6	66228290	66228290-66228290	A	NA	0.8	24.65	25.36	2.98	0.83	0.1	0.29	5.8	4.5	NA	NA	NA	NA	EMG1
191	gnl.UG.Ssc.S23213149	6	67470540	67470540-70559628	A	trans	0.03	10.33	11.28	6.12	-0.58	0.01	0.21	5.8	4.5	6	69840051	69856600	ENSSSCG00000003477	NECAP1
191	gnl.UG.Ssc.S35165922	6	68141010	67141698-70526281	PD	trans	3.25	14.65	13.05	0.03	0.77	0.29	0.28	5.8	4.5	6	65703149	65714899	ENSSSCG00000022401	AGTRAP
191	DCI01_0115_C04	6	68797597	66727937-68797597	PD	cis	1.27	12.34	12.51	3.92	-0.54	0.15	0.37	5.8	4.5	6	67244544	67253156	ENSSSCG00000003451	PDPN
192	gnl.UG.Ssc.S18557416	6	69930291	69930291-70658175	PD	cis	3.93	27.76	25.69	0.02	1.15	0.29	0.49	5.79	4.49	6	69920824	69928175	ENSSSCG00000003479	MFAP2
192	gnl.UG.Ssc.S35166058	6	71174884	68937295-74195045	PD	cis	1.09	10.06	10.33	1.4	-0.54	0.15	0.48	5.8	4.5	6	71470880	71540224	ENSSSCG00000022839	IFFO2
192	gnl.UG.Ssc.S26733493	6	71550909	71550909-71995060	PD	NA	3.42	18.35	16.66	5.65	-0.75	0.34	0.31	5.77	4.47	NA	NA	NA	NA	NA
192	gnl.UG.Ssc.S39849509	6	71595579	69930291-75256228	A	NA	0.32	18.08	19.05	0.13	0.75	-0.05	0.49	5.8	4.5	NA	NA	NA	NA	MINOS1
192	gnl.UG.Ssc.S18378635	6	71877309	71877309-71877309	PD	trans	3.28	37.99	36.61	20.71	-0.96	0.31	0.23	5.79	4.49	6	64634414	64644536	ENSSSCG00000003403	APITD1
193	LVRM1_0065_F02	6	71914783	71914783-71914783	A	cis	0.06	12.45	13.44	5.36	0.71	0.02	0.22	5.8	4.5	6	71494050	71512649	ENSSSCG00000024752	ALDH4A1
193	SPL01_0023_H04	6	71914783	71914783-71914783	PD	NA	2.81	25.01	23.97	15.23	-0.8	0.34	0.22	5.8	4.5	NA	NA	NA	NA	AK2
194	gnl.UG.Ssc.S35171011	6	71995060	71995060-90892898	OD	trans	2.45	10.03	9.08	9.61	0.35	-0.43	0.15	5.8	4.5	6	81673688	81680174	ENSSSCG00000023585	SERINC2
194	PTG01_0027_B10	6	73672635	73672635-73672635	PD	cis	5.57	27.08	23.42	1.28	0.78	0.36	0.43	5.8	4.5	6	72940825	72951919	ENSSSCG00000028045	MUL1
195	gnl.UG.Ssc.S35165403	6	74039058	74039058-76934500	A	trans	0.33	15.54	16.47	4.09	0.56	-0.06	0.36	5.8	4.5	GL894621.1	41569	53614	ENSSSCG00000024267	TMEM50A
195	DCI01_0109_D09	6	75417134	75417134-75417134	PD	cis	1.11	17.11	17.5	3.51	0.6	-0.14	0.39	5.8	4.5	6	75370048	75388917	ENSSSCG00000027659	FUCA1
196	gnl.UG.Ssc.S35169550	6	75428640	75428640-75469671	PD	NA	2.68	14.13	13.06	4.18	1.07	0.51	0.14	5.8	4.5	NA	NA	NA	NA	ATP13A2
196	gnl.UG.Ssc.S50198004	6	75463989	74195045-76934500	A	trans	0.66	12.07	12.72	0.34	-0.63	-0.09	0.48	5.8	4.5	X	53143460	53144390	ENSSSCG00000029757	ZNF593
196	gnl.UG.Ssc.S35171236	6	75688411	75688411-83914017	PD	NA	3.93	29.92	27.86	0.27	1.12	0.32	0.47	5.79	4.49	NA	NA	NA	NA	CELF2
196	gnl.UG.Ssc.S35174061	6	76941199	76941199-76941199	PD	cis	1.37	12.79	12.88	7.31	-0.48	0.2	0.29	5.8	4.5	6	76928474	76934104	ENSSSCG00000026257	STMN1
196	gnl.UG.Ssc.S20944627	6	77157769	74446286-77157769	PD	NA	1.58	37.7	37.87	16.12	-1.06	0.21	0.21	5.8	4.5	NA	NA	NA	NA	SRRM1
196	gnl.UG.Ssc.S35168474	6	77157769	77157769-82280286	PD	cis	2.2	28.3	27.85	13.23	0.94	-0.26	0.21	5.8	4.5	6	78460522	78502023	ENSSSCG00000024927	STX12
196	gnl.UG.Ssc.S35171744	6	77157769	74446286-77157769	PD	NA	2.8	27.27	26.27	12.61	-0.91	0.31	0.21	5.78	4.48	NA	NA	NA	NA	NA
197	gnl.UG.Ssc.S35166844	6	78518023	78518023-86293721	A	cis	0.22	12.16	13.09	0.08	-0.49	-0.04	0.49	5.8	4.5	6	78508382	78532133	ENSSSCG00000021634	PPP1R8
197	gnl.UG.Ssc.S23212958	6	80191129	17727208-80191129	A	trans	0.44	11.08	11.86	1.24	0.47	-0.07	0.43	5.8	4.5	6	17198045	17205981	ENSSSCG00000002819	ARL2BP
198	gnl.UG.Ssc.S34513842	6	80624462	80624462-83484823	A	NA	0.09	11.06	12.02	0.74	-0.57	0.02	0.44	5.8	4.5	NA	NA	NA	NA	NA
198	gnl.UG.Ssc.S26734006	6	81069855	76878839-82014983	A	NA	0.45	11.79	12.59	2.4	0.5	-0.08	0.42	5.8	4.5	NA	NA	NA	NA	NA
198	gnl.UG.Ssc.S31122540	6	81987568	80940837-88384679	A	cis	0.8	18.57	19.21	3.73	-0.8	0.12	0.33	5.79	4.48	6	83031376	83052996	ENSSSCG00000021232	SYNC
198	OVR01_0013_A12	6	84309652	83405879-86017603	A	NA	0.24	10.29	11.18	0.27	-0.54	-0.05	0.44	5.8	4.49	NA	NA	NA	NA	CCDC28B
198	gnl.UG.Ssc.S40273708	6	86017603	83524728-91183206	A	NA	0.13	11.4	12.36	2.6	-0.61	0.03	0.28	5.79	4.49	NA	NA	NA	NA	NA
198	gnl.UG.Ssc.S18358611	6	86293463	69817729-93072237	A	NA	0.3	11	11.87	0.08	0.56	0.05	0.47	5.8	4.5	NA	NA	NA	NA	NA
198	SPL01_0023_C12	6	88616811	88445968-88616811	PD	cis	0.55	17.15	17.96	12.99	-0.72	0.16	0.17	5.8	4.5	6	87836131	87852068	ENSSSCG00000003648	RRAGC
199	gnl.UG.Ssc.S17517865	6	89956690	89956690-89956690	PD	cis	1.35	14.19	14.32	1.49	-0.56	0.16	0.49	5.8	4.5	6	89653370	89668558	ENSSSCG00000027352	NA
199	gnl.UG.Ssc.S35168005	6	90750373	86276694-91416381	A	cis	0.34	10.54	11.37	3.21	-0.57	0.07	0.32	5.8	4.5	6	89917876	89998073	ENSSSCG00000003673	CEP192
199	gnl.UG.Ssc.S39982057	6	90920481	86017603-107369012	A	NA	0.06	10.74	11.7	0.94	-0.51	0.01	0.41	5.79	4.49	NA	NA	NA	NA	NA
199	gnl.UG.Ssc.S25134978	6	91117697	85830735-91183206	PD	NA	3.85	14.94	12.77	0.36	0.86	0.3	0.35	5.8	4.5	NA	NA	NA	NA	NA
199	LVRM1_0168_B01	6	91183206	91183206-91183206	PD	NA	1.29	15.78	16	3.97	-0.53	0.16	0.43	5.8	4.5	NA	NA	NA	NA	AK2
200	OVR01_0046_B06	6	96094515	94165194-100681870	A	NA	0.9	14.37	14.88	0.51	0.71	0.11	0.48	5.8	4.5	NA	NA	NA	NA	MYL12B
200	gnl.UG.Ssc.S34498339	6	96365981	96365981-96365981	PD	NA	6.3	41.81	37.57	10.21	-0.92	0.3	0.34	5.79	4.49	NA	NA	NA	NA	NA
[truncated: 1,203 more rows]

## Sheet: Table S11-3 (HSrats-Amygdala-G)
Table S11-3. Summary of shared eQTLs using amygdala genes expression of HS rats (All eQTLs were prefilter with -logP(AD)>10, cis-acting/dominant/overdominant eQTLs were colored in red, key eQTL-groups were colored in gold).
[truncated: 198 more rows]

[truncated: 6 more sheets: Table S11-4 (HSrats-Heart-G), Table S11-5 (HSrats-Amygdala-T), Table S11-6 (HSrats-Heart-T), Table S11-7 (HSmice-Hippo), Table S11-8 (HSmice-Liver), Table S11-9 (HSmice-Lung)]
