# Supplementary material for: Dominance is common in mammals and is associated with trans-acting gene expression and alternative splicing
Source: Genome Biol. 2023 Sep 29;24:215. doi: 10.1186/s13059-023-03060-2 (PMC10540365; doi:10.1186/s13059-023-03060-2)
Supplement: Supplementary file 13 — Additional file 13: Table S12. Summary of eQTLs shared across tissues within each population (Table S12-1, liver-muscle in F2 pigs; Table S12-2, amygdala-heart gene expression levels in HS rats; Table S12-3, amygdala-heart transcript expression levels in HS rats; Table S12-4, hippocampus-liver in HS mice; Table S12-5, hippocampus-lung in HS mice; Table S12-6, liver-lung in HS mice). All rows are ordered by (1) whether from the same gene (2) the -log10(P)values of ADvsA Model. Table S12-7, counts of shared eQTLs between different tissues within each specie. [file 13059_2023_3060_MOESM13_ESM.xlsx]

## Sheet: Table S12-1 (F2pigs-LV_MU)
Table S12-1. Summary of shared eQTLs between liver and muscle genes expression levels in F2 pigs (All rows are ordered by (1) Shared_Gene (2) The first logP_AD_A).
F2pigs-Liver-Genes	chr	pos	eQTL_Type	OD/A	logP_AD	logP_AD_A	logP_A	logP_D	betaA	betaOD	F2pigs-Muscle-Genes	chr	pos	eQTL_Type	OD/A	logP_AD	logP_AD_A	logP_A	logP_D	betaA	betaOD	Shared_Gene
OVRM1_0115_D06	13	108484081	PD	-0.67981	46.7873	14.6681	34.3442	20.7688	-1.05204	0.621953	OVRM1_0115_D06	13	108484081	PD	-0.254745	15.7434	1.47394	15.8045	2.53055	-0.940722	0.230201	T
THY01_0089_H03	7	129233585	PD	0.328457	77.5046	12.6087	67.2659	0.0210054	1.33857	0.427742	THY01_0089_H03	7	129233585	PD	0.408659	82.3701	19.0641	65.7467	0.446628	1.30998	0.486903	T
gnl.UG.Ssc.S39836829	7	130232391	OD	-3.23928	26.3409	11.4663	16.8649	26.452	-0.306067	1.28283	gnl.UG.Ssc.S39836829	7	130232391	OD	-4.15941	31.4111	13.6242	19.8516	31.8474	-0.25796	1.34287	T
THY01_0110_C09	3	117308221	OD	-2.10852	29.2288	11.4408	19.8191	27.9307	0.38372	-0.888666	THY01_0110_C09	3	117308221	CD	-0.988801	32.2831	8.06078	26.2466	26.0872	0.612907	-0.655434	T
gnl.UG.Ssc.S17513877	8	32326986	PD	-0.688464	49.7473	10.6482	41.2999	31.4452	0.817589	-0.718519	gnl.UG.Ssc.S17513877	8	32326986	PD	-0.35917	47.727	5.14284	44.6409	18.4486	0.934663	-0.381341	T
gnl.UG.Ssc.S46877453	14	3966701	PD	-0.322313	91.0634	10.5034	82.9611	24.6189	-1.07219	0.4055	gnl.UG.Ssc.S46877453	14	3966701	PD	-0.206811	68.0857	3.33088	66.8287	19.0057	-1.01574	0.242993	T
gnl.UG.Ssc.S35170662	6	41583184	PD	0.313823	65.9868	8.72294	59.5199	5.6801	1.25494	0.333573	gnl.UG.Ssc.S35170662	6	41583184	PD	0.405442	70.8764	13.7656	59.4555	8.71565	1.16051	0.370135	T
gnl.UG.Ssc.S5989338	6	3199098	OD	-1.32288	17.9814	8.47197	11.341	14.5835	0.350931	-0.56028	gnl.UG.Ssc.S5989338	6	3199098	PD	-0.779029	19.7361	5.6035	15.9543	12.8902	0.4482	-0.419398	T
gnl.UG.Ssc.S40096094	3	60850148	PD	-0.595761	31.5517	8.3764	25.2068	13.2447	-0.875154	0.467462	gnl.UG.Ssc.S40096094	3	60850148	PD	-0.226935	42.1907	2.68113	41.4179	9.98741	-1.09307	0.234775	T
SPL01_0017_F12	6	146808544	PD	0.349045	48.7858	8.02716	42.9105	2.07364	1.16861	0.357246	SPL01_0017_F12	6	146808544	A	0.170652	50.2955	2.18218	50.0195	6.78885	1.4398	0.22559	T
gnl.UG.Ssc.S23693357	7	130232391	OD	-1.7243	22.5641	7.53111	16.9339	21.3777	0.44828	-1.01131	gnl.UG.Ssc.S23693357	7	130232391	OD	-1.41698	19.9815	5.60545	16.2004	18.6299	0.463228	-0.838458	T
gnl.UG.Ssc.S17515303	12	24496991	PD	-0.518954	25.2491	7.30955	19.8817	4.7151	-0.923439	0.579869	gnl.UG.Ssc.S17515303	12	24496991	PD	-0.498346	31.413	6.12084	27.2669	12.589	-0.729273	0.422315	T
gnl.UG.Ssc.S40292737	6	41809035	PD	-0.362545	50.8615	7.15441	45.8531	11.8906	-1.25722	0.318327	gnl.UG.Ssc.S40292737	6	41809035	A	-0.167075	24.2922	1.17865	24.7108	1.97499	-1.06666	0.153726	T
gnl.UG.Ssc.S35166587	5	24330746	PD	0.250136	73.5496	7.08726	68.7156	2.29208	1.21654	0.294646	gnl.UG.Ssc.S35166587	5	24330746	A	0.11528	95.5907	2.5145	95.1892	0.327926	1.35104	0.127597	T
SPL01_0086_A06	12	1801937	PD	0.302773	53.4128	6.75753	48.8018	2.61952	1.33962	0.432814	SPL01_0086_A06	12	1801937	PD	0.322592	35.3151	4.2339	33.0177	6.04715	1.17204	0.406351	T
ITT01_0019_G03	4	120752641	PD	0.335103	47.1783	6.75332	42.5333	4.10198	1.05992	0.268835	ITT01_0019_G03	4	120752641	A	-0.120957	25.0641	0.76447	25.812	0.463163	-0.854932	0.0777948	T
PBL01_0014_A06	15	108409178	PD	0.413235	34.5373	6.74468	29.8097	4.73226	1.10229	0.324681	PBL01_0014_A06	15	108409178	PD	0.363397	38.9917	6.04602	34.9735	4.58863	1.09262	0.228954	T
gnl.UG.Ssc.S40480053	13	215058814	OD	-1.64502	27.8923	6.55182	23.2904	26.9015	0.364109	-0.65866	gnl.UG.Ssc.S40480053	13	215058814	PD	-0.716093	14.5163	1.73469	14.3207	13.1655	0.390905	-0.30638	T
gnl.UG.Ssc.S35174217	10	13367284	PD	-0.334983	45.25	6.26329	41.0707	5.41058	-0.931924	0.305791	gnl.UG.Ssc.S35174217	10	13367284	A	-0.19448	69.829	4.01134	67.9331	3.99394	-1.08293	0.159718	T
gnl.UG.Ssc.S40483325	23	46229089	PD	-0.488118	21.0588	6.19441	16.7288	1.67045	-0.668183	0.587596	gnl.UG.Ssc.S40483325	23	46229089	PD	-0.37623	40.3649	7.30772	35.135	2.46866	-0.673553	0.484314	T
gnl.UG.Ssc.S19542661	3	21309417	OD	1.33416	20.2958	6.07476	16.0684	18.3638	-0.53168	-0.739547	gnl.UG.Ssc.S19542661	3	21309417	A	0.0726959	33.4097	0.452386	34.4578	4.27707	-1.14254	-0.0762786	T
gnl.UG.Ssc.S46877035	14	95961878	PD	-0.524649	26.8521	6.01289	22.7638	10.009	-0.961748	0.393135	gnl.UG.Ssc.S46877035	14	95961878	PD	-0.285551	15.7539	1.61067	15.6865	3.58761	-0.719768	0.165069	T
gnl.UG.Ssc.S46876041	17	30203358	PD	-0.289925	53.0627	5.93999	49.248	5.60897	-1.23342	0.275437	gnl.UG.Ssc.S46876041	17	30203358	PD	-0.430315	71.5224	13.6852	60.1842	15.5362	-1.18265	0.399114	T
gnl.UG.Ssc.S35167027	9	59120047	PD	-0.349884	38.8467	5.85945	35.0134	3.90276	-1.17436	0.261698	gnl.UG.Ssc.S35167027	9	59120047	A	-0.197472	20.6464	1.33648	20.8835	0.654775	-0.918526	0.143915	T
gnl.UG.Ssc.S40185749	8	11045018	PD	0.269767	52.8899	5.8018	49.2077	0.00111779	1.21539	0.321316	gnl.UG.Ssc.S40185749	8	11045018	PD	0.217893	50.721	3.69693	49.0389	1.06031	1.21595	0.260748	T
gnl.UG.Ssc.S35172703	9	133403289	PD	0.309768	42.56	5.69828	38.9093	0.0790175	1.14461	0.33238	gnl.UG.Ssc.S35172703	9	133403289	A	0.0424763	29.2232	0.203772	30.3641	4.23976	0.915825	0.0403153	T
AMP01_0071_C06	1	268385628	PD	-0.770535	26.6178	5.49672	23.0299	19.8947	0.675724	-0.521419	AMP01_0071_C06	1	268385628	PD	-0.364627	25.585	2.10853	25.1935	15.521	0.805064	-0.303528	T
gnl.UG.Ssc.S46878463	7	42576292	PD	-0.559215	23.924	5.48414	20.3162	10.5254	0.645014	-0.417791	gnl.UG.Ssc.S46878463	7	42576292	PD	-0.662588	24.1732	6.86607	19.2169	11.8044	0.597196	-0.42688	T
LVRM1_0040_A07	14	135180711	PD	-0.33022	53.8861	5.40885	50.5836	18.5449	-0.989108	0.316908	LVRM1_0040_A07	14	135180711	PD	-0.330112	78.2775	8.11875	72.4464	24.8553	-1.09194	0.348342	T
gnl.UG.Ssc.S40284317	15	130805127	PD	-0.389804	32.4826	5.16713	29.271	7.51267	-0.922396	0.310307	gnl.UG.Ssc.S40284317	15	130805127	A	-0.187717	53.4126	2.56679	52.7931	8.28212	-1.1369	0.181391	T
gnl.UG.Ssc.S17526422	13	206226852	PD	-0.206099	72.9724	5.14059	70.0255	1.76441	-1.18705	0.222353	gnl.UG.Ssc.S17526422	13	206226852	A	-0.129126	94.3425	2.91115	93.5687	1.9838	-1.21045	0.13298	T
gnl.UG.Ssc.S18378635	6	71877309	PD	-0.708618	29.518	5.08941	26.352	22.1886	-0.727678	0.505792	gnl.UG.Ssc.S18378635	6	71877309	PD	-0.364685	37.9876	3.28003	36.6138	20.7114	-0.955065	0.313034	T
gnl.UG.Ssc.S17510471	4	120752641	PD	-0.274667	47.4755	4.9987	44.5342	2.78382	-1.08514	0.241133	gnl.UG.Ssc.S17510471	4	120752641	PD	-0.313335	14.7686	2.12758	14.226	0.283009	-0.712116	0.248079	T
gnl.UG.Ssc.S40146828	9	3739147	CD	-0.828713	29.12	4.96298	26.0761	24.2021	0.596127	-0.534698	gnl.UG.Ssc.S40146828	9	3739147	PD	-0.735591	30.6178	4.63322	27.9018	24.6808	0.602181	-0.496911	T
gnl.UG.Ssc.S46879482	5	3844970	PD	0.301509	38.8601	4.8975	35.9585	1.13253	1.09491	0.358911	gnl.UG.Ssc.S46879482	5	3844970	A	0.129803	69.6925	1.8978	69.7569	9.34441	1.34264	0.17823	T
gnl.UG.Ssc.S35167869	6	61116514	CD	-1.00265	15.5833	4.83088	12.491	12.5122	-0.570297	0.61427	gnl.UG.Ssc.S35167869	6	61116514	OD	-1.83424	11.4609	4.58447	8.5087	11.2563	-0.321486	0.632128	T
gnl.UG.Ssc.S18556885	2	6896015	PD	0.269719	44.1167	4.82339	41.3295	0.479148	1.20054	0.338522	gnl.UG.Ssc.S18556885	2	6896015	PD	0.250051	55.7611	5.14025	52.7252	1.05437	1.14223	0.266646	T
gnl.UG.Ssc.S35165235	6	100908848	PD	-0.609755	21.6916	4.78131	18.7447	12.3279	-0.766484	0.451767	gnl.UG.Ssc.S35165235	6	100908848	PD	-0.318719	25.7323	1.85785	25.5726	14.5362	-0.805011	0.2642	T
gnl.UG.Ssc.S40558886	7	20334538	PD	0.312194	37.3057	4.76717	34.5156	2.50033	0.993368	0.219264	gnl.UG.Ssc.S40558886	7	20334538	A	0.129168	33.0503	1.05452	33.6367	0.253519	1.04434	0.104718	T
SKNB1_0093_D06	17	51697719	OD	1.2935	18.3898	4.75342	15.4194	17.0297	-0.443886	-0.613554	SKNB1_0093_D06	17	51697719	CD	1.10088	8.18326	1.60171	7.96822	8.16385	-0.308406	-0.376195	T
LNG01_0017_C04	13	217671803	A	-0.160311	117.904	4.68432	115.55	22.9791	-1.25376	0.215852	LNG01_0017_C04	13	217671803	A	-0.146464	96.6497	2.98476	95.8152	18.6291	-1.1392	0.169442	T
gnl.UG.Ssc.S23249675	12	62502314	PD	-0.492411	38.174	4.6323	35.5232	24.1904	-0.777146	0.421002	gnl.UG.Ssc.S23249675	12	62502314	A	-0.170125	10.0567	0.449799	10.8215	4.63649	-0.552182	0.111567	T
ITT01_0038_G07	13	106430757	PD	-0.32278	32.7908	4.5391	30.1881	2.08583	-1.29343	0.272138	ITT01_0038_G07	13	106430757	PD	0.259437	11.2528	1.25672	11.4149	0.147152	0.806112	0.189429	T
gnl.UG.Ssc.S35171326	9	135401743	OD	-1.57495	12.6268	4.5136	9.77227	12.0596	-0.308829	0.531022	gnl.UG.Ssc.S35171326	9	135401743	OD	-1.27086	4.94297	1.71002	4.49988	4.973	-0.216628	0.292361	T
UTR01_0098_A08	3	36602705	OD	-2.3401	14.0855	4.46305	11.3132	14.4087	0.241688	-0.61864	UTR01_0098_A08	3	36602705	A	-0.13615	11.1456	0.251208	12.0419	8.11708	0.582468	-0.0874214	T
gnl.UG.Ssc.S40049710	5	46295477	PD	-0.427674	19.5439	4.44045	16.8933	1.69226	-1.07539	0.360683	gnl.UG.Ssc.S40049710	5	46295477	PD	-0.219955	11.5196	1.00292	11.9008	0.272588	-0.768902	0.149417	T
gnl.UG.Ssc.S6032749	14	144296755	PD	-0.255113	46.2199	4.42115	43.8348	3.02518	-1.12956	0.312169	gnl.UG.Ssc.S6032749	14	144296755	A	0.120866	16.8038	0.49477	17.656	3.94442	-0.784198	-0.102197	T
gnl.UG.Ssc.S18358692	1	56104185	PD	-0.354181	43.9527	4.40606	41.5554	18.7838	-1.04434	0.31864	gnl.UG.Ssc.S18358692	1	56104185	A	-0.130171	26.2677	0.695647	27.0761	7.75903	-0.879454	0.103519	T
gnl.UG.Ssc.S40049710	9	67704998	PD	-0.420969	19.7477	4.38103	17.1574	1.63188	-1.08168	0.358594	gnl.UG.Ssc.S40049710	9	67704998	PD	-0.217811	11.5438	0.990491	11.9356	0.268888	-0.769184	0.148541	T
gnl.UG.Ssc.S35174125	9	99696758	PD	0.26216	43.0599	4.35789	40.7089	1.16645	1.10406	0.256447	gnl.UG.Ssc.S35174125	9	99696758	PD	0.318189	38.2589	5.04435	35.2075	2.37225	0.950437	0.27596	T
gnl.UG.Ssc.S26733493	6	71550909	PD	-0.478661	19.9134	4.34511	17.3634	6.23566	-0.83462	0.384217	gnl.UG.Ssc.S26733493	6	71550909	PD	-0.43405	18.3534	3.42315	16.6614	5.65285	-0.748095	0.340865	T
gnl.UG.Ssc.S46876150	15	55405994	PD	-0.308613	35.5345	4.32913	33.155	3.947	-1.00534	0.264167	gnl.UG.Ssc.S46876150	15	55405994	A	-0.0941949	7.20104	0.236525	8.01593	0.316579	-0.627031	0.0604075	T
gnl.UG.Ssc.S46879703	4	82284176	PD	-0.464104	32.801	4.28386	30.4391	18.285	-0.919929	0.377775	gnl.UG.Ssc.S46879703	4	82284176	A	-0.11932	30.287	0.653163	31.1612	10.3117	-0.994897	0.104988	T
gnl.UG.Ssc.S39778761	9	67492313	PD	-0.201708	88.3539	4.26206	86.3032	25.1395	-1.33681	0.242067	gnl.UG.Ssc.S39778761	9	67492313	A	-0.163681	54.3058	1.62715	54.5342	19.3284	-1.13826	0.181703	T
gnl.UG.Ssc.S23700568	2	136483908	PD	0.343905	26.4442	4.19962	24.1085	1.14607	0.892972	0.329291	gnl.UG.Ssc.S23700568	2	136483908	A	0.163773	16.7992	0.871222	17.3738	0.47758	0.712762	0.138274	T
ADR01_0096_G07	14	66363910	OD	-1.42669	12.3441	4.19102	9.79632	11.587	-0.309072	0.429792	ADR01_0096_G07	14	66363910	OD	-1.72007	8.47866	3.00509	6.96357	8.56738	-0.219915	0.379258	T
gnl.UG.Ssc.S35168513	11	24196781	PD	0.342527	28.4413	4.1256	26.1916	3.0822	0.790551	0.296263	gnl.UG.Ssc.S35168513	11	24196781	PD	0.232829	42.8134	3.28532	41.4653	2.2366	0.893738	0.201669	T
gnl.UG.Ssc.S35167603	1	17421909	CD	-1.01094	18.1006	4.02584	15.8227	15.894	0.479839	-0.578475	gnl.UG.Ssc.S35167603	1	17421909	PD	-0.468408	38.2326	4.51969	35.6822	22.9824	0.83295	-0.448063	T
gnl.UG.Ssc.S35174086	5	4142177	PD	-0.243627	48.12	3.99286	46.1417	3.70738	-0.97554	0.236059	gnl.UG.Ssc.S35174086	5	4142177	A	0.186637	51.3024	2.75073	50.5008	1.78018	0.985175	0.17833	T
gnl.UG.Ssc.S35164912	4	120752641	PD	-0.292483	35.85	3.96628	33.8153	3.59339	-0.94315	0.242245	gnl.UG.Ssc.S35164912	4	120752641	PD	-0.243552	43.7139	3.57398	42.0994	2.82545	-1.02055	0.192536	T
gnl.UG.Ssc.S31102746	2	144534327	PD	-0.358006	27.4092	3.9267	25.3526	6.46469	-1.03428	0.303316	gnl.UG.Ssc.S31102746	2	144534327	A	-0.156268	11.735	0.51423	12.4906	3.57103	-0.621183	0.108049	T
MLTL1_0038_D11	8	144423490	PD	0.215008	54.0668	3.91638	52.195	0.252094	1.04836	0.236153	MLTL1_0038_D11	8	144423490	A	0.175694	74.5353	3.80046	72.8565	0.0262366	1.16572	0.193164	T
gnl.UG.Ssc.S18555750	17	3681417	PD	0.436328	15.5478	3.90344	13.3479	0.128324	0.880396	0.375206	gnl.UG.Ssc.S18555750	17	3681417	A	0.135791	22.2484	0.823066	22.9219	0.0313974	0.745	0.0795082	T
gnl.UG.Ssc.S46879482	3	21358554	PD	-0.411341	22.5847	3.89914	20.4894	5.83803	-0.602766	0.300211	gnl.UG.Ssc.S46879482	3	21358554	A	-0.0132156	15.7303	0.0419123	16.7762	0.461406	-0.542087	0.00837196	T
LVRM1_0040_E12	17	5041670	PD	-0.348784	57.2531	3.88994	55.4271	34.9256	-1.04872	0.383642	LVRM1_0040_E12	17	5041670	PD	-0.221682	50.9514	1.77127	51.0392	29.1701	-1.02121	0.240288	T
gnl.UG.Ssc.S40431687	13	60165976	CD	-0.853194	13.85	3.87292	11.6439	10.4591	-0.433846	0.406408	gnl.UG.Ssc.S40431687	13	60165976	PD	-0.531566	15.2478	2.21065	14.6332	10.5141	-0.4869	0.293548	T
gnl.UG.Ssc.S23760447	9	94988124	OD	-1.2429	11.8426	3.8641	9.60147	10.7284	-0.415466	0.524657	gnl.UG.Ssc.S23760447	9	94988124	PD	-0.44213	30.0373	3.82204	28.0928	16.0313	-0.917208	0.346263	T
gnl.UG.Ssc.S18275734	13	159112745	PD	-0.62267	14.567	3.84799	12.3986	7.4941	-0.546236	0.317209	gnl.UG.Ssc.S18275734	13	159112745	PD	-0.216766	9.26967	0.673745	9.85418	2.89743	-0.430894	0.1055	T
LVRM1_0037_D08	15	153014360	PD	0.205197	55.8589	3.8469	54.072	1.20443	1.25557	0.280751	LVRM1_0037_D08	15	153014360	PD	0.255347	77.2534	7.20664	72.3075	4.4389	1.07721	0.246327	T
gnl.UG.Ssc.S35168588	1	16505961	PD	0.437281	16.2237	3.83718	14.0959	1.20914	0.648173	0.290727	gnl.UG.Ssc.S35168588	1	16505961	A	-0.198272	11.5724	0.740903	12.1566	2.68958	0.469893	-0.10745	T
gnl.UG.Ssc.S17510078	1	105922025	OD	-29.6702	7.88361	3.78769	5.58669	8.77778	-0.0186958	0.613262	gnl.UG.Ssc.S17510078	1	105922025	PD	-0.669711	10.6437	1.38014	10.6847	9.55962	-0.401328	0.295284	T
gnl.UG.Ssc.S26721666	5	86714839	PD	0.270602	35.4684	3.71272	33.6714	0.478702	1.04243	0.278653	gnl.UG.Ssc.S26721666	5	86714839	A	0.0260929	14.0049	0.0757231	15.018	2.22038	0.582614	0.0173933	T
gnl.UG.Ssc.S35167460	4	10686153	PD	0.395598	20.2621	3.69115	18.3347	3.06684	0.933276	0.204418	gnl.UG.Ssc.S35167460	4	10686153	PD	0.458431	8.86084	2.42723	7.90728	0.832721	0.658701	0.259695	T
gnl.UG.Ssc.S6666744	6	142803333	PD	0.407777	22.5029	3.67802	20.6199	6.73676	-0.682387	-0.327907	gnl.UG.Ssc.S6666744	6	142803333	A	-0.019018	45.6208	0.118257	46.904	0.006224	-0.896088	0.0181978	T
gnl.UG.Ssc.S19541523	2	68965440	PD	0.333746	24.7701	3.65118	22.9347	1.19292	0.949503	0.224834	gnl.UG.Ssc.S19541523	2	68965440	A	0.198424	24.6891	1.57491	24.7618	0.119457	0.923167	0.143499	T
gnl.UG.Ssc.S23691354	12	38196871	PD	-0.348583	26.3071	3.64033	24.4987	4.97004	-0.759098	0.2858	gnl.UG.Ssc.S23691354	12	38196871	PD	-0.200615	25.7024	1.51063	25.8412	3.3793	-0.725734	0.158629	T
gnl.UG.Ssc.S20116695	8	119985447	PD	-0.409339	17.8603	3.614	15.9743	2.22136	-0.772723	0.294094	gnl.UG.Ssc.S20116695	8	119985447	A	0.170798	6.01815	0.434422	6.67508	0.332053	0.346845	0.0730916	T
gnl.UG.Ssc.S23689787	5	52019205	A	-0.197043	64.8953	3.58887	63.3911	9.45026	-1.30563	0.197972	gnl.UG.Ssc.S23689787	5	52019205	A	-0.190396	71.8577	3.55926	70.3964	10.8674	-1.29194	0.176046	T
gnl.UG.Ssc.S18357865	14	70318428	PD	-0.433407	20.631	3.57202	18.8224	6.96484	-0.708538	0.284071	gnl.UG.Ssc.S18357865	14	70318428	PD	-0.298989	21.7917	2.25367	21.227	5.10391	-0.726304	0.210163	T
gnl.UG.Ssc.S35166522	3	135111905	A	0.152252	82.9619	3.56503	81.5527	0.632201	1.30434	0.172593	gnl.UG.Ssc.S35166522	3	135111905	A	-0.0917894	84.8307	1.52262	85.278	0.148871	-1.26569	0.0917012	T
gnl.UG.Ssc.S40320306	16	30912066	PD	-0.625345	17.7994	3.55876	15.9722	11.6644	-0.808179	0.473326	gnl.UG.Ssc.S40320306	16	30912066	PD	-0.650702	24.1007	4.89196	21.0705	15.6419	-0.857548	0.47222	T
gnl.UG.Ssc.S35172455	17	30203358	PD	-0.331608	27.5105	3.54679	25.8057	5.00879	-0.942994	0.274018	gnl.UG.Ssc.S35172455	17	30203358	A	-0.180647	18.3481	1.00204	18.8351	2.09212	-0.786	0.12166	T
gnl.UG.Ssc.S46878439	7	42301240	PD	-0.325753	31.229	3.53597	29.565	7.84116	-1.03996	0.253447	gnl.UG.Ssc.S46878439	7	42301240	PD	-0.345115	12.2436	1.53078	12.1861	4.60135	-0.588123	0.187137	T
gnl.UG.Ssc.S31115566	8	144977329	PD	0.558823	18.2422	3.46938	16.5033	10.5916	-0.55156	-0.3852	gnl.UG.Ssc.S31115566	8	144977329	A	0.154528	34.6312	1.28551	35.0433	5.65919	-0.891045	-0.153907	T
gnl.UG.Ssc.S40834168	17	64867909	PD	-0.25151	64.8494	3.46278	63.4589	28.7809	-1.20489	0.267685	gnl.UG.Ssc.S40834168	17	64867909	A	-0.0686599	20.4701	0.218301	21.5191	9.61381	-0.760556	0.0550894	T
gnl.UG.Ssc.S35171357	3	18724340	PD	0.370615	18.9056	3.43719	17.2091	1.46241	1.09724	0.453065	gnl.UG.Ssc.S35171357	3	18724340	A	0.182831	32.5625	1.78958	32.5267	1.57038	1.05346	0.214021	T
PTG01_0098_C04	13	108197916	PD	-0.442294	35.5659	3.41861	34.0478	23.3645	-0.938905	0.414773	PTG01_0098_C04	13	108197916	PD	-0.342761	12.4036	0.856612	12.9172	9.34034	-0.551157	0.207783	T
gnl.UG.Ssc.S22280339	8	144423490	A	0.1713	67.5531	3.40771	66.2269	0.247651	1.14735	0.169801	gnl.UG.Ssc.S22280339	8	144423490	A	0.197535	69.8015	4.31751	67.6129	0.243618	1.14752	0.188255	T
gnl.UG.Ssc.S35167544	6	18237040	PD	-0.270552	34.4436	3.40376	32.9307	2.75068	-0.865111	0.256304	gnl.UG.Ssc.S35167544	6	18237040	PD	0.567784	29.233	8.65428	22.577	7.3875	0.701457	0.417413	T
gnl.UG.Ssc.S40178068	9	49127681	PD	0.341918	29.6554	3.37106	28.1394	9.83403	-0.898577	-0.320135	gnl.UG.Ssc.S40178068	9	49127681	PD	0.289755	17.2828	1.60901	17.2422	5.71055	-0.661033	-0.203573	T
gnl.UG.Ssc.S35169184	14	142271869	PD	0.222037	44.264	3.35831	42.864	0.278707	1.03955	0.206021	gnl.UG.Ssc.S35169184	14	142271869	A	0.120384	65.1142	1.75964	65.2763	0.097298	1.05479	0.109436	T
gnl.UG.Ssc.S35167460	9	102234536	PD	0.27704	32.3702	3.35286	30.8886	2.43147	1.12669	0.183035	gnl.UG.Ssc.S35167460	9	102234536	PD	0.38372	11.9021	2.40723	11.045	0.516272	0.748886	0.254229	T
gnl.UG.Ssc.S40482887	6	137614146	PD	0.37224	17.959	3.29189	16.3821	1.04108	0.786889	0.30938	gnl.UG.Ssc.S40482887	6	137614146	A	0.0282108	13.297	0.0863677	14.299	0.169827	0.652236	0.0177683	T
gnl.UG.Ssc.S22309993	4	1003897	PD	0.598341	30.5991	3.26716	29.1946	24.6969	-0.767075	-0.488245	gnl.UG.Ssc.S22309993	4	1003897	A	0.0273554	49.0065	0.164139	50.308	11.5156	-1.17575	-0.0354619	T
gnl.UG.Ssc.S46875705	23	46229089	PD	-0.328568	23.5417	3.25714	22.0657	2.23607	-0.501888	0.308543	gnl.UG.Ssc.S46875705	23	46229089	A	-0.157969	53.6871	2.21688	53.387	1.05437	-0.672442	0.212312	T
gnl.UG.Ssc.S35166940	17	44369566	PD	-0.51539	11.6547	3.24654	9.99986	2.88441	-0.586768	0.274373	gnl.UG.Ssc.S35166940	17	44369566	A	-0.195463	10.9914	0.798625	11.5229	0.639094	-0.886705	0.129142	T
gnl.UG.Ssc.S18556885	10	9818909	PD	0.232028	38.6154	3.24426	37.2932	0.48325	1.11277	0.272598	gnl.UG.Ssc.S18556885	10	9818909	PD	0.287531	46.6047	5.3552	43.3105	1.50533	1.05577	0.284054	T
gnl.UG.Ssc.S19542661	10	184863	PD	0.527614	11.7223	3.21566	10.1025	3.65439	-0.710988	-0.398413	gnl.UG.Ssc.S19542661	10	184863	PD	0.227349	26.4103	2.05285	26.0839	1.83004	-1.07279	-0.213776	T
gnl.UG.Ssc.S26719443	17	38718109	PD	0.430568	19.6817	3.19559	18.2211	7.71619	-0.716089	-0.326601	gnl.UG.Ssc.S26719443	17	38718109	PD	0.431079	17.2925	2.79131	16.1743	7.03101	-0.656632	-0.285299	T
gnl.UG.Ssc.S20944627	6	74446286	PD	-0.378961	33.546	3.18493	32.2324	18.1826	-0.950622	0.357184	gnl.UG.Ssc.S20944627	6	74446286	PD	-0.26228	36.9439	2.16389	36.5933	16.6719	-1.01511	0.25719	T
gnl.UG.Ssc.S46875191	6	135523169	PD	-0.418451	17.706	3.17441	16.2401	5.20511	-0.710948	0.309004	gnl.UG.Ssc.S46875191	6	135523169	PD	-0.259895	40.8197	3.06798	39.6623	10.033	-0.857816	0.221064	T
SPL01_0037_C10	3	117381447	PD	0.366968	32.9173	3.16216	31.6309	17.064	-1.03817	-0.400438	SPL01_0037_C10	3	117381447	PD	0.512603	34.2632	5.01629	31.2137	20.1105	-0.912222	-0.481933	T
gnl.UG.Ssc.S35166814	17	69302804	A	-0.159021	72.4089	3.12758	71.3659	3.13732	-1.14078	0.184956	gnl.UG.Ssc.S35166814	17	69302804	A	0.00449854	29.0958	0.0195464	30.2856	0.115929	-0.690637	-0.00408277	T
gnl.UG.Ssc.S40154325	8	88011897	OD	-2.28491	9.91005	3.12653	8.32544	10.3698	0.202743	-0.508817	gnl.UG.Ssc.S40154325	8	88011897	A	-0.127275	10.3528	0.248081	11.2362	6.83584	0.532709	-0.0756447	T
gnl.UG.Ssc.S23757520	4	134145659	PD	-0.27018	49.648	3.11264	48.5087	21.2013	-1.05538	0.269546	gnl.UG.Ssc.S23757520	4	134145659	A	-0.169125	17.3991	0.643195	18.1491	7.64635	-0.639238	0.114983	T
gnl.UG.Ssc.S31134240	15	152383857	A	-0.182348	63.1842	3.10062	62.1254	7.61136	-1.04063	0.187426	gnl.UG.Ssc.S31134240	15	152383857	A	-0.0193901	13.6626	0.0584453	14.6769	0.369179	-0.567911	0.0136127	T
gnl.UG.Ssc.S35164235	18	55566402	PD	0.2925	27.4339	3.09878	26.1475	2.506	0.720452	0.257014	gnl.UG.Ssc.S35164235	18	55566402	A	0.156916	17.6802	0.832455	18.2916	0.679949	0.551567	0.108555	T
gnl.UG.Ssc.S39866397	7	31157864	PD	-0.338347	22.4733	3.093	21.1461	4.05691	-1.01478	0.291407	gnl.UG.Ssc.S39866397	7	31157864	PD	-0.228134	13.1435	1.08902	13.4835	1.74051	-0.774448	0.148374	T
gnl.UG.Ssc.S23213546	15	138397090	PD	0.559661	7.58723	3.08575	5.96205	0.0665478	-0.574042	-0.336908	gnl.UG.Ssc.S23213546	15	138397090	PD	0.212959	11.5189	0.875927	11.9975	1.64575	-0.57878	-0.125407	T
gnl.UG.Ssc.S40499633	6	146808544	A	-0.189326	54.3739	3.07997	53.2908	2.05302	-1.12568	0.164626	gnl.UG.Ssc.S40499633	6	146808544	PD	-0.217766	43.4111	2.96224	42.3685	2.4114	-0.979458	0.185838	T
gnl.UG.Ssc.S35166814	1	288316611	PD	0.210824	44.4167	3.07383	43.2827	0.0469908	0.972448	0.218434	gnl.UG.Ssc.S35166814	1	288316611	A	0.18538	13.0437	0.841668	13.5776	0.46641	0.503099	0.121432	T
gnl.UG.Ssc.S35174011	14	15277391	PD	-0.406458	19.1294	3.03853	17.8047	6.24523	-0.637111	0.264159	gnl.UG.Ssc.S35174011	14	15277391	PD	-0.356755	21.8702	2.86046	20.7444	6.18498	-0.684617	0.223611	T
gnl.UG.Ssc.S34507749	18	12462091	PD	0.643505	6.3659	3.03784	4.733	1.17405	-0.445762	-0.367058	gnl.UG.Ssc.S34507749	18	12462091	PD	0.616789	7.65793	3.41099	5.71997	1.02726	-0.471373	-0.313773	T
gnl.UG.Ssc.S23213546	3	78161302	PD	-0.359932	44.8061	2.98758	43.755	29.1257	-1.12041	0.401892	gnl.UG.Ssc.S23213546	3	78161302	PD	-0.418662	57.2357	5.03439	54.3033	35.8341	-1.08908	0.43685	T
gnl.UG.Ssc.S17510078	9	66157501	OD	-1.38767	8.53825	2.97952	7.05042	8.20117	-0.244246	0.385497	gnl.UG.Ssc.S17510078	9	66157501	PD	-0.217299	8.50262	0.498369	9.19297	4.74185	-0.442721	0.107704	T
gnl.UG.Ssc.S35165852	2	6829568	PD	-0.320321	24.0405	2.93796	22.8698	4.26024	-0.640518	0.25741	gnl.UG.Ssc.S35165852	2	6829568	A	-0.162505	11.8925	0.62696	12.5671	1.29206	-0.426551	0.0932749	T
gnl.UG.Ssc.S18274705	3	17405985	A	-0.172583	57.3385	2.92662	56.4203	0.921446	-1.28672	0.179819	gnl.UG.Ssc.S18274705	3	17405985	A	-0.134774	68.6914	2.21343	68.4668	1.97308	-1.22127	0.121199	T
gnl.UG.Ssc.S18289740	10	35337090	PD	-0.54285	14.0481	2.89857	12.7771	7.4839	0.491443	-0.332298	gnl.UG.Ssc.S18289740	10	35337090	A	0.156575	40.9066	1.69185	41.004	0.688358	0.910127	0.141928	T
gnl.UG.Ssc.S18555750	3	32838997	PD	-0.212159	40.6284	2.89662	39.649	1.88117	-1.30417	0.237727	gnl.UG.Ssc.S18555750	3	32838997	PD	-0.332734	56.3103	7.05929	51.4144	10.1061	-1.14211	0.283304	T
gnl.UG.Ssc.S35172223	1	210135265	PD	-0.534031	23.458	2.8489	22.3641	16.9423	-0.770158	0.405869	gnl.UG.Ssc.S35172223	1	210135265	PD	-0.404218	20.6625	1.86139	20.4384	13.8003	-0.698699	0.286568	T
gnl.UG.Ssc.S17526493	5	46295477	PD	-0.39593	14.3157	2.84803	13.0959	1.55545	-0.902649	0.286096	gnl.UG.Ssc.S17526493	5	46295477	PD	-0.310356	14.6394	1.95419	14.249	1.38501	-0.848469	0.200919	T
LVRM1_0040_E12	4	100212108	PD	-0.420721	17.5843	2.83627	16.4285	6.57482	-0.565058	0.263117	LVRM1_0040_E12	4	100212108	A	-0.0759898	13.5392	0.248222	14.4809	2.25612	-0.536457	0.0452031	T
gnl.UG.Ssc.S40342578	6	76934500	PD	-0.523009	15.1117	2.83061	13.9211	8.18362	0.498718	-0.307829	gnl.UG.Ssc.S40342578	6	76934500	PD	-0.647102	9.87791	2.37056	9.00646	6.52	0.367913	-0.29717	T
gnl.UG.Ssc.S35169186	14	143776639	PD	-0.526101	13.1556	2.82462	11.9336	6.26167	-0.512967	0.29669	gnl.UG.Ssc.S35169186	14	143776639	PD	-0.287402	18.0512	1.74071	17.9016	4.8608	-0.667691	0.182029	T
gnl.UG.Ssc.S35165852	10	9818909	PD	-0.311988	22.5023	2.82213	21.423	2.55324	-0.61989	0.251995	gnl.UG.Ssc.S35165852	10	9818909	PD	-0.278467	14.8829	1.64627	14.7705	1.54844	-0.465585	0.178736	T
LVR01_0025_F09	5	84481290	PD	-0.450915	27.1141	2.79437	26.1086	17.9397	0.687056	-0.341938	LVR01_0025_F09	5	84481290	A	-0.00266768	25.0276	0.00884434	26.1822	7.76876	0.93176	-0.00240459	T
gnl.UG.Ssc.S39796412	7	87914971	PD	0.243855	31.4075	2.7831	30.4513	0.0120245	1.13583	0.230318	gnl.UG.Ssc.S39796412	7	87914971	A	0.126167	18.2456	0.627231	19.018	0.729591	0.797038	0.0927669	T
gnl.UG.Ssc.S35165719	11	474939	A	0.10721	108.645	2.77867	108.059	0.180856	1.23651	0.133291	gnl.UG.Ssc.S35165719	11	474939	A	0.131468	120.808	4.16129	118.94	0.737861	1.25896	0.16012	T
gnl.UG.Ssc.S18555071	2	1024375	PD	-0.246439	44.8473	2.77274	43.9965	15.1621	-0.821218	0.248298	gnl.UG.Ssc.S18555071	2	1024375	PD	-0.234753	51.6651	3.04228	50.5948	15.0872	-0.820425	0.228289	T
gnl.UG.Ssc.S35166448	14	144268213	A	0.185535	50.6751	2.76693	49.8631	1.90238	1.07631	0.172159	gnl.UG.Ssc.S35166448	14	144268213	PD	0.215524	41.685	2.83137	40.7535	1.81889	0.932706	0.196697	T
gnl.UG.Ssc.S35167027	5	46295477	PD	-0.366144	16.9644	2.75372	15.8754	2.67122	-0.857132	0.188735	gnl.UG.Ssc.S35167027	5	46295477	PD	-0.320243	14.4869	2.01874	14.035	1.50469	-0.782369	0.191751	T
gnl.UG.Ssc.S26712478	10	184863	PD	0.553764	6.80858	2.75326	5.47254	0.305249	0.718767	0.447736	gnl.UG.Ssc.S26712478	10	184863	PD	0.309096	19.4386	2.61179	18.5146	0.0388018	0.810557	0.231303	T
gnl.UG.Ssc.S40499633	13	192149198	PD	-0.564251	8.43359	2.74912	7.16198	2.51834	-0.425528	0.190062	gnl.UG.Ssc.S40499633	13	192149198	PD	-0.738695	9.7038	4.22443	7.04726	4.07919	-0.398112	0.262077	T
gnl.UG.Ssc.S40169746	18	21512653	PD	-0.619716	31.5699	2.7234	30.6711	27.3635	0.68874	-0.434327	gnl.UG.Ssc.S40169746	18	21512653	A	-0.175416	40.9252	0.76301	41.7937	29.6082	0.986679	-0.175359	T
gnl.UG.Ssc.S46876670	14	41112851	PD	0.211424	39.2399	2.72127	38.4023	0.792243	1.47131	0.223383	gnl.UG.Ssc.S46876670	14	41112851	A	0.178233	15.613	0.73254	16.2746	4.98666	1.05595	0.175156	T
gnl.UG.Ssc.S39917893	3	25724214	PD	-0.511834	22.7392	2.71531	21.7669	16.0649	-0.823075	0.442585	gnl.UG.Ssc.S39917893	3	25724214	PD	-0.544924	12.8313	1.56845	12.7566	10.2396	-0.598346	0.359919	T
gnl.UG.Ssc.S46877352	14	144927544	PD	0.411617	13.866	2.70341	12.7715	2.77368	0.967233	0.425647	gnl.UG.Ssc.S46877352	14	144927544	A	0.105577	6.62485	0.174576	7.44341	3.81636	-0.505655	-0.0608202	T
gnl.UG.Ssc.S31133799	8	145121894	PD	0.301685	29.6574	2.70167	28.7662	10.0006	1.24539	0.407643	gnl.UG.Ssc.S31133799	8	145121894	PD	0.206708	26.0715	1.09495	26.5692	12.4861	1.07377	0.236741	T
gnl.UG.Ssc.S39789298	1	248711753	PD	-0.445239	20.3867	2.68616	19.4133	11.4268	-0.950856	0.369581	gnl.UG.Ssc.S39789298	1	248711753	PD	-0.465065	25.5242	3.38552	23.9451	14.4604	-0.895154	0.343143	T
gnl.UG.Ssc.S35165442	2	157286285	A	0.188346	57.2627	2.65544	56.5897	12.1536	1.39285	0.275781	gnl.UG.Ssc.S35165442	2	157286285	A	0.0957802	72.4173	1.06893	73.1992	17.815	1.35843	0.133633	T
UTR01_0035_C06	14	97872068	PD	0.298413	20.6556	2.63825	19.7261	0.153959	1.17638	0.280011	UTR01_0035_C06	14	97872068	PD	0.216469	21.3162	1.59634	21.3354	0.15415	1.04979	0.158752	T
gnl.UG.Ssc.S31133831	10	25845373	PD	-0.266499	29.7062	2.63681	28.8744	5.41885	0.923798	-0.241499	gnl.UG.Ssc.S31133831	10	25845373	A	-0.101902	32.054	0.727766	32.888	0.415772	-0.958419	0.0798931	T
gnl.UG.Ssc.S35164691	17	35644668	A	0.171976	52.7936	2.6302	52.1213	0.396462	1.36749	0.201081	gnl.UG.Ssc.S35164691	17	35644668	A	0.108033	59.8178	1.36699	60.2968	0.0120245	1.32281	0.0970198	T
gnl.UG.Ssc.S35174079	14	17272075	PD	-0.247099	49.5643	2.62377	48.8785	21.8056	-1.16465	0.260276	gnl.UG.Ssc.S35174079	14	17272075	A	-0.197107	62.6929	2.43483	62.2372	23.4911	-1.28047	0.214885	T
gnl.UG.Ssc.S18556316	9	22198816	PD	0.433844	10.5466	2.61677	9.46122	0.6573	0.771735	0.247175	gnl.UG.Ssc.S18556316	9	22198816	A	0.0437307	8.0484	0.102893	8.93317	0.41851	0.671274	0.0188959	T
gnl.UG.Ssc.S46876670	9	22198816	PD	0.264587	25.3717	2.59888	24.5318	0.457189	1.31071	0.238251	gnl.UG.Ssc.S46876670	9	22198816	A	0.154826	12.3562	0.525397	13.1129	3.66546	0.932972	0.13316	T
gnl.UG.Ssc.S19542569	14	143692880	PD	0.32212	17.9746	2.59618	17.0474	0.583773	0.812286	0.211951	gnl.UG.Ssc.S19542569	14	143692880	A	-0.00270373	20.1646	0.00927641	21.2692	1.3711	0.748909	-0.00159568	T
gnl.UG.Ssc.S40444598	9	143466926	A	-0.156206	59.4042	2.58624	58.8099	0.263604	-1.24139	0.151329	gnl.UG.Ssc.S40444598	9	143466926	PD	0.208599	34.1669	2.28047	33.6919	0.620884	0.966358	0.176081	T
gnl.UG.Ssc.S35168769	17	15475588	PD	0.38888	16.2321	2.58439	15.2898	4.58963	0.992389	0.430604	gnl.UG.Ssc.S35168769	17	15475588	PD	0.239412	22.9964	1.3983	23.2049	8.78587	1.02622	0.265191	T
gnl.UG.Ssc.S46878463	3	92014512	PD	-0.791084	8.70619	2.57202	7.61148	6.41837	0.376758	-0.302488	gnl.UG.Ssc.S46878463	3	92014512	PD	-0.366342	11.8666	1.41369	11.9041	5.91036	0.527013	-0.183253	T
gnl.UG.Ssc.S40475224	8	129844772	OD	-1.76062	6.79284	2.56561	5.63428	7.00383	-0.19825	0.458308	gnl.UG.Ssc.S40475224	8	129844772	OD	-1.66323	8.23111	2.98939	6.72247	8.26118	-0.217223	0.464233	T
gnl.UG.Ssc.S40292737	14	143692880	PD	-0.343842	18.325	2.56513	17.4334	3.6511	-0.7411	0.197747	gnl.UG.Ssc.S40292737	14	143692880	PD	-0.253825	14.1413	1.43983	14.2032	0.858777	-0.768739	0.18623	T
gnl.UG.Ssc.S46876861	14	65033627	PD	-0.298897	24.2005	2.54436	23.4013	5.39244	-1.0412	0.223808	gnl.UG.Ssc.S46876861	14	65033627	PD	-0.400295	20.34	3.19007	18.8872	6.1942	-0.821101	0.261037	T
gnl.UG.Ssc.S31115566	15	116461585	PD	-0.492163	15.1104	2.54351	14.1921	8.31147	0.520139	-0.322213	gnl.UG.Ssc.S31115566	15	116461585	A	0.145321	30.0101	1.03274	30.5944	5.06254	-0.822188	-0.135075	T
gnl.UG.Ssc.S38481997	6	51843873	PD	-0.224509	34.3008	2.53763	33.5955	2.05184	-1.05185	0.172894	gnl.UG.Ssc.S38481997	6	51843873	A	-0.0689957	21.7239	0.325045	22.7331	0.513108	-0.845681	0.0501047	T
ADR01_0051_D09	7	94573223	A	-0.185486	46.8293	2.53429	46.2144	2.92052	-1.13324	0.151778	ADR01_0051_D09	7	94573223	PD	-0.327618	48.6573	5.95586	44.7899	8.19566	-1.02785	0.258923	T
gnl.UG.Ssc.S35166940	2	81509570	PD	-0.381695	14.197	2.53428	13.2665	2.22138	-0.683741	0.233603	gnl.UG.Ssc.S35166940	2	81509570	PD	-0.247275	20.766	1.92401	20.4926	0.87724	-1.24084	0.229363	T
gnl.UG.Ssc.S26718278	23	45539525	PD	-0.452141	12.2255	2.52404	11.2658	3.87734	0.379794	-0.393305	gnl.UG.Ssc.S26718278	23	45539525	PD	-0.344854	13.8856	1.92025	13.5112	3.48171	0.366433	-0.322827	T
gnl.UG.Ssc.S18289740	6	155985335	PD	-0.463657	14.8942	2.51246	14.0004	7.25135	0.527027	-0.305755	gnl.UG.Ssc.S18289740	6	155985335	A	0.173841	47.7662	2.32381	47.3386	0.823655	0.984108	0.169692	T
gnl.UG.Ssc.S38481997	1	308971674	PD	0.266028	25.484	2.5109	24.7253	1.87166	0.945313	0.176195	gnl.UG.Ssc.S38481997	1	308971674	A	0.102829	20.0302	0.513946	20.9031	0.428038	0.835725	0.0713706	T
gnl.UG.Ssc.S23695383	3	18697815	A	0.179654	46.5518	2.50817	45.9622	1.06822	1.22363	0.191562	gnl.UG.Ssc.S23695383	3	18697815	PD	0.294314	28.7019	3.48556	27.0633	0.392543	1.03979	0.268983	T
gnl.UG.Ssc.S39988542	7	106002380	PD	0.250727	29.6196	2.47702	28.937	4.50641	1.25051	0.319647	gnl.UG.Ssc.S39988542	7	106002380	PD	0.251918	37.9136	3.3866	36.4386	1.43787	1.16146	0.285248	T
gnl.UG.Ssc.S46880282	4	2759237	PD	-0.407478	21.9712	2.43488	21.2444	12.3533	-0.59534	0.293765	gnl.UG.Ssc.S46880282	4	2759237	A	0.0164608	27.2805	0.0643011	28.449	6.03676	-0.825708	-0.0149901	T
gnl.UG.Ssc.S35172038	18	16104021	A	-0.179259	44.1067	2.4241	43.5819	0.132873	-1.28539	0.197486	gnl.UG.Ssc.S35172038	18	16104021	A	-0.164496	66.6039	2.8034	65.8263	4.87343	-1.2021	0.141588	T
ITT01_0090_B09	3	11091489	PD	0.210011	35.9364	2.42023	35.3503	1.25366	0.943637	0.181252	ITT01_0090_B09	3	11091489	PD	0.213092	34.1214	2.33738	33.5943	1.0687	0.853679	0.189737	T
gnl.UG.Ssc.S34527926	1	60938935	PD	0.227991	31.2095	2.40668	30.599	1.36778	1.12423	0.245304	gnl.UG.Ssc.S34527926	1	60938935	A	0.173607	51.1765	2.46439	50.638	1.08665	1.30517	0.171897	T
gnl.UG.Ssc.S46876572	14	60405673	PD	0.385848	11.3447	2.38027	10.5015	0.101156	0.960863	0.304795	gnl.UG.Ssc.S46876572	14	60405673	PD	-0.370781	7.19604	0.818855	7.61364	4.74336	0.530666	-0.171285	T
PBL01_0010_D02	2	139728044	PD	-0.22522	43.8467	2.36632	43.3722	15.1708	-1.28251	0.233172	PBL01_0010_D02	2	139728044	PD	-0.518322	51.428	8.32847	45.2652	26.9157	-1.06028	0.43851	T
gnl.UG.Ssc.S35170261	6	151756575	PD	-0.216829	31.8277	2.36573	31.275	1.80285	-1.02397	0.252322	gnl.UG.Ssc.S35170261	6	151756575	A	0.0330383	6.65119	0.0676039	7.50475	0.568947	-0.357693	-0.0158184	T
gnl.UG.Ssc.S19542490	14	66437563	PD	-0.243632	31.582	2.3647	31.0132	5.92945	-1.06978	0.189601	gnl.UG.Ssc.S19542490	14	66437563	A	-0.103532	17.9718	0.472855	18.8514	1.32079	-0.92287	0.0791155	T
gnl.UG.Ssc.S35167312	13	56059252	PD	0.233227	29.401	2.35828	28.8193	1.37042	1.07524	0.13165	gnl.UG.Ssc.S35167312	13	56059252	A	0.186391	31.8529	1.75863	31.8274	0.972351	1.11038	0.134606	T
gnl.UG.Ssc.S35174125	13	192149198	PD	-0.290292	19.6849	2.35232	19.0086	1.1299	-0.750746	0.202013	gnl.UG.Ssc.S35174125	13	192149198	PD	-0.210633	18.9339	1.36148	19.1288	0.858602	-0.659803	0.136013	T
gnl.UG.Ssc.S39964958	10	6354	PD	-0.377746	13.3146	2.34605	12.5436	2.24699	-0.706562	0.228889	gnl.UG.Ssc.S39964958	10	6354	PD	-0.263811	23.5819	2.19786	23.0869	2.75845	-0.902485	0.173071	T
gnl.UG.Ssc.S35171226	1	309865315	PD	-0.233686	29.6216	2.34418	29.0552	2.00767	-1.08187	0.169701	gnl.UG.Ssc.S35171226	1	309865315	A	-0.178894	30.0983	1.5419	30.2487	1.59613	-1.01523	0.135943	T
gnl.UG.Ssc.S35165716	7	12871039	PD	0.236947	29.3302	2.32357	28.7799	2.7006	1.04026	0.269433	gnl.UG.Ssc.S35165716	7	12871039	A	0.0933204	51.6544	0.838833	52.525	8.28589	1.19559	0.11746	T
gnl.UG.Ssc.S35170540	9	22198816	PD	-0.384813	14.8959	2.31486	14.1809	4.50065	-0.744874	0.177154	gnl.UG.Ssc.S35170540	9	22198816	A	-0.046605	11.9413	0.137152	12.9011	0.870605	-0.702137	0.0184776	T
gnl.UG.Ssc.S35165341	7	40398610	PD	0.412694	10.8822	2.31166	10.0899	1.66821	0.624378	0.226331	gnl.UG.Ssc.S35165341	7	40398610	PD	-0.449295	5.70388	1.40647	5.57154	1.71971	-0.350283	0.169947	T
gnl.UG.Ssc.S35171524	7	30454635	PD	0.407554	11.8398	2.29595	11.0837	2.56336	0.958809	0.422432	gnl.UG.Ssc.S35171524	7	30454635	PD	0.305757	13.5906	1.31225	13.7471	5.63442	0.838535	0.287743	T
OVR01_0070_F05	3	44138379	PD	-0.307446	16.5976	2.2946	15.9333	0.416204	-1.06232	0.299936	OVR01_0070_F05	3	44138379	PD	-0.292242	26.5938	3.09516	25.3023	1.51516	-1.06941	0.236001	T
gnl.UG.Ssc.S40519292	6	147237891	PD	-0.443011	15.5826	2.28895	14.9046	8.09663	-0.547535	0.265871	gnl.UG.Ssc.S40519292	6	147237891	A	-0.130783	15.8311	0.466025	16.6828	5.68735	-0.585649	0.0893116	T
gnl.UG.Ssc.S35325714	2	5200836	PD	-0.381858	14.8451	2.28296	14.1599	4.51647	0.562681	-0.251408	gnl.UG.Ssc.S35325714	2	5200836	A	0.00753519	37.3361	0.0382844	38.5851	0.71128	0.870793	0.0068633	T
gnl.UG.Ssc.S17516481	2	82781476	A	0.194846	36.8225	2.28003	36.3765	0.362846	1.34443	0.159919	gnl.UG.Ssc.S17516481	2	82781476	PD	0.318963	42.0567	5.34371	38.7412	4.01452	1.26209	0.250334	T
gnl.UG.Ssc.S39964958	3	22843902	PD	-0.365948	13.4679	2.26026	12.7789	2.19939	-0.714546	0.223723	gnl.UG.Ssc.S39964958	3	22843902	PD	-0.277609	23.1113	2.32807	22.4924	2.90974	-0.891946	0.179629	T
gnl.UG.Ssc.S35169298	2	45086184	A	0.175845	51.5397	2.24492	51.2179	9.56458	1.50844	0.265801	gnl.UG.Ssc.S35169298	2	45086184	PD	0.30982	66.0298	9.06139	59.2248	0.0496051	1.36892	0.390745	T
gnl.UG.Ssc.S39836895	6	38575674	CD	-1.04947	11.846	2.22062	11.1604	11.3134	0.410909	-0.449049	gnl.UG.Ssc.S39836895	6	38575674	A	-0.151147	19.6597	0.548644	20.5046	10.0546	0.844815	-0.123651	T
gnl.UG.Ssc.S35171226	10	77837652	PD	-0.224471	29.76	2.2164	29.3116	1.86869	-1.07262	0.164716	gnl.UG.Ssc.S35171226	10	77837652	A	-0.173016	29.6289	1.44716	29.8575	1.514	-1.00339	0.131446	T
LVRM1_0113_H09	13	205765649	CD	0.968057	7.00251	2.18285	6.21737	6.1069	-0.319999	-0.37113	LVRM1_0113_H09	13	205765649	PD	0.431545	8.04069	1.05238	8.29833	5.51041	-0.41618	-0.212683	T
gnl.UG.Ssc.S17511406	15	146590572	PD	0.308825	15.6819	2.17459	15.1085	0.066418	0.584521	0.236564	gnl.UG.Ssc.S17511406	15	146590572	A	0.0991831	12.2492	0.336961	13.1214	1.23791	0.557607	0.0634097	T
gnl.UG.Ssc.S18382520	13	37867796	A	0.177204	42.3188	2.16289	42.0111	1.19122	1.1943	0.127963	gnl.UG.Ssc.S18382520	13	37867796	PD	0.295577	33.9953	3.87239	32.0308	2.40936	1.04506	0.194817	T
gnl.UG.Ssc.S35166437	5	7263301	A	-0.156365	57.2828	2.15537	57.0662	7.45832	-1.03357	0.145436	gnl.UG.Ssc.S35166437	5	7263301	A	-0.102528	25.4167	0.628252	26.2761	0.54241	-0.823243	0.10017	T
gnl.UG.Ssc.S22276587	1	299937327	PD	0.247344	35.9779	2.15339	35.6394	13.961	1.4419	0.352951	gnl.UG.Ssc.S22276587	1	299937327	PD	0.207918	56.6507	3.38295	55.291	6.91908	1.38435	0.261172	T
gnl.UG.Ssc.S19542569	6	58094994	A	0.168856	45.3409	2.14566	45.0677	1.17902	1.42926	0.180839	gnl.UG.Ssc.S19542569	6	58094994	A	0.05385	50.519	0.417043	51.6821	4.32129	1.33592	0.0510072	T
gnl.UG.Ssc.S39971515	11	5612774	PD	-0.201236	44.0559	2.13864	43.7821	11.9651	-1.1298	0.209062	gnl.UG.Ssc.S39971515	11	5612774	PD	0.314448	5.11782	0.91253	5.38492	0.120385	-0.4494	-0.170804	T
gnl.UG.Ssc.S22309993	13	146804590	PD	0.332073	13.2855	2.12375	12.7215	0.559381	-0.707072	-0.278626	gnl.UG.Ssc.S22309993	13	146804590	A	0.0762146	21.3994	0.36733	22.3874	0.970468	-0.821175	-0.0697549	T
MLTL1_0038_D11	15	116461585	PD	0.22884	27.6526	2.12283	27.2698	1.92371	0.745949	0.182085	MLTL1_0038_D11	15	116461585	A	0.00830361	23.7306	0.0326958	24.871	0.0735227	-0.715845	-0.00559598	T
LNG01_0048_A04	15	40012527	PD	0.298914	16.4383	2.12162	15.9251	0.546401	-0.674908	-0.245422	LNG01_0048_A04	15	40012527	A	-0.00936935	20.6141	0.0315869	21.7219	3.43704	-0.66478	0.00643596	T
gnl.UG.Ssc.S35166121	5	46295477	PD	0.499908	7.31392	2.11292	6.60222	1.80873	0.575213	0.23243	gnl.UG.Ssc.S35166121	5	46295477	PD	0.225697	8.47598	0.806148	8.9404	0.464481	0.583853	0.113193	T
gnl.UG.Ssc.S40285130	13	145300325	PD	0.327502	14.6089	2.09669	14.0899	1.72993	0.86587	0.208056	gnl.UG.Ssc.S40285130	13	145300325	A	-0.127093	18.4261	0.645983	19.1885	0.450281	-0.910297	0.0927745	T
gnl.UG.Ssc.S23212919	13	192149198	PD	-0.241527	26.4786	2.09314	26.1142	3.9146	0.840145	-0.202848	gnl.UG.Ssc.S23212919	13	192149198	PD	-0.283723	25.7473	2.6005	24.9065	3.93818	0.777814	-0.202577	T
gnl.UG.Ssc.S35173039	2	111983925	PD	0.271516	18.8256	2.07474	18.3898	0.213106	1.05111	0.21546	gnl.UG.Ssc.S35173039	2	111983925	A	-0.0249591	11.8631	0.0641478	12.8418	2.45832	0.757695	-0.0161558	T
gnl.UG.Ssc.S35167292	8	88011897	PD	-0.29602	20.9973	2.07318	20.5945	6.02092	-0.686249	0.243732	gnl.UG.Ssc.S35167292	8	88011897	PD	-0.229507	44.318	2.68102	43.5465	11.51	-0.89708	0.230189	T
OVRM1_0184_H03	2	160085066	PD	0.354797	11.5922	2.06617	11.0421	0.497238	-0.586327	-0.219508	OVRM1_0184_H03	2	160085066	A	-0.0914854	10.011	0.262057	10.8791	1.44482	-0.470447	0.0508515	T
OVRM1_0184_H03	13	110567483	PD	0.354797	11.5922	2.06617	11.0421	0.497238	-0.586327	-0.219508	OVRM1_0184_H03	13	110567483	A	-0.0914854	10.011	0.262057	10.8791	1.44482	-0.470447	0.0508515	T
gnl.UG.Ssc.S40482887	9	99696758	PD	0.317542	14.0148	2.06553	13.5161	0.475911	0.720365	0.240713	gnl.UG.Ssc.S40482887	9	99696758	A	0.0622682	13.585	0.214329	14.5461	0.129457	0.665149	0.040202	T
gnl.UG.Ssc.S23757573	12	50686042	PD	-0.516249	30.5059	2.06202	30.2061	26.1639	0.691597	-0.374837	gnl.UG.Ssc.S23757573	12	50686042	A	-0.0526969	28.6681	0.165102	29.8214	17.4224	0.846821	-0.0481133	T
DCI01_0066_B03	9	29982654	PD	-0.549965	9.4471	2.05705	8.85343	5.3722	0.36589	-0.244574	DCI01_0066_B03	9	29982654	PD	-0.380544	18.6492	2.37592	17.9324	7.70535	0.58825	-0.24518	T
DCI01_0078_A09	15	138383490	PD	0.456613	8.20046	2.04862	7.57822	1.79457	0.533137	0.192186	DCI01_0078_A09	15	138383490	A	0.118589	14.7038	0.499363	15.5153	0.272437	0.707575	0.0553716	T
gnl.UG.Ssc.S35170485	1	280449775	A	-0.172101	47.6982	2.04382	47.5302	7.33427	-1.16973	0.140699	gnl.UG.Ssc.S35170485	1	280449775	A	-0.11659	49.6023	1.14721	50.2151	6.78745	-1.17287	0.0979856	T
gnl.UG.Ssc.S35171226	15	156793131	PD	-0.372952	11.1845	2.0395	10.6499	1.49838	-0.562246	0.168567	gnl.UG.Ssc.S35171226	15	156793131	PD	-0.324963	7.88415	1.24951	7.96616	0.989366	-0.441841	0.122653	T
gnl.UG.Ssc.S35165654	14	152178755	A	0.168274	42.6207	2.03923	42.4278	0.470242	0.961157	0.198764	gnl.UG.Ssc.S35165654	14	152178755	A	0.149614	45.116	1.74593	45.1928	0.24175	0.978739	0.161371	T
SPL01_0023_H04	6	71914783	PD	-0.61111	13.7235	2.0237	13.2544	10.7955	-0.564401	0.357889	SPL01_0023_H04	6	71914783	PD	-0.440971	25.0069	2.80649	23.9658	15.2315	-0.800154	0.343383	T
gnl.UG.Ssc.S23767003	5	65569577	A	-0.180028	36.4855	2.01779	36.279	0.536241	-1.17282	0.184483	gnl.UG.Ssc.S23767003	5	65569577	PD	-0.227746	48.7607	3.94888	46.8337	0.325467	-1.27745	0.271056	T
gnl.UG.Ssc.S40130931	4	143310293	CD	-1.19434	10.6952	2.01628	10.1704	10.6138	0.299616	-0.402111	gnl.UG.Ssc.S40130931	4	143310293	A	-0.05815	9.64439	0.0934199	10.5709	6.67868	0.51463	-0.0344223	T
gnl.UG.Ssc.S35166587	2	106746315	PD	-0.36494	14.0606	2.01205	13.6081	4.34568	-0.658214	0.192511	gnl.UG.Ssc.S35166587	2	106746315	PD	-0.239066	7.00499	0.684255	7.51942	1.59503	-0.509573	0.0801325	T
gnl.UG.Ssc.S35169566	3	36602705	CD	-0.861614	13.3242	2.0113	12.8589	12.3501	0.427609	-0.407878	gnl.UG.Ssc.S35169566	3	36602705	PD	-0.27455	11.1606	0.54392	11.8796	8.81215	0.531925	-0.160101	T
gnl.UG.Ssc.S17513710	12	62850561	PD	-0.219527	36.0801	2.00065	35.8894	11.5091	-1.33621	0.320946	gnl.UG.Ssc.S17513710	12	62850561	A	-0.0934587	23.1198	0.381719	24.1202	8.91648	-0.926382	0.0976367	T
gnl.UG.Ssc.S17516549	4	102845684	PD	0.297769	17.7125	1.98036	17.3461	3.33257	1.15594	0.368831	gnl.UG.Ssc.S17516549	4	102845684	A	-0.0773297	24.7104	0.291472	25.7675	10.8651	1.04131	-0.0838202	T
gnl.UG.Ssc.S39967171	2	123601333	PD	-0.369229	10.7574	1.9601	10.2865	1.38258	-0.660618	0.219994	gnl.UG.Ssc.S39967171	2	123601333	A	-0.0757214	6.65164	0.173269	7.47221	0.0925324	-0.493818	0.0342769	T
gnl.UG.Ssc.S46880133	4	98139427	A	0.163611	43.4185	1.94428	43.3142	1.31972	1.1476	0.144721	gnl.UG.Ssc.S46880133	4	98139427	PD	0.226655	48.6574	3.5367	47.1069	2.85392	1.12504	0.184438	T
gnl.UG.Ssc.S18556316	14	58138614	PD	-0.26172	19.7407	1.93865	19.4393	1.63095	-0.92326	0.179434	gnl.UG.Ssc.S18556316	14	58138614	A	-0.0642542	15.2641	0.236927	16.2376	0.251515	-0.828767	0.0352251	T
gnl.UG.Ssc.S6072888	14	59473909	A	0.199182	30.3198	1.93793	30.1283	0.308446	1.30274	0.169653	gnl.UG.Ssc.S6072888	14	59473909	PD	0.401563	13.8506	3.00122	12.4755	0.0591357	1.00981	0.316612	T
gnl.UG.Ssc.S35165922	6	68141010	PD	0.242898	21.8463	1.93036	21.5772	0.989482	0.917783	0.225617	gnl.UG.Ssc.S35165922	6	68141010	PD	0.41029	14.6546	3.25388	13.0541	0.0261685	0.769328	0.293351	T
gnl.UG.Ssc.S23701423	3	41817352	PD	0.47397	6.88544	1.89242	6.36174	1.5191	0.416325	0.211181	gnl.UG.Ssc.S23701423	3	41817352	A	0.0172338	15.7414	0.0555394	16.7843	0.245681	0.782982	0.0104046	T
gnl.UG.Ssc.S17526927	14	25213661	A	-0.189757	33.5275	1.88463	33.4081	2.00887	-1.02759	0.167259	gnl.UG.Ssc.S17526927	14	25213661	A	-0.11419	30.1163	0.801071	30.8787	1.01408	-0.959672	0.0831886	T
gnl.UG.Ssc.S23768028	2	86570732	PD	-0.301131	13.6957	1.87866	13.3624	0.403017	-0.870988	0.23571	gnl.UG.Ssc.S23768028	2	86570732	A	0.164212	5.65128	0.400925	6.31588	0.0215017	-0.441744	-0.0701479	T
gnl.UG.Ssc.S17513694	15	133534807	PD	0.349982	10.4532	1.87571	10.0505	0.173912	0.596137	0.232621	gnl.UG.Ssc.S17513694	15	133534807	A	0.0434674	10.2475	0.114163	11.1812	1.12053	0.519046	0.0254917	T
gnl.UG.Ssc.S35171045	9	44922489	PD	-0.273769	18.9624	1.87447	18.7087	3.14095	-0.669735	0.192421	gnl.UG.Ssc.S35171045	9	44922489	A	-0.139604	22.1396	0.797838	22.8306	2.36362	-0.687383	0.0974042	T
gnl.UG.Ssc.S19548313	18	56497390	PD	0.360233	10.9074	1.87324	10.5178	1.58677	0.442536	0.211223	gnl.UG.Ssc.S19548313	18	56497390	PD	-0.253061	22.9855	2.07312	22.5974	1.85172	-0.619266	0.192554	T
gnl.UG.Ssc.S23212919	9	99696758	PD	0.226403	25.0977	1.84668	24.9415	3.06917	-0.862682	-0.187551	gnl.UG.Ssc.S23212919	9	99696758	A	0.177014	24.6661	1.26185	25.0098	2.06986	-0.816217	-0.124423	T
gnl.UG.Ssc.S40289164	15	126379847	PD	-0.324268	17.2419	1.83475	17.0002	6.35787	-0.685286	0.210325	gnl.UG.Ssc.S40289164	15	126379847	A	0.0839618	9.90028	0.235861	10.7786	1.33587	-0.619354	-0.0502394	T
SKNB1_0087_D11	13	14816133	PD	-0.520366	6.58046	1.83284	6.09992	2.49104	-0.438234	0.210794	SKNB1_0087_D11	13	14816133	PD	-0.296732	7.59247	1.03248	7.84909	1.25638	-0.535733	0.113863	T
gnl.UG.Ssc.S6091656	4	132970877	PD	-0.212	40.2499	1.83171	40.2256	15.6888	0.904322	-0.202661	gnl.UG.Ssc.S6091656	4	132970877	PD	-0.235471	23.5678	1.30163	23.8647	10.2287	0.685342	-0.174797	T
gnl.UG.Ssc.S25094872	9	58287186	PD	0.256391	21.8156	1.81953	21.6463	4.62086	1.27838	0.330508	gnl.UG.Ssc.S25094872	9	58287186	PD	0.240696	14.8167	1.26292	15.0359	2.23082	1.05147	0.233101	T
SMG01_0019_H05	2	150173420	PD	0.343805	11.2842	1.81526	10.9551	1.40907	0.731653	0.293577	SMG01_0019_H05	2	150173420	PD	0.334509	12.1958	1.86469	11.8398	1.31851	0.672141	0.264067	T
gnl.UG.Ssc.S35174125	6	137775516	A	-0.146193	50.059	1.81517	50.1161	4.3837	-1.07458	0.145805	gnl.UG.Ssc.S35174125	6	137775516	A	-0.185984	46.2137	2.29725	45.8048	5.7399	-0.958427	0.168861	T
ADR01_0077_A01	3	2037098	PD	-0.373207	14.7446	1.81421	14.4823	6.73231	-0.46442	0.22433	ADR01_0077_A01	3	2037098	A	-0.0696734	29.6677	0.353004	30.7343	6.62135	-0.70566	0.0606245	T
gnl.UG.Ssc.S40219489	18	132362	PD	0.269656	16.7716	1.81413	16.5411	0.7922	0.763464	0.222399	gnl.UG.Ssc.S40219489	18	132362	PD	0.234719	19.6143	1.61269	19.5982	1.50676	0.825199	0.191223	T
gnl.UG.Ssc.S25094872	2	104022049	PD	0.251136	22.5406	1.80134	22.3958	4.88608	1.29578	0.326599	gnl.UG.Ssc.S25094872	2	104022049	PD	0.241458	15.0053	1.28204	15.2113	2.25524	1.06149	0.234969	T
OVR01_0046_H11	13	30238068	PD	-0.224373	23.441	1.79987	23.3063	1.22277	-0.985113	0.178459	OVR01_0046_H11	13	30238068	PD	0.225548	29.7039	2.19054	29.2734	1.81921	0.978838	0.159253	T
gnl.UG.Ssc.S35168414	13	31119717	PD	0.285587	15.1898	1.79982	14.9477	1.0587	0.971663	0.248313	gnl.UG.Ssc.S35168414	13	31119717	A	0.089422	10.5485	0.245905	11.4353	2.58999	0.71354	0.0628809	T
gnl.UG.Ssc.S35170756	23	46229089	PD	-0.281639	14.9701	1.79594	14.7327	0.73884	-0.483584	0.26112	gnl.UG.Ssc.S35170756	23	46229089	PD	-0.229158	21.8398	1.72903	21.7472	1.17629	-0.452547	0.207027	T
gnl.UG.Ssc.S31133831	12	52302036	A	0.180193	53.0893	1.79521	53.18	21.51	1.53429	0.279532	gnl.UG.Ssc.S31133831	12	52302036	A	0.131065	82.3374	2.44475	81.9543	5.82996	1.41906	0.165373	T
gnl.UG.Ssc.S40500672	2	6829568	PD	0.430774	7.14417	1.78986	6.72378	0.946107	0.356646	0.210547	gnl.UG.Ssc.S40500672	2	6829568	PD	0.238636	16.4487	1.4722	16.5127	0.561707	0.528531	0.163049	T
gnl.UG.Ssc.S26710852	2	141151071	PD	0.267982	18.6702	1.75215	18.5213	3.47354	1.03197	0.284581	gnl.UG.Ssc.S26710852	2	141151071	PD	0.396595	4.52037	0.984002	4.69868	1.40402	0.560231	0.251978	T
gnl.UG.Ssc.S40200378	13	207108562	A	-0.159541	66.1027	1.75125	66.2875	27.455	-1.14329	0.201847	gnl.UG.Ssc.S40200378	13	207108562	A	-0.140304	24.9142	0.592359	25.7861	12.4183	-0.749288	0.121183	T
gnl.UG.Ssc.S22273127	2	86570732	PD	0.204796	25.7305	1.74989	25.665	0.199959	0.985696	0.148627	gnl.UG.Ssc.S22273127	2	86570732	A	0.0928376	7.91163	0.204251	8.75813	2.69922	0.632258	0.0601172	T
LVR01_0040_B10	2	3763803	PD	0.204992	26.2523	1.74955	26.1906	0.815934	0.709493	0.177193	LVR01_0040_B10	2	3763803	A	0.159327	15.7219	0.78338	16.3438	0.419772	0.509752	0.105197	T
gnl.UG.Ssc.S35173926	17	11718630	PD	-0.248109	19.7801	1.74448	19.6527	2.16913	-0.689414	0.185815	gnl.UG.Ssc.S35173926	17	11718630	PD	-0.345429	14.4502	2.11083	13.9128	2.72167	-0.508898	0.209861	T
gnl.UG.Ssc.S17526493	9	70797373	PD	-0.259024	17.7264	1.74211	17.5767	1.65329	-0.905981	0.199203	gnl.UG.Ssc.S17526493	9	70797373	PD	-0.287266	18.7514	2.07076	18.317	2.38186	-0.852572	0.19748	T
gnl.UG.Ssc.S20959413	9	71333635	PD	-0.204876	26.6939	1.73626	26.6481	1.5899	-1.08459	0.140791	gnl.UG.Ssc.S20959413	9	71333635	A	-0.0445955	21.4319	0.190792	22.5037	0.278919	-0.949283	0.0323306	T
SKNB1_0003_C09	6	15000888	PD	-0.241866	32.2695	1.72872	32.2792	14.4181	0.747528	-0.205317	SKNB1_0003_C09	6	15000888	A	-0.168207	36.9636	1.22984	37.4323	13.1218	0.807889	-0.15198	T
OVRM1_0185_H10	17	44369566	PD	-0.320009	11.953	1.71429	11.7286	1.34196	-0.726443	0.132894	OVRM1_0185_H10	17	44369566	PD	-0.336095	11.7912	1.80612	11.4795	1.46055	-0.680022	0.114005	T
gnl.UG.Ssc.S39836895	1	309039258	PD	0.393329	7.81229	1.7009	7.49554	0.806472	0.541279	0.218384	gnl.UG.Ssc.S39836895	1	309039258	PD	0.543062	9.64422	3.09601	8.07904	2.12294	0.521582	0.261241	T
gnl.UG.Ssc.S35167526	7	97849400	PD	0.293613	13.5075	1.69928	13.3263	1.01644	0.681302	0.175784	gnl.UG.Ssc.S35167526	7	97849400	A	0.193676	20.947	1.30907	21.2091	0.529798	0.81446	0.130197	T
gnl.UG.Ssc.S46877334	14	147003080	PD	0.299296	12.4407	1.69764	12.2409	0.0525815	-0.580217	-0.196835	gnl.UG.Ssc.S46877334	14	147003080	A	-0.164106	21.4495	0.93219	22.028	3.68686	-0.652451	0.113896	T
gnl.UG.Ssc.S46876270	15	134431859	PD	0.203084	31.1177	1.68743	31.1559	6.92392	1.36581	0.273808	gnl.UG.Ssc.S46876270	15	134431859	A	0.195963	36.1345	2.07658	35.8572	2.36557	1.21415	0.21452	T
gnl.UG.Ssc.S21579411	6	152800981	PD	-0.263699	19.4407	1.68548	19.361	4.5646	-0.578241	0.194433	gnl.UG.Ssc.S21579411	6	152800981	A	-0.0179586	32.3158	0.0871638	33.5201	1.43213	-0.847471	0.0157446	T
gnl.UG.Ssc.S40024098	9	7449894	PD	-0.232846	33.1987	1.68001	33.266	15.0017	-0.962164	0.22753	gnl.UG.Ssc.S40024098	9	7449894	A	-0.0879566	11.2914	0.208669	12.215	5.37087	-0.566943	0.058199	T
gnl.UG.Ssc.S19547860	10	45254735	PD	0.263429	15.6586	1.67091	15.5387	0.401432	0.602946	0.194736	gnl.UG.Ssc.S19547860	10	45254735	A	0.0907248	15.2575	0.363125	16.163	0.0596184	0.585815	0.058925	T
gnl.UG.Ssc.S40524123	2	137193057	PD	-0.483738	13.4982	1.66873	13.3492	9.62522	0.608336	-0.305879	gnl.UG.Ssc.S40524123	2	137193057	PD	-0.335292	9.30395	0.646966	9.91243	7.36074	0.493521	-0.17689	T
gnl.UG.Ssc.S35167292	3	4603828	PD	-0.229948	26.6622	1.64474	26.7039	8.41002	-0.774939	0.21368	gnl.UG.Ssc.S35167292	3	4603828	A	-0.152016	48.1571	1.47832	48.4884	12.936	-0.956219	0.162212	T
OVRM1_0127_G11	1	44720402	PD	-0.211077	27.8087	1.64286	27.8555	5.79941	-0.811859	0.156996	OVRM1_0127_G11	1	44720402	PD	-0.235253	13.4954	1.03868	13.8794	3.43597	-0.550852	0.130699	T
TES01_0103_H06	14	153745177	PD	0.373188	13.4319	1.64134	13.3008	6.42463	0.913062	0.360531	TES01_0103_H06	14	153745177	PD	0.375359	18.8666	2.40859	18.1227	7.40828	0.986783	0.38952	T
THY01_0114_B07	5	20350372	PD	0.291553	12.5095	1.63699	12.3649	0.0210585	0.63877	0.189322	THY01_0114_B07	5	20350372	PD	-0.214916	13.9056	0.897886	14.4099	4.07191	0.541056	-0.126488	T
gnl.UG.Ssc.S23763359	10	23611524	PD	0.342382	9.94263	1.63016	9.74821	1.23391	0.692507	0.255763	gnl.UG.Ssc.S23763359	10	23611524	A	0.0922989	8.7402	0.1827	9.61517	4.54705	0.581404	0.0578686	T
gnl.UG.Ssc.S35165716	5	80472099	PD	0.27984	16.8293	1.62918	16.7638	4.11853	0.967586	0.280594	gnl.UG.Ssc.S35165716	5	80472099	A	0.126443	14.831	0.400291	15.7078	6.28388	0.800419	0.102151	T
gnl.UG.Ssc.S35170662	1	309037070	PD	0.299081	12.4033	1.6226	12.2694	1.03079	0.859981	0.227597	gnl.UG.Ssc.S35170662	1	309037070	PD	0.231464	8.53593	0.811788	8.99674	0.949331	0.641397	0.125786	T
gnl.UG.Ssc.S35168588	6	26424029	PD	-0.215129	29.3595	1.61705	29.4428	8.61767	-0.774009	0.170488	gnl.UG.Ssc.S35168588	6	26424029	A	-0.153647	13.4642	0.535415	14.2314	4.34519	-0.515758	0.0900318	T
gnl.UG.Ssc.S23701107	3	59465152	PD	-0.24916	22.0853	1.60416	22.1086	6.53425	-0.759454	0.184347	gnl.UG.Ssc.S23701107	3	59465152	A	-0.106129	24.7459	0.555709	25.6402	4.62703	-0.783925	0.0893807	T
ITT01_0089_G11	13	159112745	PD	0.318742	10.251	1.59703	10.0934	0.011013	-0.637582	-0.204045	ITT01_0089_G11	13	159112745	A	-0.123692	7.00464	0.296771	7.77626	1.30935	-0.501452	0.0513065	T
gnl.UG.Ssc.S18546717	2	121389974	PD	-0.230149	20.1355	1.59617	20.1429	1.82383	-0.89968	0.178832	gnl.UG.Ssc.S18546717	2	121389974	PD	-0.263927	16.0165	1.62287	15.9426	1.46079	-0.755434	0.15484	T
gnl.UG.Ssc.S35168431	9	144742293	CD	-0.94529	7.46339	1.58914	7.23517	7.10289	0.292163	-0.292991	gnl.UG.Ssc.S35168431	9	144742293	A	0.0427505	11.3195	0.0872057	12.2825	5.98924	0.600378	0.028421	T
gnl.UG.Ssc.S35167526	6	37163254	PD	0.399631	7.12003	1.5857	6.88325	0.945936	0.522707	0.172406	gnl.UG.Ssc.S35167526	6	37163254	PD	0.403344	7.91677	1.76141	7.54724	0.93357	0.5386	0.166319	T
gnl.UG.Ssc.S35174002	10	15903969	PD	-0.227676	32.8784	1.57626	33.0261	14.9529	-0.831455	0.222241	gnl.UG.Ssc.S35174002	10	15903969	A	-0.144484	7.37292	0.271989	8.1687	4.1429	-0.401447	0.0694277	T
ADR01_0065_B03	12	27241826	PD	-0.220478	25.1975	1.57336	25.2806	5.96874	-0.747655	0.179144	ADR01_0065_B03	12	27241826	A	-0.19394	17.2718	0.934931	17.7971	4.47486	-0.572693	0.126238	T
gnl.UG.Ssc.S35164480	18	50057803	OD	-2.09584	6.53316	1.56906	6.28996	7.13967	-0.152501	0.357341	gnl.UG.Ssc.S35164480	18	50057803	A	0.152878	9.70806	0.304384	10.5462	6.29094	-0.592611	-0.099841	T
gnl.UG.Ssc.S35722015	3	41817352	PD	0.218674	20.0813	1.55936	20.122	0.287347	0.906417	0.171504	gnl.UG.Ssc.S35722015	3	41817352	A	-0.0101691	11.2942	0.0260835	12.27	1.08151	0.584514	-0.00660865	T
gnl.UG.Ssc.S42501055	9	82417742	A	-0.142572	43.2899	1.55933	43.5243	1.31029	-1.2874	0.113093	gnl.UG.Ssc.S42501055	9	82417742	PD	-0.269679	12.166	1.3408	12.2724	1.20016	-0.757543	0.15447	T
gnl.UG.Ssc.S46877360	14	143127388	PD	0.25577	15.8743	1.55691	15.8582	1.28715	0.698986	0.20943	gnl.UG.Ssc.S46877360	14	143127388	A	0.169366	42.695	1.91295	42.6073	2.78528	1.06719	0.181371	T
gnl.UG.Ssc.S18359292	15	86927282	PD	-0.327841	24.0679	1.55566	24.1594	15.7657	0.882835	-0.280787	gnl.UG.Ssc.S18359292	15	86927282	A	-0.14839	17.8091	0.437555	18.7075	10.951	0.822638	-0.120711	T
gnl.UG.Ssc.S35172223	15	43336458	PD	-0.336109	25.3182	1.55308	25.42	17.4271	-0.913834	0.298705	gnl.UG.Ssc.S35172223	15	43336458	PD	-0.33246	22.3407	1.45794	22.4907	14.8632	-0.766817	0.254708	T
gnl.UG.Ssc.S31124563	8	50096834	PD	-0.228425	22.8169	1.54054	22.9097	5.63652	-0.91323	0.186371	gnl.UG.Ssc.S31124563	8	50096834	PD	-0.256951	26.9652	2.3158	26.4073	4.79878	-1.03405	0.244007	T
gnl.UG.Ssc.S35172882	3	1780525	A	-0.116712	58.786	1.53855	59.1228	1.65773	-0.924522	0.145063	gnl.UG.Ssc.S35172882	3	1780525	A	-0.100004	72.2357	1.44145	72.704	1.5353	-0.925723	0.126456	T
gnl.UG.Ssc.S46876145	15	62445712	PD	-0.206749	28.4603	1.52438	28.6164	7.60602	-0.952018	0.186018	gnl.UG.Ssc.S46876145	15	62445712	A	-0.0962188	25.277	0.49253	26.2187	4.85162	-0.904164	0.0776958	T
gnl.UG.Ssc.S23213423	14	14633432	PD	-0.228441	19.2241	1.51524	19.291	1.78418	-0.718993	0.139751	gnl.UG.Ssc.S23213423	14	14633432	A	-0.191133	6.02998	0.500186	6.64499	0.502069	-0.412392	0.0880009	T
gnl.UG.Ssc.S22280339	15	116461585	A	0.144135	41.3891	1.51316	41.6519	1.55981	0.935908	0.115018	gnl.UG.Ssc.S22280339	15	116461585	A	-0.103061	42.9167	0.930879	43.667	1.06733	-0.960719	0.0792984	T
gnl.UG.Ssc.S35170540	14	40197114	A	-0.184739	26.9932	1.49685	27.1601	1.48698	-0.97274	0.113037	gnl.UG.Ssc.S35170540	14	40197114	PD	-0.203154	35.176	2.17212	34.8052	1.79815	-1.00989	0.121422	T
gnl.UG.Ssc.S23767528	12	34381325	PD	0.378963	6.92129	1.49629	6.75749	0.385555	0.387093	0.194734	gnl.UG.Ssc.S23767528	12	34381325	A	0.0726076	5.15011	0.140317	5.92882	0.317894	0.305256	0.0283799	T
gnl.UG.Ssc.S17513710	7	124941962	PD	0.333984	8.74974	1.48843	8.65243	0.562318	-0.549511	-0.215175	gnl.UG.Ssc.S17513710	7	124941962	A	0.150506	11.5041	0.587145	12.2045	0.203629	-0.564177	-0.107941	T
PTG01_0010_H12	13	714445	A	-0.116406	56.7768	1.48636	57.1491	1.38396	-1.00702	0.128493	PTG01_0010_H12	13	714445	A	0.0314259	28.1487	0.151805	29.2999	0.000271914	0.700406	0.0260987	T
gnl.UG.Ssc.S17509876	2	81845545	A	-0.170595	35.2244	1.48297	35.4721	6.57119	-1.19241	0.153717	gnl.UG.Ssc.S17509876	2	81845545	A	-0.114571	22.3469	0.567697	23.2101	4.53513	-0.956085	0.0891647	T
gnl.UG.Ssc.S35173926	9	8908141	PD	-0.206509	22.1634	1.48232	22.2937	1.612	-0.730123	0.162912	gnl.UG.Ssc.S35173926	9	8908141	PD	-0.302105	13.5794	1.68049	13.4144	1.97548	-0.499283	0.179469	T
gnl.UG.Ssc.S35164091	17	43203523	PD	0.278724	12.4466	1.48032	12.4387	0.747526	0.565533	0.179477	gnl.UG.Ssc.S35164091	17	43203523	A	0.185763	13.134	0.859532	13.6559	0.0352068	0.570236	0.119184	T
gnl.UG.Ssc.S6090709	5	107303857	PD	-0.315878	11.3832	1.47758	11.3562	2.51473	0.407347	-0.182915	gnl.UG.Ssc.S6090709	5	107303857	A	-0.00401466	14.0686	0.0115013	15.0911	0.717281	0.466894	-0.00260351	T
gnl.UG.Ssc.S35173584	1	16505961	PD	0.320158	9.29445	1.47675	9.21935	0.228302	0.515012	0.181938	gnl.UG.Ssc.S35173584	1	16505961	A	-0.0909211	7.42732	0.214469	8.25287	1.23193	0.393682	-0.0413014	T
gnl.UG.Ssc.S31123896	2	20249152	A	0.12136	55.8919	1.47451	56.2699	4.72952	1.38506	0.153979	gnl.UG.Ssc.S31123896	2	20249152	A	0.0834658	62.4264	0.882528	63.314	6.82476	1.3379	0.0991621	T
gnl.UG.Ssc.S16769025	12	49729253	A	0.143493	55.6145	1.47033	55.9945	17.2302	1.48945	0.222048	gnl.UG.Ssc.S16769025	12	49729253	A	0.0929254	52.8541	0.678782	53.8505	19.4364	1.33961	0.126797	T
LNG01_0068_A09	7	86586083	PD	-0.459742	9.65545	1.46837	9.59709	5.91916	0.448605	-0.210756	LNG01_0068_A09	7	86586083	A	-0.0619388	8.15493	0.131561	9.03366	2.62242	0.499478	-0.030121	T
gnl.UG.Ssc.S23760447	17	3681417	PD	0.328709	8.72936	1.46026	8.65656	0.459837	0.597695	0.207694	gnl.UG.Ssc.S23760447	17	3681417	PD	0.292484	14.1896	1.79911	13.932	0.643356	0.671714	0.165062	T
gnl.UG.Ssc.S35170693	7	24777963	PD	0.246464	16.0714	1.45734	16.1451	1.6929	0.804235	0.203473	gnl.UG.Ssc.S35170693	7	24777963	A	0.192177	29.8884	1.64395	29.948	3.08834	0.98552	0.182448	T
gnl.UG.Ssc.S6053059	1	306342845	PD	-0.447999	15.8106	1.45627	15.887	12.0865	0.593947	-0.296616	gnl.UG.Ssc.S6053059	1	306342845	CD	-0.807495	12.189	2.50372	11.2492	10.2304	0.392141	-0.364659	T
gnl.UG.Ssc.S23213017	10	69031433	PD	-0.470591	14.0776	1.45266	14.1233	10.7393	0.44672	-0.248641	gnl.UG.Ssc.S23213017	10	69031433	PD	-0.253044	11.0925	0.609395	11.764	7.45508	0.460518	-0.130408	T
gnl.UG.Ssc.S18556316	1	101903535	PD	-0.226045	18.3315	1.45227	18.4415	1.38947	-0.882724	0.149093	gnl.UG.Ssc.S18556316	1	101903535	A	-0.0374278	12.8443	0.114538	13.8276	0.174694	-0.758582	0.0188609	T
gnl.UG.Ssc.S26648597	4	103067357	A	0.119766	52.2292	1.45219	52.6075	0.216043	1.26787	0.10156	gnl.UG.Ssc.S26648597	4	103067357	PD	0.214797	43.3772	3.04759	42.258	0.361867	1.34955	0.226673	T
gnl.UG.Ssc.S46879116	7	69146	A	0.0889654	80.7816	1.45161	81.2901	0.140404	1.20843	0.10955	gnl.UG.Ssc.S46879116	7	69146	A	0.0767327	85.2874	1.17772	86.0315	0.0234476	1.19802	0.0919189	T
LVRM1_0056_B08	1	143720476	PD	-0.261372	15.784	1.44733	15.862	3.20988	-0.64424	0.138675	LVRM1_0056_B08	1	143720476	A	-0.0951007	7.69765	0.232364	8.52282	1.21148	0.472677	-0.0382402	T
gnl.UG.Ssc.S35168575	6	26404353	PD	0.274537	13.0781	1.44519	13.1126	1.53391	-0.626107	-0.216233	gnl.UG.Ssc.S35168575	6	26404353	A	0.0325165	20.4797	0.113458	21.5688	4.79988	-0.707952	-0.026295	T
gnl.UG.Ssc.S46875765	23	107379349	A	0.195459	22.5832	1.44348	22.7517	0.139193	-0.54308	-0.196767	gnl.UG.Ssc.S46875765	23	107379349	A	0.0466934	60.7336	0.421992	61.9419	0.774124	-0.737748	-0.0688037	T
gnl.UG.Ssc.S40482887	13	192149198	PD	-0.277628	11.6417	1.42898	11.6652	0.392907	-0.622681	0.189934	gnl.UG.Ssc.S40482887	13	192149198	A	-0.0789466	14.0615	0.292043	14.992	0.0586917	-0.637706	0.0508427	T
gnl.UG.Ssc.S40292737	1	308971674	PD	0.296562	10.799	1.42848	10.8034	1.01211	0.656441	0.12971	gnl.UG.Ssc.S40292737	1	308971674	PD	0.268954	9.76246	1.1945	9.9454	0.0277269	0.689959	0.167749	T
gnl.UG.Ssc.S39885581	15	55489138	A	0.18494	24.85	1.42352	25.0594	0.675952	0.706616	0.162671	gnl.UG.Ssc.S39885581	15	55489138	A	0.0398906	17.2185	0.146751	18.257	0.0522437	0.57875	0.0266307	T
gnl.UG.Ssc.S35166908	13	7680770	A	0.150431	35.2724	1.41362	35.5788	0.740571	0.903617	0.147256	gnl.UG.Ssc.S35166908	13	7680770	A	0.0543926	42.7009	0.384497	43.8393	1.57014	0.93692	0.0511228	T
gnl.UG.Ssc.S35169239	8	88011897	A	-0.185407	30.9159	1.40602	31.1951	7.73676	-0.818007	0.164559	gnl.UG.Ssc.S35169239	8	88011897	A	0.0408731	15.3766	0.130223	16.3953	2.52352	-0.602946	-0.028541	T
gnl.UG.Ssc.S19541523	17	44369566	PD	0.360402	7.90727	1.40341	7.85756	1.51047	0.597513	0.127916	gnl.UG.Ssc.S19541523	17	44369566	PD	0.271361	10.9582	1.22848	11.1353	1.29581	0.672119	0.118132	T
gnl.UG.Ssc.S39780153	15	37073268	PD	0.207311	20.3452	1.40036	20.5253	1.24354	0.861383	0.190716	gnl.UG.Ssc.S39780153	15	37073268	A	0.0331577	6.49698	0.062467	7.3459	1.48914	0.464767	0.0159056	T
gnl.UG.Ssc.S46876555	14	43990421	PD	0.34789	8.04893	1.39839	8.00786	1.13693	0.536949	0.173075	gnl.UG.Ssc.S46876555	14	43990421	A	0.101242	7.04304	0.252234	7.8391	0.110648	0.467799	0.0468335	T
gnl.UG.Ssc.S35171226	4	119619907	PD	0.316404	9.01232	1.39131	9.00471	0.547045	0.574736	0.142506	gnl.UG.Ssc.S35171226	4	119619907	PD	0.217466	10.306	0.894804	10.7441	0.163737	0.557892	0.100692	T
gnl.UG.Ssc.S23775351	2	110686196	PD	0.297241	9.83308	1.38847	9.85322	0.438987	0.76739	0.242216	gnl.UG.Ssc.S23775351	2	110686196	A	0.195204	9.55603	0.724766	10.1104	0.303683	0.619162	0.120753	T
gnl.UG.Ssc.S35167544	3	2446124	PD	0.269277	12.6716	1.3866	12.7493	1.25484	0.531095	0.163829	gnl.UG.Ssc.S35167544	3	2446124	PD	-0.477905	10.3339	2.59445	9.26298	2.49729	-0.419935	0.226379	T
gnl.UG.Ssc.S38481997	3	13304570	PD	0.206577	19.9195	1.38168	20.1105	0.954444	0.836973	0.124465	gnl.UG.Ssc.S38481997	3	13304570	A	0.0575451	16.4978	0.218683	17.4973	0.116081	0.754419	0.0366558	T
gnl.UG.Ssc.S17526422	14	21387116	PD	-0.334104	11.3352	1.38082	11.3921	4.26129	-0.55159	0.153344	gnl.UG.Ssc.S17526422	14	21387116	PD	-0.301019	11.7643	1.24278	11.9459	4.068	-0.522047	0.12088	T
gnl.UG.Ssc.S23689787	4	73851996	A	-0.136825	44.3911	1.38054	44.7891	5.7038	-1.13256	0.120209	gnl.UG.Ssc.S23689787	4	73851996	A	-0.172407	51.1478	2.16565	50.8811	7.19446	-1.1317	0.141125	T
gnl.UG.Ssc.S46879872	4	112508765	PD	0.232659	16.0143	1.37794	16.1558	0.908574	0.718097	0.169824	gnl.UG.Ssc.S46879872	4	112508765	PD	0.301719	9.45702	1.30441	9.53471	0.949372	0.426207	0.159917	T
gnl.UG.Ssc.S35169781	14	81967972	PD	-0.36247	7.58224	1.37722	7.54536	1.4066	-0.580949	0.181134	gnl.UG.Ssc.S35169781	14	81967972	A	-0.0326587	6.62672	0.0679535	7.47874	0.0975147	-0.470489	0.0139866	T
gnl.UG.Ssc.S40015608	4	94834244	PD	-0.392974	9.59932	1.37303	9.62828	4.76866	-0.547166	0.242112	gnl.UG.Ssc.S40015608	4	94834244	PD	-0.331675	50.3313	4.65232	47.7293	19.696	-0.949717	0.300227	T
gnl.UG.Ssc.S23213001	10	6354	A	-0.196234	22.2261	1.36277	22.46	1.84159	-0.890427	0.139885	gnl.UG.Ssc.S23213001	10	6354	A	-0.185584	9.74714	0.654588	10.3569	1.06795	-0.543068	0.0960576	T
gnl.UG.Ssc.S35173584	3	2446124	PD	0.247988	14.3754	1.36205	14.5045	1.26866	0.58183	0.159532	gnl.UG.Ssc.S35173584	3	2446124	A	0.0695843	9.21951	0.190403	10.1022	0.169351	-0.43078	-0.0353336	T
gnl.UG.Ssc.S23766574	3	25745355	PD	0.22989	16.478	1.34183	16.6595	1.80588	-0.739571	-0.166069	gnl.UG.Ssc.S23766574	3	25745355	A	0.0134153	17.819	0.0458854	18.892	0.080326	-0.738448	-0.00855122	T
gnl.UG.Ssc.S26723508	10	12978836	A	-0.166106	33.4639	1.34135	33.8211	6.86798	-0.896992	0.15844	gnl.UG.Ssc.S26723508	10	12978836	PD	-0.313899	61.6297	6.27757	57.5182	15.8505	-1.02743	0.289391	T
gnl.UG.Ssc.S46879084	7	9976814	PD	-0.333416	16.9135	1.34064	17.1001	10.2818	-0.542597	0.215095	gnl.UG.Ssc.S46879084	7	9976814	A	-0.0471148	40.033	0.252354	41.2272	11.3734	-0.884154	0.0486869	T
gnl.UG.Ssc.S42501055	4	10686153	A	-0.144709	35.8485	1.34023	36.2217	1.16609	-1.20034	0.10568	gnl.UG.Ssc.S42501055	4	10686153	PD	-0.301644	11.6151	1.51826	11.5563	1.33731	-0.737855	0.167657	T
DCI01_0066_C05	10	54839	PD	0.256206	12.4007	1.32986	12.5221	0.0719759	0.814969	0.188604	DCI01_0066_C05	10	54839	PD	0.529042	10.6456	3.64982	8.57669	0.725457	0.624655	0.345825	T
LVRM1_0041_A02	16	80412595	PD	-0.290236	10.8433	1.32945	10.9365	1.72526	-0.535687	0.183277	LVRM1_0041_A02	16	80412595	PD	-0.359145	18.4015	2.76827	17.3201	3.54608	-0.615852	0.250075	T
SMG01_0018_H09	7	4518119	A	0.1703	26.0784	1.3266	26.3835	0.111395	0.761426	0.157491	SMG01_0018_H09	7	4518119	A	0.0975883	6.78811	0.235175	7.58546	0.24759	0.372516	0.0476015	T
OVR01_0075_H07	1	63541683	A	-0.195965	22.1309	1.31947	22.4022	2.67841	-0.885526	0.139932	OVR01_0075_H07	1	63541683	PD	-0.304279	10.4818	1.27128	10.6127	2.6368	-0.548088	0.150804	T
gnl.UG.Ssc.S46878796	7	106793499	A	-0.150173	34.4989	1.31588	34.883	2.86431	-0.962278	0.120677	gnl.UG.Ssc.S46878796	7	106793499	A	-0.0888822	29.3429	0.553763	30.2825	1.53357	-0.893542	0.0715554	T
gnl.UG.Ssc.S18274705	10	223443	PD	-0.238056	14.4652	1.31063	14.6414	0.991941	-0.781578	0.131347	gnl.UG.Ssc.S18274705	10	223443	PD	-0.222634	14.6987	1.1762	14.9894	1.20683	-0.715193	0.0996695	T
gnl.UG.Ssc.S34513996	2	6739519	PD	0.248391	13.1537	1.30532	13.3105	0.658957	0.591655	0.186885	gnl.UG.Ssc.S34513996	2	6739519	PD	0.33838	20.0928	3.12158	18.7003	0.14814	0.673783	0.28251	T
gnl.UG.Ssc.S35173040	14	151473730	PD	-0.233484	16.9058	1.30411	17.1234	3.16448	-0.538318	0.166723	gnl.UG.Ssc.S35173040	14	151473730	A	-0.0399213	18.8554	0.152372	19.9126	0.984436	-0.629031	0.0276556	T
gnl.UG.Ssc.S6063403	6	119329391	PD	-0.448423	10.4061	1.30103	10.5106	7.16721	-0.488028	0.238111	gnl.UG.Ssc.S6063403	6	119329391	CD	-0.891029	4.80161	1.3012	4.72024	4.49317	0.240733	-0.238825	T
gnl.UG.Ssc.S19538000	5	82718849	PD	-0.791144	6.91921	1.2993	6.9305	6.41849	-0.323906	0.29492	gnl.UG.Ssc.S19538000	5	82718849	OD	-1.29944	9.21624	2.32295	8.37004	9.09243	-0.255312	0.376436	T
gnl.UG.Ssc.S40496968	4	63982652	PD	0.302619	8.7434	1.29891	8.8102	0.199702	0.641839	0.187931	gnl.UG.Ssc.S40496968	4	63982652	PD	0.250448	13.9831	1.40124	14.072	0.477127	0.734555	0.186732	T
gnl.UG.Ssc.S23213001	3	23372901	A	-0.192157	21.7518	1.29785	22.0358	1.77119	-0.881801	0.135871	gnl.UG.Ssc.S23213001	3	23372901	A	-0.189313	9.86845	0.677838	10.4639	1.10228	-0.545359	0.0984538	T
gnl.UG.Ssc.S19548276	13	218194240	PD	-0.325159	8.54863	1.29143	8.6148	1.46592	0.356557	-0.168332	gnl.UG.Ssc.S19548276	13	218194240	A	0.106633	17.8507	0.497619	18.7076	0.276992	0.517006	0.0764258	T
gnl.UG.Ssc.S34517747	9	32489496	PD	-0.26451	15.898	1.2871	16.1158	5.50276	-0.655935	0.171476	gnl.UG.Ssc.S34517747	9	32489496	A	0.0142321	20.1967	0.0477223	21.2981	3.79418	-0.78308	-0.0114412	T
OVRM1_0202_B07	1	163684754	PD	0.314783	14.3899	1.28676	14.5906	7.3483	-0.568841	-0.21826	OVRM1_0202_B07	1	163684754	A	-0.0874303	23.0283	0.466096	23.9695	0.217168	-0.641351	0.0686112	T
MLN01_0040_G07	16	74498721	PD	0.265177	14.0104	1.28281	14.2011	3.60031	0.777323	0.23292	MLN01_0040_G07	16	74498721	PD	-0.250304	14.3633	0.769872	14.9747	8.88044	0.548719	-0.144736	T
THY01_0066_H02	7	92252007	PD	-0.203474	27.6372	1.27764	27.9973	10.4413	-0.971748	0.184052	THY01_0066_H02	7	92252007	A	0.0335019	11.9107	0.0841675	12.8855	3.33532	-0.68516	-0.0227269	T
SPL01_0093_B07	3	24214595	PD	-0.421814	6.96124	1.27683	6.99119	3.1213	-0.358024	0.176233	SPL01_0093_B07	3	24214595	A	0.0186676	6.73666	0.0366626	7.59729	0.829615	-0.444772	-0.00891242	T
gnl.UG.Ssc.S40416673	8	20144538	PD	-0.499093	5.83854	1.27412	5.82879	3.28546	-0.298728	0.19595	gnl.UG.Ssc.S40416673	8	20144538	PD	-0.233442	14.5156	1.06007	14.899	4.04156	0.523782	-0.146049	T
gnl.UG.Ssc.S46879630	4	97098814	A	-0.0822061	90.9028	1.27193	91.5989	11.3227	-1.39516	0.0946175	gnl.UG.Ssc.S46879630	4	97098814	A	-0.187974	79.0135	3.74706	77.4025	13.6264	-1.2445	0.183924	T
gnl.UG.Ssc.S23213116	12	43968109	A	0.156337	29.9235	1.2652	30.3141	1.65235	0.940089	0.151951	gnl.UG.Ssc.S23213116	12	43968109	PD	-0.208118	37.2286	1.81763	37.1903	11.5129	-0.859121	0.193975	T
gnl.UG.Ssc.S19542569	3	13304570	PD	-0.341577	7.58092	1.26384	7.64243	1.35924	-0.523218	0.122557	gnl.UG.Ssc.S19542569	3	13304570	A	-0.018215	7.62386	0.0396386	8.51047	0.0453567	-0.509921	0.00594804	T
gnl.UG.Ssc.S35174011	17	34852219	PD	-0.641727	11.7323	1.25775	11.9023	10.7478	-0.452075	0.312579	gnl.UG.Ssc.S35174011	17	34852219	PD	-0.307434	11.7097	0.609953	12.393	9.55829	-0.556115	0.17829	T
ITT01_0090_B09	1	68359366	PD	0.250665	12.3415	1.25424	12.5264	0.664841	0.642555	0.155017	ITT01_0090_B09	1	68359366	A	0.165389	10.8153	0.592823	11.4936	1.43791	0.573826	0.097362	T
gnl.UG.Ssc.S23213093	15	140837387	PD	0.208606	16.8985	1.25165	17.1605	0.0837031	0.689755	0.152104	gnl.UG.Ssc.S23213093	15	140837387	A	0.0810199	13.1596	0.284076	14.0759	0.379187	0.540306	0.0499682	T
gnl.UG.Ssc.S35167959	10	77623992	A	-0.195735	24.7486	1.24344	25.1103	6.75136	-0.688304	0.162883	gnl.UG.Ssc.S35167959	10	77623992	PD	-0.263567	35.974	2.56657	35.2485	11.3734	-0.757899	0.217074	T
gnl.UG.Ssc.S50166349	9	125387217	A	0.15247	29.3591	1.2424	29.7657	0.295792	1.01219	0.140582	gnl.UG.Ssc.S50166349	9	125387217	A	0.0878559	22.7605	0.460079	23.6996	0.303875	0.843181	0.0604146	T
gnl.UG.Ssc.S19542622	3	5528216	A	0.160018	27.7043	1.24141	28.0955	1.10443	0.73271	0.144475	gnl.UG.Ssc.S19542622	3	5528216	A	0.0309645	11.6411	0.0879659	12.6099	0.0755989	0.44587	0.017753	T
gnl.UG.Ssc.S23696693	8	8548660	PD	0.204714	18.563	1.24114	18.8565	1.79602	0.727165	0.175566	gnl.UG.Ssc.S23696693	8	8548660	A	0.0995459	30.5749	0.60873	31.4829	4.81869	0.848729	0.0954084	T
AMP01_0013_E12	4	82850635	PD	0.29972	8.88851	1.23945	9.00894	0.878525	0.505283	0.165244	AMP01_0013_E12	4	82850635	A	0.0100833	9.72563	0.0244966	10.6665	0.101602	0.536543	0.00539191	T
gnl.UG.Ssc.S23212919	6	140469852	A	-0.18649	35.5171	1.23786	35.9787	16.2964	0.964768	-0.182358	gnl.UG.Ssc.S23212919	6	140469852	A	-0.0948386	42.8676	0.657742	43.8284	12.2	1.0134	-0.093185	T
gnl.UG.Ssc.S46877920	7	36697937	A	0.153906	28.8526	1.23781	29.257	0.00593148	0.938415	0.131048	gnl.UG.Ssc.S46877920	7	36697937	PD	0.260487	22.1948	2.20767	21.6755	0.30394	0.76591	0.188444	T
gnl.UG.Ssc.S18353913	3	14968787	A	0.110935	52.3827	1.23768	52.9439	3.15354	1.28587	0.130161	gnl.UG.Ssc.S18353913	3	14968787	PD	0.211971	43.3773	2.86462	42.4259	1.92924	1.15996	0.233162	T
gnl.UG.Ssc.S35170757	9	76329643	PD	0.241772	14.9975	1.23618	15.2449	3.06343	0.914736	0.214499	gnl.UG.Ssc.S35170757	9	76329643	PD	-0.210765	8.9701	0.523439	9.65476	4.55659	0.453519	-0.103157	T
SPL01_0017_F12	10	35337090	PD	0.308004	8.27617	1.23569	8.38329	0.691704	0.45911	0.139913	SPL01_0017_F12	10	35337090	A	-0.0234657	7.36739	0.0484824	8.24689	1.06022	0.453062	-0.0107559	T
gnl.UG.Ssc.S16762471	7	107571343	PD	0.211619	16.1281	1.23298	16.395	0.0584541	0.626497	0.162686	gnl.UG.Ssc.S16762471	7	107571343	PD	0.297786	6.42382	0.990101	6.67702	0.169105	0.328057	0.137336	T
gnl.UG.Ssc.S23213279	2	10827231	A	-0.110977	44.6902	1.22676	45.2604	2.95454	-1.40418	0.15262	gnl.UG.Ssc.S23213279	2	10827231	PD	-0.51032	43.3084	9.32432	36.129	15.9436	-1.01282	0.458325	T
gnl.UG.Ssc.S35168216	23	46229089	PD	-0.301891	8.66625	1.22654	8.79131	0.863153	-0.321327	0.18134	gnl.UG.Ssc.S35168216	23	46229089	PD	-0.429677	6.29016	1.52348	6.07768	1.30999	-0.236009	0.202098	T
gnl.UG.Ssc.S35170540	6	16236765	PD	0.319955	7.83599	1.22609	7.93774	0.919133	0.496081	0.106407	gnl.UG.Ssc.S35170540	6	16236765	A	0.163596	8.2062	0.509375	8.88068	0.264909	0.473309	0.0495001	T
gnl.UG.Ssc.S34517654	2	6121306	PD	-0.65774	9.27071	1.22514	9.41299	8.3825	0.366212	-0.263662	gnl.UG.Ssc.S34517654	2	6121306	PD	-0.337773	8.55375	0.662237	9.12888	6.51572	0.378447	-0.144829	T
gnl.UG.Ssc.S35166067	23	144033871	PD	-0.500259	11.1189	1.2238	11.3051	8.97584	0.510993	-0.332902	gnl.UG.Ssc.S35166067	23	144033871	PD	-0.230113	12.3002	0.567478	13.0247	8.29637	0.578463	-0.179215	T
gnl.UG.Ssc.S35168386	6	121827081	PD	-0.43017	6.95955	1.2083	7.04868	3.62419	-0.386562	0.189968	gnl.UG.Ssc.S35168386	6	121827081	PD	-0.462414	7.31539	1.33241	7.30807	4.05661	-0.319833	0.183489	T
gnl.UG.Ssc.S35166933	3	18042146	A	0.165805	24.8417	1.20764	25.2353	0.736264	0.85019	0.140313	gnl.UG.Ssc.S35166933	3	18042146	A	0.187916	48.2793	2.68371	47.5233	0.0127301	1.01904	0.174899	T
gnl.UG.Ssc.S35173044	10	35337090	PD	0.257921	11.295	1.20682	11.4994	0.839945	0.470993	0.156152	gnl.UG.Ssc.S35173044	10	35337090	PD	0.252179	13.9003	1.3689	14.0135	0.960465	0.499467	0.14436	T
ITT01_0026_E10	6	50264414	A	-0.172211	23.6152	1.20289	23.9992	1.22052	-0.843555	0.134566	ITT01_0026_E10	6	50264414	PD	-0.262226	33.0448	3.05223	31.8462	2.57278	-0.998967	0.192883	T
gnl.UG.Ssc.S35166148	9	40056150	PD	-0.267135	14.3047	1.20165	14.5691	4.98719	0.485425	-0.164188	gnl.UG.Ssc.S35166148	9	40056150	A	-0.131794	18.0834	0.570452	18.8937	4.36887	0.531868	-0.0829066	T
gnl.UG.Ssc.S40519292	2	23230159	A	-0.169882	24.2751	1.20068	24.6712	1.75792	-0.764832	0.141783	gnl.UG.Ssc.S40519292	2	23230159	A	0.128686	19.4342	0.68972	20.1776	0.101161	-0.640027	-0.098102	T
THY01_0049_C11	13	159112745	PD	-0.261385	13.1403	1.19443	13.3907	3.38735	-0.633517	0.136408	THY01_0049_C11	13	159112745	PD	-0.497841	11.175	2.46391	10.247	4.58562	-0.512355	0.210136	T
gnl.UG.Ssc.S17527164	13	148503525	PD	-0.283487	9.57022	1.19423	9.74611	1.06699	0.549379	-0.155622	gnl.UG.Ssc.S17527164	13	148503525	A	-0.191604	18.6885	1.13892	19.0663	1.35621	-0.864473	0.12508	T
gnl.UG.Ssc.S40114250	9	10050483	PD	0.259551	22.3923	1.19058	22.7833	13.0505	-0.869813	-0.23432	gnl.UG.Ssc.S40114250	9	10050483	PD	0.31748	6.74302	0.536766	7.35828	5.1381	-0.452765	-0.148608	T
AMP01_0059_G12	6	121827081	PD	0.277892	9.26993	1.19033	9.44244	0.234686	0.723995	0.173414	AMP01_0059_G12	6	121827081	A	0.110043	6.90034	0.232967	7.70276	2.26224	0.544299	0.0634216	T
gnl.UG.Ssc.S18361152	1	307934149	A	-0.185305	20.2319	1.18341	20.5954	1.12553	-0.578533	0.153563	gnl.UG.Ssc.S18361152	1	307934149	A	-0.0858409	7.93284	0.221676	8.76922	0.269941	-0.345115	0.0409832	T
gnl.UG.Ssc.S26734006	6	81069855	PD	0.240243	12.1505	1.18116	12.3937	0.272536	0.585285	0.163773	gnl.UG.Ssc.S26734006	6	81069855	A	-0.133104	11.7949	0.447242	12.591	2.3988	0.503883	-0.0766137	T
gnl.UG.Ssc.S27602927	8	9080127	PD	0.253684	11.7171	1.1803	11.9531	1.34512	0.601489	0.186266	gnl.UG.Ssc.S27602927	8	9080127	A	0.0650025	10.2768	0.161153	11.1957	3.02006	0.482793	0.0390807	T
gnl.UG.Ssc.S35167851	23	62086511	PD	-0.373043	7.10412	1.16882	7.2316	2.62217	-0.294574	0.217767	gnl.UG.Ssc.S35167851	23	62086511	A	-0.0826637	6.22646	0.17473	7.03174	0.933514	-0.289966	0.0491303	T
gnl.UG.Ssc.S46880278	4	5931042	PD	-0.248147	14.8136	1.16472	15.1184	4.4393	-0.595118	0.178247	gnl.UG.Ssc.S46880278	4	5931042	PD	-0.505369	6.81537	1.29874	6.8205	4.31885	-0.270257	0.181182	T
gnl.UG.Ssc.S18382520	1	287348708	PD	0.316402	7.56709	1.16305	7.71432	0.996029	0.597309	0.100987	gnl.UG.Ssc.S18382520	1	287348708	PD	0.545652	7.90806	2.5	6.85398	2.24654	0.543643	0.168519	T
gnl.UG.Ssc.S14887944	12	52546361	A	-0.199718	28.7929	1.15414	29.2685	13.2915	0.877881	-0.185122	gnl.UG.Ssc.S14887944	12	52546361	PD	-0.529892	17.8986	2.05391	17.4672	13.679	0.490887	-0.298625	T
gnl.UG.Ssc.S49953818	23	45539525	PD	-0.265299	11.3941	1.15264	11.646	2.29451	0.393536	-0.239929	gnl.UG.Ssc.S49953818	23	45539525	PD	-0.422887	18.1583	3.25273	16.6156	5.09696	0.412743	-0.436561	T
gnl.UG.Ssc.S35167647	13	192149198	PD	-0.300384	8.38375	1.15253	8.56382	1.20142	0.408382	-0.158356	gnl.UG.Ssc.S35167647	13	192149198	A	0.185273	8.28832	0.600615	8.90122	0.46663	0.428206	0.087155	T
gnl.UG.Ssc.S23771667	17	15475588	PD	-0.399978	15.7829	1.1492	16.1145	12.4056	-0.558117	0.245138	gnl.UG.Ssc.S23771667	17	15475588	PD	-0.320552	6.67088	0.453933	7.33721	5.64228	-0.358774	0.127723	T
gnl.UG.Ssc.S31133907	4	3078372	A	0.155875	27.2217	1.13473	27.7007	2.6906	0.974515	0.168297	gnl.UG.Ssc.S31133907	4	3078372	A	0.0022755	28.0984	0.00843503	29.2842	6.90355	0.920365	0.00224149	T
gnl.UG.Ssc.S23760447	3	32604309	PD	-0.221928	15.0382	1.12138	15.3875	2.83269	-0.758542	0.172391	gnl.UG.Ssc.S23760447	3	32604309	PD	-0.436041	35.7617	6.59194	31.1932	9.4469	-0.976329	0.332374	T
gnl.UG.Ssc.S23212996	23	121574868	A	-0.161215	24.3334	1.12002	24.7941	1.21928	-0.52202	0.165706	gnl.UG.Ssc.S23212996	23	121574868	A	-0.172952	21.2482	1.09956	21.6893	1.08881	-0.439314	0.161187	T
gnl.UG.Ssc.S5999689	12	3704627	A	0.136104	31.1891	1.11966	31.7167	0.180509	0.880274	0.142132	gnl.UG.Ssc.S5999689	12	3704627	A	0.196044	34.5303	2.04062	34.275	1.50357	0.815902	0.182987	T
gnl.UG.Ssc.S35173039	9	58287186	PD	-0.292837	11.9327	1.11925	12.2233	4.97921	-0.737769	0.181548	gnl.UG.Ssc.S35173039	9	58287186	PD	-0.250389	16.1379	1.11145	16.5038	6.56607	-0.819533	0.186187	T
SKNB1_0050_D11	12	49729253	PD	-0.291472	22.0305	1.11547	22.4719	15.3231	-0.71747	0.2334	SKNB1_0050_D11	12	49729253	A	-0.0914847	9.66954	0.159485	10.5751	6.50359	-0.520166	0.0533261	T
gnl.UG.Ssc.S18555750	10	150115	PD	-0.253824	9.9565	1.11412	10.2124	0.0828566	-0.703214	0.162482	gnl.UG.Ssc.S18555750	10	150115	PD	-0.224608	7.41183	0.705954	7.92265	0.801049	-0.475549	0.0785807	T
gnl.UG.Ssc.S46880188	16	38700968	PD	-0.405871	10.3252	1.11264	10.5875	7.11743	-0.43451	0.200169	gnl.UG.Ssc.S46880188	16	38700968	A	-0.0765798	22.7015	0.285435	23.7417	9.01177	-0.73121	0.0617382	T
gnl.UG.Ssc.S46877183	14	124218618	A	0.175374	20.7496	1.11222	21.1781	1.12623	0.857822	0.133285	gnl.UG.Ssc.S46877183	14	124218618	A	-0.0187341	13.3545	0.0555077	14.3608	0.00631683	0.677026	-0.0103464	T
gnl.UG.Ssc.S35168402	2	6448974	PD	0.31965	6.54313	1.10759	6.70318	0.330952	0.368832	0.152726	gnl.UG.Ssc.S35168402	2	6448974	A	-0.0775048	9.03492	0.204131	9.90728	1.10637	0.383919	-0.0386564	T
gnl.UG.Ssc.S26725671	8	104687331	PD	0.316989	6.83134	1.10394	7.00459	0.659098	-0.453503	-0.150214	gnl.UG.Ssc.S26725671	8	104687331	PD	-0.217538	11.5628	0.915492	12.0108	1.47905	-0.569793	0.104189	T
gnl.UG.Ssc.S18354853	13	97481869	A	0.151235	25.9493	1.10332	26.4397	0.106877	0.950316	0.115585	gnl.UG.Ssc.S18354853	13	97481869	PD	0.252689	32.417	2.96388	31.2966	0.668537	1.04532	0.243393	T
gnl.UG.Ssc.S40589516	13	146665884	A	-0.186728	17.9718	1.09531	18.3793	0.753199	-0.907036	0.120039	gnl.UG.Ssc.S40589516	13	146665884	A	0.133135	37.0274	1.20692	37.5154	0.480597	1.18231	0.0890852	T
gnl.UG.Ssc.S20959413	5	46295477	A	-0.175412	20.4054	1.09482	20.8436	1.12389	-0.969015	0.107085	gnl.UG.Ssc.S20959413	5	46295477	A	0.0314716	19.1137	0.119737	20.1851	0.0141893	-0.901469	-0.0216947	T
gnl.UG.Ssc.S23701196	7	65683817	PD	-0.217227	20.0305	1.09435	20.465	7.65313	-0.897774	0.1857	gnl.UG.Ssc.S23701196	7	65683817	PD	-0.626376	33.3284	7.55981	27.7881	17.95	-0.90493	0.493499	T
gnl.UG.Ssc.S35168060	17	12781031	PD	-0.316377	7.30831	1.09374	7.50581	1.32936	0.40218	-0.145353	gnl.UG.Ssc.S35168060	17	12781031	A	0.0610533	5.11124	0.116323	5.89644	0.0713329	0.307975	0.0237824	T
gnl.UG.Ssc.S46879116	15	40012527	A	0.13423	33.2379	1.09035	33.8012	2.33678	-0.91723	-0.126804	gnl.UG.Ssc.S46879116	15	40012527	A	0.079103	37.8967	0.560745	38.8931	2.99578	-0.913458	-0.0719114	T
gnl.UG.Ssc.S17518521	1	58339176	PD	0.211798	13.7936	1.08901	14.149	0.636002	-0.647527	-0.174773	gnl.UG.Ssc.S17518521	1	58339176	PD	0.234111	6.24915	0.684995	6.73985	0.354351	-0.40609	-0.123465	T
gnl.UG.Ssc.S35167692	1	41839164	PD	0.363325	4.89949	1.08899	5.00755	0.0152298	-0.422708	-0.1672	gnl.UG.Ssc.S35167692	1	41839164	PD	0.221726	4.93974	0.538373	5.48383	0.244452	-0.404662	-0.0917054	T
gnl.UG.Ssc.S46879810	4	120085436	A	0.115249	41.5062	1.08537	42.1354	2.14628	1.04191	0.113894	gnl.UG.Ssc.S46879810	4	120085436	PD	0.326706	21.4049	2.9138	20.2292	2.63493	0.989174	0.360987	T
gnl.UG.Ssc.S46880191	4	134130715	PD	-0.214268	15.2099	1.08484	15.5863	2.36133	-0.590887	0.141148	gnl.UG.Ssc.S46880191	4	134130715	A	-0.0587009	15.8277	0.213723	16.8201	0.918171	-0.56476	0.0380537	T
gnl.UG.Ssc.S35167647	9	99696758	PD	0.293436	7.90612	1.08139	8.13235	0.96004	-0.417809	-0.152932	gnl.UG.Ssc.S35167647	9	99696758	PD	-0.344431	6.55769	1.15341	6.67864	1.11247	-0.381721	0.136916	T
gnl.UG.Ssc.S35166290	18	53314039	A	-0.12551	42.8008	1.08127	43.4362	8.57048	-1.09938	0.12708	gnl.UG.Ssc.S35166290	18	53314039	A	-0.1591	33.441	1.12392	33.9722	9.69541	-0.901904	0.143303	T
gnl.UG.Ssc.S17526493	4	10686153	PD	-0.288344	7.79222	1.0782	8.01891	0.558492	-0.697002	0.158351	gnl.UG.Ssc.S17526493	4	10686153	PD	-0.384045	12.2832	2.29872	11.5337	1.70769	-0.77241	0.220049	T
gnl.UG.Ssc.S18381900	9	4215269	A	0.19815	15.9967	1.07683	16.3916	0.981632	0.623741	0.156477	gnl.UG.Ssc.S18381900	9	4215269	A	0.00634386	16.3845	0.0185245	17.4409	3.04375	0.549058	0.00443843	T
gnl.UG.Ssc.S21630465	7	49153524	A	-0.178965	22.4352	1.07528	22.9126	4.60793	-0.969992	0.132639	gnl.UG.Ssc.S21630465	7	49153524	A	-0.126545	14.0925	0.465793	14.9165	3.05662	-0.722737	0.0772891	T
gnl.UG.Ssc.S35167853	6	126692828	PD	-0.333909	10.5628	1.0752	10.8615	5.67894	-0.442899	0.164415	gnl.UG.Ssc.S35167853	6	126692828	A	-0.000314386	8.87219	0.000620154	9.79381	2.6518	0.455565	-0.00016847	T
gnl.UG.Ssc.S35165022	17	11515923	PD	0.237395	15.0652	1.06932	15.4588	5.18545	0.922019	0.246454	gnl.UG.Ssc.S35165022	17	11515923	A	0.0826713	13.2695	0.186348	14.2391	7.86577	0.763892	0.0664197	T
gnl.UG.Ssc.S23691269	5	92144681	PD	-0.353657	6.58962	1.06908	6.78535	2.15497	-0.340462	0.171994	gnl.UG.Ssc.S23691269	5	92144681	PD	-0.360786	9.6489	1.47632	9.58224	2.93756	-0.400619	0.170279	T
gnl.UG.Ssc.S46878883	7	96646705	A	-0.0947011	55.746	1.06676	56.4652	1.39769	-1.29728	0.0688422	gnl.UG.Ssc.S46878883	7	96646705	A	-0.146829	41.1207	1.49911	41.3871	1.95425	-1.13456	0.109856	T
gnl.UG.Ssc.S50166558	13	32263837	A	-0.192938	16.0604	1.06613	16.48	1.49218	-1.19583	0.188413	gnl.UG.Ssc.S50166558	13	32263837	PD	-0.311359	31.4642	3.3358	29.9985	8.21247	-1.21929	0.271117	T
LNG01_0069_H10	13	142131038	PD	0.331067	7.13489	1.06603	7.35093	2.0037	0.793822	0.297539	LNG01_0069_H10	13	142131038	PD	0.210354	14.1892	0.866728	14.723	4.44457	0.910015	0.211712	T
gnl.UG.Ssc.S31102746	11	37805603	PD	-0.213406	13.09	1.06458	13.4549	0.570402	-0.679472	0.142728	gnl.UG.Ssc.S31102746	11	37805603	A	-0.0551934	6.63265	0.120534	7.47389	0.295949	-0.457948	0.0304235	T
gnl.UG.Ssc.S31134054	1	143720476	A	-0.155944	25.9091	1.06377	26.433	3.20112	-0.848058	0.131783	gnl.UG.Ssc.S31134054	1	143720476	A	-0.184441	14.6793	0.919816	15.1882	1.09793	-0.667133	0.150649	T
gnl.UG.Ssc.S31134054	5	23079108	A	-0.155944	25.9091	1.06377	26.433	3.20112	-0.848058	0.131783	gnl.UG.Ssc.S31134054	5	23079108	A	-0.184441	14.6793	0.919816	15.1882	1.09793	-0.667133	0.150649	T
gnl.UG.Ssc.S35168476	1	208707283	A	-0.180191	19.2485	1.06296	19.6997	1.74853	-0.736395	0.133731	gnl.UG.Ssc.S35168476	1	208707283	A	-0.0782666	12.0226	0.254711	12.9345	0.666959	-0.566736	0.0461666	T
gnl.UG.Ssc.S35168589	3	7322544	A	-0.192167	22.0841	1.06045	22.5695	6.90316	0.680643	-0.154222	gnl.UG.Ssc.S35168589	3	7322544	A	-0.0123571	7.96291	0.0239362	8.86033	2.2723	0.377107	-0.00624605	T
OVR01_0075_H07	17	44369566	PD	-0.314304	6.77257	1.06043	6.98025	0.886166	-0.581677	0.118692	OVR01_0075_H07	17	44369566	A	-0.135825	6.74757	0.350292	7.48086	0.289115	-0.541712	0.0541947	T
gnl.UG.Ssc.S23771445	7	35422882	PD	-0.382725	6.62834	1.05861	6.83777	3.08539	-0.454486	0.217467	gnl.UG.Ssc.S23771445	7	35422882	A	-0.0712441	10.5652	0.188657	11.4787	2.54778	-0.558006	0.0411409	T
PBL01_0010_F07	7	46959202	A	-0.191719	15.4945	1.05326	15.9087	0.218665	-0.911504	0.16778	PBL01_0010_F07	7	46959202	PD	-0.266006	14.8532	1.61158	14.7742	0.6998	-0.680142	0.193883	T
MLTL1_0030_A04	17	12896952	PD	0.205893	15.6495	1.0498	16.0614	2.34093	0.665038	0.173983	MLTL1_0030_A04	17	12896952	A	-0.144056	7.88281	0.314096	8.67031	3.56913	0.38088	-0.0703399	T
gnl.UG.Ssc.S17516481	17	44369566	A	0.182725	17.269	1.04801	17.7082	0.351093	0.927895	0.105934	gnl.UG.Ssc.S17516481	17	44369566	PD	0.364198	21.9336	3.45583	20.2491	3.08501	0.917062	0.208758	T
ITT01_0026_E10	1	309125803	A	-0.160184	22.5609	1.04425	23.0648	1.03396	-0.832042	0.123201	ITT01_0026_E10	1	309125803	PD	-0.267281	33.2761	3.17599	31.9635	2.55239	-1.00704	0.197891	T
OVR01_0075_E10	2	157888980	PD	-0.311326	7.21944	1.04407	7.45601	1.45899	0.347528	-0.151408	OVR01_0075_E10	2	157888980	A	-0.0909249	11.8765	0.304342	12.7592	0.551322	0.434858	-0.0524624	T
gnl.UG.Ssc.S46879630	13	14816133	PD	-0.284304	8.19608	1.03598	8.46859	1.277	0.563944	-0.10695	gnl.UG.Ssc.S46879630	13	14816133	PD	-0.286043	7.15267	0.946726	7.46598	1.07277	0.50706	-0.0927527	T
gnl.UG.Ssc.S40302102	4	49395322	A	-0.17551	22.4536	1.03362	22.965	4.86794	-0.7493	0.142629	gnl.UG.Ssc.S40302102	4	49395322	A	-0.0626369	18.4937	0.242023	19.5084	2.63206	-0.696245	0.0445092	T
gnl.UG.Ssc.S20116664	4	148835	PD	0.315048	6.51995	1.03329	6.74146	0.867235	0.46598	0.175864	gnl.UG.Ssc.S20116664	4	148835	A	0.0913902	10.6049	0.250936	11.4903	2.73718	0.484678	0.0550069	T
THY01_0054_B09	3	47693917	PD	-0.61076	6.85353	1.03114	7.08837	6.02848	0.32802	-0.22897	THY01_0054_B09	3	47693917	A	-0.189357	8.91732	0.395544	9.68381	5.52137	0.496123	-0.0991107	T
gnl.UG.Ssc.S43678666	16	21204517	A	-0.138395	29.0462	1.02928	29.6245	1.56717	-0.904559	0.113157	gnl.UG.Ssc.S43678666	16	21204517	A	-0.15631	16.8166	0.793676	17.4482	0.945949	-0.658504	0.110335	T
gnl.UG.Ssc.S26722645	14	75351353	PD	0.218165	12.3298	1.02914	12.7077	0.806361	0.809707	0.176852	gnl.UG.Ssc.S26722645	14	75351353	PD	0.235769	17.2037	1.53029	17.2305	0.210818	0.84434	0.186865	T
OVRM1_0202_B07	5	1385843	A	-0.0766051	64.666	1.02215	65.5003	1.24916	-1.51284	0.121024	OVRM1_0202_B07	5	1385843	A	-0.179028	93.3855	5.1377	90.5179	5.83166	-1.28188	0.227097	T
AMP01_0041_D01	8	64168073	PD	0.284496	7.35073	1.01639	7.61409	0.399215	0.603118	0.164834	AMP01_0041_D01	8	64168073	PD	0.287024	7.64648	1.0697	7.8736	0.186488	0.633612	0.146714	T
gnl.UG.Ssc.S40089891	12	39670623	PD	0.220337	11.7997	1.01488	12.1783	0.629958	0.640767	0.181981	gnl.UG.Ssc.S40089891	12	39670623	A	0.168099	17.2796	0.894463	17.8403	1.21829	0.71476	0.145787	T
gnl.UG.Ssc.S35171270	7	30698557	A	-0.164674	20.7671	1.01076	21.2791	1.25067	-0.747895	0.14131	gnl.UG.Ssc.S35171270	7	30698557	A	0.0291672	10.7397	0.0789604	11.694	0.0606322	-0.531284	-0.0183185	T
gnl.UG.Ssc.S40417922	15	37416839	A	0.176776	17.7942	1.01025	18.2691	0.515529	0.760171	0.138881	gnl.UG.Ssc.S40417922	15	37416839	A	-0.0935373	14.949	0.34124	15.8629	2.45336	0.604482	-0.0591465	T
gnl.UG.Ssc.S39978830	7	102739058	PD	0.309431	8.32512	1.00962	8.62496	2.95336	-0.788114	-0.273643	gnl.UG.Ssc.S39978830	7	102739058	CD	-0.958312	6.03601	1.1989	6.09853	6.02948	-0.271947	0.27271	T
gnl.UG.Ssc.S23213174	2	121389974	PD	0.251118	9.45222	1.00757	9.7808	0.758425	0.626377	0.139384	gnl.UG.Ssc.S23213174	2	121389974	PD	0.243429	10.1665	1.00892	10.5094	0.865753	0.618696	0.117493	T
gnl.UG.Ssc.S35172993	6	157059815	PD	-0.243453	11.4165	1.00491	11.793	2.52533	0.47481	-0.15306	gnl.UG.Ssc.S35172993	6	157059815	PD	-0.264312	11.5404	1.12524	11.8166	2.64289	0.393905	-0.14674	T
gnl.UG.Ssc.S40431687	10	36077541	A	-0.14764	26.6549	1.00327	27.2346	3.28482	-0.786007	0.119663	gnl.UG.Ssc.S40431687	10	36077541	A	-0.0702599	23.7764	0.342864	24.7977	1.93186	-0.690255	0.0553821	T
OVRM1_0071_G01	7	35959385	A	0.14068	27.1148	0.999947	27.7048	1.91647	1.27308	0.144904	OVRM1_0071_G01	7	35959385	PD	0.307588	28.3	3.61545	26.5333	1.13231	1.29201	0.330416	T
gnl.UG.Ssc.S22276731	16	55361884	A	0.149592	23.9752	0.995134	24.5337	0.978962	0.931598	0.101691	gnl.UG.Ssc.S22276731	16	55361884	A	0.116679	13.3413	0.454658	14.1599	0.409401	0.603449	0.0714028	T
gnl.UG.Ssc.S35166886	4	99357642	PD	-0.403535	8.50642	0.993764	8.82197	5.7756	0.419941	-0.187328	gnl.UG.Ssc.S35166886	4	99357642	A	-0.156016	9.93566	0.372421	10.7399	5.12844	0.493697	-0.0848673	T
gnl.UG.Ssc.S26652967	1	9221985	PD	-0.287935	20.8016	0.986363	21.3395	15.1296	0.806655	-0.238003	gnl.UG.Ssc.S26652967	1	9221985	PD	0.254378	14.9496	0.706507	15.6224	10.4375	-0.660464	-0.183547	T
gnl.UG.Ssc.S35165430	1	302216638	PD	0.307348	6.09756	0.985389	6.34367	0.403869	0.440148	0.168718	gnl.UG.Ssc.S35165430	1	302216638	PD	0.232852	13.028	1.1505	13.3113	0.942199	0.581248	0.163527	T
gnl.UG.Ssc.S35167277	10	34621287	A	-0.106271	42.4875	0.985137	43.1992	1.22597	-1.03381	0.0953771	gnl.UG.Ssc.S35167277	10	34621287	PD	-0.201395	39.8974	2.38863	39.3622	2.43265	-0.978882	0.165126	T
gnl.UG.Ssc.S40030869	12	24680337	PD	-0.234958	9.83419	0.984781	10.1971	0.378397	-0.534323	0.178442	gnl.UG.Ssc.S40030869	12	24680337	A	-0.0632952	11.1427	0.193609	12.07	0.173199	-0.584904	0.0407638	T
gnl.UG.Ssc.S40556595	4	25883931	PD	0.286859	7.80551	0.983903	8.1134	1.64043	-0.488333	-0.183578	gnl.UG.Ssc.S40556595	4	25883931	A	-0.0374228	10.8602	0.104505	11.8147	0.41297	-0.581554	0.0264143	T
ITT01_0026_E10	3	13304570	A	-0.161942	20.6616	0.982175	21.1945	1.15443	-0.786967	0.119536	ITT01_0026_E10	3	13304570	PD	-0.234746	32.8307	2.54372	32.1025	2.25861	-0.98197	0.173035	T
gnl.UG.Ssc.S50205530	12	25155524	PD	0.201233	13.3392	0.982094	13.77	0.271847	0.590486	0.150023	gnl.UG.Ssc.S50205530	12	25155524	PD	-0.385486	7.22051	1.10319	7.40763	3.47121	0.351034	-0.169454	T
gnl.UG.Ssc.S18359263	12	724868	A	0.197282	20.9794	0.976421	21.5216	8.15901	0.975233	0.220879	gnl.UG.Ssc.S18359263	12	724868	A	0.189878	15.7652	0.580056	16.5386	9.35389	0.849192	0.180978	T
gnl.UG.Ssc.S35171933	1	120360168	PD	-0.31277	10.5123	0.974302	10.8926	5.64293	-0.535441	0.186658	gnl.UG.Ssc.S35171933	1	120360168	PD	-0.252942	24.1936	1.47331	24.3497	10.6122	-0.836635	0.216562	T
gnl.UG.Ssc.S46876076	17	21384633	PD	0.25357	11.9314	0.972028	12.343	4.18241	0.803805	0.226552	gnl.UG.Ssc.S46876076	17	21384633	A	0.199843	19.5836	1.03976	20.054	5.71004	0.977095	0.2008	T
gnl.UG.Ssc.S46877887	11	5676447	A	-0.172488	27.4198	0.971545	28.0314	10.894	0.786664	-0.153816	gnl.UG.Ssc.S46877887	11	5676447	A	-0.186978	33.5581	1.3557	33.8969	11.5464	0.791033	-0.161835	T
gnl.UG.Ssc.S23212958	1	16505961	A	0.15613	21.0097	0.969506	21.5568	0.146777	0.721674	0.105388	gnl.UG.Ssc.S23212958	1	16505961	A	-0.0117101	9.47112	0.0272846	10.4055	0.94815	0.465311	-0.00599437	T
gnl.UG.Ssc.S31102038	13	161593126	PD	-0.271285	15.7988	0.96892	16.2822	9.35664	-0.683418	0.200285	gnl.UG.Ssc.S31102038	13	161593126	A	0.0790896	23.8	0.294745	24.8487	10.3973	-0.96337	-0.079798	T
TCH01_0060_G08	9	9643007	A	0.181961	15.348	0.966568	15.8305	0.289168	-0.740258	-0.164116	TCH01_0060_G08	9	9643007	A	0.0696964	10.352	0.194499	11.2585	1.35836	-0.505388	-0.0397618	T
gnl.UG.Ssc.S20116285	16	78238505	A	-0.16142	19.4528	0.965924	19.9891	0.453524	-0.794732	0.129368	gnl.UG.Ssc.S20116285	16	78238505	A	-0.0406415	12.017	0.121406	12.9853	0.119537	-0.510957	0.0265488	T
gnl.UG.Ssc.S35166933	10	54839	PD	-0.291326	8.2253	0.965858	8.55623	2.40589	-0.568771	0.12653	gnl.UG.Ssc.S35166933	10	54839	PD	-0.21403	8.98345	0.687986	9.5503	2.15508	-0.578418	0.0933986	T
gnl.UG.Ssc.S16761818	4	17289921	A	0.0904507	51.3641	0.963302	52.1519	0.136101	1.17705	0.0834046	gnl.UG.Ssc.S16761818	4	17289921	A	0.118496	67.0537	1.80195	67.1922	0.319213	1.25132	0.106289	T
gnl.UG.Ssc.S18354196	2	136483908	PD	-0.457435	5.28186	0.961941	5.51769	3.33837	0.360852	-0.211496	gnl.UG.Ssc.S18354196	2	136483908	A	0.181147	8.2092	0.526743	8.87633	1.86588	0.57223	0.125605	T
gnl.UG.Ssc.S18264658	16	37291204	A	-0.141144	23.3405	0.959091	23.9381	0.418627	-1.34975	0.163291	gnl.UG.Ssc.S18264658	16	37291204	PD	-0.305959	24.2897	3.09748	22.98	2.03458	-1.1158	0.277967	T
gnl.UG.Ssc.S46877819	11	22571778	A	-0.14393	28.5725	0.954869	29.2196	6.56293	-1.22598	0.179309	gnl.UG.Ssc.S46877819	11	22571778	PD	-0.27981	50.2628	5.35169	46.9917	2.87793	-1.0847	0.250458	T
gnl.UG.Ssc.S17504094	10	51944995	A	0.160721	19.2436	0.949228	19.7875	0.0198879	-0.768026	-0.123078	gnl.UG.Ssc.S17504094	10	51944995	A	0.0677096	8.13038	0.171382	8.99497	0.189967	-0.459377	-0.0355319	T
gnl.UG.Ssc.S40499633	10	35337090	PD	-0.268732	7.76378	0.942757	8.09989	0.869569	-0.409577	0.0958407	gnl.UG.Ssc.S40499633	10	35337090	PD	-0.249851	6.87595	0.767678	7.32252	0.886172	-0.366624	0.088959	T
gnl.UG.Ssc.S35169967	13	53500147	PD	0.217959	11.2049	0.940858	11.627	0.69873	0.731112	0.149195	gnl.UG.Ssc.S35169967	13	53500147	PD	0.226212	13.3007	1.11989	13.6144	0.953456	0.779758	0.112394	T
OVRM1_0054_B01	3	68326976	A	0.153203	22.0864	0.936523	22.672	1.83753	0.896776	0.136397	OVRM1_0054_B01	3	68326976	A	-0.0328422	19.1703	0.11118	20.2449	4.31543	0.714558	-0.0247828	T
gnl.UG.Ssc.S40013436	15	54566995	A	0.159094	19.2283	0.934186	19.7842	0.133024	0.78016	0.131011	gnl.UG.Ssc.S40013436	15	54566995	A	0.129462	17.2433	0.631906	18.0006	0.377932	0.668054	0.0940589	T
gnl.UG.Ssc.S40307330	18	37415883	PD	0.206763	14.6243	0.930805	15.1164	3.48576	-0.781942	-0.173948	gnl.UG.Ssc.S40307330	18	37415883	A	0.179886	14.4247	0.728048	15.0687	3.94359	-0.744386	-0.140487	T
gnl.UG.Ssc.S38481264	13	14816133	A	-0.195221	14.0182	0.929261	14.5024	1.39243	-0.76354	0.115645	gnl.UG.Ssc.S38481264	13	14816133	PD	-0.341629	7.06318	1.21813	7.14683	1.09681	-0.537568	0.110732	T
gnl.UG.Ssc.S46878898	7	90209262	PD	-0.235014	14.9439	0.925094	15.4456	6.5851	-0.681784	0.158147	gnl.UG.Ssc.S46878898	7	90209262	A	-0.0765373	15.0591	0.228765	16.0332	5.53865	-0.645244	0.0550669	T
AMP01_0096_C07	15	135705252	A	-0.128315	33.3142	0.919591	34.0147	6.21202	-0.916964	0.123291	AMP01_0096_C07	15	135705252	PD	-0.367499	4.50019	0.760051	4.85838	2.12742	-0.276507	0.120487	T
gnl.UG.Ssc.S29991166	10	35337090	A	-0.186537	13.9321	0.915469	14.4278	0.202239	-0.589273	0.141956	gnl.UG.Ssc.S29991166	10	35337090	A	-0.154221	19.0261	0.888894	19.6166	0.155236	-0.70067	0.132757	T
OVR01_0070_F05	12	24361576	PD	-0.240789	10.2184	0.914693	10.6435	2.2706	-0.746249	0.14753	OVR01_0070_F05	12	24361576	A	-0.074194	7.67049	0.174234	8.52151	1.15145	-0.634631	0.0352268	T
gnl.UG.Ssc.S46877183	12	62729730	A	0.17639	16.0097	0.914068	16.5367	0.847856	0.743771	0.120552	gnl.UG.Ssc.S46877183	12	62729730	A	-0.10394	12.3258	0.371375	13.1787	0.386862	0.629002	-0.0549852	T
gnl.UG.Ssc.S46879400	5	19053403	A	-0.193264	20.789	0.912213	21.3793	8.60489	-0.675837	0.153481	gnl.UG.Ssc.S46879400	5	19053403	PD	-0.311773	20.2726	1.70611	20.1821	9.52646	-0.62516	0.218611	T
gnl.UG.Ssc.S19542569	1	308971674	PD	-0.202433	12.479	0.911276	12.9499	0.908987	-0.709741	0.0958484	gnl.UG.Ssc.S19542569	1	308971674	A	0.0513347	16.2277	0.188986	17.2366	0.215085	-0.754275	-0.0240352	T
gnl.UG.Ssc.S23213011	16	78865358	A	0.175125	15.7232	0.910853	16.2481	0.122293	0.624979	0.125549	gnl.UG.Ssc.S23213011	16	78865358	A	0.112956	18.039	0.541677	18.8686	0.263082	0.656374	0.0702706	T
gnl.UG.Ssc.S31101114	2	43971719	A	0.149116	21.1888	0.909972	21.7858	0.405283	0.831278	0.124456	gnl.UG.Ssc.S31101114	2	43971719	PD	0.247688	13.7602	1.36362	13.8758	0.152985	0.644105	0.164475	T
gnl.UG.Ssc.S46876747	14	33523556	PD	0.224715	13.9249	0.909903	14.4222	4.89287	0.87869	0.19606	gnl.UG.Ssc.S46876747	14	33523556	A	0.0823607	7.55278	0.159028	8.40521	3.34297	0.552176	0.0444068	T
gnl.UG.Ssc.S26721203	11	19458210	PD	-0.293066	7.24016	0.90728	7.59071	1.99021	0.446934	-0.147695	gnl.UG.Ssc.S26721203	11	19458210	A	0.176721	13.5225	0.812215	14.0876	0.319681	0.555264	0.106557	T
gnl.UG.Ssc.S46876743	2	3763803	A	0.114435	32.9522	0.907055	33.666	0.550148	0.868431	0.118985	gnl.UG.Ssc.S46876743	2	3763803	A	0.00721673	38.6503	0.0376985	39.9099	0.328714	0.791471	0.00657832	T
gnl.UG.Ssc.S46881165	1	301911374	A	-0.163814	22.2742	0.904545	22.8875	5.4791	0.711928	-0.123473	gnl.UG.Ssc.S46881165	1	301911374	A	-0.164806	18.8641	0.783466	19.5285	5.04718	0.61194	-0.109712	T
gnl.UG.Ssc.S23758929	12	2690149	PD	0.238748	10.3753	0.902737	10.8102	2.33943	-0.570786	-0.168517	gnl.UG.Ssc.S23758929	12	2690149	A	-0.149658	10.1868	0.364234	11.0015	5.11005	-0.409192	0.0772998	T
gnl.UG.Ssc.S46880924	1	244008725	A	0.150504	20.9189	0.902211	21.5185	0.782312	1.06101	0.130015	gnl.UG.Ssc.S46880924	1	244008725	A	0.0821232	24.855	0.438803	25.8273	1.20187	1.06826	0.0618071	T
gnl.UG.Ssc.S40203795	1	310837889	A	0.147164	21.9323	0.90095	22.5443	1.04156	0.964246	0.112366	gnl.UG.Ssc.S40203795	1	310837889	A	0.117681	9.31583	0.34509	10.1221	1.17425	0.585572	0.0653181	T
gnl.UG.Ssc.S39887078	2	96865105	A	-0.139438	25.8782	0.895332	26.5348	3.23459	0.95537	-0.113196	gnl.UG.Ssc.S39887078	2	96865105	A	0.11496	22.4499	0.645419	23.2576	0.743165	0.91615	0.0929444	T
gnl.UG.Ssc.S18353912	12	25502147	A	-0.18635	18.319	0.894219	18.8932	5.45553	-0.617806	0.134044	gnl.UG.Ssc.S18353912	12	25502147	A	0.00964213	21.1895	0.0335412	22.3034	2.98279	-0.67952	-0.00737176	T
gnl.UG.Ssc.S17518706	8	139728175	A	-0.119652	30.038	0.893747	30.7381	0.469932	-0.930246	0.119582	gnl.UG.Ssc.S17518706	8	139728175	A	-0.146141	40.3547	1.5319	40.5924	0.267648	-0.966541	0.146975	T
gnl.UG.Ssc.S46876324	15	157298969	PD	0.266268	7.67079	0.891155	8.04905	1.36294	-0.416214	-0.159223	gnl.UG.Ssc.S46876324	15	157298969	A	0.0136146	22.4851	0.053351	23.6117	0.106414	-0.679433	-0.0107871	T
gnl.UG.Ssc.S40512115	3	13304570	PD	-0.246721	8.55325	0.890822	8.95377	1.02402	-0.425445	0.132735	gnl.UG.Ssc.S40512115	3	13304570	A	-0.0600403	8.96362	0.157684	9.85344	0.209683	-0.479676	0.0304226	T
gnl.UG.Ssc.S35170391	5	63688677	PD	-0.310891	7.09992	0.889243	7.45885	2.6536	-0.358877	0.139236	gnl.UG.Ssc.S35170391	5	63688677	A	-0.0344859	12.2909	0.0959958	13.2697	1.79997	-0.580481	0.0207201	T
gnl.UG.Ssc.S19547971	7	100960569	A	-0.149437	30.222	0.888435	30.9225	10.7982	-0.98763	0.138357	gnl.UG.Ssc.S19547971	7	100960569	A	-0.141876	26.8574	0.719478	27.6536	10.5296	-0.887103	0.119157	T
gnl.UG.Ssc.S40526036	11	79494345	PD	-0.205058	11.776	0.887626	12.2521	0.877669	-0.500548	0.126837	gnl.UG.Ssc.S40526036	11	79494345	A	-0.00843161	14.6527	0.0254083	15.6835	0.0718232	0.591395	-0.00498831	T
gnl.UG.Ssc.S16763939	3	135011301	A	-0.0891428	48.9342	0.884143	49.7661	0.466392	-1.10961	0.0983951	gnl.UG.Ssc.S16763939	3	135011301	A	-0.142497	70.4962	2.46617	70.0467	2.15435	-1.16791	0.148076	T
gnl.UG.Ssc.S35172789	10	14942611	A	-0.0827292	56.4258	0.883653	57.2943	1.51533	-0.977241	0.0952353	gnl.UG.Ssc.S35172789	10	14942611	A	-0.0326004	18.8402	0.123453	19.9079	0.226927	-0.591445	0.0245897	T
gnl.UG.Ssc.S35171817	5	6072443	A	-0.135157	24.384	0.875454	25.0418	0.79035	-0.735998	0.119291	gnl.UG.Ssc.S35171817	5	6072443	A	-0.188148	48.3861	2.60996	47.6986	2.09444	-0.91462	0.185636	T
gnl.UG.Ssc.S40474136	8	104687331	PD	-0.266401	7.57316	0.872501	7.96013	1.37806	-0.489286	0.116715	gnl.UG.Ssc.S40474136	8	104687331	PD	-0.271151	7.03534	0.842151	7.42883	1.33862	-0.416951	0.113186	T
gnl.UG.Ssc.S46878318	7	57892089	PD	0.232952	9.51607	0.870845	9.95689	1.38605	-0.586884	-0.165145	gnl.UG.Ssc.S46878318	7	57892089	A	0.0984062	5.33165	0.188075	6.09882	1.20348	-0.419217	-0.0446112	T
gnl.UG.Ssc.S35168129	4	75519547	PD	0.270368	6.99715	0.868943	7.36915	0.954298	0.491007	0.165259	gnl.UG.Ssc.S35168129	4	75519547	PD	0.252128	7.09653	0.756458	7.55883	1.44631	0.458525	0.140812	T
gnl.UG.Ssc.S35165321	3	9481293	PD	-0.456342	7.6022	0.868886	7.99978	6.12932	-0.488833	0.239031	gnl.UG.Ssc.S35165321	3	9481293	A	0.0369669	10.6333	0.0634535	11.592	6.93533	-0.682091	-0.026899	T
gnl.UG.Ssc.S35167972	10	25845373	A	0.13605	23.3481	0.867814	24.0077	0.913389	0.976208	0.128212	gnl.UG.Ssc.S35167972	10	25845373	A	-0.0506529	31.6484	0.290896	32.769	0.352485	-0.937147	0.0465493	T
gnl.UG.Ssc.S40512115	6	46687771	PD	-0.240687	8.60724	0.864571	9.03011	1.01519	-0.42867	0.130237	gnl.UG.Ssc.S40512115	6	46687771	A	-0.0600403	8.96362	0.157684	9.85344	0.209683	-0.479676	0.0304226	T
PTG01_0019_B05	11	16173455	A	0.15402	19.8305	0.859685	20.4507	1.89459	0.778292	0.132254	PTG01_0019_B05	11	16173455	PD	0.238	15.5241	1.38473	15.6499	0.796989	0.626727	0.176922	T
gnl.UG.Ssc.S23696853	1	265041087	A	-0.182101	15.0109	0.854331	15.5723	2.31186	0.762197	-0.126774	gnl.UG.Ssc.S23696853	1	265041087	PD	0.231057	21.6581	1.77345	21.5249	0.642032	0.854069	0.17332	T
gnl.UG.Ssc.S18552519	7	14288108	A	-0.145637	20.8785	0.853602	21.5157	0.994864	-0.722584	0.11149	gnl.UG.Ssc.S18552519	7	14288108	A	-0.139381	7.51608	0.385663	8.25142	0.44566	-0.381799	0.0643122	T
gnl.UG.Ssc.S23763359	3	21126379	A	0.158578	17.4678	0.852413	18.0635	0.368267	0.692587	0.12306	gnl.UG.Ssc.S23763359	3	21126379	A	-0.024844	16.5574	0.0829238	17.6071	1.1348	0.658845	-0.0187612	T
gnl.UG.Ssc.S35172699	1	309088209	PD	0.22603	8.94905	0.848004	9.39352	0.356742	-0.517159	-0.1435	gnl.UG.Ssc.S35172699	1	309088209	A	-0.195465	16.4885	0.958975	16.9837	3.37994	-0.65378	0.123064	T
gnl.UG.Ssc.S35172993	10	35337090	PD	-0.227229	9.37326	0.847831	9.82998	1.14034	0.445158	-0.132095	gnl.UG.Ssc.S35172993	10	35337090	A	-0.0843852	9.96781	0.249129	10.8406	0.431276	0.397607	-0.0467143	T
gnl.UG.Ssc.S23762736	14	135180711	PD	-0.214568	14.748	0.847222	15.3082	5.81784	-0.604609	0.141761	gnl.UG.Ssc.S23762736	14	135180711	PD	-0.209858	46.4196	2.2734	46.0291	13.7702	-0.973928	0.206068	T
gnl.UG.Ssc.S26713843	2	102754910	PD	-0.204704	14.1512	0.84538	14.7035	4.282	0.650706	-0.127423	gnl.UG.Ssc.S26713843	2	102754910	A	-0.0869335	7.48709	0.190121	8.32529	2.11941	0.456375	-0.0411045	T
OVRM1_0185_H10	2	41965760	A	-0.107575	34.5905	0.836972	35.365	1.17185	-0.927457	0.0758875	OVRM1_0185_H10	2	41965760	A	-0.114249	69.5069	1.69415	69.7451	2.04543	-1.1469	0.092063	T
OVR01_0071_H08	18	47275562	A	0.120923	27.8264	0.834311	28.5485	0.627884	0.89581	0.0962469	OVR01_0071_H08	18	47275562	A	0.0416559	6.79796	0.0896532	7.65033	0.0872742	0.383643	0.0185009	T
gnl.UG.Ssc.S17514573	6	138921625	A	0.115619	29.9319	0.832984	30.6731	0.48703	0.888454	0.099922	gnl.UG.Ssc.S17514573	6	138921625	A	-0.0232217	27.977	0.107622	29.1413	0.173349	0.829777	-0.0180241	T
gnl.UG.Ssc.S35169370	2	158549163	A	0.143359	23.1305	0.831679	23.8096	3.63171	0.84635	0.131675	gnl.UG.Ssc.S35169370	2	158549163	PD	0.314848	16.4838	2.2013	15.8965	1.51068	0.735338	0.260164	T
gnl.UG.Ssc.S23759125	16	52737838	A	-0.0906993	46.658	0.831012	47.5157	2.66176	-1.09291	0.0845924	gnl.UG.Ssc.S23759125	16	52737838	PD	-0.240985	28.7342	2.17697	28.3076	4.41675	-0.819441	0.184741	T
SMG01_0005_D12	1	307934149	A	0.0813996	55.0679	0.8282	55.9861	5.2154	1.12483	0.114452	SMG01_0005_D12	1	307934149	A	0.171755	72.9027	3.56085	71.4457	1.0906	1.04174	0.198641	T
gnl.UG.Ssc.S6666060	1	222173258	A	0.150565	28.0973	0.82328	28.8302	10.8086	1.25676	0.177037	gnl.UG.Ssc.S6666060	1	222173258	PD	-0.429988	10.9401	0.955975	11.3428	8.87628	0.512199	-0.223454	T
gnl.UG.Ssc.S35167700	3	117067138	A	0.139789	22.5399	0.822053	23.2218	2.44122	0.882485	0.131236	gnl.UG.Ssc.S35167700	3	117067138	A	0.139691	27.7729	1.00341	28.3567	1.0395	0.856476	0.118334	T
gnl.UG.Ssc.S26723801	7	31179740	A	0.114191	30.37	0.820623	31.1243	0.947214	0.969469	0.0994949	gnl.UG.Ssc.S26723801	7	31179740	PD	0.267247	8.58498	1.04358	8.86069	0.376067	0.453545	0.150335	T
gnl.UG.Ssc.S40057773	10	54839	A	0.158043	17.5162	0.814094	18.1449	1.77998	0.994263	0.133877	gnl.UG.Ssc.S40057773	10	54839	PD	0.203995	7.68755	0.589796	8.29344	1.71998	0.614299	0.132402	T
gnl.UG.Ssc.S39885581	1	307934149	A	-0.0885014	45.5974	0.808842	46.4657	0.933369	-0.836495	0.101506	gnl.UG.Ssc.S39885581	1	307934149	A	-0.171891	41.2546	1.93336	41.1398	1.8233	-0.760966	0.168563	T
gnl.UG.Ssc.S40350735	5	34507122	A	-0.186351	13.3013	0.8065	13.8709	2.02773	0.577311	-0.126097	gnl.UG.Ssc.S40350735	5	34507122	PD	0.244744	11.4075	1.14924	11.6623	0.368892	0.49772	0.153755	T
gnl.UG.Ssc.S6032878	2	76265092	A	0.121251	26.735	0.805733	27.4698	0.968512	1.08533	0.0862577	gnl.UG.Ssc.S6032878	2	76265092	A	0.18892	28.6562	1.60025	28.7437	1.74753	1.05883	0.130666	T
gnl.UG.Ssc.S46875898	17	52831208	A	0.174626	18.3296	0.805204	18.9733	5.67921	0.916586	0.171161	gnl.UG.Ssc.S46875898	17	52831208	A	0.0262093	23.5759	0.0855048	24.7053	9.29479	0.935591	0.0248996	T
MLN01_0042_F01	1	309883952	A	-0.18397	13.7801	0.805154	14.357	2.17085	-0.719134	0.105683	MLN01_0042_F01	1	309883952	A	-0.0437214	11.9193	0.126203	12.8823	1.11872	-0.647729	0.0249353	T
gnl.UG.Ssc.S49953836	1	133472365	A	0.122001	26.2299	0.802549	26.9619	0.762837	1.04215	0.100588	gnl.UG.Ssc.S49953836	1	133472365	PD	0.252737	11.0034	1.14696	11.2513	0.776448	0.720438	0.167602	T
THY01_0066_H02	6	37163254	PD	0.234468	7.72875	0.800791	8.1769	0.336298	0.576022	0.107795	THY01_0066_H02	6	37163254	A	0.189493	8.11159	0.619077	8.70639	0.133392	0.537143	0.0912132	T
gnl.UG.Ssc.S35167544	1	16505961	A	0.163487	15.1773	0.800469	15.7804	0.268499	0.633563	0.118216	gnl.UG.Ssc.S35167544	1	16505961	PD	0.349982	10.1899	1.81238	9.83685	0.365312	0.490773	0.190484	T
gnl.UG.Ssc.S26728690	15	157038929	A	-0.133503	24.766	0.799309	25.4864	3.59404	-0.728615	0.111832	gnl.UG.Ssc.S26728690	15	157038929	A	-0.063651	11.9516	0.19123	12.8909	1.46793	-0.512622	0.0354543	T
gnl.UG.Ssc.S35170392	4	445237	PD	-0.256711	11.8402	0.795319	12.3897	6.33579	-0.475461	0.149898	gnl.UG.Ssc.S35170392	4	445237	A	-0.0743728	44.7671	0.505839	45.8409	10.8323	-1.00802	0.0792385	T
gnl.UG.Ssc.S26716543	18	51495397	A	-0.140808	19.4326	0.793206	20.1031	0.267345	-0.759912	0.116734	gnl.UG.Ssc.S26716543	18	51495397	A	-0.0441858	8.18207	0.105967	9.07374	0.453934	-0.468566	0.0274111	T
gnl.UG.Ssc.S35167312	1	287348708	A	0.180753	12.6231	0.791808	13.1901	0.624208	0.738471	0.0697621	gnl.UG.Ssc.S35167312	1	287348708	A	0.193519	15.1278	0.99352	15.5751	0.792097	0.783559	0.0990112	T
LVR01_0089_B04	4	113609363	A	0.0774955	54.7319	0.791614	55.6629	0.624875	1.18085	0.0635249	LVR01_0089_B04	4	113609363	PD	0.275121	56.0648	5.63713	52.5457	4.15289	1.13935	0.214557	T
gnl.UG.Ssc.S22275809	1	163684754	A	-0.193108	12.1154	0.787346	12.678	1.94834	0.484689	-0.121072	gnl.UG.Ssc.S22275809	1	163684754	A	-0.0788107	14.5562	0.28721	15.495	1.12504	0.487087	-0.0470216	T
MLN01_0049_F07	2	110401343	PD	0.249179	7.11404	0.784835	7.55596	0.930785	0.517	0.153315	MLN01_0049_F07	2	110401343	A	0.0913763	11.6154	0.287572	12.5021	1.58105	0.647027	0.05819	T
gnl.UG.Ssc.S35174266	4	14742474	A	-0.172547	13.5051	0.78356	14.0941	0.540497	-0.574527	0.109883	gnl.UG.Ssc.S35174266	4	14742474	A	-0.127121	18.02	0.624804	18.7912	0.888048	-0.627219	0.0906134	T
gnl.UG.Ssc.S46877225	14	123046343	PD	0.22813	7.90933	0.782529	8.3769	0.362343	0.481928	0.122362	gnl.UG.Ssc.S46877225	14	123046343	PD	0.240621	6.19564	0.69335	6.67588	0.52754	0.411402	0.098884	T
gnl.UG.Ssc.S39890471	6	112385654	PD	-0.280152	7.51436	0.780036	7.9738	2.9916	-0.445156	0.137592	gnl.UG.Ssc.S39890471	6	112385654	PD	-0.389477	7.0011	1.11822	7.16801	3.2426	-0.374288	0.156227	T
gnl.UG.Ssc.S35170365	6	49351202	PD	-0.212346	9.36952	0.7763	9.88056	0.953497	-0.461014	0.122888	gnl.UG.Ssc.S35170365	6	49351202	A	-0.0876526	9.25729	0.250256	10.1135	0.291672	-0.508206	0.0444304	T
gnl.UG.Ssc.S46880191	16	38700968	PD	-0.396504	6.54763	0.775904	6.97781	4.69396	-0.354543	0.157239	gnl.UG.Ssc.S46880191	16	38700968	PD	-0.258389	6.81299	0.513863	7.44373	4.17429	-0.364465	0.105733	T
gnl.UG.Ssc.S46881120	15	55489138	A	-0.166556	14.1191	0.77536	14.7262	0.520364	-0.580206	0.117017	gnl.UG.Ssc.S46881120	15	55489138	A	-0.0426755	19.8131	0.172247	20.8743	0.377428	-0.613245	0.0304747	T
OVRM1_0092_B09	13	35107691	PD	-0.233046	8.32115	0.773417	8.80725	1.4705	-0.46953	0.123687	OVRM1_0092_B09	13	35107691	PD	-0.262335	16.2144	1.52781	16.2265	2.67195	-0.621022	0.163122	T
AMP01_0085_E12	5	46295477	PD	0.215706	8.73262	0.768366	9.23352	0.596994	0.622107	0.107769	AMP01_0085_E12	5	46295477	PD	0.288791	8.10041	1.08069	8.33164	0.871396	0.593317	0.14291	T
gnl.UG.Ssc.S35168053	3	36602705	PD	-0.243702	19.2961	0.767868	19.9805	13.6269	0.733702	-0.195146	gnl.UG.Ssc.S35168053	3	36602705	PD	-0.408097	15.3749	1.02421	15.8011	12.7544	0.546135	-0.246389	T
gnl.UG.Ssc.S26733493	1	309037070	PD	-0.251104	9.63159	0.765908	10.1626	4.19128	-0.669107	0.162162	gnl.UG.Ssc.S26733493	1	309037070	PD	-0.400158	8.10058	1.13407	8.29185	4.6081	-0.524488	0.213922	T
gnl.UG.Ssc.S40513670	5	38528301	PD	0.252035	10.157	0.764199	10.6954	4.70272	-0.801546	-0.21128	gnl.UG.Ssc.S40513670	5	38528301	PD	0.243382	19.0695	1.05003	19.5252	9.78509	-0.977334	-0.252859	T
gnl.UG.Ssc.S35170327	23	121574868	A	-0.146931	17.7065	0.761897	18.3755	0.869522	0.448859	-0.130895	gnl.UG.Ssc.S35170327	23	121574868	A	-0.134001	22.8627	0.811229	23.5513	0.805375	0.457007	-0.131109	T
gnl.UG.Ssc.S35167519	10	54508922	A	0.19602	10.0883	0.760599	10.6279	0.258728	0.497105	0.121128	gnl.UG.Ssc.S35167519	10	54508922	A	0.150181	9.73301	0.509214	10.4452	0.391228	0.447432	0.0858401	T
gnl.UG.Ssc.S35168602	9	769941	A	-0.152974	26.9368	0.75795	27.7093	12.0104	0.761068	-0.132559	gnl.UG.Ssc.S35168602	9	769941	PD	-0.333731	19.7928	1.67027	19.728	10.7597	0.556315	-0.203899	T
MLTL1_0009_F12	5	68525648	A	0.135236	19.7691	0.755608	20.4703	0.188806	0.749505	0.111478	MLTL1_0009_F12	5	68525648	A	0.0876214	15.0345	0.344496	15.9482	0.137773	0.597405	0.0584773	T
PTG01_0030_C10	6	112385654	PD	-0.26805	9.29853	0.755066	9.82412	4.63689	0.451514	-0.143356	PTG01_0030_C10	6	112385654	A	0.0753195	14.4304	0.249287	15.3851	2.88247	0.564308	0.0530738	T
gnl.UG.Ssc.S46876405	14	23861750	A	-0.114103	27.5625	0.754727	28.343	1.06713	-0.952658	0.0969564	gnl.UG.Ssc.S46876405	14	23861750	A	-0.131419	22.5313	0.77476	23.2439	1.01234	-0.799746	0.090324	T
gnl.UG.Ssc.S29991166	6	157320634	A	-0.163793	14.3237	0.739745	14.9628	1.43538	-0.594647	0.122944	gnl.UG.Ssc.S29991166	6	157320634	A	-0.138309	20.9135	0.805793	21.592	0.914987	-0.735525	0.122837	T
gnl.UG.Ssc.S23700621	3	36602705	PD	-0.231473	18.0259	0.739168	18.7185	12.0335	-0.77149	0.193252	gnl.UG.Ssc.S23700621	3	36602705	OD	-1.36992	11.2626	2.45525	10.3445	11.2255	-0.283614	0.432048	T
gnl.UG.Ssc.S17514573	13	192149198	A	-0.134016	19.9375	0.738137	20.6521	0.671799	-0.71411	0.0970398	gnl.UG.Ssc.S17514573	13	192149198	A	-0.0941991	15.0879	0.375652	15.9836	0.395314	-0.600334	0.0553499	T
gnl.UG.Ssc.S35174125	15	156793131	PD	0.207042	8.87189	0.736461	9.40203	0.6055	0.596305	0.0989076	gnl.UG.Ssc.S35174125	15	156793131	A	0.113004	10.0135	0.361983	10.8266	0.228639	0.575236	0.0543197	T
gnl.UG.Ssc.S35164848	6	137218917	A	-0.130411	22.8686	0.734323	23.6189	3.06241	0.718	-0.0920899	gnl.UG.Ssc.S35164848	6	137218917	A	-0.0403632	31.3825	0.209596	32.5366	2.40611	0.823912	-0.0323344	T
gnl.UG.Ssc.S18549494	6	3336730	A	0.132979	19.6961	0.733515	20.4116	0.0199044	0.655874	0.106737	gnl.UG.Ssc.S18549494	6	3336730	PD	0.251162	22.1148	2.06155	21.7274	0.555221	0.630403	0.187881	T
gnl.UG.Ssc.S46876086	17	15475588	PD	-0.306654	12.6261	0.723996	13.2447	9.61933	0.542494	-0.182252	gnl.UG.Ssc.S46876086	17	15475588	A	-0.0922358	26.4338	0.304896	27.4996	16.1298	0.834668	-0.0829361	T
gnl.UG.Ssc.S18388172	5	34338502	PD	0.216132	7.77499	0.7215	8.28554	0.204783	-0.444425	-0.116134	gnl.UG.Ssc.S18388172	5	34338502	PD	0.441301	7.82361	1.95617	7.27355	1.24036	-0.390337	-0.212969	T
TCH01_0090_A11	2	141775934	A	-0.190303	15.2509	0.718873	15.917	6.25767	-0.57224	0.127375	TCH01_0090_A11	2	141775934	A	-0.130679	18.2669	0.531227	19.1067	5.78876	-0.644964	0.0893966	T
gnl.UG.Ssc.S35167660	17	52412627	A	-0.173328	11.964	0.714992	12.5773	0.684277	-0.549727	0.10409	gnl.UG.Ssc.S35167660	17	52412627	A	-0.189985	12.9301	0.847864	13.4571	0.951787	-0.549833	0.107692	T
gnl.UG.Ssc.S26719345	18	4829959	A	0.169918	12.0508	0.71451	12.6663	0.0514201	0.488318	0.113231	gnl.UG.Ssc.S26719345	18	4829959	A	-0.110283	26.7687	0.685559	27.5892	1.52699	0.652086	-0.0935756	T
gnl.UG.Ssc.S35173335	14	120391470	A	0.135837	18.2634	0.712654	18.9764	0.0699757	0.711509	0.110391	gnl.UG.Ssc.S35173335	14	120391470	A	0.0558359	18.2515	0.225085	19.271	0.0180962	0.687461	0.0410881	T
gnl.UG.Ssc.S35169402	2	155409076	A	-0.161347	26.3114	0.708996	27.1164	14.2033	0.809195	-0.144216	gnl.UG.Ssc.S35169402	2	155409076	A	0.0966861	41.7172	0.730203	42.6152	7.42383	1.04263	0.108535	T
gnl.UG.Ssc.S19542490	9	22198816	PD	-0.217189	8.93681	0.705578	9.49076	2.09067	-0.659071	0.0991268	gnl.UG.Ssc.S19542490	9	22198816	PD	-0.258072	6.76647	0.75407	7.22162	1.45232	-0.589086	0.122177	T
gnl.UG.Ssc.S6032878	17	44369566	A	0.131007	19.4362	0.698999	20.1743	0.801743	0.933788	0.0802392	gnl.UG.Ssc.S6032878	17	44369566	PD	0.253435	23.113	2.06512	22.7333	2.14858	0.944509	0.155414	T
gnl.UG.Ssc.S46877630	13	140150111	A	-0.118496	27.5346	0.697897	28.3574	5.55715	-1.09603	0.110815	gnl.UG.Ssc.S46877630	13	140150111	A	-0.0327365	15.7524	0.0976596	16.7862	3.91302	-0.747751	0.0243263	T
gnl.UG.Ssc.S35722237	15	114755260	A	0.123325	23.2865	0.693849	24.0802	3.61029	1.23914	0.141772	gnl.UG.Ssc.S35722237	15	114755260	PD	0.416843	13.521	3.09155	12.0558	0.632532	0.989942	0.387194	T
gnl.UG.Ssc.S18551481	9	30723672	A	0.154489	13.8082	0.691396	14.4719	0.0414685	0.643925	0.103665	gnl.UG.Ssc.S18551481	9	30723672	PD	0.209653	8.77222	0.753269	9.28451	0.173771	0.498846	0.103602	T
gnl.UG.Ssc.S40409780	9	46061894	PD	-0.233712	15.3292	0.687879	16.0245	10.1011	0.73674	-0.184984	gnl.UG.Ssc.S40409780	9	46061894	PD	-0.253334	15.9346	0.851463	16.5104	9.74843	0.671623	-0.178827	T
gnl.UG.Ssc.S17514573	9	99696758	A	0.107118	26.9356	0.687325	27.761	0.505893	0.860009	0.0890658	gnl.UG.Ssc.S17514573	9	99696758	A	-0.0634346	26.2661	0.334653	27.3144	0.302171	0.81606	-0.0476628	T
gnl.UG.Ssc.S35164418	12	7694023	PD	0.222409	9.32003	0.685334	9.8985	3.17906	-0.618282	-0.151686	gnl.UG.Ssc.S35164418	12	7694023	A	0.0462818	6.59526	0.0763657	7.44444	3.12218	-0.442554	-0.0221979	T
gnl.UG.Ssc.S40388318	8	123346210	A	0.192397	8.96209	0.682833	9.53395	0.123748	0.470249	0.114611	gnl.UG.Ssc.S40388318	8	123346210	A	-0.119446	8.67623	0.335045	9.47276	1.14338	0.417249	-0.0582776	T
gnl.UG.Ssc.S36661000	1	35664081	A	-0.188053	9.79341	0.68076	10.3865	0.860578	-0.600792	0.096191	gnl.UG.Ssc.S36661000	1	35664081	A	-0.076683	20.1579	0.352083	21.1337	0.487544	0.81228	-0.0501537	T
gnl.UG.Ssc.S35167972	12	55051174	A	-0.10872	25.8865	0.679073	26.7151	1.43752	-1.02875	0.107318	gnl.UG.Ssc.S35167972	12	55051174	A	-0.0751659	31.4746	0.479479	32.4815	0.261725	-0.934572	0.0691091	T
gnl.UG.Ssc.S34498248	10	223443	A	0.104213	27.604	0.676717	28.4428	0.247302	1.00979	0.0797113	gnl.UG.Ssc.S34498248	10	223443	A	0.0401412	7.66316	0.0921451	8.54047	0.0781746	0.431211	0.020299	T
LVR01_0049_E10	1	302595485	A	-0.14181	23.7721	0.674791	24.5762	9.00191	-0.71384	0.121804	LVR01_0049_E10	1	302595485	A	-0.135306	19.1308	0.539112	19.9758	7.28753	-0.636275	0.0962578	T
gnl.UG.Ssc.S35169623	5	40915894	PD	-0.216955	9.86167	0.670197	10.4643	3.63938	0.473877	-0.118439	gnl.UG.Ssc.S35169623	5	40915894	CD	-0.945676	5.83444	2.1198	5.05485	4.86434	0.22488	-0.262239	T
gnl.UG.Ssc.S46877354	14	143533686	A	-0.157355	23.6876	0.666121	24.4968	11.9693	0.822618	-0.130607	gnl.UG.Ssc.S46877354	14	143533686	A	0.185313	16.9136	0.809454	17.5324	5.49664	0.764674	0.154546	T
gnl.UG.Ssc.S35166590	4	140288664	A	0.14758	14.5934	0.663998	15.2907	0.748925	0.574595	0.110397	gnl.UG.Ssc.S35166590	4	140288664	A	0.0378969	22.6496	0.149258	23.7525	4.05109	0.745521	0.0318508	T
gnl.UG.Ssc.S35167183	9	144941080	A	-0.120647	20.3521	0.662466	21.1339	0.577326	-0.755631	0.107685	gnl.UG.Ssc.S35167183	9	144941080	A	-0.0708734	18.7348	0.307619	19.7227	0.394605	-0.649958	0.0561393	T
gnl.UG.Ssc.S35166261	1	24304332	PD	-0.257698	10.0841	0.658805	10.7018	6.08214	0.458067	-0.143383	gnl.UG.Ssc.S35166261	1	24304332	PD	-0.24399	20.5186	1.12751	20.9292	10.351	0.65463	-0.168816	T
gnl.UG.Ssc.S23699930	11	23867083	A	0.184133	9.71458	0.658178	10.3236	0.887773	-0.557306	-0.12307	gnl.UG.Ssc.S23699930	11	23867083	A	-0.183404	22.7009	1.03722	23.2089	6.36246	-0.734298	0.130208	T
TCH01_0025_A01	4	481531	PD	-0.426613	7.92347	0.656825	8.48676	6.9867	-0.411621	0.197381	TCH01_0025_A01	4	481531	A	-0.0211209	6.63671	0.0276112	7.49668	4.51213	-0.489021	0.0120185	T
gnl.UG.Ssc.S38675439	7	12390008	A	0.128018	18.1711	0.653076	18.9266	0.132162	0.62307	0.0953677	gnl.UG.Ssc.S38675439	7	12390008	A	0.151592	36.4841	1.45894	36.7545	0.0384305	0.817271	0.142295	T
gnl.UG.Ssc.S29990450	3	33933898	A	-0.14984	18.5544	0.648884	19.3192	5.99143	-0.776795	0.120891	gnl.UG.Ssc.S29990450	3	33933898	A	-0.152705	19.5083	0.683903	20.2554	6.30364	-0.719346	0.111957	T
gnl.UG.Ssc.S46877920	13	159112745	A	-0.141176	17.3024	0.646068	18.0515	3.03568	-0.776685	0.0943325	gnl.UG.Ssc.S46877920	13	159112745	PD	-0.314239	11.1293	1.31594	11.2354	3.48492	-0.537664	0.149742	T
PTG01_0023_H06	23	14488730	A	0.0691438	51.7458	0.64436	52.7703	0.300211	0.704657	0.103292	PTG01_0023_H06	23	14488730	A	0.0648048	16.662	0.256702	17.6497	0.0453202	0.452076	0.0603946	T
gnl.UG.Ssc.S40202368	2	43971719	A	0.0947084	31.1437	0.643911	32.0369	1.10184	0.966246	0.0833147	gnl.UG.Ssc.S40202368	2	43971719	PD	0.354293	23.0196	3.75333	21.0646	0.913593	0.784243	0.252721	T
gnl.UG.Ssc.S35170001	3	117770167	A	-0.18202	9.24713	0.641451	9.85833	0.469048	-0.571722	0.109945	gnl.UG.Ssc.S35170001	3	117770167	A	0.135487	9.08141	0.425364	9.83448	0.392714	-0.478378	-0.0741809	T
gnl.UG.Ssc.S35171667	6	53526888	PD	0.233948	7.28962	0.640762	7.84606	2.26521	0.635532	0.16075	gnl.UG.Ssc.S35171667	6	53526888	A	0.102364	10.7106	0.265743	11.5907	3.94714	0.6407	0.0708307	T
gnl.UG.Ssc.S35169860	23	62086511	A	-0.175695	11.4017	0.639573	12.0595	2.2589	-0.403385	0.13948	gnl.UG.Ssc.S35169860	23	62086511	A	-0.142515	8.11851	0.389485	8.86826	1.48621	0.324935	-0.0950472	T
gnl.UG.Ssc.S18314674	1	283113056	A	-0.165757	18.87	0.639287	19.6523	9.11283	0.877048	-0.154626	gnl.UG.Ssc.S18314674	1	283113056	CD	-0.932371	11.8637	2.57696	10.8486	10.5504	0.418621	-0.410458	T
LVRM1_0189_C04	13	27103555	A	-0.193168	12.7964	0.639196	13.4807	5.47808	0.565158	-0.125002	LVRM1_0189_C04	13	27103555	A	0.0763956	21.1647	0.334108	22.162	3.23811	0.817627	0.0656591	T
gnl.UG.Ssc.S18354853	7	52587993	A	0.120887	19.4992	0.637956	20.283	0.0894458	0.943491	0.0833598	gnl.UG.Ssc.S18354853	7	52587993	PD	0.217831	18.256	1.41384	18.396	0.110792	0.902686	0.17267	T
gnl.UG.Ssc.S35722015	10	223443	PD	0.212466	6.73143	0.635167	7.2749	0.230081	0.500272	0.0977835	gnl.UG.Ssc.S35722015	10	223443	A	0.127522	6.06821	0.305951	6.80566	0.0906209	0.407563	0.0618764	T
gnl.UG.Ssc.S40204453	15	116461585	A	-0.123336	19.069	0.634655	19.8497	0.764732	0.596523	-0.0972637	gnl.UG.Ssc.S40204453	15	116461585	A	0.148349	18.5451	0.796805	19.1956	0.755358	-0.575875	-0.108569	T
gnl.UG.Ssc.S46879666	4	88413236	PD	-0.296244	7.83934	0.627431	8.42173	5.1852	-0.438135	0.139044	gnl.UG.Ssc.S46879666	4	88413236	A	-0.0182915	17.5146	0.0519184	18.5822	5.90991	-0.738201	0.0140732	T
gnl.UG.Ssc.S46879480	5	4384938	A	-0.08416	35.4061	0.626538	36.3493	0.205395	-0.95015	0.0877222	gnl.UG.Ssc.S46879480	5	4384938	PD	0.230168	56.3901	4.48445	53.9849	0.929076	1.12945	0.249426	T
gnl.UG.Ssc.S35166667	17	52947363	A	0.10142	31.0443	0.624937	31.961	6.74396	-0.962707	-0.111823	gnl.UG.Ssc.S35166667	17	52947363	PD	0.251872	11.3438	1.06204	11.6707	2.32808	-0.543134	-0.145934	T
gnl.UG.Ssc.S23213353	14	125228995	A	0.0714518	49.9469	0.624329	50.9766	3.48638	1.17601	0.0737163	gnl.UG.Ssc.S23213353	14	125228995	PD	-0.263294	19.5577	1.41976	19.7089	7.5706	0.646659	-0.181935	T
gnl.UG.Ssc.S35168389	17	34852219	A	0.198752	14.0345	0.623406	14.7516	7.49112	0.908543	0.196393	gnl.UG.Ssc.S35168389	17	34852219	PD	0.203844	24.46	0.990229	25.0236	12.1631	1.15248	0.248361	T
gnl.UG.Ssc.S35170365	3	13304570	A	-0.199126	7.82278	0.621781	8.40878	0.84835	-0.419367	0.10389	gnl.UG.Ssc.S35170365	3	13304570	A	-0.109605	9.06015	0.323181	9.87279	0.395267	-0.500185	0.0543172	T
gnl.UG.Ssc.S40241659	3	11068163	A	-0.135629	22.7414	0.621253	23.5732	8.38349	-0.695464	0.11791	gnl.UG.Ssc.S40241659	3	11068163	PD	-0.326824	17.1412	1.40777	17.2708	9.65419	-0.47839	0.202618	T
BKFL1_0006_H10	14	96445285	PD	-0.31653	6.32139	0.619751	6.86226	4.08861	0.397876	-0.147475	BKFL1_0006_H10	14	96445285	A	0.00977331	9.20842	0.020066	10.1374	2.75003	0.516024	0.00578944	T
HTMT1_0092_C08	7	58436285	A	-0.108349	30.9434	0.618507	31.8548	9.14538	-0.93176	0.105016	HTMT1_0092_C08	7	58436285	A	0.00117612	24.8468	0.0040156	26.0019	6.46396	-0.869294	-0.00106748	T
gnl.UG.Ssc.S18555750	9	94988124	A	-0.192874	12.012	0.617691	12.7016	5.12504	-0.787979	0.134985	gnl.UG.Ssc.S18555750	9	94988124	PD	-0.517897	22.1033	3.3992	20.4743	13.235	-0.70103	0.301127	T
gnl.UG.Ssc.S20116315	17	52392791	A	-0.135524	16.0224	0.614832	16.7761	1.46024	-0.579471	0.0961531	gnl.UG.Ssc.S20116315	17	52392791	A	-0.0848015	11.5315	0.273281	12.4241	0.616132	-0.507728	0.0485818	T
SKNB1_0087_D11	4	97098814	A	-0.144758	17.4124	0.61253	18.1872	4.94399	0.71653	-0.102661	SKNB1_0087_D11	4	97098814	A	-0.164074	18.0582	0.769112	18.7232	4.43892	0.705023	-0.0987128	T
gnl.UG.Ssc.S35325714	10	9818909	A	0.165617	10.55	0.608284	11.2142	0.82445	-0.482123	-0.103627	gnl.UG.Ssc.S35325714	10	9818909	A	-0.187015	16.6713	1.0187	17.1211	0.879123	-0.593809	0.113095	T
gnl.UG.Ssc.S23758137	12	25155524	A	0.10172	25.6532	0.608137	26.5286	1.62257	0.929296	0.0938882	gnl.UG.Ssc.S23758137	12	25155524	A	0.149176	38.7023	1.47914	38.9722	1.38454	0.998955	0.150177	T
gnl.UG.Ssc.S35164209	8	424993	A	-0.100238	28.1981	0.608131	29.0927	3.27123	-0.714399	0.0906999	gnl.UG.Ssc.S35164209	8	424993	A	0.0214322	25.0455	0.0907862	26.1888	1.15387	-0.650268	-0.0179305	T
THY01_0037_E11	7	37157566	A	-0.170817	12.7128	0.607474	13.4191	3.88376	-0.621479	0.110515	THY01_0037_E11	7	37157566	A	-0.0339609	8.62658	0.0741001	9.53372	2.02626	-0.518864	0.0181362	T
ADR01_0032_H05	15	151469684	A	0.18048	8.5569	0.605162	9.175	0.0539558	0.421409	0.103242	ADR01_0032_H05	15	151469684	A	0.176267	20.1443	1.10941	20.5643	0.107494	0.675043	0.116929	T
gnl.UG.Ssc.S49953825	7	120699086	A	-0.0640095	53.8518	0.604476	54.9315	3.18343	-1.28463	0.0782555	gnl.UG.Ssc.S49953825	7	120699086	A	-0.0828582	66.1904	1.0287	66.9836	0.243211	-1.14711	0.0838782	T
THY01_0089_H03	5	34507122	A	0.174069	9.25608	0.602109	9.89389	0.396529	0.448486	0.0863036	THY01_0089_H03	5	34507122	A	0.151048	9.11174	0.490194	9.82218	0.383898	0.392819	0.0637745	T
gnl.UG.Ssc.S35174086	9	40056150	A	-0.189842	9.78949	0.600998	10.4406	2.73282	0.40888	-0.0896079	gnl.UG.Ssc.S35174086	9	40056150	A	-0.100287	8.46941	0.249016	9.30672	2.02276	0.37116	-0.0423172	T
gnl.UG.Ssc.S35166455	11	35711774	A	-0.188556	9.03619	0.59992	9.67011	1.80583	-0.49464	0.0951606	gnl.UG.Ssc.S35166455	11	35711774	A	-0.0655538	6.85681	0.13994	7.69566	1.17308	-0.423692	0.0300508	T
gnl.UG.Ssc.S50200203	1	305185094	PD	-0.210676	10.5757	0.598998	11.247	5.11744	0.457715	-0.120698	gnl.UG.Ssc.S50200203	1	305185094	A	0.0440838	17.7494	0.151165	18.795	3.55195	0.614023	0.0338173	T
gnl.UG.Ssc.S35169309	12	3852901	A	-0.0724604	42.9911	0.596579	44.0053	0.396496	-0.98366	0.0847129	gnl.UG.Ssc.S35169309	12	3852901	A	-0.0386251	59.0239	0.323357	60.2839	1.37131	-1.01291	0.0435701	T
gnl.UG.Ssc.S40000845	3	9366424	PD	-0.24025	8.12924	0.595592	8.74431	4.06786	0.44015	-0.129844	gnl.UG.Ssc.S40000845	3	9366424	PD	0.263813	4.52929	0.621565	4.99541	0.59603	0.378674	0.127074	T
gnl.UG.Ssc.S46879498	9	24626627	A	0.153148	11.9593	0.595444	12.6596	0.907872	0.704559	0.106912	gnl.UG.Ssc.S46879498	9	24626627	A	0.00944658	6.65049	0.0174407	7.51016	1.32502	0.497791	0.00451928	T
OVRM1_0202_B07	9	40056150	A	0.195982	10.6127	0.595277	11.2915	4.32486	0.721565	0.162216	OVRM1_0202_B07	9	40056150	PD	0.328528	15.3664	2.29396	14.6788	0.937325	0.654543	0.245201	T
gnl.UG.Ssc.S35166618	2	8244738	A	-0.160053	11.0846	0.59476	11.7683	0.993118	0.447635	-0.0973897	gnl.UG.Ssc.S35166618	2	8244738	A	0.00223092	28.0285	0.00937524	29.21	0.295052	0.750706	0.00180163	T
gnl.UG.Ssc.S29966082	11	20938731	A	-0.16004	10.815	0.59375	11.494	0.679614	0.528436	-0.0934536	gnl.UG.Ssc.S29966082	11	20938731	A	-0.0341	6.91868	0.073037	7.77912	0.0185524	-0.406179	0.0156606	T
ADR01_0093_H04	12	2690149	A	-0.141615	33.6485	0.587532	34.6016	21.7651	0.867709	-0.134302	ADR01_0093_H04	12	2690149	A	-0.0769425	36.8091	0.356299	37.9276	17.7383	0.859444	-0.0735501	T
gnl.UG.Ssc.S27598806	12	46023473	A	-0.0822853	39.9587	0.586698	40.9558	6.21009	0.997056	-0.085114	gnl.UG.Ssc.S27598806	12	46023473	A	0.138787	32.3894	1.11001	32.9244	1.93223	0.938526	0.136921	T
gnl.UG.Ssc.S35166540	3	3709765	A	0.180505	8.01756	0.586115	8.6396	0.0969971	-0.531655	-0.12375	gnl.UG.Ssc.S35166540	3	3709765	A	0.106983	11.738	0.35441	12.5913	1.55633	-0.50056	-0.0712142	T
gnl.UG.Ssc.S35170453	17	46548141	A	0.186644	8.12317	0.585429	8.7437	0.850747	0.509621	0.111341	gnl.UG.Ssc.S35170453	17	46548141	A	0.171688	11.2604	0.642717	11.9113	1.43858	0.559681	0.112241	T
gnl.UG.Ssc.S19547882	4	116167774	A	-0.143631	16.0983	0.577897	16.8792	4.44499	-0.607051	0.101739	gnl.UG.Ssc.S19547882	4	116167774	PD	-0.252218	7.80555	0.6933	8.3371	3.02389	-0.408279	0.109771	T
gnl.UG.Ssc.S48830434	16	64889077	A	0.115555	18.6277	0.575894	19.444	0.352496	0.783058	0.0795182	gnl.UG.Ssc.S48830434	16	64889077	A	-0.10111	22.8412	0.550716	23.7196	0.608609	0.797563	-0.0717466	T
gnl.UG.Ssc.S46880131	4	93222275	A	-0.126642	18.824	0.575118	19.6434	3.94973	0.747822	-0.0887728	gnl.UG.Ssc.S46880131	4	93222275	A	-0.167757	12.5598	0.616052	13.2545	3.05562	0.550352	-0.0812188	T
LVRM1_0204_D05	1	101903535	A	0.174599	8.62476	0.57247	9.2678	0.463615	0.615657	0.0896827	LVRM1_0204_D05	1	101903535	A	-0.0876819	9.17822	0.247757	10.0336	0.405429	0.595205	-0.0483808	T
gnl.UG.Ssc.S6090709	12	5481852	A	0.180992	8.00799	0.572256	8.63478	0.390294	-0.376755	-0.0963422	gnl.UG.Ssc.S6090709	12	5481852	A	-0.0603328	7.43027	0.141921	8.28557	0.20303	-0.34877	0.0288466	T
gnl.UG.Ssc.S35170620	9	129626	A	-0.192115	9.02837	0.571497	9.68231	2.65958	0.423539	-0.103206	gnl.UG.Ssc.S35170620	9	129626	A	-0.00257081	17.5788	0.00787299	18.6515	2.53295	0.633593	-0.0018584	T
gnl.UG.Ssc.S23213583	13	91272793	A	0.153704	15.8484	0.571318	16.6309	5.94953	0.938438	0.152681	gnl.UG.Ssc.S23213583	13	91272793	A	0.0147285	24.0421	0.0444604	25.1841	10.8381	1.03323	0.0150341	T
OVRM1_0125_A03	7	39734426	A	-0.190277	9.64103	0.56993	10.3191	3.405	-0.625109	0.137571	OVRM1_0125_A03	7	39734426	PD	-0.215815	7.59591	0.568146	8.21445	2.70268	-0.479509	0.113731	T
LVRM1_0184_H12	14	101418236	PD	-0.23214	5.11787	0.567224	5.65454	0.783279	-0.567697	0.142103	LVRM1_0184_H12	14	101418236	PD	-0.207567	14.5905	0.958415	15.0635	3.22462	-0.749365	0.127687	T
gnl.UG.Ssc.S35170093	14	13324630	A	-0.125624	18.1989	0.566096	19.0212	3.65501	-0.6864	0.102937	gnl.UG.Ssc.S35170093	14	13324630	A	-0.0951603	16.5188	0.372397	17.4375	2.71195	-0.571488	0.0660772	T
SKNB1_0081_C12	2	963130	PD	-0.217707	13.6427	0.563837	14.3953	9.17171	0.533093	-0.131258	SKNB1_0081_C12	2	963130	A	0.0336426	10.5762	0.0669419	11.5287	5.28318	0.519289	0.0196881	T
gnl.UG.Ssc.S23213507	11	14914551	A	0.163851	10.2507	0.562881	10.9391	1.44233	-0.562483	-0.107365	gnl.UG.Ssc.S23213507	11	14914551	PD	0.295156	10.9196	1.43647	10.917	0.796701	-0.539761	-0.193267	T
LNG01_0048_A04	7	69146	A	0.0860408	30.2926	0.56069	31.2367	0.0733516	0.758503	0.0842922	LNG01_0048_A04	7	69146	A	0.100436	68.5894	1.38896	69.0878	0.788564	1.06942	0.11161	T
gnl.UG.Ssc.S18380343	13	146665884	A	0.188021	7.35524	0.558925	7.97259	0.612655	-0.565366	-0.0884424	gnl.UG.Ssc.S18380343	13	146665884	PD	0.254788	13.5669	1.35994	13.6821	1.00442	0.721824	0.154664	T
gnl.UG.Ssc.S35167167	5	1981830	A	0.0722848	40.2458	0.558741	41.2656	0.0833574	0.887502	0.0721341	gnl.UG.Ssc.S35167167	5	1981830	A	0.0276905	56.5364	0.210858	57.8415	0.590767	0.929044	0.0284004	T
gnl.UG.Ssc.S40431687	2	160085066	A	0.143131	11.9731	0.558349	12.7005	0.342668	0.620074	0.0907431	gnl.UG.Ssc.S40431687	2	160085066	A	-0.142167	8.15003	0.379446	8.90727	1.8197	0.423286	-0.06791	T
gnl.UG.Ssc.S40390344	2	9646443	A	-0.175608	10.7381	0.555478	11.4425	3.44328	-0.478131	0.102036	gnl.UG.Ssc.S40390344	2	9646443	A	0.191957	11.2064	0.770679	11.7606	0.922827	-0.534178	-0.12044	T
SPL01_0023_C12	6	88616811	PD	-0.280015	12.2797	0.555171	13.0145	9.99776	-0.624458	0.185241	SPL01_0023_C12	6	88616811	PD	-0.218443	17.1453	0.547566	17.9591	12.9934	-0.717421	0.161925	T
gnl.UG.Ssc.S23762960	17	19884688	A	-0.160899	15.6287	0.553805	16.4239	7.17777	-0.644982	0.12197	gnl.UG.Ssc.S23762960	17	19884688	A	-0.182979	27.3427	0.999128	27.9288	11.972	-0.77027	0.152116	T
SMG01_0077_E12	1	310717509	A	0.18354	7.29666	0.552288	7.91693	0.133723	-0.599145	-0.0855073	SMG01_0077_E12	1	310717509	PD	-0.209689	7.73642	0.596989	8.33671	1.9897	-0.541583	0.0848044	T
gnl.UG.Ssc.S19546889	16	38700968	PD	0.20617	7.50726	0.551011	8.13465	2.31511	0.523115	0.127443	gnl.UG.Ssc.S19546889	16	38700968	A	0.0203794	16.6549	0.0562909	17.7104	5.77089	0.667936	0.0150922	T
gnl.UG.Ssc.S23212865	13	31572374	A	-0.107025	20.1702	0.549723	21.0234	0.450007	-0.854389	0.0783423	gnl.UG.Ssc.S23212865	13	31572374	A	0.154285	14.6513	0.704352	15.3167	0.647504	0.686942	0.0904261	T
gnl.UG.Ssc.S40591445	4	119619907	A	-0.196043	6.91591	0.546444	7.5286	1.03642	-0.469466	0.0728769	gnl.UG.Ssc.S40591445	4	119619907	PD	0.246996	8.09469	0.898808	8.47467	0.100279	0.524723	0.123328	T
gnl.UG.Ssc.S21579411	10	35337090	A	0.156912	9.79739	0.545931	10.4875	0.357447	0.432552	0.0906161	gnl.UG.Ssc.S21579411	10	35337090	A	-0.100642	12.4287	0.356568	13.292	0.527523	0.509486	-0.0550824	T
gnl.UG.Ssc.S35169445	14	11622365	A	-0.144001	12.3443	0.545516	13.0868	1.46412	-0.582503	0.0879398	gnl.UG.Ssc.S35169445	14	11622365	A	-0.18495	9.82066	0.641432	10.4418	1.3959	-0.484073	0.0934256	T
gnl.UG.Ssc.S35167297	6	7305244	A	0.186052	10.812	0.541838	11.527	4.67101	0.656694	0.13869	gnl.UG.Ssc.S35167297	6	7305244	A	0.0280854	15.6028	0.0607258	16.6429	9.28855	0.643235	0.020186	T
DCI01_0065_F12	1	264198063	A	-0.11448	20.4053	0.538242	21.2692	3.96243	-0.869688	0.0864985	DCI01_0065_F12	1	264198063	A	0.00337669	17.4604	0.0103306	18.5316	2.52613	-0.787031	-0.00234069	T
DCI01_0058_H11	4	136331395	A	-0.186863	15.8069	0.537218	16.6117	9.98288	-0.621623	0.13116	DCI01_0058_H11	4	136331395	A	-0.197224	34.0109	1.13224	34.5393	18.3294	-0.834352	0.171793	T
gnl.UG.Ssc.S35170365	1	309125803	A	-0.166385	8.73909	0.536706	9.41003	0.625148	-0.448449	0.0926974	gnl.UG.Ssc.S35170365	1	309125803	A	-0.108764	9.05865	0.321127	9.87241	0.314306	-0.504256	0.0539507	T
gnl.UG.Ssc.S35170013	4	148835	PD	-0.224894	8.6818	0.536315	9.35155	4.74208	-0.401609	0.10981	gnl.UG.Ssc.S35170013	4	148835	A	-0.15645	26.6836	0.842661	27.3845	9.89237	-0.685637	0.124635	T
gnl.UG.Ssc.S40543010	5	38988849	A	0.18984	6.53126	0.53579	7.13899	0.114445	0.381512	0.0969717	gnl.UG.Ssc.S40543010	5	38988849	A	0.121821	6.61006	0.300543	7.36723	0.36144	0.360793	0.0570138	T
gnl.UG.Ssc.S35166687	15	152383857	A	0.0462879	78.5579	0.535544	79.7788	2.09347	1.1977	0.0550799	gnl.UG.Ssc.S35166687	15	152383857	A	0.16847	60.0259	2.79137	59.23	0.260525	1.05942	0.163279	T
gnl.UG.Ssc.S35172209	2	9987663	A	-0.194676	8.92084	0.535318	9.59749	3.39964	0.421432	-0.10072	gnl.UG.Ssc.S35172209	2	9987663	A	0.0511386	30.4938	0.262502	31.6163	4.14262	0.876005	0.0474568	T
gnl.UG.Ssc.S39889333	1	223043310	A	-0.114012	20.8251	0.531473	21.7043	4.93363	-0.860742	0.0956275	gnl.UG.Ssc.S39889333	1	223043310	A	-0.178375	29.1686	1.19373	29.61	8.64699	-0.901837	0.150694	T
SPL01_0033_A07	7	34273092	A	-0.154924	11.6778	0.530615	12.4182	2.80635	-0.691667	0.0918534	SPL01_0033_A07	7	34273092	PD	-0.264437	5.04272	0.540285	5.59014	2.16157	-0.380488	0.100465	T
gnl.UG.Ssc.S40513578	17	44369566	A	-0.162393	11.0634	0.528177	11.7964	3.18763	0.832487	-0.123356	gnl.UG.Ssc.S40513578	17	44369566	PD	0.402514	12.9606	2.68035	11.8702	1.32664	0.818039	0.206215	T
gnl.UG.Ssc.S46878326	7	58529872	A	0.0601919	53.6306	0.525566	54.7476	3.60432	1.38812	0.0706608	gnl.UG.Ssc.S46878326	7	58529872	A	0.0289469	33.8378	0.147895	35.0351	3.2277	1.0919	0.0258317	T
gnl.UG.Ssc.S35173199	13	36096052	A	-0.118553	15.9395	0.525098	16.7545	0.751811	-0.632892	0.0784815	gnl.UG.Ssc.S35173199	13	36096052	A	-0.0295867	32.6359	0.155676	33.8215	0.199918	-0.868321	0.0243549	T
gnl.UG.Ssc.S46877832	11	19969481	A	0.164643	14.6267	0.521961	15.424	7.20774	0.833269	0.145524	gnl.UG.Ssc.S46877832	11	19969481	A	0.00316509	9.53733	0.00498241	10.4745	5.98724	0.586715	0.00191123	T
gnl.UG.Ssc.S31123459	10	61062504	A	-0.151041	10.4795	0.521735	11.2013	1.17584	-0.471629	0.0902858	gnl.UG.Ssc.S31123459	10	61062504	A	0.0536689	17.4941	0.207631	18.5118	0.446004	-0.58695	-0.0384523	T
OVRM1_0061_E07	2	146420967	A	0.138205	11.6407	0.519438	12.3878	0.422183	0.513905	0.0859586	OVRM1_0061_E07	2	146420967	A	0.197966	7.43285	0.603803	8.0194	0.568352	0.375281	0.0913833	T
gnl.UG.Ssc.S22275809	5	4142177	A	-0.0668913	45.2936	0.519114	46.3761	4.91777	1.04149	-0.0778724	gnl.UG.Ssc.S22275809	5	4142177	A	-0.0948442	53.2629	1.0268	53.9985	0.288999	-1.1241	0.102692	T
gnl.UG.Ssc.S24610299	23	107379349	A	0.0775239	32.9545	0.517954	33.9487	0.482298	0.629528	0.0914727	gnl.UG.Ssc.S24610299	23	107379349	A	0.01925	32.8524	0.0959954	34.0586	0.775005	0.574937	0.022009	T
OVRM1_0059_B09	5	39176750	A	0.155947	9.19286	0.516873	9.88937	0.423782	0.487366	0.095124	OVRM1_0059_B09	5	39176750	A	0.0571787	7.0335	0.124122	7.88343	0.943078	0.403869	0.0278987	T
gnl.UG.Ssc.S35324944	10	9818909	A	-0.173761	7.6109	0.516637	8.2657	0.600298	0.38159	-0.0913988	gnl.UG.Ssc.S35324944	10	9818909	A	-0.106034	8.68969	0.302723	9.50482	0.338664	0.368416	-0.0538156	T
gnl.UG.Ssc.S35166229	2	160085066	A	0.0781311	32.2483	0.51504	33.2396	0.525854	1.02328	0.0689066	gnl.UG.Ssc.S35166229	2	160085066	A	0.0980889	38.9153	0.806085	39.7374	0.280571	1.03947	0.0812884	T
gnl.UG.Ssc.S35166229	13	110567483	A	0.0781311	32.2483	0.51504	33.2396	0.525854	1.02328	0.0689066	gnl.UG.Ssc.S35166229	13	110567483	A	0.0980889	38.9153	0.806085	39.7374	0.280571	1.03947	0.0812884	T
gnl.UG.Ssc.S20946453	13	102378547	A	0.171435	7.40901	0.5124	8.06159	0.0640122	0.435735	0.0988898	gnl.UG.Ssc.S20946453	13	102378547	A	-0.036608	20.2047	0.145729	21.2807	0.597832	0.696638	-0.0289806	T
gnl.UG.Ssc.S22278995	8	93268050	A	-0.161127	8.82356	0.511761	9.51805	1.00214	-0.48926	0.107533	gnl.UG.Ssc.S22278995	8	93268050	A	-0.122042	8.5816	0.344609	9.37025	1.00984	-0.428851	0.06017	T
gnl.UG.Ssc.S23689658	6	74620470	A	-0.13186	12.284	0.50928	13.0546	0.643026	-0.75423	0.094968	gnl.UG.Ssc.S23689658	6	74620470	A	-0.0567341	6.88805	0.124404	7.73404	0.601802	-0.417594	0.028553	T
gnl.UG.Ssc.S40390344	10	9818909	A	0.165969	7.96111	0.509173	8.63072	0.337832	0.39244	0.0889804	gnl.UG.Ssc.S40390344	10	9818909	A	-0.190256	9.01794	0.656406	9.60916	0.635041	0.393094	-0.0988863	T
gnl.UG.Ssc.S35165540	3	8779749	A	-0.132745	12.218	0.50851	12.9842	0.539645	0.482016	-0.0895837	gnl.UG.Ssc.S35165540	3	8779749	PD	-0.242663	10.0763	0.994483	10.429	0.914193	-0.405657	0.128421	T
OVRM1_0032_F12	3	142660051	A	-0.0600437	49.8407	0.508192	50.9492	1.39111	-0.886632	0.0678961	OVRM1_0032_F12	3	142660051	A	-0.0916028	31.4274	0.611116	32.3403	0.873059	-0.675399	0.0798143	T
gnl.UG.Ssc.S35174086	1	163541848	A	-0.142971	11.0674	0.507164	11.8113	1.10124	-0.428429	0.0732183	gnl.UG.Ssc.S35174086	1	163541848	PD	-0.23259	11.1787	0.97138	11.574	1.63609	-0.390831	0.108878	T
gnl.UG.Ssc.S14891087	4	59205714	A	0.17204	9.13971	0.506332	9.84139	2.47681	-0.634799	-0.117207	gnl.UG.Ssc.S14891087	4	59205714	A	-0.0141813	5.44804	0.0194877	6.26593	2.85816	-0.390711	0.00615102	T
PTG01_0064_H03	7	1127100	A	-0.0854379	26.9596	0.504566	27.9131	0.555328	-0.711625	0.0766826	PTG01_0064_H03	7	1127100	A	0.0471751	6.74006	0.102201	7.58726	0.109628	0.337233	0.0207302	T
gnl.UG.Ssc.S5998272	23	46229089	A	-0.144013	10.2546	0.503351	10.9907	0.738621	0.450055	-0.113294	gnl.UG.Ssc.S5998272	23	46229089	A	-0.0507309	25.6978	0.252448	26.7867	0.176457	0.517201	-0.0526525	T
gnl.UG.Ssc.S35172553	14	11622365	A	-0.157188	9.33694	0.503273	10.0454	1.21159	0.540814	-0.0818946	gnl.UG.Ssc.S35172553	14	11622365	PD	0.201975	9.45363	0.753313	9.9826	0.229973	0.536906	0.0962768	T
gnl.UG.Ssc.S46879669	4	91521625	A	0.196427	9.58918	0.502681	10.304	4.78424	-0.693513	-0.14563	gnl.UG.Ssc.S46879669	4	91521625	A	-0.0901311	13.1155	0.18658	14.0773	8.64013	-0.613492	0.058818	T
gnl.UG.Ssc.S23212861	6	7528631	A	-0.141507	10.625	0.500227	11.3644	0.515895	-0.461637	0.0840991	gnl.UG.Ssc.S23212861	6	7528631	A	-0.179181	12.0654	0.747106	12.6543	0.734628	-0.444087	0.10424	T
gnl.UG.Ssc.S35168527	7	48748	A	0.0630315	49.0781	0.497666	50.1894	5.79044	1.0116	0.0740778	gnl.UG.Ssc.S35168527	7	48748	PD	-0.471254	10.6256	1.82886	10.268	5.71481	0.35804	-0.206675	T
gnl.UG.Ssc.S31107148	3	134747453	A	-0.0674614	38.823	0.497467	39.8771	0.339762	-1.04227	0.0750892	gnl.UG.Ssc.S31107148	3	134747453	A	-0.0126487	34.6633	0.063268	35.8934	1.1274	0.964166	-0.011892	T
gnl.UG.Ssc.S18353806	1	310837889	A	-0.152251	11.3752	0.49746	12.1322	3.07493	-0.572198	0.0924415	gnl.UG.Ssc.S18353806	1	310837889	A	0.0414024	10.108	0.104234	11.0419	1.67868	-0.574805	-0.0233581	T
gnl.UG.Ssc.S23695383	10	6354	A	0.10041	19.6975	0.496276	20.5844	0.786758	-0.957778	-0.0692747	gnl.UG.Ssc.S23695383	10	6354	A	-0.0145921	12.7555	0.0417155	13.7558	0.201062	-0.78204	0.00860832	T
gnl.UG.Ssc.S6003997	2	157707038	PD	-0.246172	15.9565	0.496266	16.7912	13.4471	-0.616576	0.16498	gnl.UG.Ssc.S6003997	2	157707038	A	-0.0310604	25.8054	0.081917	26.9573	16.6601	-0.895864	0.0296543	T
gnl.UG.Ssc.S46879687	4	91521625	A	-0.153297	24.2236	0.496201	25.1567	16.4512	0.855829	-0.13718	gnl.UG.Ssc.S46879687	4	91521625	A	0.150181	14.627	0.502128	15.4353	6.04656	0.817111	0.124109	T
gnl.UG.Ssc.S40108967	9	4014490	A	0.0972708	26.4407	0.495601	27.3959	6.65447	0.892223	0.0992397	gnl.UG.Ssc.S40108967	9	4014490	PD	0.203461	31.5639	1.72247	31.5686	6.30604	1.04879	0.219046	T
gnl.UG.Ssc.S26645511	15	152195152	A	-0.102219	26.3466	0.494254	27.3048	8.63387	-0.82142	0.0953894	gnl.UG.Ssc.S26645511	15	152195152	A	-0.131961	30.9411	0.740316	31.7571	11.4408	-0.797848	0.116386	T
gnl.UG.Ssc.S35172880	17	31948208	A	0.165663	7.5219	0.492819	8.18963	0.0326035	-0.441552	-0.0913474	gnl.UG.Ssc.S35172880	17	31948208	A	-0.0465626	13.0388	0.146508	14.0149	0.497538	-0.522918	0.0295801	T
gnl.UG.Ssc.S34498248	3	26177173	A	0.0784283	29.978	0.491578	30.9662	0.0328571	1.06325	0.063065	gnl.UG.Ssc.S34498248	3	26177173	A	0.078274	8.21162	0.204321	9.0634	0.00348161	0.451066	0.0411387	T
AMP01_0041_D01	9	58287186	PD	-0.23296	6.63098	0.489965	7.27313	3.48064	-0.508795	0.121281	AMP01_0041_D01	9	58287186	A	-0.159972	7.65588	0.386428	8.39476	2.65749	-0.649078	0.0849775	T
gnl.UG.Ssc.S35324944	2	10028746	A	-0.19879	10.3584	0.489559	11.0999	5.9462	-0.487756	0.115564	gnl.UG.Ssc.S35324944	2	10028746	PD	0.23741	8.26569	0.755784	8.76269	1.92337	-0.499925	-0.144255	T
OVRM1_0032_F12	14	873585	A	0.0789099	35.1285	0.486139	36.1602	6.75463	0.921759	0.0846334	OVRM1_0032_F12	14	873585	A	0.103587	45.0561	0.836061	45.8929	9.0622	0.981029	0.117927	T
gnl.UG.Ssc.S34518379	15	53786238	PD	0.205771	10.1396	0.480691	10.8831	6.21629	0.751872	0.166491	gnl.UG.Ssc.S34518379	15	53786238	PD	0.389171	22.8986	3.58401	21.1037	5.73132	1.09579	0.469321	T
gnl.UG.Ssc.S27601758	1	57968318	A	-0.138004	20.1196	0.479057	21.0198	10.8207	-0.884632	0.123908	gnl.UG.Ssc.S27601758	1	57968318	PD	-0.353293	7.66163	0.55047	8.29279	6.48301	-0.383246	0.149939	T
gnl.UG.Ssc.S23763856	1	865364	A	-0.0700918	37.1396	0.477577	38.1909	2.73319	-0.947989	0.0628632	gnl.UG.Ssc.S23763856	1	865364	A	0.0361713	22.3085	0.151176	23.4052	1.09297	-0.738893	-0.0271374	T
gnl.UG.Ssc.S35168714	6	86293463	A	0.165495	7.16362	0.47551	7.83223	0.0916083	0.433189	0.0833578	gnl.UG.Ssc.S35168714	6	86293463	A	-0.121168	8.75124	0.354274	9.53844	0.618812	0.502536	-0.0615443	T
TES01_0001_A04	11	84687502	A	0.0883461	44.2251	0.472576	45.325	22.3136	1.39841	0.132688	TES01_0001_A04	11	84687502	A	0.139131	40.3975	0.789789	41.2416	21.2579	1.35131	0.20284	T
gnl.UG.Ssc.S46877748	13	2947636	A	0.0720758	33.8473	0.470635	34.8795	1.58534	0.902363	0.0668573	gnl.UG.Ssc.S46877748	13	2947636	A	0.0423204	41.4854	0.273628	42.6781	1.88884	0.947467	0.0407516	T
gnl.UG.Ssc.S35167209	14	152178755	A	-0.103009	18.5834	0.469385	19.4711	1.88689	-0.626461	0.0780361	gnl.UG.Ssc.S35167209	14	152178755	A	-0.181105	36.335	1.78124	36.3228	3.62876	-0.833771	0.159725	T
gnl.UG.Ssc.S35164754	1	299432157	A	-0.187862	8.78116	0.468224	9.49977	4.04133	-0.439382	0.104216	gnl.UG.Ssc.S35164754	1	299432157	A	-0.0903957	17.1694	0.311948	18.1308	5.76091	-0.598075	0.0652167	T
MLTL1_0044_G01	5	11652170	A	-0.118143	19.8682	0.468154	20.7726	7.42815	-0.684077	0.0915577	MLTL1_0044_G01	5	11652170	PD	-0.237461	28.6583	1.61451	28.7334	11.3772	-0.745039	0.180594	T
gnl.UG.Ssc.S39765363	2	149751056	PD	0.232306	10.4765	0.467194	11.2435	7.80208	-0.618213	-0.159035	gnl.UG.Ssc.S39765363	2	149751056	PD	-0.328853	8.77743	1.47575	8.69234	0.368391	-0.622822	0.237425	T
gnl.UG.Ssc.S40478570	9	2305353	A	0.133463	13.7254	0.460061	14.5494	4.15615	0.67733	0.10424	gnl.UG.Ssc.S40478570	9	2305353	PD	0.274509	7.02876	0.805835	7.45186	1.93504	0.502518	0.170166	T
LVRM1_0034_C04	17	5506024	A	-0.159193	7.68703	0.458908	8.38204	0.719121	-0.445121	0.0819259	LVRM1_0034_C04	17	5506024	A	-0.0733749	16.4847	0.288626	17.4494	0.75488	-0.582478	0.0503988	T
gnl.UG.Ssc.S35168926	12	51501767	PD	-0.26059	10.0648	0.457184	10.8206	8.17216	0.523361	-0.14891	gnl.UG.Ssc.S35168926	12	51501767	A	-0.123144	12.3226	0.214221	13.2586	9.57659	0.587406	-0.07923	T
gnl.UG.Ssc.S40292366	1	169829106	A	-0.151663	9.34435	0.456385	10.085	1.96038	0.525903	-0.0829983	gnl.UG.Ssc.S40292366	1	169829106	PD	0.233499	6.55696	0.711183	7.03667	0.123595	0.452797	0.11372	T
gnl.UG.Ssc.S46880980	1	265041087	A	-0.0989778	18.2494	0.453507	19.1436	1.01732	0.830659	-0.0717491	gnl.UG.Ssc.S46880980	1	265041087	A	0.118718	17.3851	0.566213	18.1895	0.0637205	0.744754	0.0784693	T
gnl.UG.Ssc.S17499560	8	139283538	A	-0.174122	14.2663	0.453125	15.1036	9.14038	0.571037	-0.113302	gnl.UG.Ssc.S17499560	8	139283538	A	0.00839252	16.7039	0.0196	17.7646	8.48439	0.652529	0.00621855	T
LVRM1_0027_A12	10	60381780	A	-0.110716	14.5157	0.452262	15.3575	0.501512	0.598323	-0.0743205	LVRM1_0027_A12	10	60381780	A	-0.0886394	19.3379	0.413012	20.2676	0.331395	0.689543	-0.06023	T
gnl.UG.Ssc.S35169926	14	152918637	PD	0.213852	6.85439	0.451696	7.52907	3.52239	0.557347	0.131019	gnl.UG.Ssc.S35169926	14	152918637	PD	0.302298	6.88369	0.832118	7.28008	2.59283	0.535188	0.183746	T
gnl.UG.Ssc.S40177297	16	51990539	A	-0.086643	22.609	0.451242	23.5547	0.505143	-0.804587	0.0666674	gnl.UG.Ssc.S40177297	16	51990539	PD	-0.348184	20.6569	3.02197	19.3652	2.94476	-0.693341	0.22695	T
MLN01_0042_F01	10	77837652	A	-0.122154	12.0614	0.450849	12.8619	0.519389	-0.733813	0.0669536	MLN01_0042_F01	10	77837652	A	0.0852737	15.2487	0.335227	16.1703	0.183351	-0.770962	-0.0551076	T
DCI01_0058_H11	16	38700968	A	-0.13031	19.1996	0.450348	20.1072	9.66779	-0.682792	0.102612	DCI01_0058_H11	16	38700968	PD	-0.214754	45.5902	1.96047	45.4772	19.2177	-0.917909	0.205827	T
gnl.UG.Ssc.S46876868	14	64406794	A	0.0958609	18.4324	0.446949	19.3326	0.211006	0.832082	0.0765939	gnl.UG.Ssc.S46876868	14	64406794	A	0.186456	7.41892	0.570023	8.02915	0.00180452	0.436675	0.0957878	T
gnl.UG.Ssc.S35166892	1	146067879	A	0.170005	6.74742	0.446884	7.42181	0.959191	-0.419375	-0.0900969	gnl.UG.Ssc.S35166892	1	146067879	A	0.0139172	6.52386	0.0260391	7.37884	1.11735	-0.457499	-0.00643371	T
gnl.UG.Ssc.S17503808	1	12713043	A	-0.150987	11.7569	0.44214	12.5634	4.9854	-0.603587	0.113039	gnl.UG.Ssc.S17503808	1	12713043	PD	-0.264268	18.4588	1.12465	18.8471	9.89913	-0.623557	0.186474	T
gnl.UG.Ssc.S31107698	12	27684801	A	-0.160266	11.4891	0.441038	12.2861	5.49009	-0.545296	0.101289	gnl.UG.Ssc.S31107698	12	27684801	PD	-0.475731	9.64386	1.42555	9.62303	6.37815	-0.41011	0.225925	T
gnl.UG.Ssc.S35173386	13	98072328	A	0.0879297	22.8003	0.440465	23.7549	2.3124	0.998112	0.0770546	gnl.UG.Ssc.S35173386	13	98072328	A	0.0554707	24.7098	0.253615	25.7862	3.17179	0.997892	0.0509673	T
gnl.UG.Ssc.S23213279	10	9818909	A	0.165368	6.52375	0.439023	7.202	0.642736	0.544342	0.101143	gnl.UG.Ssc.S23213279	10	9818909	A	-0.035103	6.82381	0.0738253	7.68448	0.54217	0.437603	-0.0159393	T
gnl.UG.Ssc.S40209331	14	140454103	PD	-0.219438	8.05053	0.435623	8.77234	5.22105	-0.461074	0.115513	gnl.UG.Ssc.S40209331	14	140454103	PD	-0.399034	36.8359	3.52042	35.2266	21.1134	-0.882676	0.327512	T
gnl.UG.Ssc.S40318805	7	128891964	PD	-0.309381	6.06073	0.43532	6.72264	5.00363	-0.439887	0.152081	gnl.UG.Ssc.S40318805	7	128891964	PD	-0.370597	22.9331	1.61649	22.9561	16.1975	-0.654524	0.278643	T
gnl.UG.Ssc.S33333598	15	156793131	A	-0.158053	6.99482	0.435079	7.68469	0.375181	-0.480093	0.0708636	gnl.UG.Ssc.S33333598	15	156793131	A	0.0501682	16.0058	0.181611	17.0143	0.389883	-0.671404	-0.0252268	T
gnl.UG.Ssc.S35166695	17	35815587	A	0.0921913	18.8924	0.432892	19.8074	0.114905	-0.700257	-0.0693522	gnl.UG.Ssc.S35166695	17	35815587	A	0.142707	18.6411	0.768534	19.3139	0.0315652	-0.658056	-0.100323	T
SPL01_0086_H10	17	44369566	A	-0.170935	9.84675	0.429228	10.6222	4.93723	0.781307	-0.125253	SPL01_0086_H10	17	44369566	PD	0.212094	16.2019	1.21838	16.4817	0.670505	0.859829	0.132905	T
gnl.UG.Ssc.S35172231	5	46295477	A	-0.163091	6.56904	0.428958	7.24923	0.555046	0.44273	-0.0764881	gnl.UG.Ssc.S35172231	5	46295477	PD	0.24362	9.97975	1.00042	10.3253	0.779663	0.656253	0.130684	T
gnl.UG.Ssc.S34513996	10	9818909	A	-0.150835	7.51582	0.427346	8.22659	0.500772	0.384476	-0.0778371	gnl.UG.Ssc.S34513996	10	9818909	A	0.0298482	10.8609	0.0812919	11.8162	0.0765888	0.440013	0.0169535	T
gnl.UG.Ssc.S46881148	1	305145609	A	0.0949085	28.0483	0.426899	29.0711	11.8942	1.11195	0.115789	gnl.UG.Ssc.S46881148	1	305145609	A	0.0415933	30.9193	0.195244	32.0832	7.20889	-0.926069	-0.0414998	T
gnl.UG.Ssc.S17513710	6	53833374	A	-0.0807544	30.6625	0.426729	31.71	8.87856	-1.078	0.0981893	gnl.UG.Ssc.S17513710	6	53833374	A	-0.0907839	18.1956	0.334109	19.1659	5.87496	-0.817074	0.084997	T
gnl.UG.Ssc.S40146297	5	102816448	A	0.146834	9.07518	0.422089	9.83077	2.10112	-0.486485	-0.0937911	gnl.UG.Ssc.S40146297	5	102816448	A	0.14079	6.76442	0.337501	7.50586	1.39256	-0.403032	-0.0717261	T
gnl.UG.Ssc.S35164666	5	20495524	A	0.176019	6.57796	0.419216	7.26461	1.86382	0.475003	0.108015	gnl.UG.Ssc.S35164666	5	20495524	PD	-0.216058	12.6879	0.687706	13.3327	6.23827	0.562728	-0.137755	T
gnl.UG.Ssc.S18552425	2	90946045	A	0.0943907	22.7072	0.418357	23.6772	6.45173	1.23055	0.109775	gnl.UG.Ssc.S18552425	2	90946045	A	0.122888	27.709	0.77293	28.4741	3.83854	1.26602	0.136207	T
gnl.UG.Ssc.S36661000	3	25018550	A	-0.137274	8.72559	0.418139	9.47465	0.538575	-0.591304	0.0670011	gnl.UG.Ssc.S36661000	3	25018550	A	-0.0788089	20.5308	0.369235	21.5009	0.477843	0.843501	-0.051797	T
gnl.UG.Ssc.S35167014	5	38528301	A	0.159775	13.2741	0.41657	14.1179	7.85567	-0.802008	-0.138733	gnl.UG.Ssc.S35167014	5	38528301	A	-0.130252	9.98532	0.193929	10.8839	8.08809	-0.513691	0.0716436	T
gnl.UG.Ssc.S35168639	11	85034196	A	-0.125638	10.0914	0.413555	10.8761	0.517004	0.46867	-0.0755607	gnl.UG.Ssc.S35168639	11	85034196	A	0.0448227	7.24244	0.100727	8.10535	0.0652003	0.364898	0.0209765	T
gnl.UG.Ssc.S35173843	3	18088863	A	-0.110364	16.9112	0.412514	17.8131	5.08229	-0.594798	0.0802926	gnl.UG.Ssc.S35173843	3	18088863	A	-0.00825068	11.5826	0.0197302	12.5616	2.67492	-0.509473	0.00487149	T
gnl.UG.Ssc.S46877888	11	4689240	A	0.0709232	42.7461	0.411884	43.8757	15.5882	1.37008	0.103259	gnl.UG.Ssc.S46877888	11	4689240	A	0.133294	55.0185	1.29932	55.5324	16.1077	1.49229	0.200623	T
THY01_0045_E02	15	26918484	A	-0.15562	13.1228	0.410336	13.9679	7.51227	-0.550675	0.100389	THY01_0045_E02	15	26918484	A	0.101817	7.64246	0.227326	8.46842	2.37848	-0.506874	-0.0570992	T
gnl.UG.Ssc.S23700642	16	24876960	A	0.132384	9.19348	0.403534	9.96322	0.977922	-0.611661	-0.0840012	gnl.UG.Ssc.S23700642	16	24876960	A	0.081726	8.32709	0.206102	9.18098	1.09337	0.512658	0.0438337	T
gnl.UG.Ssc.S40246020	10	77623992	A	0.0730388	28.0792	0.403349	29.1074	2.68958	-0.821351	-0.0713833	gnl.UG.Ssc.S40246020	10	77623992	A	-0.133674	46.2648	1.22633	46.7944	10.0201	-0.905232	0.132136	T
gnl.UG.Ssc.S40555834	3	63130898	A	-0.130179	9.10666	0.403101	9.87558	0.549774	-0.496164	0.0759165	gnl.UG.Ssc.S40555834	3	63130898	A	-0.0791343	53.305	0.769962	54.236	0.968478	-1.01312	0.0728748	T
gnl.UG.Ssc.S19540437	3	122307662	PD	-0.212063	8.44792	0.401304	9.20038	5.83491	-0.456964	0.108624	gnl.UG.Ssc.S19540437	3	122307662	A	-0.129303	17.7281	0.410593	18.6393	9.31946	-0.667934	0.0929682	T
gnl.UG.Ssc.S40176046	10	53554878	A	0.100656	15.2086	0.399519	16.0945	1.42517	0.643795	0.0735243	gnl.UG.Ssc.S40176046	10	53554878	PD	0.274758	13.257	1.54931	13.2027	0.303761	0.576472	0.189751	T
gnl.UG.Ssc.S40525951	8	35907076	A	-0.154425	6.5731	0.398245	7.27297	0.618033	-0.501949	0.0643785	gnl.UG.Ssc.S40525951	8	35907076	PD	-0.255746	14.1544	1.37998	14.2627	1.55323	-0.707681	0.14558	T
gnl.UG.Ssc.S18361470	9	50586679	A	0.103631	17.8914	0.397034	18.8169	5.30437	0.817977	0.088991	gnl.UG.Ssc.S18361470	9	50586679	A	0.115586	17.1222	0.438641	18.0086	5.19203	0.789727	0.0934296	T
gnl.UG.Ssc.S23770591	5	68245469	A	0.124908	9.34118	0.394977	10.1198	0.0694438	0.517412	0.0758989	gnl.UG.Ssc.S23770591	5	68245469	A	0.0635872	30.0435	0.369122	31.1038	0.194896	0.863546	0.0516231	T
LVR01_0062_H04	8	88011897	A	0.117421	10.5564	0.394766	11.3657	0.484384	-0.597086	-0.0831614	LVR01_0062_H04	8	88011897	A	0.0449202	13.1871	0.136806	14.1717	1.58709	-0.595479	-0.0311947	T
SPL01_0074_C06	11	5782065	A	-0.0954811	31.2289	0.393835	32.2998	17.164	-1.01953	0.106162	SPL01_0074_C06	11	5782065	A	-0.168351	47.3538	1.36958	47.7785	20.9482	-1.15021	0.190992	T
AMP01_0085_E12	1	105922025	PD	-0.263182	6.64571	0.392495	7.35134	5.27003	-0.448709	0.123913	AMP01_0085_E12	1	105922025	PD	-0.669368	8.21689	1.25236	8.30618	7.30505	-0.358535	0.247022	T
gnl.UG.Ssc.S23212788	3	71450568	A	0.0923565	16.4723	0.39122	17.3812	0.465207	0.763963	0.0644604	gnl.UG.Ssc.S23212788	3	71450568	A	-0.0635529	14.4005	0.216431	15.3702	1.4379	0.626268	-0.0395279	T
gnl.UG.Ssc.S23693559	3	109299266	A	-0.101641	19.5884	0.390105	20.539	6.90351	-0.676552	0.0814143	gnl.UG.Ssc.S23693559	3	109299266	PD	-0.510374	10.0756	2.00735	9.5463	5.43676	-0.410674	0.266974	T
gnl.UG.Ssc.S20116703	9	153075878	A	0.077172	22.5434	0.389676	23.5269	0.2451	0.687424	0.063326	gnl.UG.Ssc.S20116703	9	153075878	A	-0.014204	22.5144	0.0556871	23.6399	0.143676	0.630458	-0.0113348	T
gnl.UG.Ssc.S40556595	2	149428215	A	0.150814	15.7121	0.389603	16.6204	10.3924	-0.781458	-0.131215	gnl.UG.Ssc.S40556595	2	149428215	A	-0.135539	10.6271	0.355379	11.4614	4.63879	-0.730882	0.106725	T
gnl.UG.Ssc.S16766234	7	86554552	A	-0.139912	7.91492	0.388516	8.66125	1.01443	0.404166	-0.0723953	gnl.UG.Ssc.S16766234	7	86554552	A	0.026143	15.4451	0.0854739	16.4776	0.470924	0.798838	0.015383	T
gnl.UG.Ssc.S17511339	2	7693503	A	-0.135395	8.89997	0.387948	9.67498	1.72431	-0.550087	0.0854534	gnl.UG.Ssc.S17511339	2	7693503	PD	-0.394964	17.9272	2.66392	16.9353	6.245	-0.660722	0.261241	T
gnl.UG.Ssc.S35167052	9	48622988	A	0.141389	7.13681	0.387754	7.86193	0.102618	-0.476646	-0.076749	gnl.UG.Ssc.S35167052	9	48622988	PD	-0.213077	6.55084	0.556136	7.14405	1.54442	-0.370165	0.0930048	T
LNG01_0046_E09	1	10891684	PD	-0.250506	4.61326	0.384918	5.24556	2.95514	0.331744	-0.0954722	LNG01_0046_E09	1	10891684	PD	0.222101	7.87373	0.675343	8.4206	1.68154	0.528254	0.134136	T
gnl.UG.Ssc.S17526742	8	145525938	A	0.0939494	16.1765	0.384914	17.0852	1.24276	0.638369	0.0748635	gnl.UG.Ssc.S17526742	8	145525938	A	0.163962	12.2877	0.671475	12.9373	0.659806	0.522358	0.104471	T
ITT01_0089_G11	7	37197030	A	0.104775	12.6231	0.38394	13.4756	0.331823	0.664616	0.0714596	ITT01_0089_G11	7	37197030	A	0.0759974	21.1496	0.358558	22.1328	0.650153	0.881029	0.0558566	T
gnl.UG.Ssc.S35165080	17	9769208	A	0.121328	10.7303	0.383403	11.5467	1.82743	-0.582929	-0.0828134	gnl.UG.Ssc.S35165080	17	9769208	A	0.0371894	8.09977	0.0790522	8.99219	1.90044	-0.469638	-0.0200677	T
OVRM1_0085_E11	23	51700353	A	0.0943634	22.313	0.383131	23.3076	8.43145	1.02286	0.125664	OVRM1_0085_E11	23	51700353	A	-0.003736	5.83229	0.00532209	6.66799	2.92844	0.488232	-0.0025242	T
gnl.UG.Ssc.S6072437	3	48135017	PD	0.201358	6.87456	0.382441	7.59369	4.08276	0.643897	0.139496	gnl.UG.Ssc.S6072437	3	48135017	PD	0.517473	7.28034	2.37849	6.31808	1.19859	0.737312	0.406954	T
gnl.UG.Ssc.S46878705	6	37163254	A	-0.185696	7.30767	0.379379	8.04502	3.98528	0.585928	-0.104489	gnl.UG.Ssc.S46878705	6	37163254	A	0.199537	8.5908	0.682306	9.15446	0.613524	0.668716	0.129384	T
AMP01_0022_B01	4	121503497	A	-0.139565	16.312	0.377561	17.2342	10.2952	-0.895187	0.128174	AMP01_0022_B01	4	121503497	A	-0.110965	18.4523	0.314448	19.431	11.1011	-0.919264	0.0980157	T
gnl.UG.Ssc.S35167510	11	1778407	A	-0.0643195	29.7604	0.377403	30.8196	0.445627	-0.759801	0.0623689	gnl.UG.Ssc.S35167510	11	1778407	A	0.0375947	11.1453	0.106255	12.0999	0.00242763	-0.412931	-0.0219449	T
gnl.UG.Ssc.S35167669	5	83011120	A	-0.19267	6.51463	0.377217	7.22534	3.44649	0.433647	-0.0792956	gnl.UG.Ssc.S35167669	5	83011120	PD	-0.798122	6.86461	1.81501	6.41037	5.65926	0.298659	-0.213195	T
gnl.UG.Ssc.S39895526	1	210135265	A	0.14905	8.75933	0.37676	9.53475	3.24402	-0.763294	-0.114496	gnl.UG.Ssc.S39895526	1	210135265	PD	0.231186	12.7014	1.0313	13.0774	2.29228	0.811518	0.171493	T
gnl.UG.Ssc.S22294034	12	52749442	A	-0.0773539	21.4077	0.375764	22.3881	0.519828	0.721003	-0.0627727	gnl.UG.Ssc.S22294034	12	52749442	A	-0.0438181	19.5496	0.176548	20.6058	0.183696	-0.682405	0.0300058	T
gnl.UG.Ssc.S31134240	5	19867025	A	-0.0926551	15.252	0.373148	16.154	0.393113	-0.688982	0.0543	gnl.UG.Ssc.S31134240	5	19867025	PD	0.233839	7.11623	0.711148	7.61552	1.05953	-0.407024	-0.116385	T
ITT01_0103_G06	13	37503778	A	-0.105564	13.041	0.371166	13.9086	1.86271	0.630052	-0.0671185	ITT01_0103_G06	13	37503778	A	-0.0411737	17.191	0.145314	18.2297	1.76994	0.719242	-0.0275587	T
gnl.UG.Ssc.S18358066	12	3331012	A	-0.114134	21.3589	0.370671	22.3408	12.2445	0.757185	-0.0986925	gnl.UG.Ssc.S18358066	12	3331012	A	-0.160013	10.4324	0.296434	11.2907	7.58212	0.472901	-0.0866818	T
gnl.UG.Ssc.S35168495	13	87804866	A	-0.140601	7.69618	0.369871	8.44743	1.45399	0.480034	-0.075124	gnl.UG.Ssc.S35168495	13	87804866	A	-0.110259	7.46624	0.27179	8.26483	1.21179	0.428646	-0.0535883	T
gnl.UG.Ssc.S46875922	17	45934694	A	-0.108823	11.1641	0.369836	11.9975	0.395438	-0.549838	0.0626475	gnl.UG.Ssc.S46875922	17	45934694	A	0.071167	10.3667	0.210171	11.2663	0.144596	-0.45813	-0.0388754	T
DCI01_0065_F02	7	130334000	A	-0.137075	12.101	0.369319	12.9527	5.84797	-0.493845	0.0846071	DCI01_0065_F02	7	130334000	A	0.0141242	21.6985	0.0456881	22.8163	6.44161	-0.698832	-0.0115366	T
LVRM1_0151_D10	6	37163254	A	-0.123972	8.98397	0.36848	9.76993	0.821287	-0.59965	0.059405	LVRM1_0151_D10	6	37163254	PD	0.279652	8.7651	1.13096	8.97253	0.421876	0.588107	0.0967326	T
ADR01_0051_D09	6	37163254	A	-0.109135	11.1265	0.367592	11.9615	0.651358	-0.71912	0.0472022	ADR01_0051_D09	6	37163254	PD	-0.232205	9.18729	0.826049	9.65368	1.56856	-0.577203	0.0866252	T
gnl.UG.Ssc.S35171814	12	56093886	A	-0.0837505	17.9638	0.366033	18.9179	1.43607	-0.85545	0.0779002	gnl.UG.Ssc.S35171814	12	56093886	A	0.155881	16.1369	0.784575	16.766	0.173096	0.67248	0.104433	T
ITT01_0071_D08	1	199973047	A	-0.122805	14.7627	0.364504	15.6623	7.05802	0.804735	-0.101067	ITT01_0071_D08	1	199973047	A	-0.052263	9.05941	0.0915943	9.97265	5.31553	0.65035	-0.0351644	T
gnl.UG.Ssc.S16517614	11	84569470	A	0.0803287	22.0858	0.363672	23.0807	3.91862	0.770395	0.0736569	gnl.UG.Ssc.S16517614	11	84569470	A	0.105186	15.4605	0.398521	16.3485	2.90605	0.612541	0.0775612	T
gnl.UG.Ssc.S35167698	1	309037070	A	0.120001	12.4773	0.362726	13.3398	4.33894	0.718122	0.0967737	gnl.UG.Ssc.S35167698	1	309037070	PD	-0.200081	8.70465	0.439808	9.43802	5.06131	0.508968	-0.106677	T
gnl.UG.Ssc.S35167698	6	51692785	A	0.120001	12.4773	0.362726	13.3398	4.33894	0.718122	0.0967737	gnl.UG.Ssc.S35167698	6	51692785	PD	-0.200081	8.70465	0.439808	9.43802	5.06131	0.508968	-0.106677	T
gnl.UG.Ssc.S40059707	13	73023057	A	-0.0813582	19.5539	0.359555	20.5232	2.03382	-0.7172	0.0666589	gnl.UG.Ssc.S40059707	13	73023057	A	-0.0856568	6.53565	0.19013	7.34744	0.864285	-0.379669	0.0450207	T
gnl.UG.Ssc.S35166001	15	138397090	A	0.110063	13.3148	0.356439	14.196	3.83581	0.688535	0.0854463	gnl.UG.Ssc.S35166001	15	138397090	PD	0.304226	10.5086	1.3839	10.5429	1.58643	0.583292	0.214238	T
gnl.UG.Ssc.S40461500	1	115707215	A	-0.147037	6.91177	0.355437	7.65036	1.66776	-0.532681	0.0793751	gnl.UG.Ssc.S40461500	1	115707215	A	0.0175245	6.95817	0.0350817	7.82639	0.798659	-0.470592	-0.0091519	T
gnl.UG.Ssc.S35165554	6	3110815	A	0.130797	10.1959	0.352572	11.0193	3.69687	0.589028	0.0924647	gnl.UG.Ssc.S35165554	6	3110815	A	-0.0551693	7.08139	0.0863242	7.94328	4.15137	0.406667	-0.0259827	T
gnl.UG.Ssc.S17509965	6	1666280	A	-0.114888	11.4423	0.349615	12.2945	3.01761	-0.499628	0.072946	gnl.UG.Ssc.S17509965	6	1666280	PD	-0.236048	54.7283	3.28915	53.4431	15.4424	-0.883395	0.250191	T
AMP01_0006_C10	18	18593401	A	0.0769821	19.1413	0.346776	20.1113	0.13194	-0.682448	-0.0592966	AMP01_0006_C10	18	18593401	A	0.0382379	7.41689	0.085837	8.2887	0.0139914	-0.391582	-0.0180222	T
gnl.UG.Ssc.S35170501	8	33209162	A	-0.104824	15.005	0.345972	15.9193	5.08346	0.676635	-0.0775759	gnl.UG.Ssc.S35170501	8	33209162	PD	0.254317	19.2793	1.83924	19.058	0.952758	0.883638	0.227961	T
gnl.UG.Ssc.S35165965	10	25845373	A	0.121174	8.05713	0.345674	8.83475	0.160317	0.446127	0.0715144	gnl.UG.Ssc.S35165965	10	25845373	A	-0.197681	25.5514	1.55853	25.6469	1.51832	-0.812882	0.13732	T
gnl.UG.Ssc.S35166229	10	29132292	A	-0.0485567	42.5463	0.344473	43.7149	0.559479	-1.03174	0.0480943	gnl.UG.Ssc.S35166229	10	29132292	A	-0.12068	57.7949	1.53758	58.1181	1.73636	-1.06862	0.116748	T
gnl.UG.Ssc.S35168998	2	68920037	A	-0.103328	10.9255	0.343128	11.7697	0.242489	-0.757653	0.0549431	gnl.UG.Ssc.S35168998	2	68920037	PD	-0.238377	11.6991	1.09162	12.0063	0.930064	-0.677199	0.138597	T
gnl.UG.Ssc.S35169246	18	55422658	A	-0.140552	12.3425	0.341209	13.2151	7.2422	0.568283	-0.0918193	gnl.UG.Ssc.S35169246	18	55422658	A	0.152461	18.3411	0.687702	19.0706	4.91096	0.82564	0.130643	T
gnl.UG.Ssc.S35164924	1	284675770	A	0.144338	7.75827	0.340636	8.5285	2.75172	0.562892	0.0948907	gnl.UG.Ssc.S35164924	1	284675770	A	-0.0498102	11.4804	0.110616	12.4401	5.30936	0.582436	-0.032473	T
gnl.UG.Ssc.S17518305	1	11259746	A	0.0896441	16.1514	0.340221	17.086	2.78073	0.673669	0.0716256	gnl.UG.Ssc.S17518305	1	11259746	A	-0.108414	20.379	0.444402	21.3014	6.56371	0.653743	-0.0823727	T
gnl.UG.Ssc.S35164505	6	63146455	A	0.0701127	22.4714	0.339479	23.4834	0.88606	-0.897932	-0.0573407	gnl.UG.Ssc.S35164505	6	63146455	A	-0.0629497	24.2205	0.297084	25.2698	2.49911	-0.9054	0.0484308	T
gnl.UG.Ssc.S35168998	17	44369566	A	-0.106133	10.1116	0.337153	10.942	0.236376	-0.721851	0.0546797	gnl.UG.Ssc.S35168998	17	44369566	PD	-0.268751	10.5019	1.18821	10.7032	1.03109	-0.631326	0.147347	T
gnl.UG.Ssc.S46879787	4	121334654	A	0.0765737	24.1402	0.336949	25.1708	6.45419	0.962334	0.0752526	gnl.UG.Ssc.S46879787	4	121334654	A	-0.0298135	21.4219	0.0951854	22.5266	7.9548	0.825656	-0.0250291	T
gnl.UG.Ssc.S6078955	10	9818909	A	0.0834192	15.8898	0.336891	16.8225	0.322712	0.598283	0.0555398	gnl.UG.Ssc.S6078955	10	9818909	PD	0.234997	10.0634	0.947505	10.4539	0.921636	0.428097	0.108047	T
gnl.UG.Ssc.S46878786	7	62920973	A	0.0839202	15.5177	0.335223	16.4457	0.068783	0.619436	0.0590176	gnl.UG.Ssc.S46878786	7	62920973	A	-0.135997	6.60972	0.34156	7.34369	0.51116	0.3437	-0.0600597	T
gnl.UG.Ssc.S17513940	5	66243536	A	0.0416484	67.434	0.334215	68.7348	16.2228	1.30876	0.0557193	gnl.UG.Ssc.S17513940	5	66243536	A	-0.00915509	86.2725	0.0668408	87.743	23.1723	1.32435	-0.0116822	T
gnl.UG.Ssc.S26651486	3	41817352	A	-0.0527247	35.7591	0.333484	36.8886	0.777376	-1.12258	0.0419404	gnl.UG.Ssc.S26651486	3	41817352	A	0.056164	10.3722	0.160501	11.2956	0.231457	-0.617156	-0.0347943	T
gnl.UG.Ssc.S40512115	1	309125803	A	-0.12334	7.45136	0.332119	8.21814	0.318579	-0.410822	0.0639361	gnl.UG.Ssc.S40512115	1	309125803	A	-0.0489702	7.49973	0.113233	8.36644	0.101156	-0.442272	0.0227565	T
gnl.UG.Ssc.S26725757	11	18628696	A	-0.155642	8.49329	0.329973	9.29605	4.68595	-0.555845	0.101324	gnl.UG.Ssc.S26725757	11	18628696	PD	-0.25928	35.911	1.84044	35.8463	19.0215	-0.833407	0.230915	T
gnl.UG.Ssc.S26722126	1	139600667	A	-0.133185	11.1892	0.327622	12.0491	5.8073	0.630907	-0.0850236	gnl.UG.Ssc.S26722126	1	139600667	A	0.0204715	6.8982	0.0310448	7.76633	3.7912	0.524207	0.0115448	T
gnl.UG.Ssc.S35168029	1	306878116	A	0.109646	8.99931	0.326737	9.81048	0.128537	-0.415229	-0.0617923	gnl.UG.Ssc.S35168029	1	306878116	A	0.0721161	13.3812	0.250989	14.3184	0.0827815	-0.470843	-0.044949	T
gnl.UG.Ssc.S39984310	1	293116571	A	0.111011	14.5174	0.321304	15.4384	6.8033	0.803989	0.0931872	gnl.UG.Ssc.S39984310	1	293116571	A	0.0699691	15.7098	0.195923	16.7085	7.04124	0.742143	0.0550468	T
DCI01_0062_B02	13	208034723	A	-0.0546826	31.2829	0.319989	32.3877	0.26558	-0.785108	0.0547851	DCI01_0062_B02	13	208034723	A	-0.179409	34.2694	1.73794	34.2806	1.76671	-0.775556	0.161205	T
gnl.UG.Ssc.S26718275	13	108688988	A	-0.0651238	28.853	0.318428	29.9378	6.84518	0.89151	-0.0622314	gnl.UG.Ssc.S26718275	13	108688988	A	-0.127404	14.6771	0.458973	15.515	4.11584	0.572688	-0.0826751	T
gnl.UG.Ssc.S18355303	12	5481852	A	0.127304	6.51747	0.318421	7.26281	0.170756	0.39054	0.0595955	gnl.UG.Ssc.S18355303	12	5481852	A	0.0137408	13.8403	0.0408542	14.8568	0.0811307	0.531089	0.00844322	T
gnl.UG.Ssc.S35164409	9	44767321	A	-0.0745593	18.6975	0.318399	19.678	1.2712	-0.644955	0.0579398	gnl.UG.Ssc.S35164409	9	44767321	A	-0.0109423	14.0099	0.0316959	15.0299	1.00346	-0.532837	0.00719689	T
gnl.UG.Ssc.S35166373	4	103369581	A	0.0569547	33.1297	0.317351	34.2503	5.15198	-1.0036	-0.0601364	gnl.UG.Ssc.S35166373	4	103369581	A	-0.0361051	22.1954	0.134989	23.297	4.93279	0.778544	-0.0279283	T
gnl.UG.Ssc.S6085738	5	19867025	A	-0.100543	11.0337	0.315687	11.8985	1.58382	0.513226	-0.0680515	gnl.UG.Ssc.S6085738	5	19867025	PD	-0.279683	12.7017	1.35655	12.8057	2.54797	0.485836	-0.167096	T
gnl.UG.Ssc.S40482782	6	53526888	PD	-0.237233	6.42171	0.313748	7.16686	5.34275	0.46545	-0.11676	gnl.UG.Ssc.S40482782	6	53526888	A	-0.104837	7.38587	0.138997	8.24188	5.78629	0.48133	-0.0552951	T
gnl.UG.Ssc.S26721068	7	22080056	A	-0.0864511	13.0888	0.313321	13.9935	0.0711968	-0.700591	0.0603745	gnl.UG.Ssc.S26721068	7	22080056	A	-0.110409	12.787	0.412159	13.6243	0.42003	-0.566582	0.0708798	T
gnl.UG.Ssc.S46878705	7	78802831	A	0.100731	14.1383	0.31203	15.0641	5.23186	0.976416	0.0932165	gnl.UG.Ssc.S46878705	7	78802831	A	0.0899498	11.8815	0.288269	12.7766	1.64929	0.776834	0.0671747	T
gnl.UG.Ssc.S21560716	10	9818909	A	0.0557475	29.1956	0.311992	30.2875	0.208372	0.822877	0.0503961	gnl.UG.Ssc.S21560716	10	9818909	PD	0.201367	9.02607	0.733661	9.5617	0.0228254	0.455061	0.119962	T
LNG01_0068_F12	14	33341083	A	-0.0813804	15.7395	0.309433	16.6868	1.79793	0.679963	-0.0602385	LNG01_0068_F12	14	33341083	PD	-0.267534	6.68599	0.723407	7.1614	2.14105	0.371751	-0.120629	T
gnl.UG.Ssc.S39968794	6	59780811	A	-0.0885034	23.1105	0.306465	24.1508	11.9045	-1.02985	0.0875214	gnl.UG.Ssc.S39968794	6	59780811	A	0.0242561	19.1618	0.0625684	20.2497	9.99734	-0.938144	-0.0224028	T
PBL01_0009_F01	4	108974555	A	-0.0643836	23.7133	0.304929	24.7574	2.38813	-0.799197	0.0530769	PBL01_0009_F01	4	108974555	PD	-0.298203	56.6481	5.74892	53.0238	10.6549	-1.05478	0.284353	T
gnl.UG.Ssc.S35171205	13	146665884	A	-0.0724691	17.4933	0.302572	18.4671	0.147802	-0.909719	0.0521319	gnl.UG.Ssc.S35171205	13	146665884	PD	0.352625	17.3636	2.71807	16.3118	2.0098	0.801648	0.207462	T
gnl.UG.Ssc.S18553743	2	106746315	A	-0.127525	6.91998	0.302295	7.68722	1.45996	-0.425853	0.0612338	gnl.UG.Ssc.S18553743	2	106746315	A	-0.108036	9.68809	0.302848	10.5271	1.98306	-0.449765	0.0597269	T
OVR01_0013_A12	6	83405879	A	-0.0942861	11.0256	0.302284	11.8965	0.830199	-0.574782	0.061445	OVR01_0013_A12	6	83405879	A	0.112978	9.95241	0.360038	10.7646	0.190055	-0.521606	-0.0640505	T
gnl.UG.Ssc.S35173740	2	6254385	A	0.0685656	28.3609	0.301616	29.4504	10.0523	0.901937	0.0694326	gnl.UG.Ssc.S35173740	2	6254385	A	0.0462127	21.5985	0.155141	22.6862	8.17725	0.729213	0.0387087	T
gnl.UG.Ssc.S35169810	9	133614745	A	0.0963217	10.5967	0.301414	11.4574	0.77731	0.549617	0.0567153	gnl.UG.Ssc.S35169810	9	133614745	A	0.101234	11.3977	0.334608	12.2544	0.823708	0.521654	0.0616271	T
gnl.UG.Ssc.S35167116	1	309589476	A	0.09674	11.1302	0.300019	12.0029	1.62878	0.572157	0.0661701	gnl.UG.Ssc.S35167116	1	309589476	A	-0.0482638	8.63231	0.106673	9.53114	2.29046	0.450242	-0.0259611	T
gnl.UG.Ssc.S35167927	4	1846790	A	0.116008	7.10202	0.299897	7.87604	0.163196	-0.360753	-0.0591281	gnl.UG.Ssc.S35167927	4	1846790	PD	0.463314	6.11068	1.6864	5.74403	1.22739	-0.293111	-0.187222	T
gnl.UG.Ssc.S40154978	8	139875436	A	0.109451	10.4583	0.296591	11.3188	3.36386	0.598673	0.0715863	gnl.UG.Ssc.S40154978	8	139875436	A	0.0839447	12.4599	0.238269	13.3871	3.95835	0.614371	0.0555377	T
ADR01_0096_G07	12	15320259	A	-0.0484919	35.1056	0.295425	36.2518	1.0965	-0.947433	0.0420736	ADR01_0096_G07	12	15320259	A	-0.17034	36.0369	1.60075	36.1814	3.7363	-0.886935	0.146211	T
gnl.UG.Ssc.S21560716	2	7633841	A	0.0525748	29.6725	0.293001	30.778	0.219825	0.824144	0.0469244	gnl.UG.Ssc.S21560716	2	7633841	PD	0.202468	9.24814	0.752295	9.77496	0.0355541	0.457969	0.120901	T
LVR01_0062_H04	3	715273	A	0.0789754	14.0608	0.292594	14.9944	0.431581	-0.694018	-0.0633804	LVR01_0062_H04	3	715273	A	-0.125859	37.4196	1.11357	37.9949	2.03645	-0.904875	0.132168	T
gnl.UG.Ssc.S35169881	4	10686153	A	-0.0816191	13.3321	0.291198	14.2497	0.33683	-0.766837	0.0480497	gnl.UG.Ssc.S35169881	4	10686153	A	0.194729	7.89477	0.617811	8.48449	0.542655	0.644643	0.0869096	T
gnl.UG.Ssc.S17526742	15	116461585	A	0.0776409	14.4529	0.289518	15.3898	0.256218	0.544566	0.0507817	gnl.UG.Ssc.S17526742	15	116461585	A	-0.111845	10.4731	0.364515	11.2938	0.436339	-0.432336	0.0581573	T
AMP01_0041_D01	2	125384943	A	-0.086261	15.7421	0.28927	16.6989	4.7218	-0.662092	0.0625734	AMP01_0041_D01	2	125384943	PD	-0.285077	51.7754	4.08945	49.7187	16.5429	-1.00822	0.266898	T
gnl.UG.Ssc.S17513940	6	66228290	A	0.0692833	20.2995	0.288094	21.3156	3.32862	0.789926	0.0556543	gnl.UG.Ssc.S17513940	6	66228290	A	0.133243	24.6479	0.800851	25.362	2.97541	0.827992	0.104779	T
gnl.UG.Ssc.S18380374	11	81706059	A	-0.0700693	17.2396	0.286392	18.2225	0.739428	0.661937	-0.0570813	gnl.UG.Ssc.S18380374	11	81706059	A	-0.183354	12.2155	0.78863	12.7769	0.568742	-0.515682	0.112455	T
gnl.UG.Ssc.S19541648	17	44369566	A	-0.0859687	11.5824	0.283931	12.4723	0.213912	-0.672452	0.0492644	gnl.UG.Ssc.S19541648	17	44369566	A	-0.0347051	11.7924	0.100396	12.7608	0.0754531	-0.631821	0.0207174	T
gnl.UG.Ssc.S23763856	9	52833797	A	-0.167301	7.01754	0.283216	7.79812	4.6135	-0.472448	0.078915	gnl.UG.Ssc.S23763856	9	52833797	PD	-0.674653	9.38839	1.46683	9.32334	8.1342	-0.37013	0.259978	T
gnl.UG.Ssc.S35165922	1	309039258	A	0.0905855	10.3939	0.283192	11.2601	0.0283637	0.597082	0.0536856	gnl.UG.Ssc.S35165922	1	309039258	PD	0.261624	9.81305	1.10747	10.0663	0.617578	0.559149	0.135101	T
gnl.UG.Ssc.S35168132	17	13901452	A	0.0719682	16.0519	0.282716	17.0163	0.239226	-0.676553	-0.0557491	gnl.UG.Ssc.S35168132	17	13901452	A	0.00419866	10.8478	0.0105418	11.8129	0.431727	-0.532208	-0.0023945	T
gnl.UG.Ssc.S17517037	14	61483355	A	-0.134889	11.7209	0.282336	12.6143	7.80106	-0.686387	0.0960553	gnl.UG.Ssc.S17517037	14	61483355	PD	-0.771685	6.67049	1.02756	6.9014	6.47402	-0.289141	0.247991	T
gnl.UG.Ssc.S6082387	8	849384	A	0.0802924	14.5643	0.281885	15.5081	2.23989	-0.711497	-0.065284	gnl.UG.Ssc.S6082387	8	849384	PD	0.252322	31.2276	2.71839	30.3253	2.41427	-0.927239	-0.257407	T
gnl.UG.Ssc.S16517530	17	51547595	A	-0.122715	13.1092	0.280888	14.0286	8.28077	0.606887	-0.0834678	gnl.UG.Ssc.S16517530	17	51547595	A	0.0384604	6.60118	0.0482646	7.4566	4.82037	0.478863	0.0203048	T
gnl.UG.Ssc.S35166618	10	9818909	A	-0.111698	6.94819	0.27993	7.7284	0.358675	0.363757	-0.0554874	gnl.UG.Ssc.S35166618	10	9818909	A	-0.0051218	13.6012	0.0146757	14.6162	0.00403109	0.541582	-0.00295937	T
gnl.UG.Ssc.S18557875	15	154285911	A	0.0696164	19.8303	0.278236	20.846	3.95018	0.660052	0.0601584	gnl.UG.Ssc.S18557875	15	154285911	A	0.0240766	16.6195	0.0714577	17.6717	4.33727	0.586732	0.0173602	T
ITT01_0079_C07	3	10645407	A	0.0952032	9.05168	0.278135	9.89463	0.17144	-0.52278	-0.06192	ITT01_0079_C07	3	10645407	A	-0.0066855	10.9569	0.0167754	11.9253	0.88762	-0.469759	0.00408198	T
gnl.UG.Ssc.S18381788	14	28067522	A	0.0959839	9.35068	0.277472	10.2049	1.05632	-0.826286	-0.0827765	gnl.UG.Ssc.S18381788	14	28067522	A	-0.0775456	23.5801	0.336336	24.6103	6.65002	-1.01335	0.0733548	T
gnl.UG.Ssc.S17526874	4	148835	A	0.0496984	44.6042	0.277381	45.8223	15.4416	1.1251	0.0597696	gnl.UG.Ssc.S17526874	4	148835	PD	0.244782	55.3805	4.56858	52.8854	3.76326	1.15286	0.316484	T
LVRM1_0052_H01	5	84430589	A	-0.094378	12.6169	0.277176	13.5295	4.04215	-0.536382	0.0617666	LVRM1_0052_H01	5	84430589	A	-0.0986321	8.6578	0.227788	9.51069	3.05878	-0.386048	0.0503503	T
gnl.UG.Ssc.S18382407	12	52924995	A	-0.0832644	11.9796	0.276338	12.881	0.530234	0.540577	-0.0535573	gnl.UG.Ssc.S18382407	12	52924995	A	0.082393	30.5716	0.524754	31.5375	0.0324407	0.827995	0.0717261	T
gnl.UG.Ssc.S26722773	4	67741107	A	-0.0982257	9.06319	0.274992	9.90408	0.993534	-0.524341	0.0535211	gnl.UG.Ssc.S26722773	4	67741107	A	-0.0920994	8.3534	0.240227	9.19203	0.951658	-0.501347	0.0438285	T
gnl.UG.Ssc.S35166755	13	14816133	A	0.1091	6.91306	0.274234	7.69529	0.0782775	-0.489747	-0.0540836	gnl.UG.Ssc.S35166755	13	14816133	A	-0.0050084	8.80642	0.0113028	9.72652	0.372387	-0.551347	0.00268728	T
OVR01_0046_B06	6	96094515	A	0.0401543	42.5958	0.273973	43.8033	0.0148716	1.22688	0.0328641	OVR01_0046_B06	6	96094515	A	0.183916	14.3672	0.895707	14.8811	0.513645	0.713322	0.108354	T
gnl.UG.Ssc.S35164172	9	121544242	A	0.0557818	30.0068	0.271288	31.1256	6.92014	1.03525	0.0527158	gnl.UG.Ssc.S35164172	9	121544242	A	0.120959	20.9867	0.569878	21.8321	4.78878	0.834347	0.102994	T
gnl.UG.Ssc.S31120558	1	224416800	A	0.0862432	11.0254	0.270283	11.9114	0.776463	-0.628501	-0.056694	gnl.UG.Ssc.S31120558	1	224416800	A	-0.120479	8.23307	0.298333	9.03867	2.28019	-0.399223	0.0579982	T
gnl.UG.Ssc.S39980685	6	1829370	A	-0.140677	5.49723	0.270043	6.23324	1.95401	0.350167	-0.0612123	gnl.UG.Ssc.S39980685	6	1829370	PD	-0.207189	15.4648	0.928359	15.9711	4.43663	0.504746	-0.13343	T
DCI01_0078_A09	12	24361576	A	-0.103299	8.68586	0.269451	9.51974	1.74618	0.647543	-0.0528728	DCI01_0078_A09	12	24361576	A	0.195679	12.2084	0.872657	12.7028	0.200311	0.744181	0.100621	T
gnl.UG.Ssc.S35168584	14	31924011	A	-0.0853128	13.1741	0.26831	14.1009	3.1236	0.679579	-0.0578909	gnl.UG.Ssc.S35168584	14	31924011	A	-0.026896	8.82807	0.0563736	9.74381	2.59778	0.452154	-0.0146029	T
gnl.UG.Ssc.S23775283	16	57990322	A	0.100892	8.92574	0.267993	9.76745	1.73609	0.59	0.0632788	gnl.UG.Ssc.S23775283	16	57990322	A	0.0717244	6.72696	0.152118	7.55741	1.25288	0.451337	0.0332456	T
gnl.UG.Ssc.S19549226	1	53604351	A	0.105406	7.88465	0.266849	8.69879	1.27225	0.494381	0.0594323	gnl.UG.Ssc.S19549226	1	53604351	A	0.149491	8.56891	0.451441	9.29148	0.846941	0.508962	0.0831385	T
gnl.UG.Ssc.S6013250	8	45750461	A	0.118977	7.44962	0.266521	8.2517	2.47714	0.577723	0.0674401	gnl.UG.Ssc.S6013250	8	45750461	PD	-0.387699	6.93038	0.844115	7.31881	4.6115	0.381647	-0.150144	T
gnl.UG.Ssc.S23213002	14	14418783	A	0.0720606	14.4998	0.266029	15.4503	0.100616	-0.642182	-0.0380542	gnl.UG.Ssc.S23213002	14	14418783	PD	-0.283048	10.7522	1.20866	10.9418	2.18905	-0.511165	0.114299	T
LVR01_0073_E01	9	58287186	A	-0.0753326	17.8341	0.265906	18.8315	5.25355	1.00621	-0.0680801	LVR01_0073_E01	9	58287186	PD	-0.363309	23.518	2.6154	22.6387	10.0415	0.969344	-0.283064	T
gnl.UG.Ssc.S35169178	6	112385654	A	-0.106576	8.86157	0.265131	9.70202	2.62806	-0.497225	0.0548094	gnl.UG.Ssc.S35169178	6	112385654	A	-0.0617053	13.8883	0.187283	14.8626	3.30333	-0.560129	0.0349771	T
SMG01_0005_D12	15	55489138	A	-0.069796	15.1025	0.264835	16.0655	0.00844627	-0.57594	0.0551945	SMG01_0005_D12	15	55489138	A	-0.064362	23.507	0.315402	24.5401	0.395501	-0.678694	0.046313	T
THY01_0045_E02	3	133842138	A	0.0597366	20.2925	0.263225	21.3213	0.252558	0.632575	0.0494447	THY01_0045_E02	3	133842138	A	0.0277337	19.5875	0.105781	20.6694	0.046987	0.645423	0.0210673	T
MLN01_0053_F10	8	88011897	A	-0.118933	8.70908	0.261944	9.5496	4.02694	0.501861	-0.0683094	MLN01_0053_F10	8	88011897	A	0.0110703	9.41625	0.0230506	10.3513	2.84933	0.495353	0.00659707	T
gnl.UG.Ssc.S32800732	8	20094203	A	0.0585385	22.3717	0.261304	23.4245	2.20119	0.733344	0.0523024	gnl.UG.Ssc.S32800732	8	20094203	A	-0.0737585	12.6754	0.228936	13.6108	2.17238	0.539438	-0.0440852	T
gnl.UG.Ssc.S35165363	18	25694517	A	0.0657132	16.9901	0.260354	17.979	0.614796	0.74662	0.0472839	gnl.UG.Ssc.S35165363	18	25694517	PD	-0.515759	5.10406	1.26802	5.06667	2.72535	0.27232	-0.170132	T
DCI01_0016_C07	5	82718849	A	0.056022	43.0871	0.260331	44.3037	21.8734	1.26807	0.0734512	DCI01_0016_C07	5	82718849	A	0.0897165	45.0572	0.463713	46.1609	24.0718	1.29795	0.120221	T
gnl.UG.Ssc.S46876567	1	101903535	A	0.0999234	7.57458	0.260121	8.38348	0.180505	0.552677	0.0485365	gnl.UG.Ssc.S46876567	1	101903535	PD	0.218976	8.48085	0.765876	8.97577	0.568852	0.545991	0.102019	T
gnl.UG.Ssc.S17516481	1	63541683	A	0.103261	7.3756	0.258295	8.18152	0.807329	0.55804	0.0471076	gnl.UG.Ssc.S17516481	1	63541683	PD	0.431336	11.5792	2.79678	10.3491	0.765798	0.586735	0.205227	T
gnl.UG.Ssc.S18382627	13	108484081	A	0.0595401	23.5448	0.257883	24.6115	4.57206	0.892631	0.0538748	gnl.UG.Ssc.S18382627	13	108484081	A	0.0985065	17.3543	0.389002	18.2738	3.58898	0.788792	0.0766422	T
gnl.UG.Ssc.S23772957	3	90913607	A	0.0848578	11.3634	0.257874	12.2634	1.76876	0.718697	0.0586379	gnl.UG.Ssc.S23772957	3	90913607	A	-0.0411149	5.70382	0.0694213	6.52588	1.89661	0.417508	-0.0199155	T
DCI01_0078_A09	10	76423843	A	-0.0998206	8.56449	0.256919	9.40166	1.68798	0.644859	-0.0508186	DCI01_0078_A09	10	76423843	A	0.196786	12.1647	0.877469	12.6545	0.196763	0.746618	0.101597	T
gnl.UG.Ssc.S18278693	7	60865965	A	-0.170449	8.30388	0.255843	9.13495	6.55536	-0.552929	0.0939769	gnl.UG.Ssc.S18278693	7	60865965	A	0.0656929	10.2081	0.122446	11.1384	6.1856	-0.727351	-0.0461167	T
gnl.UG.Ssc.S40177297	6	121827081	A	0.095585	8.32832	0.255786	9.15997	0.675143	-0.615618	-0.0505439	gnl.UG.Ssc.S40177297	6	121827081	A	-0.0607515	10.9563	0.17069	11.8848	1.5049	-0.635231	0.031483	T
gnl.UG.Ssc.S39852013	2	162088043	A	0.0357312	67.3515	0.255447	68.6935	21.3818	1.25615	0.0501402	gnl.UG.Ssc.S39852013	2	162088043	PD	0.264804	45.3643	3.8734	43.4762	7.1611	1.17732	0.346806	T
gnl.UG.Ssc.S35166108	6	56788756	A	0.0836693	13.4836	0.254946	14.4238	3.98639	0.802103	0.0676181	gnl.UG.Ssc.S35166108	6	56788756	A	0.0911619	22.1771	0.437587	23.1235	3.01759	0.940189	0.0797773	T
gnl.UG.Ssc.S17499800	13	25182771	A	0.0757337	14.1349	0.251375	15.0864	2.64316	0.860387	0.0601704	gnl.UG.Ssc.S17499800	13	25182771	A	0.131371	8.8343	0.368708	9.61505	1.67498	0.617849	0.0814828	T
gnl.UG.Ssc.S35165965	3	139812530	A	-0.142083	6.59635	0.251316	7.38169	3.72507	-0.434003	0.0724553	gnl.UG.Ssc.S35165965	3	139812530	PD	-0.294246	21.6099	1.53059	21.6888	11.1489	-0.650248	0.187768	T
gnl.UG.Ssc.S46876867	14	62728367	A	0.0809011	10.6678	0.250393	11.5566	0.184041	0.760687	0.0428319	gnl.UG.Ssc.S46876867	14	62728367	PD	0.214352	19.1	1.37837	19.2809	1.3158	0.926561	0.133202	T
gnl.UG.Ssc.S26712975	13	210062735	A	0.0916651	8.00803	0.245101	8.83892	0.0262159	-0.436751	-0.0555226	gnl.UG.Ssc.S26712975	13	210062735	A	0.00378082	11.5658	0.00971816	12.5457	0.774688	-0.441559	-0.00229145	T
SKNB1_0017_A10	7	124120415	A	-0.0943178	11.0523	0.244761	11.9516	4.13761	0.502239	-0.0568925	SKNB1_0017_A10	7	124120415	A	0.162659	17.722	0.795241	18.3629	3.1382	0.674316	0.129952	T
gnl.UG.Ssc.S26719080	11	78897122	A	0.0529194	25.0996	0.242461	26.1891	3.51745	-0.832498	-0.0477876	gnl.UG.Ssc.S26719080	11	78897122	A	-0.139556	8.00601	0.332094	8.78671	2.83319	-0.406682	0.0671678	T
gnl.UG.Ssc.S46877108	14	142361846	A	-0.0659429	17.9135	0.242278	18.9242	3.80873	-0.763921	0.0507915	gnl.UG.Ssc.S46877108	14	142361846	A	0.0742173	9.8262	0.196694	10.7204	1.82068	-0.573946	-0.0451188	T
gnl.UG.Ssc.S29983874	7	95409946	A	-0.0733771	18.4925	0.239934	19.5282	7.92871	-1.04037	0.0734691	gnl.UG.Ssc.S29983874	7	95409946	A	-0.123183	25.0773	0.503523	26.0235	12.7103	-1.02918	0.125002	T
gnl.UG.Ssc.S35164848	15	156793131	A	-0.0845429	9.15543	0.239749	10.0156	0.155353	-0.558504	0.0395556	gnl.UG.Ssc.S35164848	15	156793131	A	0.0350262	11.6419	0.100527	12.6075	0.168928	-0.610454	-0.0178243	T
gnl.UG.Ssc.S31123896	6	147237891	A	-0.0915828	10.3705	0.238034	11.259	3.31221	-0.498397	0.0479922	gnl.UG.Ssc.S31123896	6	147237891	A	0.0750617	6.80247	0.160874	7.63193	1.29444	-0.385055	-0.0299427	T
gnl.UG.Ssc.S6043463	7	100933661	A	0.093608	12.8221	0.23694	13.7617	6.34506	0.80532	0.085983	gnl.UG.Ssc.S6043463	7	100933661	PD	0.337836	25.7196	3.43978	24.0917	4.11683	1.13959	0.412909	T
gnl.UG.Ssc.S40387813	1	274907633	A	-0.0620793	18.2022	0.235078	19.2193	2.99912	-0.876433	0.0469447	gnl.UG.Ssc.S40387813	1	274907633	A	0.0863941	11.4345	0.272905	12.3254	1.03699	0.665468	0.0479664	T
gnl.UG.Ssc.S35171814	10	25845373	A	-0.0622667	16.2501	0.234997	17.2499	1.52994	-0.825503	0.0545045	gnl.UG.Ssc.S35171814	10	25845373	A	0.185611	18.3625	1.114	18.7586	0.364614	0.715241	0.130681	T
gnl.UG.Ssc.S35173002	9	149171724	A	0.0624965	16.8915	0.234466	17.8917	1.83901	0.652989	0.0478887	gnl.UG.Ssc.S35173002	9	149171724	PD	0.246192	19.3554	1.77821	19.1895	0.522478	0.702778	0.191319	T
gnl.UG.Ssc.S23766570	1	221086679	A	-0.0452541	45.4067	0.233661	46.6678	19.777	-1.47011	0.0651079	gnl.UG.Ssc.S23766570	1	221086679	A	-0.037761	41.553	0.176216	42.8095	18.1962	-1.5317	0.0545652	T
gnl.UG.Ssc.S23701516	1	84360641	A	-0.0861708	9.22699	0.232357	10.0925	1.33571	-0.470608	0.0486059	gnl.UG.Ssc.S23701516	1	84360641	PD	-0.407198	12.9	2.20907	12.2442	4.10035	-0.504439	0.21149	T
gnl.UG.Ssc.S40360228	7	56262573	A	0.0994748	6.62061	0.231854	7.41853	0.76422	0.532856	0.0633913	gnl.UG.Ssc.S40360228	7	56262573	A	-0.158252	6.30869	0.336197	7.03724	2.28985	0.427346	-0.0752257	T
gnl.UG.Ssc.S40577391	10	12528473	A	0.0695715	13.6726	0.23137	14.6268	1.75023	0.585099	0.0493025	gnl.UG.Ssc.S40577391	10	12528473	A	0.122098	21.5147	0.647284	22.3118	2.35682	0.712184	0.100312	T
gnl.UG.Ssc.S16769289	12	14679312	A	0.0688453	12.6706	0.231017	13.6091	0.241947	-0.532435	-0.0486716	gnl.UG.Ssc.S16769289	12	14679312	A	-0.123641	6.61146	0.308181	7.36575	0.302812	-0.367568	0.0607305	T
gnl.UG.Ssc.S23213539	10	23611524	A	-0.060559	23.086	0.229036	24.162	8.02616	-0.845175	0.0505829	gnl.UG.Ssc.S23213539	10	23611524	A	-0.0845949	25.4415	0.358477	26.4683	9.29314	-0.780564	0.062842	T
LNG01_0092_D04	13	92089671	A	0.0830416	8.82786	0.228189	9.68622	0.350425	0.590942	0.0473412	LNG01_0092_D04	13	92089671	A	-0.0992922	10.0351	0.294205	10.8861	1.17004	0.597473	-0.0557498	T
gnl.UG.Ssc.S46879233	5	99144356	A	-0.0524593	20.1282	0.223198	21.1744	0.440457	-0.647665	0.0413802	gnl.UG.Ssc.S46879233	5	99144356	A	0.0592728	12.8032	0.193233	13.7569	0.0902225	-0.462816	-0.0363262	T
SMG01_0103_C06	7	9953225	A	0.095672	6.40516	0.222754	7.19637	0.129496	0.396796	0.0444415	SMG01_0103_C06	7	9953225	A	0.151884	12.0549	0.599096	12.7525	0.528429	0.497155	0.0893862	T
PTG01_0030_C10	12	20865946	A	0.0969617	11.3592	0.221342	12.2761	6.02086	0.69764	0.0720768	PTG01_0030_C10	12	20865946	PD	0.229704	15.3802	0.976497	15.8451	5.8087	0.756608	0.193235	T
gnl.UG.Ssc.S35173813	23	28337468	A	-0.068546	13.3278	0.219812	14.2809	2.05435	0.440948	-0.0593168	gnl.UG.Ssc.S35173813	23	28337468	A	0.0401969	18.4069	0.148943	19.4598	1.51957	0.499926	0.040405	T
gnl.UG.Ssc.S26735373	1	120894943	A	-0.112632	5.98198	0.219662	6.76117	2.02341	0.45135	-0.0561479	gnl.UG.Ssc.S26735373	1	120894943	PD	0.373398	6.97816	1.48992	6.82114	0.0924211	0.469326	0.191949	T
gnl.UG.Ssc.S46881120	1	307419517	A	0.0364693	42.1108	0.218937	43.3458	6.76092	1.03192	0.0436825	gnl.UG.Ssc.S46881120	1	307419517	A	0.108778	59.926	1.37376	60.4005	1.04249	1.01082	0.130416	T
gnl.UG.Ssc.S23691482	3	7322544	A	-0.0875455	9.92911	0.21842	10.8172	3.2585	0.445699	-0.0513474	gnl.UG.Ssc.S23691482	3	7322544	A	0.0448365	7.89381	0.0964577	8.77617	1.72257	0.415319	0.0237578	T
gnl.UG.Ssc.S40292366	7	60314343	A	0.0552463	17.6424	0.21833	18.6617	0.498147	0.722123	0.042171	gnl.UG.Ssc.S40292366	7	60314343	PD	0.320905	14.0414	2.0683	13.5362	0.464697	0.609012	0.21171	T
gnl.UG.Ssc.S46876909	14	58914805	A	-0.0703448	11.6396	0.218147	12.563	0.886996	0.687245	-0.0456199	gnl.UG.Ssc.S46876909	14	58914805	A	0.198627	17.8472	1.20317	18.1606	0.152045	0.803516	0.14184	T
gnl.UG.Ssc.S35172553	9	36913567	A	-0.0590695	15.4053	0.217019	16.3924	0.211254	-0.734704	0.0392356	gnl.UG.Ssc.S35172553	9	36913567	A	-0.132445	12.1034	0.500267	12.8702	0.497863	-0.629054	0.0680536	T
gnl.UG.Ssc.S35169410	8	3305052	A	0.0287062	68.2326	0.216701	69.5965	15.628	1.25977	0.0385296	gnl.UG.Ssc.S35169410	8	3305052	A	0.0669285	83.7628	0.819485	84.7829	11.1247	1.25376	0.0901394	T
gnl.UG.Ssc.S18554642	12	56827665	A	-0.0964961	15.2444	0.214895	16.2379	10.3394	0.763806	-0.0815054	gnl.UG.Ssc.S18554642	12	56827665	A	0.085512	11.4377	0.226618	12.3572	4.10228	0.667996	0.0660939	T
gnl.UG.Ssc.S35170808	12	3308664	A	0.0713914	10.5706	0.214887	11.4742	0.00155416	0.4518	0.0437754	gnl.UG.Ssc.S35170808	12	3308664	A	-0.0386611	10.0438	0.102782	10.9764	0.227067	0.409827	-0.0210006	T
gnl.UG.Ssc.S35170694	10	76604520	A	0.0850823	7.47409	0.2135	8.30261	0.00950102	-0.374708	-0.0438832	gnl.UG.Ssc.S35170694	10	76604520	A	-0.137379	7.43901	0.370978	8.18101	0.662615	-0.343723	0.0636229	T
gnl.UG.Ssc.S35165232	3	34294030	A	0.053292	18.7478	0.213145	19.7819	1.12839	-0.841695	-0.040593	gnl.UG.Ssc.S35165232	3	34294030	A	-0.147704	24.169	0.908138	24.795	3.13549	-0.900754	0.101087	T
gnl.UG.Ssc.S35168857	13	34825316	A	-0.0870196	8.06222	0.211501	8.908	1.51613	0.386634	-0.0453356	gnl.UG.Ssc.S35168857	13	34825316	A	-0.111525	10.3214	0.329095	11.1593	2.02565	0.402804	-0.0606718	T
gnl.UG.Ssc.S46878012	7	30327269	A	0.0642786	14.5682	0.210668	15.5455	2.69642	0.704799	0.0452414	gnl.UG.Ssc.S46878012	7	30327269	PD	0.309975	17.3887	2.34964	16.6785	0.482982	0.784624	0.238768	T
gnl.UG.Ssc.S17518706	17	10536973	A	-0.068929	10.8485	0.210492	11.7619	0.0953232	-0.632465	0.0430229	gnl.UG.Ssc.S17518706	17	10536973	A	-0.0322934	15.6987	0.110107	16.7303	0.0779648	-0.681455	0.0211734	T
LVRM1_0104_D08	3	18531817	A	0.0927897	7.87325	0.210002	8.71461	2.31803	-0.528459	-0.0557421	LVRM1_0104_D08	3	18531817	A	-0.0167941	10.9788	0.0362992	11.9446	4.12841	-0.53814	0.010209	T
gnl.UG.Ssc.S16763939	15	26918484	A	-0.0887834	9.62355	0.207455	10.5103	3.77094	-0.610795	0.0519885	gnl.UG.Ssc.S16763939	15	26918484	A	-0.0711637	9.41915	0.16972	10.3152	2.80137	-0.547404	0.03505	T
gnl.UG.Ssc.S18387506	4	1003897	A	-0.0702584	10.0528	0.20733	10.9569	0.331442	-0.590138	0.0559052	gnl.UG.Ssc.S18387506	4	1003897	A	-0.0764113	6.66777	0.176506	7.4897	0.00692693	-0.412014	0.04169	T
gnl.UG.Ssc.S35165545	9	135034104	A	-0.08804	10.0642	0.207283	10.962	4.15667	-0.582599	0.0549275	gnl.UG.Ssc.S35165545	9	135034104	PD	-0.219992	11.1901	0.678296	11.8159	5.12535	-0.534782	0.131692	T
gnl.UG.Ssc.S35170503	6	53833374	A	-0.038973	32.2645	0.205848	33.4378	3.5073	0.872032	-0.0378075	gnl.UG.Ssc.S35170503	6	53833374	A	0.0487504	35.6893	0.299762	36.8337	0.715466	0.831324	0.0431557	T
gnl.UG.Ssc.S33333598	6	130466117	A	-0.0580895	16.9839	0.205728	17.9985	3.08663	-0.764186	0.0414751	gnl.UG.Ssc.S33333598	6	130466117	A	-0.15552	52.3199	1.77596	52.4076	9.94557	-1.13266	0.138794	T
gnl.UG.Ssc.S31115579	13	215163452	A	0.0416213	39.4583	0.204272	40.6809	14.2392	1.03736	0.047703	gnl.UG.Ssc.S31115579	13	215163452	PD	-0.21689	24.1162	0.713635	24.895	17.6246	0.689062	-0.165468	T
gnl.UG.Ssc.S46916719	8	34415830	A	0.0987118	8.52571	0.203698	9.38714	4.06254	-0.577701	-0.0668359	gnl.UG.Ssc.S46916719	8	34415830	A	-0.0833026	17.3426	0.242219	18.3425	8.63562	-0.728749	0.0673462	T
gnl.UG.Ssc.S35170503	7	124941962	A	0.0774596	10.7422	0.203529	11.6561	3.16969	0.605874	0.0509222	gnl.UG.Ssc.S35170503	7	124941962	PD	0.283029	12.002	1.45537	12.0062	0.87836	0.599582	0.182289	T
THY01_0045_E02	8	32014830	A	-0.0909625	11.2944	0.203476	12.2176	6.03745	-0.538204	0.0571839	THY01_0045_E02	8	32014830	A	0.139133	7.31729	0.332657	8.07853	2.02548	-0.508171	-0.0780998	T
gnl.UG.Ssc.S35170400	13	21956708	A	-0.0680146	11.6188	0.203262	12.5484	1.5171	0.764861	-0.0399567	gnl.UG.Ssc.S35170400	13	21956708	A	-0.0240341	23.7164	0.0970364	24.8444	2.15047	0.952611	-0.016393	T
gnl.UG.Ssc.S35166148	5	1296573	A	-0.0494403	19.3893	0.202826	20.4358	0.481273	-0.597074	0.0391292	gnl.UG.Ssc.S35166148	5	1296573	A	-0.111929	28.3161	0.746799	29.1046	0.643264	-0.701058	0.0918391	T
gnl.UG.Ssc.S23213002	10	65443075	A	-0.0222993	68.3992	0.200162	69.7831	0.385784	-1.2339	0.0239041	gnl.UG.Ssc.S23213002	10	65443075	A	-0.19505	75.7286	4.46648	73.4281	4.73575	-1.23943	0.201819	T
gnl.UG.Ssc.S22294034	10	25845373	A	-0.0494766	18.6213	0.199006	19.661	0.291456	0.686093	-0.0378636	gnl.UG.Ssc.S22294034	10	25845373	A	-0.0563804	19.0699	0.233421	20.0955	0.293057	-0.681019	0.0380834	T
ITT01_0064_B11	14	143776639	A	0.0597245	13.5632	0.19882	14.5295	0.859976	0.717454	0.0393252	ITT01_0064_B11	14	143776639	A	0.122541	14.2508	0.504542	15.0516	0.623948	0.675302	0.0820111	T
gnl.UG.Ssc.S18355973	12	46575187	A	0.0899295	8.20441	0.198672	9.05968	2.88305	0.533792	0.0542394	gnl.UG.Ssc.S18355973	12	46575187	A	0.0906298	9.56146	0.217798	10.44	3.3736	0.550404	0.0546713	T
gnl.UG.Ssc.S23762458	7	60314343	A	0.0427613	24.4321	0.198219	25.5361	0.797407	0.827595	0.0363229	gnl.UG.Ssc.S23762458	7	60314343	A	0.078395	7.56154	0.192277	8.40096	0.407224	0.425217	0.0383325	T
gnl.UG.Ssc.S35168376	16	40150018	A	0.0477067	22.3717	0.197986	23.454	3.32397	0.867915	0.0400719	gnl.UG.Ssc.S35168376	16	40150018	A	-0.0647435	11.0883	0.169176	12.02	3.07348	0.524194	-0.0375373	T
gnl.UG.Ssc.S35172034	6	118257643	A	-0.0711465	9.61656	0.19748	10.507	0.667314	0.514129	-0.0401053	gnl.UG.Ssc.S35172034	6	118257643	A	-0.0408913	6.53272	0.0842136	7.37805	0.538015	0.394957	-0.0187351	T
OVRM1_0200_A11	10	150115	A	0.0655329	10.8087	0.196873	11.7253	0.0784295	0.611423	0.0427772	OVRM1_0200_A11	10	150115	A	-0.158458	8.252	0.479066	8.94809	0.690511	0.548585	-0.0684619	T
gnl.UG.Ssc.S18554642	10	25845373	A	0.0953865	12.9959	0.195212	13.9607	8.78911	-0.723024	-0.0761464	gnl.UG.Ssc.S18554642	10	25845373	A	0.0908632	10.8859	0.23108	11.7921	4.21006	0.671327	0.0693846	T
gnl.UG.Ssc.S23772076	8	124128258	A	-0.0573832	13.5039	0.194506	14.4731	0.0442147	-0.660818	0.0432918	gnl.UG.Ssc.S23772076	8	124128258	PD	0.290943	24.1166	2.89657	22.9856	0.340748	0.915153	0.248795	T
gnl.UG.Ssc.S35164848	9	99696758	A	0.0354805	32.3202	0.193973	33.494	0.107692	-0.895803	-0.0298907	gnl.UG.Ssc.S35164848	9	99696758	A	0.0336349	21.0514	0.136759	22.1397	0.128894	-0.726978	-0.0226017	T
gnl.UG.Ssc.S34528980	2	149428215	A	-0.0590566	14.2429	0.193665	15.2304	2.4024	-0.746344	0.052192	gnl.UG.Ssc.S34528980	2	149428215	A	-0.145024	19.4303	0.814085	20.08	0.303358	-0.590519	0.114894	T
gnl.UG.Ssc.S35167682	18	59971337	A	-0.0825671	6.80312	0.193507	7.62035	0.231812	0.358189	-0.0410129	gnl.UG.Ssc.S35167682	18	59971337	A	0.000994545	6.45844	0.00190677	7.31249	0.0403013	-0.319569	-0.000459083	T
gnl.UG.Ssc.S17518706	15	116461585	A	0.0670908	9.90771	0.19206	10.8088	0.219876	0.532967	0.0402778	gnl.UG.Ssc.S17518706	15	116461585	A	-0.00563181	8.64646	0.0126788	9.56327	0.245681	-0.465221	0.00280416	T
gnl.UG.Ssc.S22275809	9	40056150	A	-0.0706216	10.0642	0.19169	10.9686	1.66615	-0.497921	0.0416174	gnl.UG.Ssc.S22275809	9	40056150	A	-0.142788	11.5947	0.485214	12.3631	2.38978	-0.463927	0.0736724	T
gnl.UG.Ssc.S26649850	5	71944356	A	-0.0867419	11.131	0.190403	12.06	6.02443	0.582925	-0.058789	gnl.UG.Ssc.S26649850	5	71944356	A	0.0550606	21.7205	0.222375	22.7818	4.08021	0.742588	0.0464849	T
gnl.UG.Ssc.S46880071	4	101692352	A	-0.0927252	8.4511	0.189751	9.31663	3.96048	0.429622	-0.0484465	gnl.UG.Ssc.S46880071	4	101692352	A	0.0214018	6.92976	0.0382694	7.79615	2.30885	0.469029	0.0105248	T
gnl.UG.Ssc.S23775545	10	54839	A	-0.0618809	12.2919	0.189588	13.2412	1.50747	-0.7329	0.0377843	gnl.UG.Ssc.S23775545	10	54839	A	0.0504259	14.6271	0.170293	15.6211	0.961316	-0.782788	-0.0330303	T
gnl.UG.Ssc.S18377190	7	73899891	A	0.0752298	9.95843	0.189388	10.86	2.8107	-0.658261	-0.0520892	gnl.UG.Ssc.S18377190	7	73899891	A	-0.0864627	7.52877	0.181433	8.37167	2.5929	-0.560602	0.0443688	T
gnl.UG.Ssc.S18557265	4	19958367	A	-0.0541573	15.9216	0.18906	16.9324	2.21085	-0.747962	0.0447937	gnl.UG.Ssc.S18557265	4	19958367	A	-0.153993	20.9918	0.797827	21.6703	4.76729	-0.74022	0.103731	T
gnl.UG.Ssc.S22277516	8	41198162	A	-0.0755443	7.67818	0.187333	8.52817	0.50658	-0.600635	0.0472207	gnl.UG.Ssc.S22277516	8	41198162	PD	-0.472446	35.3038	6.78185	30.541	11.5359	-1.00439	0.307745	T
gnl.UG.Ssc.S35171017	8	88011897	A	0.043648	23.6448	0.186708	24.745	3.14245	0.780689	0.0393384	gnl.UG.Ssc.S35171017	8	88011897	A	-0.03012	26.8279	0.12496	27.9768	5.36408	0.718109	-0.025006	T
gnl.UG.Ssc.S40558823	8	118421256	A	-0.0354568	37.0295	0.186621	38.2489	8.13723	1.26371	-0.0456696	gnl.UG.Ssc.S40558823	8	118421256	A	-0.0138038	15.3309	0.0381393	16.3749	4.12419	-0.800225	0.0113914	T
gnl.UG.Ssc.S26711180	2	5939643	A	-0.0614386	16.0713	0.186228	17.0815	5.70937	0.617404	-0.045273	gnl.UG.Ssc.S26711180	2	5939643	PD	0.204566	25.4469	1.5448	25.5533	3.30441	0.823203	0.191264	T
gnl.UG.Ssc.S40248228	2	46587388	A	0.0821146	7.38977	0.185923	8.23562	1.71462	0.689084	0.0625974	gnl.UG.Ssc.S40248228	2	46587388	A	0.181632	13.4236	0.828068	13.9779	0.927517	0.804889	0.133916	T
gnl.UG.Ssc.S23212919	15	156793131	A	0.0717557	8.40426	0.185425	9.27143	0.478524	-0.581978	-0.0368618	gnl.UG.Ssc.S23212919	15	156793131	A	0.100403	8.07061	0.267588	8.88879	0.538469	-0.539838	-0.042218	T
gnl.UG.Ssc.S6073309	3	90913607	A	0.0688989	9.31439	0.184948	10.2031	0.822287	0.619989	0.0390518	gnl.UG.Ssc.S6073309	3	90913607	A	-0.0382222	12.9767	0.108731	13.9639	2.31943	0.603002	-0.0237728	T
ADR01_0039_A10	3	118746225	A	-0.0728719	8.20541	0.184669	9.0678	0.62224	-0.494399	0.0400618	ADR01_0039_A10	3	118746225	A	-0.161086	7.37412	0.437507	8.07301	1.12537	-0.37249	0.0745866	T
gnl.UG.Ssc.S26720937	10	9818909	A	0.058088	12.2596	0.184642	13.2095	0.167877	0.537622	0.0347946	gnl.UG.Ssc.S26720937	10	9818909	PD	-0.274942	6.74313	0.870196	7.10468	0.842402	0.33699	-0.120153	T
gnl.UG.Ssc.S40525951	1	108406184	A	-0.0467969	18.7163	0.184628	19.7624	0.775525	-0.898192	0.0327735	gnl.UG.Ssc.S40525951	1	108406184	A	-0.141625	21.5576	0.814968	22.2291	1.68109	-0.933467	0.103455	T
gnl.UG.Ssc.S35164586	17	39626987	A	0.0683017	9.2471	0.183337	10.1349	0.705053	0.52443	0.0374975	gnl.UG.Ssc.S35164586	17	39626987	A	-0.143436	7.13942	0.345486	7.88767	1.8229	0.396183	-0.061994	T
gnl.UG.Ssc.S18264658	6	121827081	A	0.0529848	14.1316	0.182311	15.1245	0.847606	-0.995255	-0.0464076	gnl.UG.Ssc.S18264658	6	121827081	PD	-0.231361	19.7961	1.67255	19.7392	1.08109	-1.0173	0.195076	T
gnl.UG.Ssc.S18547346	9	6491984	A	-0.0404697	24.0831	0.179708	25.1937	2.0628	0.822925	-0.0389525	gnl.UG.Ssc.S18547346	9	6491984	A	-0.0385607	22.18	0.165735	23.2729	0.393716	-0.744096	0.0340275	T
gnl.UG.Ssc.S19226863	17	44369566	A	0.0681064	8.53184	0.179169	9.40679	0.163904	0.755792	0.0422463	gnl.UG.Ssc.S19226863	17	44369566	PD	0.247438	10.538	1.11147	10.8068	0.0819957	0.752086	0.160318	T
OVRM1_0018_G01	12	55575876	A	-0.0454117	41.3492	0.178585	42.5925	24.1592	1.09618	-0.0531573	OVRM1_0018_G01	12	55575876	A	0.157064	27.233	0.758658	28.0039	12.9347	1.04768	0.172635	T
gnl.UG.Ssc.S18558382	6	16028498	A	-0.0375914	26.0052	0.178045	27.1317	0.602478	-0.821154	0.0348949	gnl.UG.Ssc.S18558382	6	16028498	PD	-0.27085	22.347	2.23037	21.8088	2.11599	-0.698385	0.207678	T
LVRM1_0037_D08	5	19867025	A	-0.0515465	14.2374	0.176987	15.2266	0.295791	-0.663236	0.0376035	LVRM1_0037_D08	5	19867025	PD	-0.400163	11.0383	2.14203	10.405	2.12043	-0.534062	0.159237	T
LVRM1_0126_A07	6	12567942	A	0.0868796	7.23478	0.176946	8.07212	2.59693	0.486688	0.0476946	LVRM1_0126_A07	6	12567942	PD	-0.51562	10.1191	1.58388	9.96871	6.96105	-0.369826	0.215434	T
gnl.UG.Ssc.S18552425	9	58287186	A	0.0679291	11.6738	0.176788	12.6169	3.96539	0.953141	0.0597228	gnl.UG.Ssc.S18552425	9	58287186	A	0.0968272	13.2214	0.328567	14.1152	2.24436	0.939202	0.0781407	T
gnl.UG.Ssc.S40184559	2	132973745	A	0.0537466	13.0524	0.176286	14.0212	0.0218481	0.746635	0.0388932	gnl.UG.Ssc.S40184559	2	132973745	A	-0.10029	20.6068	0.511385	21.489	0.165608	-0.833248	0.0677171	T
LNG01_0061_E05	2	153493990	A	0.0522732	13.6986	0.173708	14.6777	0.452592	0.602381	0.0362691	LNG01_0061_E05	2	153493990	A	0.118352	7.72166	0.323711	8.49938	0.138877	0.446185	0.0576975	T
gnl.UG.Ssc.S40171664	2	43985424	A	0.0822045	6.54955	0.173635	7.36727	1.3606	-0.442301	-0.0423727	gnl.UG.Ssc.S40171664	2	43985424	A	-0.0561511	9.35666	0.130666	10.2653	2.61481	-0.450066	0.0290493	T
gnl.UG.Ssc.S46876743	10	9818909	A	-0.0408486	20.6877	0.171654	21.7669	0.371459	-0.732065	0.0335799	gnl.UG.Ssc.S46876743	10	9818909	A	-0.0430671	18.8501	0.169911	19.9018	0.0350133	-0.682848	0.0273679	T
gnl.UG.Ssc.S23768019	11	474939	A	-0.0534822	13.046	0.17122	14.0149	0.751403	-0.502531	0.0350352	gnl.UG.Ssc.S23768019	11	474939	PD	0.264921	10.0892	1.15387	10.3101	0.61832	-0.40867	-0.134938	T
gnl.UG.Ssc.S40304693	9	57720595	A	-0.0437822	28.9878	0.170883	30.1472	11.8129	1.02112	-0.0440334	gnl.UG.Ssc.S40304693	9	57720595	PD	-0.366578	23.255	1.74645	23.1638	15.5161	0.712902	-0.266972	T
gnl.UG.Ssc.S40525951	2	19183840	A	0.0512205	13.7884	0.170644	14.77	0.376687	-0.832669	-0.0319533	gnl.UG.Ssc.S40525951	2	19183840	A	-0.116433	20.6631	0.597299	21.4856	1.78191	-0.962378	0.0849074	T
gnl.UG.Ssc.S38675439	5	80472099	A	0.0891184	7.53552	0.170156	8.38435	3.54262	0.591156	0.0551738	gnl.UG.Ssc.S38675439	5	80472099	A	0.119765	7.59587	0.236602	8.4158	3.73765	0.577706	0.0711494	T
gnl.UG.Ssc.S14887944	10	25845373	A	0.052814	12.9014	0.169661	13.8694	0.452819	-0.640736	-0.0327212	gnl.UG.Ssc.S14887944	10	25845373	PD	-0.392143	7.11048	1.37674	7.05818	1.94357	0.34368	-0.172114	T
gnl.UG.Ssc.S35169445	9	36913567	A	0.0471092	15.7805	0.169375	16.7934	0.133322	0.689221	0.0326383	gnl.UG.Ssc.S35169445	9	36913567	PD	0.332223	11.4594	1.7296	11.2094	1.45144	0.53247	0.176901	T
gnl.UG.Ssc.S35171245	7	29156005	A	0.0418905	33.2825	0.169157	34.4733	14.7684	1.28835	0.0506266	gnl.UG.Ssc.S35171245	7	29156005	A	0.147273	42.1501	0.994332	42.845	18.799	1.47792	0.204829	T
gnl.UG.Ssc.S35173129	6	149727703	A	-0.0578856	10.7174	0.168859	11.6435	0.250268	0.508282	-0.0346629	gnl.UG.Ssc.S35173129	6	149727703	A	0.18202	17.4384	1.02041	17.8972	0.711274	0.631741	0.121629	T
gnl.UG.Ssc.S40090427	14	80220058	A	-0.050872	13.4888	0.16863	14.4683	0.185782	-0.711038	0.0355191	gnl.UG.Ssc.S40090427	14	80220058	PD	-0.202807	41.5883	2.54382	40.9215	1.93419	-1.00924	0.151795	T
gnl.UG.Ssc.S6665112	8	77104328	A	0.0579925	16.6334	0.168216	17.66	6.97169	0.785565	0.0506936	gnl.UG.Ssc.S6665112	8	77104328	A	-0.168485	7.37786	0.278541	8.17082	5.11828	0.420021	-0.0815149	T
gnl.UG.Ssc.S46879535	4	51122382	A	-0.0483308	15.9929	0.168014	17.0093	1.68179	-0.617955	0.0361243	gnl.UG.Ssc.S46879535	4	51122382	PD	-0.323115	20.6698	2.31926	20.0308	5.81288	-0.564212	0.220204	T
gnl.UG.Ssc.S40443343	10	76515166	A	0.0639734	8.51973	0.165727	9.3969	0.0222725	0.451768	0.033455	gnl.UG.Ssc.S40443343	10	76515166	A	0.12923	12.6664	0.50312	13.4417	0.337838	0.509781	0.0758102	T
gnl.UG.Ssc.S35174140	14	11622365	A	0.0489193	14.0046	0.163738	14.9925	0.29588	-0.69929	-0.0297681	gnl.UG.Ssc.S35174140	14	11622365	A	-0.0400275	6.56195	0.0845466	7.40992	0.0707292	-0.489032	0.0201122	T
gnl.UG.Ssc.S40318462	15	143819531	A	0.0733141	12.1248	0.162068	13.081	6.65127	0.830291	0.0678517	gnl.UG.Ssc.S40318462	15	143819531	PD	0.299974	15.703	1.58949	15.6533	4.94604	1.0055	0.334453	T
LNG01_0092_D04	7	52587993	A	0.0668579	7.65342	0.161974	8.50937	0.371988	0.55424	0.035546	LNG01_0092_D04	7	52587993	A	-0.0609284	10.7066	0.173153	11.6293	0.992289	0.625402	-0.0357297	T
ADR01_0077_A03	17	9769208	A	0.0385366	24.9899	0.161906	26.1135	4.54355	0.871252	0.0375485	ADR01_0077_A03	17	9769208	PD	0.30126	10.4566	1.42908	10.4502	0.80772	0.571751	0.20678	T
LVR01_0073_E01	2	109720699	A	-0.0459367	19.2285	0.160212	20.2909	4.91311	1.04229	-0.0433306	LVR01_0073_E01	2	109720699	PD	-0.451437	22.9537	3.42802	21.307	10.9501	0.900041	-0.329307	T
gnl.UG.Ssc.S16769025	3	139812530	A	0.0587719	12.9221	0.160148	13.8933	4.17827	0.685311	0.0401516	gnl.UG.Ssc.S16769025	3	139812530	A	-0.00396294	8.83848	0.00753934	9.75918	3.22541	0.508543	-0.00199649	T
gnl.UG.Ssc.S17514024	14	1687979	A	0.0606846	8.89425	0.159833	9.78298	0.112844	-0.410757	-0.0335558	gnl.UG.Ssc.S17514024	14	1687979	PD	-0.222638	16.1485	1.24628	16.4018	1.63179	-0.49006	0.144606	T
gnl.UG.Ssc.S48803428	9	13147616	A	-0.0469564	27.0297	0.159593	28.173	13.634	0.946419	-0.0486848	gnl.UG.Ssc.S48803428	9	13147616	A	0.142781	25.0408	0.700358	25.8344	9.49731	1.00159	0.151019	T
gnl.UG.Ssc.S18355973	18	125785	A	0.0739222	8.39741	0.159053	9.27395	3.03916	0.533454	0.0446613	gnl.UG.Ssc.S18355973	18	125785	A	0.098621	9.46181	0.240944	10.3272	3.2662	0.550481	0.0596137	T
gnl.UG.Ssc.S35166108	14	143776639	A	0.0669876	7.87095	0.157704	8.7348	1.16291	0.549135	0.0389453	gnl.UG.Ssc.S35166108	14	143776639	A	0.0557936	13.7058	0.182028	14.6794	1.12815	0.662279	0.0364322	T
gnl.UG.Ssc.S35170503	12	62850561	A	-0.0285316	36.2131	0.157083	37.4358	3.21822	0.919054	-0.0291157	gnl.UG.Ssc.S35170503	12	62850561	A	0.100939	40.8797	0.886092	41.6559	0.193613	0.883292	0.0954104	T
gnl.UG.Ssc.S35169693	7	30536426	A	-0.0765074	11.7316	0.156791	12.6842	7.11217	0.683899	-0.0566004	gnl.UG.Ssc.S35169693	7	30536426	A	0.14566	8.23791	0.328892	9.02735	3.68192	0.59061	0.093248	T
gnl.UG.Ssc.S18549962	13	155736860	A	-0.0322746	28.4778	0.155451	29.6363	1.78292	1.00615	-0.0260414	gnl.UG.Ssc.S18549962	13	155736860	A	0.0223789	15.2569	0.0707511	16.2906	1.02081	0.69551	0.0148495	T
gnl.UG.Ssc.S6085738	15	142485558	A	0.0391219	21.0624	0.155247	22.1532	2.79036	0.787944	0.0373751	gnl.UG.Ssc.S6085738	15	142485558	PD	-0.296847	20.8852	2.14313	20.412	5.03597	0.645074	-0.219337	T
gnl.UG.Ssc.S46876747	4	30364476	A	0.0589411	10.2522	0.155091	11.1738	1.87331	0.650758	0.0368167	gnl.UG.Ssc.S46876747	4	30364476	A	-0.101904	6.5496	0.206601	7.3519	2.11903	0.471645	-0.044184	T
AMP01_0036_F12	2	121389974	A	-0.0427538	16.084	0.154137	17.1088	0.0287392	-0.862922	0.0289154	AMP01_0036_F12	2	121389974	PD	-0.347789	20.9568	3.06818	19.6255	2.89638	-0.873229	0.211405	T
gnl.UG.Ssc.S23757641	17	39691370	A	-0.0531006	17.5675	0.153097	18.6113	7.77766	0.764292	-0.0449401	gnl.UG.Ssc.S23757641	17	39691370	A	-0.0246392	29.148	0.088397	30.3272	12.0616	0.954225	-0.0246186	T
gnl.UG.Ssc.S43509695	7	25105017	A	0.0329392	39.7343	0.150608	40.977	15.6585	1.46734	0.0448422	gnl.UG.Ssc.S43509695	7	25105017	PD	0.214238	36.6302	1.83297	36.5743	12.0509	1.5755	0.31463	T
gnl.UG.Ssc.S35166148	1	163684754	A	0.0420765	15.8675	0.149399	16.8891	0.00586688	-0.52208	-0.030567	gnl.UG.Ssc.S35166148	1	163684754	A	0.0321719	18.0117	0.118393	19.0698	0.0119737	-0.509083	-0.0212975	T
gnl.UG.Ssc.S16769025	7	97661713	A	-0.0524939	12.0891	0.149284	13.05	2.25468	-0.64035	0.032389	gnl.UG.Ssc.S16769025	7	97661713	A	-0.131107	10.0653	0.387455	10.8638	2.36236	-0.538047	0.0661496	T
gnl.UG.Ssc.S35165086	2	9582698	A	-0.065839	7.68954	0.148946	8.55081	1.44567	-0.401013	0.0332279	gnl.UG.Ssc.S35165086	2	9582698	PD	-0.432233	6.67915	1.25835	6.71458	3.12149	-0.28022	0.164748	T
gnl.UG.Ssc.S35169569	11	474939	A	0.0366072	20.4646	0.148608	21.5454	0.372866	0.625546	0.0295246	gnl.UG.Ssc.S35169569	11	474939	PD	-0.260656	5.02862	0.626925	5.51267	1.03005	0.270081	-0.0958317	T
gnl.UG.Ssc.S31114927	8	58493225	A	0.0544447	14.5715	0.147477	15.5764	5.88112	0.768629	0.0439431	gnl.UG.Ssc.S31114927	8	58493225	PD	-0.405346	12.4118	1.19668	12.6476	8.84332	0.48246	-0.221151	T
gnl.UG.Ssc.S31116518	2	87851455	A	-0.0461543	12.9937	0.146099	13.9712	0.35698	0.616994	-0.0283214	gnl.UG.Ssc.S31116518	2	87851455	A	-0.145055	7.76692	0.412346	8.49285	0.561091	0.470194	-0.0652788	T
gnl.UG.Ssc.S26648675	3	24785307	A	-0.0776396	8.32383	0.144742	9.20516	4.42927	0.604093	-0.0524695	gnl.UG.Ssc.S26648675	3	24785307	PD	-0.431446	10.9698	1.20795	11.1647	7.82469	0.512484	-0.230942	T
gnl.UG.Ssc.S46879233	12	5481852	A	-0.0354368	20.0951	0.141755	21.1743	0.354027	-0.648359	0.0281425	gnl.UG.Ssc.S46879233	12	5481852	A	0.0636544	12.8343	0.210484	13.7811	0.101257	-0.463557	-0.0392644	T
gnl.UG.Ssc.S18355303	5	94822437	A	-0.0450929	16.9792	0.140576	18.0195	5.14636	-0.685728	0.0337951	gnl.UG.Ssc.S18355303	5	94822437	A	-0.129657	6.22419	0.256089	6.99208	2.3867	-0.375913	0.053908	T
AMP01_0079_H04	16	27848815	A	0.0506363	21.8643	0.138018	22.9646	13.0497	0.948037	0.0507238	AMP01_0079_H04	16	27848815	PD	0.202667	14.6831	0.691635	15.3584	7.2439	0.808742	0.177856	T
OVRM1_0027_F11	2	12863556	A	-0.104604	8.16367	0.137276	9.042	6.63785	-0.496652	0.058341	OVRM1_0027_F11	2	12863556	PD	-0.513557	16.7476	1.126	17.1102	15.1759	-0.51231	0.286306	T
SPL01_0086_H10	2	84392328	A	-0.0527966	13.8737	0.136716	14.879	6.0018	0.981446	-0.0485048	SPL01_0086_H10	2	84392328	PD	0.251041	12.8697	1.31149	13.0155	0.473143	0.757787	0.144682	T
gnl.UG.Ssc.S19545467	13	207305223	A	0.027077	30.3962	0.136366	31.5763	0.053961	0.848027	0.0272157	gnl.UG.Ssc.S19545467	13	207305223	A	0.0531109	37.7456	0.346708	38.8749	0.144405	0.883813	0.0529896	T
gnl.UG.Ssc.S39788818	14	96609568	A	0.0503817	9.63307	0.136024	10.5504	0.257515	-0.563226	-0.0322611	gnl.UG.Ssc.S39788818	14	96609568	A	-0.015428	13.9755	0.0465845	14.9952	0.0253206	-0.626657	0.0100397	T
gnl.UG.Ssc.S35171554	2	5642038	A	-0.0337086	20.4444	0.135385	21.5296	0.320213	0.659432	-0.0250131	gnl.UG.Ssc.S35171554	2	5642038	PD	0.398978	7.09153	1.53777	6.89576	1.16249	0.323227	0.174902	T
gnl.UG.Ssc.S23213557	18	59625294	A	-0.0511455	11.7661	0.13478	12.7253	3.18762	-0.519623	0.0322584	gnl.UG.Ssc.S23213557	18	59625294	A	0.131284	11.9662	0.472456	12.7489	1.30478	-0.535973	-0.079858	T
gnl.UG.Ssc.S23689853	2	157286285	A	0.0413387	18.6984	0.134184	19.7632	5.76403	-0.751831	-0.0344477	gnl.UG.Ssc.S23689853	2	157286285	A	-0.134913	13.7707	0.382954	14.6414	6.88294	-0.513897	0.0813711	T
gnl.UG.Ssc.S18386757	6	53643275	A	0.0365978	18.6881	0.133068	19.7534	2.2949	0.773613	0.030268	gnl.UG.Ssc.S18386757	6	53643275	A	0.046503	32.897	0.258016	34.0399	2.17285	0.942561	0.0420247	T
gnl.UG.Ssc.S18551520	7	95409946	A	0.0868968	7.23947	0.132285	8.09379	4.81097	0.568643	0.0540589	gnl.UG.Ssc.S18551520	7	95409946	A	-0.0833971	6.51534	0.102299	7.35545	5.09252	0.427981	-0.0390317	T
gnl.UG.Ssc.S35167513	6	96365981	A	0.0378427	16.5477	0.132142	17.5857	1.25984	-0.729134	-0.0282713	gnl.UG.Ssc.S35167513	6	96365981	A	-0.166615	16.4023	0.740945	17.0662	3.83952	-0.628794	0.110022	T
PTG01_0033_E11	18	55656517	A	0.0498152	22.0777	0.131681	23.1843	13.7716	0.905102	0.048837	PTG01_0033_E11	18	55656517	A	0.178603	30.2233	1.37068	30.5223	5.65066	0.924922	0.182936	T
gnl.UG.Ssc.S35171136	6	59876671	A	0.0676299	7.00274	0.131644	7.85696	2.55716	-0.64248	-0.0495487	gnl.UG.Ssc.S35171136	6	59876671	PD	-0.282369	7.25334	0.47209	7.92725	5.56257	-0.425037	0.130803	T
OVR01_0033_F02	6	48317509	A	-0.058985	15.7913	0.131589	16.818	9.97872	-0.740522	0.0494964	OVR01_0033_F02	6	48317509	PD	-0.337834	57.2848	3.42384	55.8855	36.2664	-1.1239	0.391274	T
LVRM1_0023_H08	9	135204695	A	0.0451271	17.1386	0.131561	18.1841	6.7086	-0.799677	-0.0365294	LVRM1_0023_H08	9	135204695	A	0.122151	9.48293	0.296269	10.3204	3.89305	-0.558423	-0.0726305	T
gnl.UG.Ssc.S35166687	5	19867025	A	0.0452541	10.8146	0.128757	11.7573	0.0900778	0.591058	0.0230248	gnl.UG.Ssc.S35166687	5	19867025	A	-0.00490746	10.7775	0.0124069	11.7411	0.0538218	0.574052	-0.00222783	T
gnl.UG.Ssc.S35166513	11	5503125	A	-0.0355904	24.1094	0.128543	25.2359	8.07416	0.861016	-0.0298848	gnl.UG.Ssc.S35166513	11	5503125	PD	-0.232114	5.97185	0.369919	6.66764	4.17414	0.33776	-0.0906413	T
gnl.UG.Ssc.S20116606	1	246070469	A	-0.0431093	13.7378	0.127668	14.7342	2.68679	-0.709147	0.0303877	gnl.UG.Ssc.S20116606	1	246070469	A	-0.0786995	11.6605	0.219871	12.5816	3.15702	-0.55098	0.0478138	T
LVRM1_0204_D05	14	48046775	A	-0.0427199	11.8912	0.125417	12.8559	0.706575	0.67245	-0.0265645	LVRM1_0204_D05	14	48046775	A	-0.0591742	14.7258	0.203879	15.7061	1.17821	0.694851	-0.0409387	T
gnl.UG.Ssc.S38483118	2	146722998	A	-0.0229317	37.0791	0.125289	38.3188	2.96965	1.12458	-0.0222218	gnl.UG.Ssc.S38483118	2	146722998	A	0.0648925	16.5143	0.234531	17.5114	2.7156	0.77454	0.0534822	T
LVRM1_0027_A12	14	14418783	A	0.0503746	8.49635	0.1236	9.38799	0.611142	0.485514	0.0270234	LVRM1_0027_A12	14	14418783	A	0.0667455	9.24351	0.180114	10.1311	0.423063	0.504447	0.0330202	T
gnl.UG.Ssc.S35173386	7	52587993	A	0.0479563	8.91998	0.122191	9.82258	0.259978	0.636856	0.0239236	gnl.UG.Ssc.S35173386	7	52587993	A	0.0381095	11.5549	0.109124	12.5165	0.434239	0.69123	0.0229764	T
gnl.UG.Ssc.S35165965	12	55051174	A	-0.048626	8.48606	0.121806	9.38012	0.0171278	-0.455731	0.0295037	gnl.UG.Ssc.S35165965	12	55051174	PD	-0.20607	25.8723	1.67871	25.8656	1.58862	-0.81011	0.143417	T
gnl.UG.Ssc.S40391211	1	223043310	A	-0.034847	19.2451	0.120789	20.3257	4.37026	-0.839975	0.0302284	gnl.UG.Ssc.S40391211	1	223043310	A	-0.0533022	18.9978	0.185795	20.0451	5.16036	-0.759188	0.0423056	T
SKNB1_0050_B04	7	106906152	A	0.0348358	15.7915	0.119632	16.822	0.421153	-0.680096	-0.0241581	SKNB1_0050_B04	7	106906152	A	0.00289721	10.4874	0.00708222	11.4452	0.578307	-0.516069	-0.00163001	T
OVR01_0044_C06	11	558325	A	-0.0585976	6.77454	0.119184	7.61886	1.52665	-0.377673	0.0283283	OVR01_0044_C06	11	558325	A	-0.0201123	28.4061	0.0880235	29.5791	3.02477	-0.78105	0.0161832	T
gnl.UG.Ssc.S19541523	1	63541683	A	0.0533927	6.88921	0.118937	7.73768	0.176858	0.517599	0.0212379	gnl.UG.Ssc.S19541523	1	63541683	A	0.0159579	6.6385	0.0317292	7.49701	0.389385	0.473356	0.00639227	T
gnl.UG.Ssc.S35164172	8	104687331	A	0.0477084	8.46806	0.118187	9.36059	0.158668	0.553926	0.0207873	gnl.UG.Ssc.S35164172	8	104687331	A	-0.0870249	7.96321	0.222921	8.7998	0.54442	0.46139	-0.0382273	T
gnl.UG.Ssc.S46878274	7	61521337	A	0.0597938	12.6057	0.118036	13.5858	8.04832	-0.786722	-0.0473311	gnl.UG.Ssc.S46878274	7	61521337	A	-0.0834085	19.3019	0.220219	20.3365	12.0592	-0.900635	0.0695759	T
gnl.UG.Ssc.S46880133	13	14816133	A	0.0333351	16.5222	0.117736	17.5643	0.224552	0.750642	0.0204769	gnl.UG.Ssc.S46880133	13	14816133	A	0.183913	19.7866	1.1568	20.1637	0.542482	0.763541	0.107602	T
gnl.UG.Ssc.S29984112	9	121409854	A	-0.0459584	8.75166	0.115626	9.65216	0.139705	0.662819	-0.021295	gnl.UG.Ssc.S29984112	9	121409854	A	0.0999126	8.73333	0.282826	9.56	0.271612	0.626367	0.0462441	T
gnl.UG.Ssc.S35165568	1	26506878	A	-0.0845737	7.45172	0.115182	8.31762	5.61122	-0.451594	0.0421458	gnl.UG.Ssc.S35165568	1	26506878	PD	0.253394	10.212	0.834376	10.6966	3.98925	-0.702682	-0.189709	T
gnl.UG.Ssc.S35172882	8	88011897	A	-0.0485199	9.26253	0.112613	10.1762	2.34856	-0.470451	0.0281681	gnl.UG.Ssc.S35172882	8	88011897	A	0.051488	11.1637	0.137942	12.1084	2.18944	-0.497069	-0.0315581	T
gnl.UG.Ssc.S46879480	1	163684754	A	-0.0411788	10.1353	0.112048	11.0706	0.0660407	-0.449786	0.0244617	gnl.UG.Ssc.S46879480	1	163684754	A	-0.150678	16.1734	0.741198	16.8352	0.492157	-0.50915	0.0953188	T
gnl.UG.Ssc.S23698904	3	92659234	A	-0.0726142	6.99317	0.112033	7.84714	4.34596	-0.484212	0.0393832	gnl.UG.Ssc.S23698904	3	92659234	A	-0.0504289	9.79661	0.101377	10.7243	4.7346	-0.590251	0.0318752	T
gnl.UG.Ssc.S46881211	1	297932234	A	-0.0229277	32.5233	0.110926	33.7283	3.78957	0.853611	-0.0220799	gnl.UG.Ssc.S46881211	1	297932234	A	-0.00832568	23.7671	0.0308229	24.908	3.15643	0.693945	-0.00674227	T
gnl.UG.Ssc.S46881117	6	114140032	A	-0.0424337	10.0533	0.110575	10.9855	1.06384	-0.543874	0.0246862	gnl.UG.Ssc.S46881117	6	114140032	PD	-0.210736	39.387	2.37394	38.8616	5.17208	-1.00481	0.134362	T
gnl.UG.Ssc.S35174028	8	144999383	A	0.0272357	21.3473	0.110192	22.4683	1.8645	-0.795925	-0.0293474	gnl.UG.Ssc.S35174028	8	144999383	A	0.160376	14.286	0.664902	14.9836	3.01506	-0.638171	-0.128118	T
gnl.UG.Ssc.S46880010	4	107959349	A	-0.0393461	14.5181	0.108019	15.5329	4.83143	0.665329	-0.0282018	gnl.UG.Ssc.S46880010	4	107959349	A	-0.0444003	22.5071	0.168653	23.5992	5.61972	0.777004	-0.0356201	T
gnl.UG.Ssc.S23689546	3	7846008	A	-0.046276	15.3831	0.107636	16.4128	8.69878	-0.715382	0.0377646	gnl.UG.Ssc.S23689546	3	7846008	PD	-0.377645	17.2661	1.23066	17.5489	12.9122	-0.559879	0.236469	T
gnl.UG.Ssc.S35169239	3	4806258	A	0.0169778	49.5997	0.105943	50.9155	4.78292	1.00091	0.0181746	gnl.UG.Ssc.S35169239	3	4806258	A	-0.0418127	34.6258	0.219925	35.7997	5.60482	0.797576	-0.0380914	T
gnl.UG.Ssc.S6076282	13	98072328	A	0.0491426	7.35017	0.105024	8.21807	1.39295	-0.529027	-0.0300743	gnl.UG.Ssc.S6076282	13	98072328	PD	-0.435006	7.31876	1.2134	7.4172	4.0936	-0.373166	0.211892	T
gnl.UG.Ssc.S18313839	10	77623992	A	0.0346652	12.7933	0.104807	13.7857	0.809258	-0.620134	-0.0272191	gnl.UG.Ssc.S18313839	10	77623992	A	0.0719846	16.365	0.281326	17.337	1.09352	-0.674422	-0.0549566	T
gnl.UG.Ssc.S40203795	15	156793131	A	0.0394302	9.55834	0.102644	10.4818	0.161136	0.555723	0.0184717	gnl.UG.Ssc.S40203795	15	156793131	A	0.0643259	9.00661	0.171539	9.89209	0.12952	0.497551	0.0317964	T
gnl.UG.Ssc.S23768320	2	96865105	A	-0.0250508	23.7677	0.102525	24.8986	2.19075	0.939543	-0.0231866	gnl.UG.Ssc.S23768320	2	96865105	PD	0.233868	20.5473	1.74292	20.4273	0.039536	0.89076	0.181744	T
gnl.UG.Ssc.S31122799	8	139841928	A	-0.0260262	30.5938	0.101701	31.7861	11.1445	0.939479	-0.0251444	gnl.UG.Ssc.S31122799	8	139841928	A	0.105502	9.6952	0.272346	10.5501	3.01533	0.545879	0.0623826	T
gnl.UG.Ssc.S35172204	10	6354	A	0.0392807	9.23402	0.100395	10.1505	0.0390406	0.460509	0.0221499	gnl.UG.Ssc.S35172204	10	6354	A	-0.00415198	17.6207	0.0135793	18.6938	0.338967	0.745625	-0.00266738	T
gnl.UG.Ssc.S39806347	4	63982652	A	0.0309897	14.9682	0.100212	15.9924	0.963098	-0.657799	-0.0221722	gnl.UG.Ssc.S39806347	4	63982652	A	0.0456522	12.0629	0.13521	13.0258	0.808685	-0.581804	-0.0272362	T
gnl.UG.Ssc.S39796889	13	217185407	A	0.0434139	8.30901	0.100075	9.20279	1.18556	0.410595	0.0236235	gnl.UG.Ssc.S39796889	13	217185407	A	-0.0130015	16.3555	0.0393414	17.4095	2.62283	0.522895	-0.00893698	T
gnl.UG.Ssc.S40159769	10	2374067	A	0.017696	40.5812	0.100067	41.8525	3.12505	-0.932789	-0.0209009	gnl.UG.Ssc.S40159769	10	2374067	A	0.0960012	26.5128	0.584946	27.4089	0.605513	-0.76765	-0.09103	T
gnl.UG.Ssc.S23775545	3	20794838	A	-0.032931	13.7162	0.0999636	14.7217	1.46198	-0.769307	0.0214894	gnl.UG.Ssc.S23775545	3	20794838	A	0.0308889	15.9535	0.103033	16.9899	1.10328	-0.796076	-0.0211771	T
gnl.UG.Ssc.S46881246	1	24105625	A	-0.0276165	26.8375	0.0997535	27.9984	10.0436	0.981457	-0.0280524	gnl.UG.Ssc.S46881246	1	24105625	A	0.0434884	11.665	0.0946477	12.6326	5.58314	0.640145	0.0301601	T
gnl.UG.Ssc.S17514024	3	142660051	A	0.0418308	8.01277	0.0990733	8.89893	0.116701	-0.389041	-0.0218977	gnl.UG.Ssc.S17514024	3	142660051	PD	-0.296402	16.7547	1.96039	16.3902	2.18196	-0.48543	0.191865	T
gnl.UG.Ssc.S40525951	17	33199937	A	0.0338438	12.698	0.0970416	13.6857	1.65728	-0.701341	-0.0213886	gnl.UG.Ssc.S40525951	17	33199937	A	-0.187819	11.6217	0.65253	12.2725	3.44521	-0.594043	0.099062	T
BKFL1_0120_G04	5	47449192	A	-0.0476584	7.50636	0.0962658	8.38025	2.20611	-0.48604	0.0266156	BKFL1_0120_G04	5	47449192	PD	-0.331679	39.5305	4.07709	37.4115	12.8228	-0.932647	0.26999	T
gnl.UG.Ssc.S19550443	6	12460412	A	0.0435754	6.97312	0.0961484	7.83388	0.241615	-0.462103	-0.0263907	gnl.UG.Ssc.S19550443	6	12460412	A	-0.136035	30.3193	1.01921	30.9124	1.90231	-0.750593	0.122077	T
gnl.UG.Ssc.S35164705	17	44369566	A	-0.0241585	21.1244	0.0957053	22.2291	0.0105587	0.95305	-0.0146901	gnl.UG.Ssc.S35164705	17	44369566	PD	0.253918	22.9095	2.05721	22.5347	2.10691	0.987626	0.206326	T
gnl.UG.Ssc.S35167807	13	131655812	A	-0.0415437	7.62794	0.0955662	8.50448	0.134604	-0.556777	0.02473	gnl.UG.Ssc.S35167807	13	131655812	A	-0.171084	9.09734	0.575865	9.74847	0.479333	-0.641516	0.0795547	T
gnl.UG.Ssc.S35165232	10	223443	A	0.0445432	6.56572	0.0949318	7.41045	0.00624092	-0.516975	-0.0195267	gnl.UG.Ssc.S35165232	10	223443	A	0.0045309	7.07022	0.00916596	7.94321	0.107486	-0.540359	-0.00170439	T
gnl.UG.Ssc.S18550089	1	144941329	A	0.0449318	7.25973	0.0948266	8.12587	1.28092	-0.527634	-0.0243128	gnl.UG.Ssc.S18550089	1	144941329	PD	-0.318425	14.0226	1.63416	13.9063	4.11407	-0.700168	0.1843	T
gnl.UG.Ssc.S19544267	12	46778571	A	-0.0451266	9.65655	0.0941412	10.5847	4.07323	-0.496772	0.0269831	gnl.UG.Ssc.S19544267	12	46778571	PD	0.291572	7.07461	0.989247	7.35054	0.791782	-0.502619	-0.161642	T
UTR01_0013_G04	15	116461585	A	-0.0383572	8.60312	0.0938864	9.50605	0.0822798	-0.409545	0.0201275	UTR01_0013_G04	15	116461585	A	0.127172	10.3829	0.429477	11.1617	0.298175	0.45727	0.0632522	T
gnl.UG.Ssc.S18547454	13	216256842	A	0.0594198	8.71495	0.0932455	9.62082	5.89964	-0.542361	-0.0355188	gnl.UG.Ssc.S18547454	13	216256842	A	0.197568	18.009	0.834138	18.6233	7.62999	-0.747625	-0.168079	T
gnl.UG.Ssc.S23213294	1	283530486	A	0.0284358	16.7893	0.0927574	17.8415	2.56174	-0.73884	-0.0212176	gnl.UG.Ssc.S23213294	1	283530486	PD	-0.299271	12.0535	1.23479	12.2476	4.34677	-0.474656	0.128975	T
gnl.UG.Ssc.S31107148	15	26918484	A	-0.0455974	8.51414	0.0923277	9.41614	3.22681	-0.583482	0.0271537	gnl.UG.Ssc.S31107148	15	26918484	A	0.101615	8.41491	0.2606	9.2458	1.59702	-0.585711	-0.0577961	T
gnl.UG.Ssc.S40158472	2	157957344	A	0.0369126	15.2624	0.0914274	16.2931	7.28802	0.726961	0.032392	gnl.UG.Ssc.S40158472	2	157957344	PD	-0.20782	6.32581	0.340236	7.05118	4.30152	0.384169	-0.0957285	T
THY01_0062_G06	3	41738237	A	0.02589	17.227	0.0913847	18.2858	0.13793	0.840468	0.0180124	THY01_0062_G06	3	41738237	A	0.139217	14.6828	0.620703	15.4098	0.174034	0.730054	0.0833967	T
gnl.UG.Ssc.S23212797	9	51781369	A	-0.0335348	17.8019	0.0884857	18.8692	8.69453	0.769744	-0.0277657	gnl.UG.Ssc.S23212797	9	51781369	PD	0.250346	27.4887	2.23267	27.0003	4.15706	0.942155	0.237212	T
gnl.UG.Ssc.S35325293	14	41286208	A	0.0288364	15.1323	0.0880151	16.1668	2.78384	0.870446	0.0247935	gnl.UG.Ssc.S35325293	14	41286208	A	-0.00771426	6.3253	0.0140425	7.17699	1.13367	0.497848	-0.0042301	T
gnl.UG.Ssc.S35172924	10	150115	A	-0.0338329	9.69453	0.0876919	10.6258	0.146282	-0.59544	0.0175748	gnl.UG.Ssc.S35172924	10	150115	A	-0.0375978	9.7111	0.0977132	10.638	0.267082	-0.576869	0.0179884	T
gnl.UG.Ssc.S40225399	10	14942611	A	-0.0256506	16.3684	0.0872719	17.4161	0.412895	0.581186	-0.0186599	gnl.UG.Ssc.S40225399	10	14942611	A	0.191966	11.6711	0.809871	12.2046	0.567884	0.429694	0.114254	T
gnl.UG.Ssc.S35170424	3	47933732	A	-0.0282822	13.4319	0.0866667	14.4349	0.282264	-0.738964	0.0176791	gnl.UG.Ssc.S35170424	3	47933732	PD	-0.241686	10.2943	0.9694	10.6722	1.46976	-0.593678	0.124087	T
gnl.UG.Ssc.S46878883	6	37163254	A	-0.0298529	11.8356	0.0848141	12.8107	0.518837	-0.660445	0.0111676	gnl.UG.Ssc.S46878883	6	37163254	A	-0.0152992	12.9273	0.0433864	13.928	0.665899	-0.689641	0.00693166	T
gnl.UG.Ssc.S40205396	1	44101406	A	-0.0395344	8.41489	0.0846786	9.31576	2.26008	0.476734	-0.0226543	gnl.UG.Ssc.S40205396	1	44101406	A	-0.0946442	7.03204	0.205592	7.84995	1.83906	0.386424	-0.0447564	T
gnl.UG.Ssc.S17500613	10	35337090	A	0.0225166	19.1725	0.0834734	20.2592	0.452712	0.696103	0.0175358	gnl.UG.Ssc.S17500613	10	35337090	A	-0.0976955	6.91608	0.228353	7.72179	0.958896	0.374341	-0.0497773	T
gnl.UG.Ssc.S23766574	10	120016	A	-0.0254786	14.9417	0.0830277	15.9721	0.12142	-0.742348	0.0180342	gnl.UG.Ssc.S23766574	10	120016	A	-0.0666823	18.6822	0.281583	19.6797	0.464708	-0.753463	0.0426338	T
gnl.UG.Ssc.S46880108	4	98959246	A	0.0278503	12.7087	0.0827869	13.7003	0.124806	0.629717	0.0173609	gnl.UG.Ssc.S46880108	4	98959246	A	0.0864728	7.64923	0.219972	8.47866	0.0765258	0.411153	0.0426842	T
gnl.UG.Ssc.S35172166	1	300581613	A	-0.0643464	6.95146	0.0827763	7.8114	5.23544	0.482385	-0.0342926	gnl.UG.Ssc.S35172166	1	300581613	A	-0.0870203	7.48158	0.132129	8.34165	5.07245	0.475854	-0.0439694	T
gnl.UG.Ssc.S33333598	1	310837889	A	-0.0300306	12.4354	0.0825879	13.4221	2.04892	-0.703508	0.0186109	gnl.UG.Ssc.S33333598	1	310837889	A	-0.118049	26.1386	0.667495	26.9665	4.92976	-0.954804	0.0794245	T
LVRM1_0192_E10	3	24387051	A	-0.0278725	12.6057	0.0823159	13.5955	0.229576	-0.66175	0.0164197	LVRM1_0192_E10	3	24387051	A	-0.0113653	8.76628	0.0261367	9.68412	0.183882	-0.479276	0.0056628	T
gnl.UG.Ssc.S35167268	3	75136682	A	-0.0408379	9.18943	0.081829	10.1097	3.93923	0.499105	-0.0233527	gnl.UG.Ssc.S35167268	3	75136682	A	0.141321	6.05071	0.303545	6.7874	1.64643	0.41256	0.0669412	T
gnl.UG.Ssc.S40050849	13	218211270	A	0.0236787	16.7433	0.0815495	17.7976	0.043943	0.536158	0.0177342	gnl.UG.Ssc.S40050849	13	218211270	A	-0.0342719	6.65875	0.0715873	7.51111	0.184522	0.321743	-0.0155457	T
gnl.UG.Ssc.S35166530	7	59450584	A	-0.0350617	17.2172	0.0787797	18.2786	10.674	-0.928837	0.0309259	gnl.UG.Ssc.S35166530	7	59450584	A	-0.128259	24.174	0.442407	25.1376	14.6186	-1.02907	0.118164	T
gnl.UG.Ssc.S46877155	14	132693210	A	-0.0410777	13.5208	0.0762973	14.5277	9.23358	0.746802	-0.0322598	gnl.UG.Ssc.S46877155	14	132693210	PD	0.334091	8.98044	1.1414	9.18474	3.50885	0.748601	0.26954	T
gnl.UG.Ssc.S46881282	1	10295470	A	0.0341679	9.22794	0.0754865	10.1505	2.55224	-0.502077	-0.0206071	gnl.UG.Ssc.S46881282	1	10295470	PD	-0.587158	11.6084	2.1649	10.9666	7.92418	-0.365584	0.256515	T
gnl.UG.Ssc.S19541467	5	22921968	A	-0.0278483	10.6104	0.0743806	11.5641	0.313299	-0.58946	0.0157241	gnl.UG.Ssc.S19541467	5	22921968	A	0.157613	6.91519	0.436389	7.60267	0.119643	0.442552	0.085842	T
gnl.UG.Ssc.S35164863	10	9818909	A	-0.0164103	27.4137	0.07377	28.5866	0.0268667	0.799594	-0.013211	gnl.UG.Ssc.S35164863	10	9818909	PD	0.214377	45.0399	3.00554	43.9672	2.34696	0.943745	0.168775	T
gnl.UG.Ssc.S35165706	1	303785461	A	-0.0326842	14.6696	0.0735846	15.6955	7.95686	0.732983	-0.0281402	gnl.UG.Ssc.S35165706	1	303785461	A	0.159911	13.3738	0.538955	14.1369	4.92246	0.735278	0.138396	T
gnl.UG.Ssc.S23758906	18	2334006	A	-0.0265454	11.3869	0.0735348	12.3561	0.301825	0.45787	-0.0158521	gnl.UG.Ssc.S23758906	18	2334006	A	0.0365209	20.3539	0.146897	21.4306	0.171674	0.562928	0.027407	T
gnl.UG.Ssc.S18554891	2	2610043	A	0.0381309	7.92875	0.0716969	8.82536	3.32616	0.575724	0.0267358	gnl.UG.Ssc.S18554891	2	2610043	A	0.0620231	8.56394	0.150369	9.44735	1.33892	0.418028	0.0334768	T
gnl.UG.Ssc.S35169629	10	6354	A	0.0222104	15.1178	0.0716636	16.151	0.150669	0.729905	0.0143366	gnl.UG.Ssc.S35169629	10	6354	A	-0.0929378	16.488	0.387254	17.3968	0.837542	0.733394	-0.0582873	T
gnl.UG.Ssc.S46878326	5	30432695	A	-0.0283388	11.7701	0.0716026	12.7474	2.91744	0.749972	-0.0179009	gnl.UG.Ssc.S46878326	5	30432695	A	0.0244417	8.63085	0.0537007	9.5419	1.59002	0.615131	0.0122862	T
gnl.UG.Ssc.S17500613	6	155340996	A	0.0183951	21.3406	0.0710332	22.4554	0.835441	0.742858	0.0150588	gnl.UG.Ssc.S17500613	6	155340996	A	0.0944175	6.15007	0.211986	6.9383	0.356767	0.369503	0.0473732	T
gnl.UG.Ssc.S35170363	14	33673401	A	0.0187053	23.1561	0.0698843	24.2887	4.03199	-0.926216	-0.0159188	gnl.UG.Ssc.S35170363	14	33673401	A	-0.00819396	26.6523	0.0320596	27.8202	3.87655	-0.944168	0.00666943	T
gnl.UG.Ssc.S26722901	1	277854630	A	-0.0348618	6.91449	0.0694379	7.77646	1.36512	-0.495753	0.0171084	gnl.UG.Ssc.S26722901	1	277854630	A	0.171728	6.3748	0.450474	7.03353	0.478911	0.484252	0.0788169	T
gnl.UG.Ssc.S46881240	1	295017152	A	-0.0271843	11.3306	0.0690801	12.2997	2.26314	-0.542054	0.0172614	gnl.UG.Ssc.S46881240	1	295017152	A	0.0456911	12.9089	0.136815	13.8861	1.56822	-0.54337	-0.0290049	T
gnl.UG.Ssc.S23213367	4	109037467	A	0.0332477	8.39748	0.0679481	9.30123	2.66422	-0.525532	-0.01909	gnl.UG.Ssc.S23213367	4	109037467	A	0.10226	8.27282	0.251604	9.10377	1.96754	-0.538921	-0.0553583	T
gnl.UG.Ssc.S23689546	8	77104328	A	0.0269976	15.6615	0.0673199	16.7062	7.23132	-0.760922	-0.0235898	gnl.UG.Ssc.S23689546	8	77104328	PD	-0.400693	16.4977	1.36527	16.6558	12.0383	-0.541399	0.244824	T
gnl.UG.Ssc.S46879601	4	36565320	A	-0.0260175	13.1223	0.0656075	14.1248	4.27925	-0.652373	0.0189966	gnl.UG.Ssc.S46879601	4	36565320	A	-0.033608	8.67964	0.066977	9.58938	3.25953	0.478882	-0.0181603	T
gnl.UG.Ssc.S35164505	1	308971674	A	-0.0309091	6.73355	0.0647886	7.59068	0.105357	0.498554	-0.0133221	gnl.UG.Ssc.S35164505	1	308971674	PD	-0.209582	7.11104	0.630426	7.66849	0.604201	0.512202	-0.087288	T
gnl.UG.Ssc.S16514455	15	93520044	A	0.0193402	20.7829	0.0641531	21.8935	5.59792	0.969911	0.0188047	gnl.UG.Ssc.S16514455	15	93520044	A	-0.133104	17.3257	0.487493	18.1841	6.87283	0.796096	-0.102905	T
LVR01_0028_B12	3	128270302	A	-0.0441397	5.0142	0.0639859	5.81007	2.3423	-0.361307	0.0194559	LVR01_0028_B12	3	128270302	PD	0.242809	5.67978	0.642277	6.17911	0.790763	0.424546	0.106491	T
gnl.UG.Ssc.S23213546	10	14991518	A	0.0275966	8.14952	0.0638662	9.04764	0.0341672	-0.536084	-0.0125927	gnl.UG.Ssc.S23213546	10	14991518	PD	-0.315234	12.3212	1.68071	12.1324	1.62132	-0.579611	0.145393	T
gnl.UG.Ssc.S35166988	9	25082159	A	-0.0199859	16.6365	0.0626816	17.6938	2.74612	0.692758	-0.0146372	gnl.UG.Ssc.S35166988	9	25082159	A	0.0588486	14.509	0.19922	15.4881	1.36748	0.605329	0.0379245	T
THY01_0097_D02	1	309371686	A	-0.0131588	37.8415	0.0619531	39.0972	8.4003	1.12425	-0.014095	THY01_0097_D02	1	309371686	A	0.0571926	40.5592	0.355924	41.7015	7.04735	1.14307	0.0620463	T
gnl.UG.Ssc.S19541853	9	49113460	A	-0.0355569	6.28475	0.0614254	7.12865	2.24262	-0.488581	0.0178426	gnl.UG.Ssc.S19541853	9	49113460	A	-0.0657999	10.0313	0.150882	10.9486	3.82476	-0.523709	0.0372794	T
gnl.UG.Ssc.S23689779	2	18229708	A	0.0192758	16.3759	0.0595066	17.4303	2.8407	-0.698881	-0.0152614	gnl.UG.Ssc.S23689779	2	18229708	A	-0.17275	12.8839	0.612643	13.5874	4.09176	-0.536321	0.104076	T
gnl.UG.Ssc.S16513460	5	66650848	A	0.0233668	18.8925	0.0592206	19.9815	10.0834	0.781446	0.0199931	gnl.UG.Ssc.S16513460	5	66650848	A	0.179773	15.9806	0.727871	16.6504	5.64148	0.702584	0.148375	T
BKFL1_0059_A12	6	137219509	A	0.0144311	25.1045	0.0591501	26.2586	1.73902	0.78616	0.0127996	BKFL1_0059_A12	6	137219509	A	0.0138868	6.8243	0.0270692	7.68869	0.901249	0.373784	0.00639015	T
gnl.UG.Ssc.S18354217	15	59674662	A	-0.0208675	13.5275	0.058515	14.5381	2.23701	0.626582	-0.0142758	gnl.UG.Ssc.S18354217	15	59674662	A	-0.120003	19.062	0.528323	19.9134	4.30744	0.657868	-0.0859587	T
gnl.UG.Ssc.S20116190	6	44136493	A	0.0246572	8.59745	0.0583952	9.50843	0.03532	0.527697	0.013012	gnl.UG.Ssc.S20116190	6	44136493	A	0.0508195	13.4155	0.166412	14.3906	0.060006	0.643444	0.0285077	T
gnl.UG.Ssc.S46877768	11	51704408	A	0.032959	11.4298	0.0580402	12.4029	7.44133	0.717442	0.025367	gnl.UG.Ssc.S46877768	11	51704408	A	0.0243881	9.93881	0.0360879	10.8828	7.17931	0.647343	0.0166282	T
LVR01_0040_B10	10	9818909	A	0.0219011	10.52	0.0575689	11.4751	0.0620293	-0.497439	-0.0123695	LVR01_0040_B10	10	9818909	A	0.194154	9.13765	0.680793	9.71378	0.659094	-0.40973	-0.0980287	T
OVRM1_0063_A04	12	24496991	A	0.0258092	8.70272	0.056823	9.61632	1.73117	0.467309	0.0140512	OVRM1_0063_A04	12	24496991	PD	-0.283473	10.2567	0.95464	10.6457	4.28562	0.443695	-0.134373	T
gnl.UG.Ssc.S35174260	1	179644321	A	0.0239776	15.3646	0.0561792	16.4046	7.77003	0.848889	0.0207735	gnl.UG.Ssc.S35174260	1	179644321	PD	0.200474	18.2037	0.94143	18.7362	6.19463	0.990466	0.199779	T
gnl.UG.Ssc.S39886190	2	53067453	A	-0.0205621	12.3667	0.0558649	13.3578	1.64827	0.647738	-0.013675	gnl.UG.Ssc.S39886190	2	53067453	A	0.0250893	16.181	0.0814951	17.2248	1.50653	0.738476	0.016262	T
gnl.UG.Ssc.S40438408	12	5481852	A	-0.0184565	12.9456	0.053886	13.9476	0.172811	-0.522427	0.0122361	gnl.UG.Ssc.S40438408	12	5481852	A	0.05507	6.97785	0.123999	7.82599	0.0339439	0.327115	0.0258032	T
gnl.UG.Ssc.S18555535	16	24578987	A	-0.0213168	10.4268	0.0531879	11.3806	1.29023	-0.541318	0.013385	gnl.UG.Ssc.S18555535	16	24578987	A	0.190361	6.69252	0.543542	7.29891	0.180894	-0.396707	-0.0944655	T
OVRM1_0170_C03	6	12175756	A	0.0244094	12.9146	0.0525043	13.9159	6.51266	-0.63261	-0.0179425	OVRM1_0170_C03	6	12175756	A	-0.069006	15.3708	0.170833	16.3745	8.46831	-0.654499	0.0480372	T
gnl.UG.Ssc.S46877541	13	37827489	A	-0.0226184	8.35125	0.0523484	9.25669	0.121755	-0.51363	0.0119027	gnl.UG.Ssc.S46877541	13	37827489	A	-0.0194588	12.4684	0.0554907	13.4593	0.156292	-0.743761	0.0100931	T
gnl.UG.Ssc.S18359557	4	119774181	A	0.0203719	9.95003	0.0517262	10.8939	0.010949	0.529441	0.0117635	gnl.UG.Ssc.S18359557	4	119774181	PD	0.637505	6.0544	2.40501	5.01515	2.24088	0.300571	0.245633	T
gnl.UG.Ssc.S35172624	5	72500090	A	0.0223645	9.49813	0.0497097	10.4319	2.34891	0.52042	0.0140804	gnl.UG.Ssc.S35172624	5	72500090	PD	0.204631	22.5481	1.52043	22.6462	0.42239	0.78655	0.181589	T
gnl.UG.Ssc.S27598806	18	127050	A	-0.0150234	16.1042	0.0490814	17.1562	0.134212	-0.601185	0.0095233	gnl.UG.Ssc.S27598806	18	127050	A	-0.0773514	10.4725	0.232783	11.3641	0.282267	-0.468054	0.0391822	T
MLN01_0063_D12	16	80406875	A	-0.0204311	8.96802	0.0489263	9.88945	0.102665	0.426957	-0.011322	MLN01_0063_D12	16	80406875	PD	0.407575	7.2588	1.58669	7.02509	1.38226	-0.322484	-0.179915	T
gnl.UG.Ssc.S35174028	15	116461585	A	-0.0143994	17.1617	0.0482902	18.2415	1.6062	0.732692	-0.0141533	gnl.UG.Ssc.S35174028	15	116461585	A	0.0884821	12.7179	0.287618	13.6321	2.40258	-0.605738	-0.0669426	T
gnl.UG.Ssc.S35170538	2	4614073	A	0.00854294	44.571	0.0480435	45.8715	3.27225	0.922334	0.00984406	gnl.UG.Ssc.S35170538	2	4614073	A	0.0308676	9.87363	0.0759667	10.8106	1.37808	0.460526	0.0180161	T
gnl.UG.Ssc.S46877428	6	40718365	A	0.0233748	6.81759	0.0479219	7.68068	0.440094	-0.447364	-0.0120601	gnl.UG.Ssc.S46877428	6	40718365	A	-0.012442	11.2851	0.0319019	12.2573	1.08886	-0.515879	0.00694021	T
AMP01_0024_G06	10	36373847	A	0.0166649	12.9417	0.0477506	13.9441	0.64322	-0.530288	-0.0113371	AMP01_0024_G06	10	36373847	A	0.0599379	24.079	0.293339	25.1289	0.321636	-0.67908	-0.0508071	T
gnl.UG.Ssc.S17526874	13	146804590	A	-0.0223354	9.73068	0.0475193	10.6705	3.2617	0.487959	-0.0126625	gnl.UG.Ssc.S17526874	13	146804590	A	0.0626978	10.7916	0.16679	11.7184	2.38547	0.490266	0.0358543	T
gnl.UG.Ssc.S35169629	3	26913735	A	-0.0138933	17.5858	0.047415	18.6581	0.272951	0.79195	-0.00962874	gnl.UG.Ssc.S35169629	3	26913735	A	-0.0555191	18.1334	0.220431	19.1535	0.584931	0.782811	-0.0367663	T
gnl.UG.Ssc.S35165420	6	63059577	A	-0.0275135	9.16768	0.0463715	10.0943	5.4006	-0.593444	0.0173427	gnl.UG.Ssc.S35165420	6	63059577	PD	-0.321598	11.524	0.745678	12.1035	8.68346	-0.4877	0.169947	T
gnl.UG.Ssc.S39849184	3	47933732	A	-0.01261	20.1502	0.0463017	21.2541	0.28062	-0.910224	0.00849895	gnl.UG.Ssc.S39849184	3	47933732	A	-0.0957737	13.3665	0.348574	14.2507	0.78128	-0.646341	0.0562041	T
DCI01_0108_A05	4	71729884	A	-0.0257375	8.22224	0.0462969	9.12527	3.75315	-0.550944	0.0159713	DCI01_0108_A05	4	71729884	A	-0.164353	48.9642	1.46694	49.3038	18.1695	-1.11993	0.173125	T
gnl.UG.Ssc.S35173026	14	54436705	A	-0.0120377	23.158	0.0462932	24.2948	1.88523	1.11936	-0.00961967	gnl.UG.Ssc.S35173026	14	54436705	A	-0.0319512	18.4583	0.115543	19.523	1.43171	0.938872	-0.0203682	T
gnl.UG.Ssc.S35173694	3	41817352	A	0.0179871	10.326	0.0462615	11.2786	0.0872393	-0.566631	-0.0112658	gnl.UG.Ssc.S35173694	3	41817352	PD	-0.231156	24.7473	1.8627	24.5665	2.71434	-0.920413	0.156127	T
gnl.UG.Ssc.S46878638	7	90534689	A	0.0180173	15.632	0.0444123	16.679	6.96309	0.836165	0.015417	gnl.UG.Ssc.S46878638	7	90534689	A	0.0339152	12.2234	0.0730629	13.2076	6.04616	0.700647	0.0251646	T
gnl.UG.Ssc.S35164668	3	18088863	A	-0.0152165	15.6046	0.0442292	16.6499	3.21402	-0.658394	0.0114727	gnl.UG.Ssc.S35164668	3	18088863	A	0.0849905	10.0691	0.240978	10.948	1.38777	-0.541843	-0.0473534	T
THY01_0203_E11	3	111760147	A	0.0132869	16.9411	0.0434521	18.0053	1.06631	0.733054	0.00942575	THY01_0203_E11	3	111760147	A	0.129043	22.3288	0.761596	23.0492	0.385303	0.803607	0.0966835	T
gnl.UG.Ssc.S35172166	15	139070668	A	0.0129436	23.6226	0.0432008	24.7646	7.54909	0.775436	0.0118604	gnl.UG.Ssc.S35172166	15	139070668	A	0.088874	24.6074	0.427092	25.5848	5.31759	0.819258	0.0775197	T
gnl.UG.Ssc.S35170093	9	31242020	A	-0.0191379	8.03627	0.0430485	8.9369	0.253213	-0.49088	0.0110087	gnl.UG.Ssc.S35170093	9	31242020	A	0.0482154	8.42348	0.119182	9.31349	0.00901453	-0.425884	-0.0246037	T
gnl.UG.Ssc.S35170662	14	143776639	A	0.0152395	12.6327	0.0425123	13.6305	0.902971	-0.740077	-0.00871621	gnl.UG.Ssc.S35170662	14	143776639	PD	-0.34856	16.6283	2.22589	16.0205	4.43121	-0.674178	0.16952	T
gnl.UG.Ssc.S46877092	14	141101782	A	-0.0149742	16.5249	0.0409451	17.5838	5.61359	-0.680492	0.0119803	gnl.UG.Ssc.S46877092	14	141101782	A	-0.101379	19.262	0.404481	20.196	5.54842	-0.708051	0.075849	T
gnl.UG.Ssc.S35166099	13	215615369	A	-0.0232721	5.89101	0.0404792	6.72398	1.48781	0.358375	-0.0110141	gnl.UG.Ssc.S35166099	13	215615369	PD	0.347087	6.54736	1.2623	6.57446	0.165652	0.38819	0.178361	T
gnl.UG.Ssc.S16763939	8	32014830	A	-0.0216552	7.63129	0.0404684	8.51956	2.62458	-0.575129	0.011819	gnl.UG.Ssc.S16763939	8	32014830	A	-0.0947363	7.44971	0.204538	8.28051	2.3746	-0.494032	0.04177	T
gnl.UG.Ssc.S35166522	8	32014830	A	0.0180086	9.6728	0.0394117	10.6122	2.62735	0.637104	0.0101064	gnl.UG.Ssc.S35166522	8	32014830	A	0.0799621	7.62445	0.184959	8.46865	1.43268	0.528559	0.0355679	T
SMG01_0007_H12	7	130982643	A	-0.0106713	24.3452	0.0393478	25.4948	4.61326	-0.756214	0.00875347	SMG01_0007_H12	7	130982643	A	0.0823842	14.185	0.276979	15.1218	2.68635	0.555268	0.054756	T
gnl.UG.Ssc.S40203795	6	129359144	A	0.00804059	35.2158	0.0380607	36.4564	3.94689	1.07175	0.0073806	gnl.UG.Ssc.S40203795	6	129359144	A	0.0538586	16.5909	0.187034	17.6055	2.67591	0.721013	0.0387579	T
gnl.UG.Ssc.S35170231	2	31294292	A	0.0132259	12.6351	0.037432	13.6336	0.200517	0.616753	0.00841448	gnl.UG.Ssc.S35170231	2	31294292	PD	-0.256769	19.0011	1.76286	18.8443	2.06304	-0.698788	0.143742	T
gnl.UG.Ssc.S35172515	10	13042978	A	-0.0146258	10.7402	0.0369562	11.7027	0.993972	0.467078	-0.00895623	gnl.UG.Ssc.S35172515	10	13042978	A	-0.077633	17.2372	0.315137	18.1978	1.1422	0.630765	-0.0429956	T
gnl.UG.Ssc.S35166297	12	5256076	A	0.0113464	16.6503	0.0363677	17.7141	1.37632	0.61456	0.00914314	gnl.UG.Ssc.S35166297	12	5256076	A	0.108614	16.3364	0.480469	17.1843	0.0806173	0.522432	0.0760469	T
OVRM1_0150_E07	18	56031953	A	-0.0174837	10.0349	0.0362253	10.9826	3.79362	-0.507764	0.0103657	OVRM1_0150_E07	18	56031953	PD	0.230633	13.7475	1.11456	14.0733	2.10443	-0.636996	-0.164682	T
gnl.UG.Ssc.S46881117	1	309883952	A	-0.0163408	8.30986	0.0361617	9.21654	0.785465	-0.498595	0.00873889	gnl.UG.Ssc.S46881117	1	309883952	PD	-0.233833	55.9354	4.00918	53.9763	6.95199	-1.14564	0.17212	T
gnl.UG.Ssc.S46878254	7	20985785	A	0.00715798	34.2773	0.035134	35.5114	0.221013	1.05377	0.00532744	gnl.UG.Ssc.S46878254	7	20985785	A	-0.0206793	17.8616	0.0725023	18.9299	0.251896	0.744111	-0.013328	T
gnl.UG.Ssc.S19538909	3	3640507	A	-0.0153069	8.73418	0.0342142	9.65571	1.23523	-0.530177	0.00982654	gnl.UG.Ssc.S19538909	3	3640507	PD	-0.381502	8.37689	1.26959	8.45773	3.64706	0.388877	-0.181145	T
LVRM1_0078_H12	4	108974555	A	0.015802	7.81696	0.0337154	8.71076	0.795288	-0.470191	-0.00823171	LVRM1_0078_H12	4	108974555	PD	-0.217114	18.611	1.21712	18.9225	4.02187	-0.616409	0.143258	T
gnl.UG.Ssc.S50166349	8	104687331	A	-0.0103497	15.7989	0.0329353	16.8493	0.192087	-0.746449	0.00675724	gnl.UG.Ssc.S50166349	8	104687331	A	-0.0649735	15.9953	0.246951	16.9752	0.406201	-0.708785	0.0362253	T
gnl.UG.Ssc.S40498856	14	35887599	A	0.0113586	13.2562	0.0328836	14.266	0.0523263	-0.780743	-0.0066053	gnl.UG.Ssc.S40498856	14	35887599	PD	-0.280984	5.83139	0.802221	6.21413	0.815845	-0.398219	0.136484	T
gnl.UG.Ssc.S35167277	2	160085066	A	0.0104505	14.8996	0.0317238	15.9359	0.736877	0.679306	0.00626806	gnl.UG.Ssc.S35167277	2	160085066	PD	0.235128	17.1612	1.5044	17.2074	0.259152	0.71388	0.145022	T
gnl.UG.Ssc.S35167277	13	110567483	A	0.0104505	14.8996	0.0317238	15.9359	0.736877	0.679306	0.00626806	gnl.UG.Ssc.S35167277	13	110567483	PD	0.235128	17.1612	1.5044	17.2074	0.259152	0.71388	0.145022	T
gnl.UG.Ssc.S16769025	10	25845373	A	0.0125783	9.61363	0.0306705	10.5525	0.0411768	-0.546064	-0.00644048	gnl.UG.Ssc.S16769025	10	25845373	PD	0.287345	9.64515	1.22268	9.79737	1.05089	0.507166	0.131774	T
ITT01_0038_H02	1	281969962	A	-0.0151801	10.4947	0.0301997	11.4528	4.75097	-0.609513	0.0100329	ITT01_0038_H02	1	281969962	A	0.0728788	15.7617	0.225677	16.7475	5.46762	-0.728984	-0.0567712	T
gnl.UG.Ssc.S23212948	3	48216866	A	-0.0197937	9.49557	0.0298698	10.4321	6.53578	-0.580338	0.0128356	gnl.UG.Ssc.S23212948	3	48216866	PD	-0.441182	12.6305	1.06571	12.9772	10.3068	-0.487907	0.228268	T
gnl.UG.Ssc.S35171643	4	116880792	A	-0.0103995	11.9817	0.0282313	12.9709	0.489721	0.671062	-0.00634141	gnl.UG.Ssc.S35171643	4	116880792	A	0.124261	19.4766	0.654325	20.245	0.200355	0.647614	0.0924768	T
gnl.UG.Ssc.S21557447	9	58287186	A	0.0153799	7.67758	0.0266406	8.56828	3.35431	0.547948	0.00970999	gnl.UG.Ssc.S21557447	9	58287186	A	0.124582	7.66551	0.285358	8.46265	2.57026	0.600533	0.0859914	T
gnl.UG.Ssc.S40442636	1	276846354	A	0.0141189	6.44717	0.0264957	7.30068	1.01634	-0.544508	-0.00696246	gnl.UG.Ssc.S40442636	1	276846354	A	0.0108043	10.3333	0.0257813	11.2867	1.44956	0.622248	0.0057364	T
DCI01_0067_A11	10	62321555	A	-0.0126644	9.1751	0.026047	10.1071	2.88873	-0.542328	0.00827995	DCI01_0067_A11	10	62321555	A	-0.0819761	11.2636	0.197727	12.1883	4.93683	-0.49846	0.0490787	T
gnl.UG.Ssc.S35167785	3	109333048	A	-0.0105394	10.7035	0.025653	11.6737	1.82568	-0.670867	0.00842026	gnl.UG.Ssc.S35167785	3	109333048	A	-0.197878	49.0456	2.91254	48.0818	1.44769	-1.00586	0.163814	T
gnl.UG.Ssc.S27598806	7	97661713	A	-0.01338	6.63177	0.0250726	7.49189	1.25472	-0.471308	0.00622299	gnl.UG.Ssc.S27598806	7	97661713	A	-0.083694	10.633	0.233315	11.5282	2.28512	-0.54162	0.0453772	T
gnl.UG.Ssc.S35164848	13	192149198	A	0.00701813	18.6317	0.0241799	19.72	0.0185671	0.670147	0.00463861	gnl.UG.Ssc.S35164848	13	192149198	A	-0.102914	15.0154	0.418671	15.8836	0.455501	0.58653	-0.0592382	T
gnl.UG.Ssc.S40443343	17	12781031	A	-0.0102003	9.19193	0.0240864	10.1217	0.154309	0.465106	-0.00550853	gnl.UG.Ssc.S40443343	17	12781031	A	0.160113	12.4554	0.661401	13.1155	0.472672	0.499209	0.0923935	T
OVR01_0057_F01	15	21563784	A	-0.0129061	5.77802	0.0240309	6.60919	0.02215	-0.326743	0.00608874	OVR01_0057_F01	15	21563784	A	-0.0980554	9.17757	0.284866	10.014	0.319483	0.452234	-0.0488317	T
gnl.UG.Ssc.S19541648	2	52143852	A	0.00838766	12.8389	0.0236464	13.8425	0.00607087	-0.686566	-0.00507243	gnl.UG.Ssc.S19541648	2	52143852	A	0.0354863	11.045	0.0991254	11.9995	0.0299737	-0.590182	-0.0203537	T
gnl.UG.Ssc.S6665112	3	7846008	A	-0.0096554	16.5569	0.0223634	17.6185	8.59876	0.77059	-0.00825438	gnl.UG.Ssc.S6665112	3	7846008	PD	-0.231608	7.90607	0.387328	8.65151	5.99162	0.411966	-0.108756	T
gnl.UG.Ssc.S35164705	2	60056520	A	-0.0056426	23.2173	0.0218856	24.3574	0.077068	1.0003	-0.00356275	gnl.UG.Ssc.S35164705	2	60056520	PD	0.256421	24.5413	2.22219	24.0339	2.21565	1.02827	0.214718	T
SKNB1_0011_D09	12	3355504	A	0.00726789	12.2057	0.0198458	13.1982	0.122954	0.476187	0.00474877	SKNB1_0011_D09	12	3355504	A	0.0461321	27.4281	0.233665	28.5388	0.0235271	0.669545	0.0396584	T
gnl.UG.Ssc.S18385893	14	140789021	A	-0.0112147	8.74896	0.019229	9.66943	4.52769	-0.519314	0.00666695	gnl.UG.Ssc.S18385893	14	140789021	A	0.135282	9.2101	0.348407	10.0119	3.22572	-0.592968	-0.083773	T
gnl.UG.Ssc.S46881166	1	302328171	A	-0.0036105	53.3824	0.0186771	54.7344	15.9242	1.26034	-0.00447406	gnl.UG.Ssc.S46881166	1	302328171	A	0.0287158	51.5935	0.168332	52.89	13.9567	1.21233	0.0336191	T
gnl.UG.Ssc.S23212958	9	129626	A	-0.00825501	8.48514	0.0180647	9.39799	0.851076	0.506627	-0.00364876	gnl.UG.Ssc.S23212958	9	129626	A	0.148137	6.73498	0.387235	7.44566	0.442946	0.440774	0.0676381	T
gnl.UG.Ssc.S40204729	12	38698384	A	0.00494962	19.8484	0.0175227	20.9519	0.0654374	0.719228	0.00382002	gnl.UG.Ssc.S40204729	12	38698384	A	0.109286	16.0266	0.476247	16.8729	0.269869	0.598971	0.071796	T
gnl.UG.Ssc.S35173967	3	55561819	A	-0.0086794	6.84485	0.0174795	7.71173	0.0801979	-0.496533	0.00427738	gnl.UG.Ssc.S35173967	3	55561819	A	0.146921	6.84375	0.392746	7.55449	0.174033	-0.418329	-0.0657213	T
gnl.UG.Ssc.S6091278	12	2690149	A	-0.00543326	18.9825	0.0159851	20.083	5.97246	-0.757007	0.00494198	gnl.UG.Ssc.S6091278	12	2690149	A	-0.0642788	9.2672	0.142064	10.1721	3.45694	-0.467075	0.0368105	T
gnl.UG.Ssc.S18555062	1	307419517	A	0.00672493	9.46118	0.0156519	10.3978	0.748055	0.448415	0.00381508	gnl.UG.Ssc.S18555062	1	307419517	A	0.0116398	34.7129	0.0571385	35.9411	1.54462	-0.788777	-0.0105439	T
gnl.UG.Ssc.S35167167	6	13006700	A	-0.00755035	8.67828	0.0150709	9.59624	2.54124	-0.434664	0.00373316	gnl.UG.Ssc.S35167167	6	13006700	A	-0.0957386	14.2933	0.304017	15.2176	4.5251	-0.468147	0.050903	T
gnl.UG.Ssc.S40204945	13	215697149	A	0.00252017	57.3056	0.014521	58.6806	12.3678	1.05405	0.00329712	gnl.UG.Ssc.S40204945	13	215697149	PD	-0.33542	44.6812	3.92729	42.7408	19.8557	0.750483	-0.315236	T
OVRM1_0032_F12	9	37031308	A	0.00594616	14.3564	0.0142309	15.3856	5.55266	0.671211	0.00451998	OVRM1_0032_F12	9	37031308	A	0.134085	17.7633	0.550914	18.583	5.22028	0.737386	0.113255	T
gnl.UG.Ssc.S19549115	9	135580018	A	0.00382569	19.7694	0.0128258	20.8755	2.4733	0.777762	0.0032708	gnl.UG.Ssc.S19549115	9	135580018	A	0.175323	8.44058	0.563833	9.08517	0.570215	0.503066	0.103122	T
gnl.UG.Ssc.S35166824	15	127930943	A	0.00519494	10.5453	0.0126228	11.5059	1.06158	0.495504	0.0032419	gnl.UG.Ssc.S35166824	15	127930943	A	0.0143756	5.39294	0.024762	6.20832	0.772901	0.332486	0.00615836	T
gnl.UG.Ssc.S20946568	18	56020136	A	0.00405226	15.7466	0.0123817	16.7998	1.06944	-0.74324	-0.00317013	gnl.UG.Ssc.S20946568	18	56020136	A	-0.17222	29.9977	1.29379	30.3631	5.7491	-0.849441	0.15628	T
gnl.UG.Ssc.S35173026	9	22198816	A	-0.00338545	21.8514	0.0121777	22.9777	1.7341	1.08487	-0.0026457	gnl.UG.Ssc.S35173026	9	22198816	A	-0.0253082	17.7519	0.0874859	18.8153	1.35068	0.918762	-0.0158746	T
gnl.UG.Ssc.S31123459	14	14418783	A	-0.00435229	13.6305	0.0120378	14.6483	1.43651	0.550998	-0.00298245	gnl.UG.Ssc.S31123459	14	14418783	PD	-0.245236	9.64743	0.858861	10.099	2.55495	0.411069	-0.119398	T
gnl.UG.Ssc.S26648597	13	14816133	A	0.0025034	28.8425	0.0108564	30.0369	0.288415	0.972963	0.00170319	gnl.UG.Ssc.S26648597	13	14816133	A	0.119071	30.4371	0.875084	31.1487	0.6663	1.12132	0.107199	T
gnl.UG.Ssc.S35164863	2	7728326	A	-0.00213711	37.4372	0.0107624	38.6958	0.314684	0.904148	-0.00199998	gnl.UG.Ssc.S35164863	2	7728326	PD	0.229728	62.612	4.8181	59.9133	2.41508	1.05714	0.212502	T
gnl.UG.Ssc.S42538977	17	64218322	A	-0.00277736	24.4722	0.010735	25.6255	1.37357	-0.774899	0.0023197	gnl.UG.Ssc.S42538977	17	64218322	A	0.167347	10.0297	0.605217	10.6816	0.251176	0.460928	0.0938877	T
gnl.UG.Ssc.S35166522	15	26918484	A	-0.00453306	10.5827	0.00987137	11.5443	3.17245	0.643449	-0.0026018	gnl.UG.Ssc.S35166522	15	26918484	A	0.0843435	9.81951	0.229658	10.6985	1.752	0.583842	0.0419452	T
gnl.UG.Ssc.S35172924	3	17841090	A	-0.00321106	18.2705	0.00896284	19.3562	6.13777	-0.804547	0.00264216	gnl.UG.Ssc.S35172924	3	17841090	A	-0.0520769	22.9367	0.185121	24.0269	8.59777	-0.830005	0.0427786	T
gnl.UG.Ssc.S35168184	10	11716904	A	-0.00332408	16.0517	0.0089397	17.1066	4.69397	-0.613788	0.00255455	gnl.UG.Ssc.S35168184	10	11716904	A	0.0162218	16.8526	0.0476746	17.9122	4.21553	-0.621426	-0.0118897	T
gnl.UG.Ssc.S21557447	2	100809723	A	0.00515102	7.9936	0.00885528	8.89405	3.56606	0.554006	0.00327454	gnl.UG.Ssc.S21557447	2	100809723	A	0.195812	6.63025	0.483198	7.27582	1.87817	0.580622	0.130287	T
gnl.UG.Ssc.S45783735	16	78116117	A	-0.00336404	11.8171	0.00866294	12.803	1.08398	-0.531877	0.00211809	gnl.UG.Ssc.S45783735	16	78116117	A	0.0694513	13.8424	0.240598	14.7919	0.748132	-0.538978	-0.0439636	T
gnl.UG.Ssc.S35166390	17	11718630	A	0.00394536	7.6758	0.00837422	8.56952	0.132875	-0.446505	-0.00232428	gnl.UG.Ssc.S35166390	17	11718630	A	0.0860849	6.91062	0.204979	7.72799	0.353027	-0.399722	-0.0468234	T
gnl.UG.Ssc.S29984112	14	81853075	A	0.00273355	11.3719	0.00709837	12.3495	0.038983	0.74548	0.00144653	gnl.UG.Ssc.S29984112	14	81853075	A	0.0145094	11.7135	0.0394526	12.693	0.0413313	0.719184	0.00780677	T
gnl.UG.Ssc.S35173694	10	223443	A	0.00399861	5.21509	0.00692007	6.02537	0.0698703	-0.38529	-0.00176051	gnl.UG.Ssc.S35173694	10	223443	PD	-0.502883	6.88624	1.8986	6.35617	2.20539	-0.424148	0.166912	T
gnl.UG.Ssc.S35165384	3	60015652	A	0.00225471	14.6223	0.00661933	15.6564	0.606211	-0.60793	-0.00142711	gnl.UG.Ssc.S35165384	3	60015652	A	0.0634804	30.5179	0.372084	31.5803	0.31467	-0.800313	-0.0440127	T
THY01_0203_E11	14	8775522	A	-0.00302892	9.89595	0.0063846	10.8428	2.89395	0.656981	-0.00192221	THY01_0203_E11	14	8775522	A	0.0347507	10.7347	0.0865454	11.6861	2.2667	0.687423	0.0216116	T
gnl.UG.Ssc.S46877031	14	97669886	A	0.00196251	14.7555	0.00528122	15.7913	3.20138	-0.690098	-0.00136297	gnl.UG.Ssc.S46877031	14	97669886	A	-0.11223	6.51504	0.224879	7.30782	2.34679	-0.393021	0.0482079	T
gnl.UG.Ssc.S39966563	6	851457	A	0.0012393	19.3935	0.00420534	20.4921	0.925367	-0.622701	-0.000978028	gnl.UG.Ssc.S39966563	6	851457	A	-0.0359079	9.8116	0.0911721	10.7422	0.874222	-0.400989	0.0192604	T
gnl.UG.Ssc.S20947621	1	206426012	A	-0.00132358	12.0839	0.00341549	13.0756	1.23977	-0.723252	0.000869425	gnl.UG.Ssc.S20947621	1	206426012	A	-0.0936427	17.6109	0.390872	18.5326	2.17033	-0.886325	0.0638479	T
gnl.UG.Ssc.S18551481	14	11622365	A	-0.00124898	8.47147	0.00273675	9.38463	0.424739	-0.520781	0.00065933	gnl.UG.Ssc.S18551481	14	11622365	PD	-0.30302	9.58489	1.22246	9.73594	2.01521	-0.494323	0.1447	T
gnl.UG.Ssc.S19226863	2	74172164	A	-0.00045466	10.301	0.00111331	11.2605	0.396311	0.818291	-0.000311431	gnl.UG.Ssc.S19226863	2	74172164	PD	0.257455	12.6212	1.36533	12.7177	0.101206	0.83321	0.186106	T
gnl.UG.Ssc.S40475244	6	16815726	PD	0.646136	41.8871	15.3996	28.6696	11.1522	0.87291	0.478729	gnl.UG.Ssc.S35167544	6	16815726	PD	0.555656	23.508	6.81458	18.593	5.87055	0.629813	0.371373	F
gnl.UG.Ssc.S40475244	6	16815726	PD	0.646136	41.8871	15.3996	28.6696	11.1522	0.87291	0.478729	PBL01_0007_F05	6	16815726	PD	-0.620106	6.46578	3.19576	4.68383	0.234459	-0.774863	0.530844	F
gnl.UG.Ssc.S40475244	6	16815726	PD	0.646136	41.8871	15.3996	28.6696	11.1522	0.87291	0.478729	OVR01_0098_G10	6	16815726	A	-0.160957	7.14384	0.447922	7.82887	0.475102	-0.368156	0.0715242	F
gnl.UG.Ssc.S40475244	6	16815726	PD	0.646136	41.8871	15.3996	28.6696	11.1522	0.87291	0.478729	gnl.UG.Ssc.S35173584	6	16815726	A	-0.0758454	11.8832	0.246279	12.796	0.268671	0.506167	-0.0429481	F
OVRM1_0115_D06	13	108484081	PD	-0.67981	46.7873	14.6681	34.3442	20.7688	-1.05204	0.621953	gnl.UG.Ssc.S18382627	13	108484081	A	0.0985065	17.3543	0.389002	18.2738	3.58898	0.788792	0.0766422	F
gnl.UG.Ssc.S40475244	6	26402360	PD	0.624277	37.9524	13.1681	26.9179	10.0202	0.841686	0.446011	TCH01_0095_B02	6	26402360	A	-0.0894225	5.18359	0.180182	5.94822	0.182965	-0.339663	0.0340366	F
THY01_0089_H03	7	129233585	PD	0.328457	77.5046	12.6087	67.2659	0.0210054	1.33857	0.427742	SMG01_0007_H12	7	129233585	PD	0.489847	4.6096	1.62717	4.22431	0.154765	0.33459	0.200054	F
gnl.UG.Ssc.S40475244	6	17464383	PD	-0.575665	41.4397	12.2221	31.3741	11.5013	-0.838283	0.425727	gnl.UG.Ssc.S35168575	6	17464383	A	-0.100902	8.41641	0.275278	9.23902	0.599161	-0.418127	0.0494784	F
gnl.UG.Ssc.S39836829	7	130232391	OD	-3.23928	26.3409	11.4663	16.8649	26.452	-0.306067	1.28283	gnl.UG.Ssc.S23693357	7	130232391	OD	-1.41698	19.9815	5.60545	16.2004	18.6299	0.463228	-0.838458	F
gnl.UG.Ssc.S39836829	7	130232391	OD	-3.23928	26.3409	11.4663	16.8649	26.452	-0.306067	1.28283	THY01_0089_H03	7	130232391	OD	-2.02446	9.98328	3.87146	7.68027	10.1323	-0.252271	0.629692	F
THY01_0110_C09	3	117308221	OD	-2.10852	29.2288	11.4408	19.8191	27.9307	0.38372	-0.888666	SPL01_0037_C10	3	117308221	PD	0.533357	29.3654	4.21462	27.0427	18.7088	-0.796162	-0.444662	F
gnl.UG.Ssc.S40475244	6	26385282	PD	-0.555204	38.3288	11.3535	29.0971	8.60085	-0.847386	0.407989	gnl.UG.Ssc.S39854232	6	26385282	PD	0.26449	12.7649	1.35652	12.8687	1.16625	-0.498985	-0.156647	F
gnl.UG.Ssc.S40475244	6	26385282	PD	-0.555204	38.3288	11.3535	29.0971	8.60085	-0.847386	0.407989	gnl.UG.Ssc.S35168588	6	26385282	A	0.189382	8.86609	0.645265	9.46164	0.601389	-0.430819	-0.093067	F
gnl.UG.Ssc.S40475244	6	26385282	PD	-0.555204	38.3288	11.3535	29.0971	8.60085	-0.847386	0.407989	gnl.UG.Ssc.S40030592	6	26385282	A	-0.0704128	10.8299	0.212701	11.738	0.247343	-0.486614	0.0379514	F
gnl.UG.Ssc.S40475244	6	26385282	PD	-0.555204	38.3288	11.3535	29.0971	8.60085	-0.847386	0.407989	gnl.UG.Ssc.S18292274	6	26385282	A	-0.0952434	5.05298	0.191236	5.80797	0.173139	-0.342877	0.0368653	F
THY01_0110_C09	3	115675803	OD	-1.74909	29.311	11.1498	20.1913	27.0065	0.467236	-0.872217	gnl.UG.Ssc.S40212638	3	115675803	A	-0.146788	7.70897	0.419159	8.42899	0.456059	-0.426875	0.0684898	F
THY01_0110_C09	3	115675803	OD	-1.74909	29.311	11.1498	20.1913	27.0065	0.467236	-0.872217	gnl.UG.Ssc.S17518287	3	115675803	A	0.0710353	14.7491	0.241427	15.7173	2.64319	-0.741316	-0.0524535	F
THY01_0110_C09	3	115675803	OD	-1.74909	29.311	11.1498	20.1913	27.0065	0.467236	-0.872217	gnl.UG.Ssc.S35170001	3	115675803	A	-0.00130606	7.4206	0.00269762	8.305	0.0440973	-0.439065	0.000653165	F
gnl.UG.Ssc.S22415824	4	98959246	PD	0.49123	40.9622	10.5462	32.5505	6.58103	0.943867	0.370637	MLTL1_0006_E10	4	98959246	PD	-0.557484	5.06705	1.63364	4.70054	2.06935	-0.258552	0.18568	F
gnl.UG.Ssc.S22415824	4	98959246	PD	0.49123	40.9622	10.5462	32.5505	6.58103	0.943867	0.370637	gnl.UG.Ssc.S35171802	4	98959246	A	0.17556	10.4474	0.664161	11.0658	0.318269	0.560202	0.082173	F
gnl.UG.Ssc.S22415824	4	98959246	PD	0.49123	40.9622	10.5462	32.5505	6.58103	0.943867	0.370637	gnl.UG.Ssc.S46880108	4	98959246	A	0.0864728	7.64923	0.219972	8.47866	0.0765258	0.411153	0.0426842	F
OVRM1_0184_H03	10	38171624	OD	-1.87685	25.5102	10.2459	17.2357	23.9128	-0.366329	0.757978	OVRM1_0219_A04	10	38171624	A	0.0473885	23.2034	0.171232	24.3015	8.03601	0.847324	0.0436272	F
gnl.UG.Ssc.S40475244	1	16505961	PD	0.541341	30.2938	9.73742	22.5825	3.4519	0.82109	0.422554	gnl.UG.Ssc.S35167544	1	16505961	PD	0.349982	10.1899	1.81238	9.83685	0.365312	0.490773	0.190484	F
gnl.UG.Ssc.S40475244	1	16505961	PD	0.541341	30.2938	9.73742	22.5825	3.4519	0.82109	0.422554	LVRM1_0126_A07	1	16505961	PD	-0.427487	7.47541	1.40854	7.40672	3.15328	0.330796	-0.171118	F
gnl.UG.Ssc.S40475244	1	16505961	PD	0.541341	30.2938	9.73742	22.5825	3.4519	0.82109	0.422554	gnl.UG.Ssc.S35168588	1	16505961	A	-0.198272	11.5724	0.740903	12.1566	2.68958	0.469893	-0.10745	F
gnl.UG.Ssc.S40475244	1	16505961	PD	0.541341	30.2938	9.73742	22.5825	3.4519	0.82109	0.422554	gnl.UG.Ssc.S40030592	1	16505961	A	0.151168	9.15801	0.494938	9.86635	0.25914	0.462886	0.0783187	F
gnl.UG.Ssc.S40475244	1	16505961	PD	0.541341	30.2938	9.73742	22.5825	3.4519	0.82109	0.422554	gnl.UG.Ssc.S39854232	1	16505961	A	0.0914871	8.95795	0.255221	9.80445	0.546675	0.447952	0.0482054	F
gnl.UG.Ssc.S40475244	1	16505961	PD	0.541341	30.2938	9.73742	22.5825	3.4519	0.82109	0.422554	gnl.UG.Ssc.S35173584	1	16505961	A	-0.0909211	7.42732	0.214469	8.25287	1.23193	0.393682	-0.0413014	F
gnl.UG.Ssc.S40475244	1	16505961	PD	0.541341	30.2938	9.73742	22.5825	3.4519	0.82109	0.422554	gnl.UG.Ssc.S35170330	1	16505961	A	0.0610087	7.12926	0.136815	7.98054	0.797418	0.470336	0.0306586	F
gnl.UG.Ssc.S40475244	1	16505961	PD	0.541341	30.2938	9.73742	22.5825	3.4519	0.82109	0.422554	gnl.UG.Ssc.S35168575	1	16505961	A	-0.0534047	7.83698	0.121248	8.71052	1.15077	0.404482	-0.0254049	F
gnl.UG.Ssc.S40475244	1	16505961	PD	0.541341	30.2938	9.73742	22.5825	3.4519	0.82109	0.422554	gnl.UG.Ssc.S23212958	1	16505961	A	-0.0117101	9.47112	0.0272846	10.4055	0.94815	0.465311	-0.00599437	F
gnl.UG.Ssc.S40475244	1	16505961	PD	0.541341	30.2938	9.73742	22.5825	3.4519	0.82109	0.422554	gnl.UG.Ssc.S18553851	1	16505961	A	-0.000322476	7.41297	0.00064232	8.29628	0.814957	-0.393835	0.000151785	F
gnl.UG.Ssc.S23775562	4	98959246	PD	0.476864	37.881	9.42359	30.552	5.46247	0.942267	0.366937	MLTL1_0006_E10	4	98959246	PD	-0.557484	5.06705	1.63364	4.70054	2.06935	-0.258552	0.18568	F
gnl.UG.Ssc.S23775562	4	98959246	PD	0.476864	37.881	9.42359	30.552	5.46247	0.942267	0.366937	gnl.UG.Ssc.S35171802	4	98959246	A	0.17556	10.4474	0.664161	11.0658	0.318269	0.560202	0.082173	F
gnl.UG.Ssc.S23775562	4	98959246	PD	0.476864	37.881	9.42359	30.552	5.46247	0.942267	0.366937	gnl.UG.Ssc.S46880108	4	98959246	A	0.0864728	7.64923	0.219972	8.47866	0.0765258	0.411153	0.0426842	F
gnl.UG.Ssc.S35172842	23	51700353	OD	-2.24432	15.0799	8.93971	7.89788	14.417	-0.235793	0.794806	gnl.UG.Ssc.S35168216	23	51700353	PD	-0.302903	7.07784	0.868082	7.45198	2.50851	-0.271767	0.173032	F
gnl.UG.Ssc.S35172842	23	51700353	OD	-2.24432	15.0799	8.93971	7.89788	14.417	-0.235793	0.794806	gnl.UG.Ssc.S35166319	23	51700353	A	-0.176355	12.0012	0.659458	12.6544	2.46429	-0.381807	0.140138	F
gnl.UG.Ssc.S35172842	23	51700353	OD	-2.24432	15.0799	8.93971	7.89788	14.417	-0.235793	0.794806	gnl.UG.Ssc.S46875711	23	51700353	A	0.19065	6.6922	0.54427	7.29825	0.208228	0.320547	0.124163	F
gnl.UG.Ssc.S35172842	23	51700353	OD	-2.24432	15.0799	8.93971	7.89788	14.417	-0.235793	0.794806	gnl.UG.Ssc.S35169860	23	51700353	A	-0.142515	8.09386	0.388709	8.84344	1.48296	0.324642	-0.0949575	F
gnl.UG.Ssc.S35172842	23	51700353	OD	-2.24432	15.0799	8.93971	7.89788	14.417	-0.235793	0.794806	gnl.UG.Ssc.S6666970	23	51700353	A	-0.0662776	11.611	0.193165	12.5432	1.83566	0.387748	-0.0535412	F
gnl.UG.Ssc.S35172842	23	51700353	OD	-2.24432	15.0799	8.93971	7.89788	14.417	-0.235793	0.794806	gnl.UG.Ssc.S40157870	23	51700353	A	0.0187236	9.38827	0.043141	10.3212	1.50023	0.437066	0.0158128	F
gnl.UG.Ssc.S35172842	23	51700353	OD	-2.24432	15.0799	8.93971	7.89788	14.417	-0.235793	0.794806	gnl.UG.Ssc.S18359934	23	51700353	A	-0.0148419	10.9963	0.0371831	11.9623	1.43041	0.380635	-0.0117971	F
gnl.UG.Ssc.S35172842	23	51700353	OD	-2.24432	15.0799	8.93971	7.89788	14.417	-0.235793	0.794806	OVRM1_0085_E11	23	51700353	A	-0.003736	5.83229	0.00532209	6.66799	2.92844	0.488232	-0.0025242	F
LVRM1_0073_E05	12	62850561	PD	-0.301864	70.8821	8.92047	64.246	6.01389	-1.04927	0.346946	gnl.UG.Ssc.S23699968	12	62850561	PD	-0.315146	9.22639	1.31758	9.28691	1.41674	-0.374156	0.150469	F
LVRM1_0073_E05	12	62850561	PD	-0.301864	70.8821	8.92047	64.246	6.01389	-1.04927	0.346946	gnl.UG.Ssc.S34533222	12	62850561	A	0.180225	20.2443	1.16688	20.6214	0.0250823	0.622105	0.152818	F
LVRM1_0073_E05	12	62850561	PD	-0.301864	70.8821	8.92047	64.246	6.01389	-1.04927	0.346946	gnl.UG.Ssc.S35170503	12	62850561	A	0.100939	40.8797	0.886092	41.6559	0.193613	0.883292	0.0954104	F
LVRM1_0073_E05	12	62850561	PD	-0.301864	70.8821	8.92047	64.246	6.01389	-1.04927	0.346946	gnl.UG.Ssc.S19540919	12	62850561	A	-0.0864323	44.4506	0.749421	45.3498	0.716859	-0.844621	0.0860541	F
LVRM1_0073_E05	12	62850561	PD	-0.301864	70.8821	8.92047	64.246	6.01389	-1.04927	0.346946	gnl.UG.Ssc.S17514190	12	62850561	A	-0.133654	19.2451	0.674077	19.9983	2.31822	0.616293	-0.0906723	F
LVRM1_0073_E05	12	62850561	PD	-0.301864	70.8821	8.92047	64.246	6.01389	-1.04927	0.346946	gnl.UG.Ssc.S35170141	12	62850561	A	0.187619	9.47184	0.669273	10.0653	0.637198	-0.382373	-0.105704	F
LVRM1_0073_E05	12	62850561	PD	-0.301864	70.8821	8.92047	64.246	6.01389	-1.04927	0.346946	gnl.UG.Ssc.S35164006	12	62850561	A	-0.170931	7.85434	0.495916	8.53092	1.20137	0.388951	-0.0948034	F
LVRM1_0073_E05	12	62850561	PD	-0.301864	70.8821	8.92047	64.246	6.01389	-1.04927	0.346946	LVR01_0056_E02	12	62850561	A	0.075047	32.9085	0.489022	33.9162	0.256867	0.73475	0.0650225	F
LVRM1_0073_E05	12	62850561	PD	-0.301864	70.8821	8.92047	64.246	6.01389	-1.04927	0.346946	gnl.UG.Ssc.S17513710	12	62850561	A	-0.0934587	23.1198	0.381719	24.1202	8.91648	-0.926382	0.0976367	F
LVRM1_0073_E05	12	62850561	PD	-0.301864	70.8821	8.92047	64.246	6.01389	-1.04927	0.346946	gnl.UG.Ssc.S18553496	12	62850561	A	0.0538255	25.6602	0.269397	26.7378	0.0581433	0.638154	0.0455015	F
LVRM1_0073_E05	12	62850561	PD	-0.301864	70.8821	8.92047	64.246	6.01389	-1.04927	0.346946	TES01_0020_F02	12	62850561	A	0.0498778	7.63209	0.116998	8.50183	0.00608868	0.347554	0.0249191	F
LVRM1_0073_E05	12	62850561	PD	-0.301864	70.8821	8.92047	64.246	6.01389	-1.04927	0.346946	gnl.UG.Ssc.S34518285	12	62850561	A	-0.00673134	8.36833	0.0149601	9.27707	0.0882493	-0.347404	0.00340536	F
gnl.UG.Ssc.S16514398	7	4855447	PD	-0.40525	49.4582	8.84701	42.7859	10.1458	-0.903707	0.40132	gnl.UG.Ssc.S23696522	7	4855447	PD	-0.206299	6.99736	0.516768	7.6327	2.32234	0.348793	-0.0939333	F
gnl.UG.Ssc.S16514398	7	4855447	PD	-0.40525	49.4582	8.84701	42.7859	10.1458	-0.903707	0.40132	SMG01_0018_H09	7	4855447	A	0.0678284	4.622	0.118358	5.38631	0.690874	0.315787	0.0280157	F
gnl.UG.Ssc.S35170662	6	41583184	PD	0.313823	65.9868	8.72294	59.5199	5.6801	1.25494	0.333573	gnl.UG.Ssc.S20116190	6	41583184	PD	-0.345475	10.1204	1.60916	9.94771	1.73641	0.507986	-0.165948	F
gnl.UG.Ssc.S35170662	6	41583184	PD	0.313823	65.9868	8.72294	59.5199	5.6801	1.25494	0.333573	gnl.UG.Ssc.S17518115	6	41583184	PD	-0.401517	6.12041	1.2814	6.11493	1.64606	-0.325645	0.15879	F
gnl.UG.Ssc.S35170662	6	41583184	PD	0.313823	65.9868	8.72294	59.5199	5.6801	1.25494	0.333573	gnl.UG.Ssc.S39802315	6	41583184	PD	0.239282	10.5914	1.05371	10.9098	0.367964	0.5022	0.158438	F
gnl.UG.Ssc.S5989338	6	3199098	OD	-1.32288	17.9814	8.47197	11.341	14.5835	0.350931	-0.56028	gnl.UG.Ssc.S18549494	6	3199098	PD	0.27308	21.2999	2.2724	20.7113	0.718612	0.610785	0.201753	F
gnl.UG.Ssc.S5989338	6	3199098	OD	-1.32288	17.9814	8.47197	11.341	14.5835	0.350931	-0.56028	gnl.UG.Ssc.S18554430	6	3199098	PD	-0.357045	13.8134	2.06524	13.3067	3.18147	-0.451918	0.209589	F
gnl.UG.Ssc.S5989338	6	3199098	OD	-1.32288	17.9814	8.47197	11.341	14.5835	0.350931	-0.56028	gnl.UG.Ssc.S35164173	6	3199098	A	-0.147742	34.7648	1.26918	35.1846	2.85196	-0.772017	0.131016	F
gnl.UG.Ssc.S5989338	6	3199098	OD	-1.32288	17.9814	8.47197	11.341	14.5835	0.350931	-0.56028	gnl.UG.Ssc.S35171059	6	3199098	PD	0.210647	6.20017	0.591847	6.75551	0.136997	0.340486	0.0911441	F
gnl.UG.Ssc.S5989338	6	3199098	OD	-1.32288	17.9814	8.47197	11.341	14.5835	0.350931	-0.56028	LNG01_0077_F02	6	3199098	A	-0.0653452	11.1592	0.174574	12.0941	2.94675	0.502288	-0.0428185	F
gnl.UG.Ssc.S5989338	6	3199098	OD	-1.32288	17.9814	8.47197	11.341	14.5835	0.350931	-0.56028	gnl.UG.Ssc.S23760280	6	3199098	A	0.0587505	7.03501	0.133255	7.8816	0.224258	0.350717	0.0272666	F
gnl.UG.Ssc.S5989338	6	3199098	OD	-1.32288	17.9814	8.47197	11.341	14.5835	0.350931	-0.56028	gnl.UG.Ssc.S18546604	6	3199098	A	0.0113718	11.5782	0.0301468	12.5562	0.489836	0.464955	0.00659973	F
LVRM1_0073_E05	6	53833374	PD	-0.315548	63.9313	8.42339	57.7492	6.22357	-1.00012	0.344807	gnl.UG.Ssc.S29984704	6	53833374	PD	-0.218095	21.9215	1.56487	21.974	1.87455	-0.577628	0.159122	F
LVRM1_0073_E05	6	53833374	PD	-0.315548	63.9313	8.42339	57.7492	6.22357	-1.00012	0.344807	gnl.UG.Ssc.S23699968	6	53833374	PD	-0.362653	8.68671	1.50376	8.57037	1.7567	-0.356645	0.163618	F
LVRM1_0073_E05	6	53833374	PD	-0.315548	63.9313	8.42339	57.7492	6.22357	-1.00012	0.344807	gnl.UG.Ssc.S35167972	6	53833374	PD	-0.356422	7.68464	1.40025	7.63058	1.07961	-0.37392	0.156595	F
LVRM1_0073_E05	6	53833374	PD	-0.315548	63.9313	8.42339	57.7492	6.22357	-1.00012	0.344807	gnl.UG.Ssc.S19540919	6	53833374	A	-0.133728	41.7125	1.3298	42.1276	1.42685	-0.816231	0.127025	F
LVRM1_0073_E05	6	53833374	PD	-0.315548	63.9313	8.42339	57.7492	6.22357	-1.00012	0.344807	gnl.UG.Ssc.S34533222	6	53833374	A	0.186678	20.4878	1.24236	20.8045	0.0713072	0.634598	0.159983	F
LVRM1_0073_E05	6	53833374	PD	-0.315548	63.9313	8.42339	57.7492	6.22357	-1.00012	0.344807	gnl.UG.Ssc.S22294034	6	53833374	PD	-0.331365	7.51369	1.19365	7.63217	1.35921	-0.341972	0.131833	F
LVRM1_0073_E05	6	53833374	PD	-0.315548	63.9313	8.42339	57.7492	6.22357	-1.00012	0.344807	gnl.UG.Ssc.S17514190	6	53833374	A	-0.190457	16.0915	0.938587	16.5994	2.7477	0.552783	-0.115916	F
LVRM1_0073_E05	6	53833374	PD	-0.315548	63.9313	8.42339	57.7492	6.22357	-1.00012	0.344807	gnl.UG.Ssc.S18354218	6	53833374	A	-0.154199	6.60438	0.398825	7.30371	0.572004	0.323301	-0.0663358	F
LVRM1_0073_E05	6	53833374	PD	-0.315548	63.9313	8.42339	57.7492	6.22357	-1.00012	0.344807	gnl.UG.Ssc.S35164006	6	53833374	A	-0.149332	7.02394	0.385083	7.74739	1.12284	0.370702	-0.0785611	F
LVRM1_0073_E05	6	53833374	PD	-0.315548	63.9313	8.42339	57.7492	6.22357	-1.00012	0.344807	gnl.UG.Ssc.S35170141	6	53833374	A	0.114551	8.80654	0.338535	9.60516	0.206987	-0.378588	-0.0628281	F
LVRM1_0073_E05	6	53833374	PD	-0.315548	63.9313	8.42339	57.7492	6.22357	-1.00012	0.344807	gnl.UG.Ssc.S17513710	6	53833374	A	-0.0907839	18.1956	0.334109	19.1659	5.87496	-0.817074	0.084997	F
LVRM1_0073_E05	6	53833374	PD	-0.315548	63.9313	8.42339	57.7492	6.22357	-1.00012	0.344807	gnl.UG.Ssc.S35170503	6	53833374	A	0.0487504	35.6893	0.299762	36.8337	0.715466	0.831324	0.0431557	F
LVRM1_0073_E05	6	53833374	PD	-0.315548	63.9313	8.42339	57.7492	6.22357	-1.00012	0.344807	gnl.UG.Ssc.S35167875	6	53833374	A	-0.114823	7.19125	0.293422	7.97032	0.459818	0.336356	-0.0517503	F
LVRM1_0073_E05	6	53833374	PD	-0.315548	63.9313	8.42339	57.7492	6.22357	-1.00012	0.344807	gnl.UG.Ssc.S18553496	6	53833374	A	0.0561966	26.899	0.293284	27.9755	0.0337122	0.657137	0.0482411	F
LVRM1_0073_E05	6	53833374	PD	-0.315548	63.9313	8.42339	57.7492	6.22357	-1.00012	0.344807	TES01_0020_F02	6	53833374	A	0.0994794	7.30731	0.253315	8.11121	0.0448456	0.344503	0.0486363	F
LVRM1_0073_E05	6	53833374	PD	-0.315548	63.9313	8.42339	57.7492	6.22357	-1.00012	0.344807	gnl.UG.Ssc.S29989773	6	53833374	A	-0.0560696	7.8662	0.135461	8.73673	0.174895	-0.394898	0.0262869	F
LVRM1_0073_E05	6	53833374	PD	-0.315548	63.9313	8.42339	57.7492	6.22357	-1.00012	0.344807	gnl.UG.Ssc.S34518285	6	53833374	A	-0.0173199	8.99567	0.0409813	9.91752	0.216049	-0.362307	0.00905624	F
LVRM1_0073_E05	6	53833374	PD	-0.315548	63.9313	8.42339	57.7492	6.22357	-1.00012	0.344807	LVR01_0056_E02	6	53833374	A	0.00311434	31.0249	0.0139393	32.2306	0.176467	0.717412	0.00261005	F
gnl.UG.Ssc.S40096094	3	60850148	PD	-0.595761	31.5517	8.3764	25.2068	13.2447	-0.875154	0.467462	SPL01_0094_F11	3	60850148	A	-0.103748	16.5453	0.351545	17.4779	6.16215	-0.663925	0.0735323	F
gnl.UG.Ssc.S50197044	3	139450028	OD	122.341	19.9417	8.33827	13.4722	21.0479	-0.00644501	-0.849043	gnl.UG.Ssc.S35172853	3	139450028	PD	0.27895	4.54409	0.653383	4.98678	0.825156	0.387689	0.128596	F
gnl.UG.Ssc.S50197044	3	139450028	OD	122.341	19.9417	8.33827	13.4722	21.0479	-0.00644501	-0.849043	gnl.UG.Ssc.S35166522	3	139450028	A	0.0186347	15.8772	0.0561445	16.9222	2.73448	-0.569753	-0.00980537	F
gnl.UG.Ssc.S50197044	3	139450028	OD	122.341	19.9417	8.33827	13.4722	21.0479	-0.00644501	-0.849043	gnl.UG.Ssc.S16763939	3	139450028	A	-0.0107535	9.55662	0.0228968	10.4936	2.6169	0.466367	-0.0048665	F
gnl.UG.Ssc.S17515303	12	32356873	CD	-1.08334	11.0999	8.21784	4.48967	5.57595	-0.518675	0.718031	gnl.UG.Ssc.S17513660	12	32356873	PD	-0.361766	7.72376	1.31202	7.7473	1.97805	-0.355885	0.167312	F
gnl.UG.Ssc.S22285438	4	120553443	PD	-0.41775	40.374	8.03734	34.4282	5.55886	-0.993115	0.350683	gnl.UG.Ssc.S46879810	4	120553443	PD	0.263119	11.7321	1.10479	12.0325	3.12079	-0.576568	-0.164797	F
SPL01_0017_F12	6	146808544	PD	0.349045	48.7858	8.02716	42.9105	2.07364	1.16861	0.357246	gnl.UG.Ssc.S40499633	6	146808544	PD	-0.217766	43.4111	2.96224	42.3685	2.4114	-0.979458	0.185838	F
SPL01_0017_F12	6	146808544	PD	0.349045	48.7858	8.02716	42.9105	2.07364	1.16861	0.357246	gnl.UG.Ssc.S35173129	6	146808544	A	0.161162	18.8918	0.911827	19.4565	0.665057	0.657421	0.112539	F
SPL01_0017_F12	6	146808544	PD	0.349045	48.7858	8.02716	42.9105	2.07364	1.16861	0.357246	gnl.UG.Ssc.S23690585	6	146808544	PD	-0.201394	8.83561	0.689859	9.39735	0.851804	0.38579	-0.100771	F
SPL01_0017_F12	6	146808544	PD	0.349045	48.7858	8.02716	42.9105	2.07364	1.16861	0.357246	gnl.UG.Ssc.S35167829	6	146808544	A	-0.0543475	16.2391	0.201707	17.2425	0.283438	0.613581	-0.0350367	F
gnl.UG.Ssc.S22285438	4	121010319	PD	-0.386369	45.1548	8.00402	39.2758	5.50919	-1.0455	0.340386	gnl.UG.Ssc.S35164912	4	121010319	PD	-0.235414	42.8838	3.31862	41.5043	2.60813	-1.01983	0.18479	F
gnl.UG.Ssc.S22285438	4	121010319	PD	-0.386369	45.1548	8.00402	39.2758	5.50919	-1.0455	0.340386	gnl.UG.Ssc.S18359557	4	121010319	PD	0.709105	6.44455	2.90004	4.94827	2.60713	0.300573	0.27518	F
gnl.UG.Ssc.S22285438	4	121010319	PD	-0.386369	45.1548	8.00402	39.2758	5.50919	-1.0455	0.340386	gnl.UG.Ssc.S17510471	4	121010319	PD	-0.294914	14.9817	1.95728	14.5974	0.205284	-0.714024	0.235504	F
gnl.UG.Ssc.S22285438	4	121010319	PD	-0.386369	45.1548	8.00402	39.2758	5.50919	-1.0455	0.340386	gnl.UG.Ssc.S50181877	4	121010319	PD	0.258637	19.4291	1.86668	19.1852	1.45616	0.695436	0.17716	F
gnl.UG.Ssc.S22285438	4	121010319	PD	-0.386369	45.1548	8.00402	39.2758	5.50919	-1.0455	0.340386	gnl.UG.Ssc.S19539620	4	121010319	PD	-0.296331	6.25856	0.908555	6.57228	0.897566	-0.431187	0.102104	F
gnl.UG.Ssc.S22285438	4	121010319	PD	-0.386369	45.1548	8.00402	39.2758	5.50919	-1.0455	0.340386	ITT01_0019_G03	4	121010319	A	-0.116572	22.3569	0.664348	23.1515	0.420223	-0.814449	0.0709138	F
LVRM1_0073_E05	12	62421422	PD	-0.345336	53.1405	7.83131	47.4809	6.47596	-0.983501	0.359701	gnl.UG.Ssc.S23249675	12	62421422	A	-0.000130665	6.8092	0.000251955	7.67885	0.72004	0.431311	-7.63534e-05	F
LVRM1_0161_D10	7	7187201	PD	0.537716	23.7734	7.79951	17.8956	2.03562	0.952475	0.37244	gnl.UG.Ssc.S18277491	7	7187201	PD	0.214406	11.0767	0.915641	11.5149	0.481155	0.720054	0.135222	F
LVRM1_0161_D10	7	7187201	PD	0.537716	23.7734	7.79951	17.8956	2.03562	0.952475	0.37244	gnl.UG.Ssc.S46877225	7	7187201	PD	-0.23756	7.75817	0.661252	8.31221	2.66656	-0.51031	0.104849	F
LVRM1_0161_D10	7	7187201	PD	0.537716	23.7734	7.79951	17.8956	2.03562	0.952475	0.37244	THY01_0206_H07	7	7187201	A	0.0369877	6.81937	0.0756079	7.67583	0.919144	0.552265	0.017017	F
gnl.UG.Ssc.S35169154	6	17466674	PD	-0.676446	28.597	7.71901	22.8574	15.1705	-0.672999	0.450974	gnl.UG.Ssc.S35168575	6	17466674	A	0.060076	7.43075	0.133227	8.28899	1.20725	0.435417	0.0290947	F
gnl.UG.Ssc.S5989338	6	3005254	OD	-1.30368	16.5719	7.69442	10.674	13.4865	0.339872	-0.531571	gnl.UG.Ssc.S35170168	6	3005254	A	0.169157	15.7684	0.861915	16.3302	0.0625676	0.530039	0.114797	F
gnl.UG.Ssc.S5989338	6	3005254	OD	-1.30368	16.5719	7.69442	10.674	13.4865	0.339872	-0.531571	gnl.UG.Ssc.S39983471	6	3005254	A	-0.105643	18.9868	0.493942	19.8605	1.62079	0.562876	-0.0744748	F
gnl.UG.Ssc.S5989338	6	3005254	OD	-1.30368	16.5719	7.69442	10.674	13.4865	0.339872	-0.531571	gnl.UG.Ssc.S39966563	6	3005254	A	-0.0223682	7.88756	0.0492893	8.7799	0.508579	-0.366176	0.0107726	F
gnl.UG.Ssc.S35172216	2	10827231	PD	-0.566279	30.8804	7.67533	25.2204	12.6606	-0.958846	0.499234	gnl.UG.Ssc.S23213279	2	10827231	PD	-0.51032	43.3084	9.32432	36.129	15.9436	-1.01282	0.458325	F
LVRM1_0127_A03	3	74240521	OD	2.59557	6.80974	7.65569	0.0605935	6.60315	0.153305	0.530464	gnl.UG.Ssc.S35164306	3	74240521	CD	-0.975846	4.70002	2.16314	3.81729	3.73317	0.229142	-0.230625	F
LVRM1_0127_A03	3	74240521	OD	2.59557	6.80974	7.65569	0.0605935	6.60315	0.153305	0.530464	gnl.UG.Ssc.S35167670	3	74240521	A	-0.136542	9.05023	0.376176	9.83181	2.29446	0.479399	-0.0702937	F
LVRM1_0127_A03	3	74240521	OD	2.59557	6.80974	7.65569	0.0605935	6.60315	0.153305	0.530464	PTG01_0004_D10	3	74240521	A	-0.168157	5.02096	0.325447	5.70626	1.63781	0.349179	-0.0631395	F
LVRM1_0127_A03	3	74240521	OD	2.59557	6.80974	7.65569	0.0605935	6.60315	0.153305	0.530464	DCI01_0078_A09	3	74240521	A	-0.099256	10.2621	0.291551	11.1195	1.58565	0.525629	-0.0413324	F
LVRM1_0127_A03	3	74240521	OD	2.59557	6.80974	7.65569	0.0605935	6.60315	0.153305	0.530464	gnl.UG.Ssc.S35168855	3	74240521	A	0.0360169	7.52349	0.0794251	8.40189	0.668017	-0.476748	-0.0194296	F
gnl.UG.Ssc.S35164461	2	8943379	OD	1.86042	6.79498	7.63337	0.0920464	5.58249	0.258353	0.587192	gnl.UG.Ssc.S35165115	2	8943379	PD	0.245401	8.85789	0.906579	9.25239	1.00399	-0.461571	-0.146695	F
gnl.UG.Ssc.S35164461	2	8943379	OD	1.86042	6.79498	7.63337	0.0920464	5.58249	0.258353	0.587192	gnl.UG.Ssc.S35165852	2	8943379	PD	-0.353879	5.1635	0.677209	5.61587	3.12569	-0.265244	0.120513	F
gnl.UG.Ssc.S35164461	2	8943379	OD	1.86042	6.79498	7.63337	0.0920464	5.58249	0.258353	0.587192	gnl.UG.Ssc.S18551209	2	8943379	A	0.0653003	7.58844	0.139329	8.4492	2.02448	0.418523	0.0334628	F
gnl.UG.Ssc.S46877217	2	7190662	OD	3.19055	7.0043	7.61523	0.532982	7.17098	-0.115528	-0.496253	gnl.UG.Ssc.S18556885	2	7190662	PD	0.247967	40.0954	3.60871	38.4288	0.293398	1.02143	0.238475	F
gnl.UG.Ssc.S46877217	2	7190662	OD	3.19055	7.0043	7.61523	0.532982	7.17098	-0.115528	-0.496253	gnl.UG.Ssc.S35164863	2	7190662	PD	0.244899	27.4963	2.3661	26.8861	1.25319	0.765648	0.15953	F
gnl.UG.Ssc.S46877217	2	7190662	OD	3.19055	7.0043	7.61523	0.532982	7.17098	-0.115528	-0.496253	gnl.UG.Ssc.S40204678	2	7190662	PD	-0.551549	6.07752	1.85854	5.55187	2.40201	-0.285148	0.196445	F
gnl.UG.Ssc.S46877217	2	7190662	OD	3.19055	7.0043	7.61523	0.532982	7.17098	-0.115528	-0.496253	gnl.UG.Ssc.S40500672	2	7190662	PD	0.283941	13.3077	1.60045	13.2086	0.767812	0.481524	0.175358	F
gnl.UG.Ssc.S46877217	2	7190662	OD	3.19055	7.0043	7.61523	0.532982	7.17098	-0.115528	-0.496253	gnl.UG.Ssc.S35165852	2	7190662	PD	-0.26448	11.8138	1.20738	12.0265	1.96117	-0.417709	0.147608	F
gnl.UG.Ssc.S46877217	2	7190662	OD	3.19055	7.0043	7.61523	0.532982	7.17098	-0.115528	-0.496253	gnl.UG.Ssc.S35167471	2	7190662	PD	0.275915	9.62526	1.17574	9.81676	0.690016	0.445257	0.132825	F
gnl.UG.Ssc.S46877217	2	7190662	OD	3.19055	7.0043	7.61523	0.532982	7.17098	-0.115528	-0.496253	gnl.UG.Ssc.S40316653	2	7190662	PD	-0.229943	9.0262	0.816987	9.49556	1.33745	-0.387959	0.115	F
gnl.UG.Ssc.S46877217	2	7190662	OD	3.19055	7.0043	7.61523	0.532982	7.17098	-0.115528	-0.496253	ITT01_0026_G10	2	7190662	A	-0.16701	8.17834	0.501854	8.85713	0.937416	0.37616	-0.0801656	F
gnl.UG.Ssc.S46877217	2	7190662	OD	3.19055	7.0043	7.61523	0.532982	7.17098	-0.115528	-0.496253	gnl.UG.Ssc.S35166618	2	7190662	PD	-0.204425	5.47697	0.49737	6.07169	0.750038	0.342337	-0.0738583	F
gnl.UG.Ssc.S46877217	2	7190662	OD	3.19055	7.0043	7.61523	0.532982	7.17098	-0.115528	-0.496253	PTG01_0086_D02	2	7190662	A	0.0940973	12.6067	0.338962	13.488	0.11863	0.616156	0.0652921	F
gnl.UG.Ssc.S46877217	2	7190662	OD	3.19055	7.0043	7.61523	0.532982	7.17098	-0.115528	-0.496253	gnl.UG.Ssc.S21560716	2	7190662	A	0.113882	7.18003	0.291357	7.96155	0.465142	0.41892	0.0609632	F
gnl.UG.Ssc.S46877217	2	7190662	OD	3.19055	7.0043	7.61523	0.532982	7.17098	-0.115528	-0.496253	gnl.UG.Ssc.S23764351	2	7190662	A	-0.107771	7.50999	0.276478	8.30739	0.626939	-0.369089	0.0504204	F
gnl.UG.Ssc.S46877217	2	7190662	OD	3.19055	7.0043	7.61523	0.532982	7.17098	-0.115528	-0.496253	gnl.UG.Ssc.S17500916	2	7190662	A	0.122383	5.29768	0.266472	6.0263	0.00267704	0.299627	0.05106	F
gnl.UG.Ssc.S46877217	2	7190662	OD	3.19055	7.0043	7.61523	0.532982	7.17098	-0.115528	-0.496253	gnl.UG.Ssc.S16144347	2	7190662	A	0.0159418	11.1987	0.0423706	12.1679	0.19417	-0.486902	-0.00867206	F
gnl.UG.Ssc.S46877217	2	7190662	OD	3.19055	7.0043	7.61523	0.532982	7.17098	-0.115528	-0.496253	gnl.UG.Ssc.S35164821	2	7190662	A	0.014451	6.2091	0.0278328	7.05354	0.199419	0.334843	0.00627193	F
gnl.UG.Ssc.S46877217	2	7190662	OD	3.19055	7.0043	7.61523	0.532982	7.17098	-0.115528	-0.496253	gnl.UG.Ssc.S6076296	2	7190662	A	0.00550207	7.85807	0.0117506	8.75342	0.234394	-0.383754	-0.00266498	F
gnl.UG.Ssc.S40016575	23	46229089	PD	-0.407774	34.4719	7.61466	28.9022	1.40817	-0.778903	0.532836	gnl.UG.Ssc.S40483325	23	46229089	PD	-0.37623	40.3649	7.30772	35.135	2.46866	-0.673553	0.484314	F
gnl.UG.Ssc.S40016575	23	46229089	PD	-0.407774	34.4719	7.61466	28.9022	1.40817	-0.778903	0.532836	gnl.UG.Ssc.S35169878	23	46229089	PD	-0.346413	20.1126	3.03463	18.8022	2.06195	-0.423733	0.295898	F
gnl.UG.Ssc.S40016575	23	46229089	PD	-0.407774	34.4719	7.61466	28.9022	1.40817	-0.778903	0.532836	gnl.UG.Ssc.S46875705	23	46229089	A	-0.157969	53.6871	2.21688	53.387	1.05437	-0.672442	0.212312	F
gnl.UG.Ssc.S40016575	23	46229089	PD	-0.407774	34.4719	7.61466	28.9022	1.40817	-0.778903	0.532836	PTG01_0019_A04	23	46229089	PD	-0.275548	19.6098	2.08593	19.1705	1.42994	-0.426618	0.235601	F
gnl.UG.Ssc.S40016575	23	46229089	PD	-0.407774	34.4719	7.61466	28.9022	1.40817	-0.778903	0.532836	gnl.UG.Ssc.S19785616	23	46229089	PD	-0.237393	23.4638	1.95127	23.1904	1.13829	-0.464924	0.222389	F
gnl.UG.Ssc.S40016575	23	46229089	PD	-0.407774	34.4719	7.61466	28.9022	1.40817	-0.778903	0.532836	gnl.UG.Ssc.S39780559	23	46229089	PD	-0.266798	16.8852	1.75442	16.7098	1.33744	0.433844	-0.227487	F
gnl.UG.Ssc.S40016575	23	46229089	PD	-0.407774	34.4719	7.61466	28.9022	1.40817	-0.778903	0.532836	gnl.UG.Ssc.S35170756	23	46229089	PD	-0.229158	21.8398	1.72903	21.7472	1.17629	-0.452547	0.207027	F
gnl.UG.Ssc.S40016575	23	46229089	PD	-0.407774	34.4719	7.61466	28.9022	1.40817	-0.778903	0.532836	gnl.UG.Ssc.S40283901	23	46229089	PD	-0.408201	7.49584	1.65125	7.21214	1.30351	-0.259204	0.212905	F
gnl.UG.Ssc.S40016575	23	46229089	PD	-0.407774	34.4719	7.61466	28.9022	1.40817	-0.778903	0.532836	gnl.UG.Ssc.S6666970	23	46229089	PD	-0.351287	9.76391	1.6502	9.54606	1.33704	0.301841	-0.211292	F
gnl.UG.Ssc.S40016575	23	46229089	PD	-0.407774	34.4719	7.61466	28.9022	1.40817	-0.778903	0.532836	gnl.UG.Ssc.S35168216	23	46229089	PD	-0.429677	6.29016	1.52348	6.07768	1.30999	-0.236009	0.202098	F
gnl.UG.Ssc.S40016575	23	46229089	PD	-0.407774	34.4719	7.61466	28.9022	1.40817	-0.778903	0.532836	gnl.UG.Ssc.S20116244	23	46229089	PD	-0.23829	14.6985	1.31882	14.8679	0.905726	0.375051	-0.179168	F
gnl.UG.Ssc.S40016575	23	46229089	PD	-0.407774	34.4719	7.61466	28.9022	1.40817	-0.778903	0.532836	THY01_0124_H06	23	46229089	PD	-0.236776	6.81228	0.727233	7.28785	0.53269	-0.259995	0.123296	F
gnl.UG.Ssc.S40016575	23	46229089	PD	-0.407774	34.4719	7.61466	28.9022	1.40817	-0.778903	0.532836	gnl.UG.Ssc.S40207413	23	46229089	A	-0.138768	18.7565	0.722915	19.4696	1.47125	0.486665	-0.123915	F
gnl.UG.Ssc.S40016575	23	46229089	PD	-0.407774	34.4719	7.61466	28.9022	1.40817	-0.778903	0.532836	gnl.UG.Ssc.S35164242	23	46229089	PD	-0.229782	6.85421	0.704606	7.34833	0.450281	0.254233	-0.118309	F
gnl.UG.Ssc.S40016575	23	46229089	PD	-0.407774	34.4719	7.61466	28.9022	1.40817	-0.778903	0.532836	gnl.UG.Ssc.S18379564	23	46229089	A	-0.159894	12.717	0.672031	13.3742	0.41142	0.358039	-0.114921	F
gnl.UG.Ssc.S40016575	23	46229089	PD	-0.407774	34.4719	7.61466	28.9022	1.40817	-0.778903	0.532836	gnl.UG.Ssc.S18359934	23	46229089	PD	-0.201959	7.97015	0.656519	8.53374	0.486272	0.281359	-0.113432	F
gnl.UG.Ssc.S40016575	23	46229089	PD	-0.407774	34.4719	7.61466	28.9022	1.40817	-0.778903	0.532836	OVRM1_0085_E11	23	46229089	A	-0.148005	5.29093	0.315411	5.99524	0.968115	0.306068	-0.0766932	F
gnl.UG.Ssc.S40016575	23	46229089	PD	-0.407774	34.4719	7.61466	28.9022	1.40817	-0.778903	0.532836	MLN01_0085_E06	23	46229089	A	-0.0573513	27.4937	0.305068	28.5688	0.0484579	-0.509114	0.0586068	F
gnl.UG.Ssc.S40016575	23	46229089	PD	-0.407774	34.4719	7.61466	28.9022	1.40817	-0.778903	0.532836	gnl.UG.Ssc.S5998272	23	46229089	A	-0.0507309	25.6978	0.252448	26.7867	0.176457	0.517201	-0.0526525	F
gnl.UG.Ssc.S40016575	23	46229089	PD	-0.407774	34.4719	7.61466	28.9022	1.40817	-0.778903	0.532836	gnl.UG.Ssc.S46875711	23	46229089	A	-0.0548524	9.0185	0.143343	9.91519	0.0513296	0.310037	-0.0337471	F
gnl.UG.Ssc.S40016575	23	46229089	PD	-0.407774	34.4719	7.61466	28.9022	1.40817	-0.778903	0.532836	gnl.UG.Ssc.S35174285	23	46229089	A	0.0229213	5.9884	0.0441881	6.82338	0.126473	-0.248934	-0.0113616	F
gnl.UG.Ssc.S18553009	18	26440542	PD	-0.388506	48.6898	7.53417	43.2932	11.7708	-1.02753	0.355878	gnl.UG.Ssc.S40220107	18	26440542	PD	-0.608685	5.98868	1.72665	5.58023	3.45758	0.295277	-0.192235	F
gnl.UG.Ssc.S18553009	18	26440542	PD	-0.388506	48.6898	7.53417	43.2932	11.7708	-1.02753	0.355878	ADR01_0030_G12	18	26440542	A	0.163314	9.79559	0.583011	10.4606	0.0567968	-0.573236	-0.097795	F
gnl.UG.Ssc.S18553009	18	26440542	PD	-0.388506	48.6898	7.53417	43.2932	11.7708	-1.02753	0.355878	gnl.UG.Ssc.S26734446	18	26440542	A	-0.197283	7.22712	0.527818	7.86124	1.82407	-0.426046	0.0825235	F
gnl.UG.Ssc.S18553009	18	26440542	PD	-0.388506	48.6898	7.53417	43.2932	11.7708	-1.02753	0.355878	gnl.UG.Ssc.S18548805	18	26440542	A	-0.141682	5.0751	0.291136	5.78171	0.883888	-0.359026	0.0371885	F
gnl.UG.Ssc.S18553009	18	26440542	PD	-0.388506	48.6898	7.53417	43.2932	11.7708	-1.02753	0.355878	gnl.UG.Ssc.S35165363	18	26440542	A	0.106487	7.3239	0.267276	8.12075	0.673103	-0.417115	-0.0530606	F
gnl.UG.Ssc.S23693357	7	130232391	OD	-1.7243	22.5641	7.53111	16.9339	21.3777	0.44828	-1.01131	gnl.UG.Ssc.S39836829	7	130232391	OD	-4.15941	31.4111	13.6242	19.8516	31.8474	-0.25796	1.34287	F
gnl.UG.Ssc.S23693357	7	130232391	OD	-1.7243	22.5641	7.53111	16.9339	21.3777	0.44828	-1.01131	THY01_0089_H03	7	130232391	OD	-2.02446	9.98328	3.87146	7.68027	10.1323	-0.252271	0.629692	F
ITT01_0019_G03	4	120553443	PD	0.386897	42.4941	7.455	37.1329	5.38302	0.992788	0.289484	gnl.UG.Ssc.S46879810	4	120553443	PD	0.263119	11.7321	1.10479	12.0325	3.12079	-0.576568	-0.164797	F
ITT01_0019_G03	4	121010319	PD	0.35655	47.0928	7.3886	41.8272	4.77786	1.05474	0.280269	gnl.UG.Ssc.S14767207	4	121010319	PD	0.475019	4.56755	1.33639	4.44365	1.25372	0.296286	0.189692	F
gnl.UG.Ssc.S16762308	6	138646379	OD	-3.29021	7.19905	7.37258	1.10328	7.43765	0.107418	-0.511165	gnl.UG.Ssc.S17514573	6	138646379	A	0.0344504	24.164	0.153108	25.2787	0.0829055	-0.773233	-0.0251238	F
gnl.UG.Ssc.S16762308	6	138646379	OD	-3.29021	7.19905	7.37258	1.10328	7.43765	0.107418	-0.511165	gnl.UG.Ssc.S40482887	6	138646379	A	-0.0483245	9.06219	0.125205	9.96801	0.0591021	-0.534545	0.0255732	F
gnl.UG.Ssc.S40292737	6	56788756	PD	-0.404354	46.8847	7.36837	41.6423	13.6092	-1.1921	0.335582	gnl.UG.Ssc.S38481997	6	56788756	CD	-1.13284	5.12273	2.4343	4.00559	4.43103	-0.260685	0.259429	F
gnl.UG.Ssc.S17515303	12	24496991	PD	-0.518954	25.2491	7.30955	19.8817	4.7151	-0.923439	0.579869	gnl.UG.Ssc.S20945989	12	24496991	OD	-1.85665	8.59233	4.87995	5.24425	8.26364	-0.165859	0.392311	F
gnl.UG.Ssc.S17515303	12	24496991	PD	-0.518954	25.2491	7.30955	19.8817	4.7151	-0.923439	0.579869	OVRM1_0063_A04	12	24496991	PD	-0.283473	10.2567	0.95464	10.6457	4.28562	0.443695	-0.134373	F
gnl.UG.Ssc.S17515303	12	24496991	PD	-0.518954	25.2491	7.30955	19.8817	4.7151	-0.923439	0.579869	gnl.UG.Ssc.S40030869	12	24496991	A	0.136394	15.3479	0.548001	16.1422	3.51053	0.7702	0.113047	F
gnl.UG.Ssc.S17515303	12	24496991	PD	-0.518954	25.2491	7.30955	19.8817	4.7151	-0.923439	0.579869	gnl.UG.Ssc.S35170052	12	24496991	A	0.132597	11.0995	0.450578	11.8797	1.39318	0.509493	0.0800875	F
gnl.UG.Ssc.S17515303	12	24496991	PD	-0.518954	25.2491	7.30955	19.8817	4.7151	-0.923439	0.579869	gnl.UG.Ssc.S40357605	12	24496991	A	-0.0707879	9.09918	0.168339	9.98832	2.48079	-0.403766	0.0365368	F
gnl.UG.Ssc.S17515303	12	24496991	PD	-0.518954	25.2491	7.30955	19.8817	4.7151	-0.923439	0.579869	gnl.UG.Ssc.S20116431	12	24496991	A	-0.0628658	9.01368	0.145536	9.90959	2.52328	0.467515	-0.0324841	F
LVRM1_0161_D10	14	119189483	PD	0.425319	37.324	7.30802	32.0676	6.50705	1.01595	0.298728	gnl.UG.Ssc.S46877180	14	119189483	PD	-0.319277	7.44732	1.15088	7.60006	1.07526	-0.461125	0.139989	F
LVRM1_0161_D10	14	119189483	PD	0.425319	37.324	7.30802	32.0676	6.50705	1.01595	0.298728	gnl.UG.Ssc.S35169111	14	119189483	A	0.0529072	5.91898	0.107651	6.73729	0.139609	0.438872	0.0225013	F
LVRM1_0161_D10	14	119189483	PD	0.425319	37.324	7.30802	32.0676	6.50705	1.01595	0.298728	gnl.UG.Ssc.S18282557	14	119189483	A	-0.0202039	5.00154	0.0352787	5.80215	0.159794	-0.433031	0.00969886	F
ITT01_0085_F05	1	299712009	OD	2.76491	6.70658	7.3064	0.536091	6.67206	-0.138145	-0.489815	gnl.UG.Ssc.S35164754	1	299712009	PD	-0.243769	5.42748	0.599177	5.94852	1.1477	0.302634	-0.0920199	F
gnl.UG.Ssc.S35169154	6	26440334	PD	-0.634711	30.9569	7.18683	25.764	16.926	-0.710281	0.44639	gnl.UG.Ssc.S35167544	6	26440334	PD	0.4512	13.5561	3.5665	11.6363	0.0440607	0.665333	0.317416	F
gnl.UG.Ssc.S35169154	6	26440334	PD	-0.634711	30.9569	7.18683	25.764	16.926	-0.710281	0.44639	gnl.UG.Ssc.S35173584	6	26440334	A	-0.185518	7.44688	0.430873	8.15204	3.14746	0.402955	-0.0815917	F
gnl.UG.Ssc.S35169154	6	26440334	PD	-0.634711	30.9569	7.18683	25.764	16.926	-0.710281	0.44639	TCH01_0095_B02	6	26440334	A	-0.0525551	5.3675	0.0876275	6.17098	1.77021	-0.367512	0.0208047	F
gnl.UG.Ssc.S40292737	6	41809035	PD	-0.362545	50.8615	7.15441	45.8531	11.8906	-1.25722	0.318327	gnl.UG.Ssc.S39836895	6	41809035	PD	-0.324828	8.40485	1.02669	8.68942	3.42631	-0.525319	0.147818	F
gnl.UG.Ssc.S40292737	6	41809035	PD	-0.362545	50.8615	7.15441	45.8531	11.8906	-1.25722	0.318327	ITT01_0064_B11	6	41809035	PD	0.200597	13.7361	0.968912	14.1809	0.803749	0.750119	0.141493	F
gnl.UG.Ssc.S40292737	6	52993696	PD	-0.362545	50.8615	7.15441	45.8531	11.8906	-1.25722	0.318327	LNG01_0110_B02	6	52993696	PD	-0.437242	6.28177	0.933836	6.5758	4.23406	0.275033	-0.150586	F
gnl.UG.Ssc.S40292737	6	41809035	PD	-0.362545	50.8615	7.15441	45.8531	11.8906	-1.25722	0.318327	gnl.UG.Ssc.S35166108	6	41809035	A	0.101107	19.6981	0.468352	20.5971	2.28737	0.883208	0.0836201	F
gnl.UG.Ssc.S40292737	6	41809035	PD	-0.362545	50.8615	7.15441	45.8531	11.8906	-1.25722	0.318327	gnl.UG.Ssc.S19542569	6	41809035	A	0.0575224	49.9541	0.451265	51.0928	4.14943	1.33492	0.0542648	F
gnl.UG.Ssc.S40292737	6	41809035	PD	-0.362545	50.8615	7.15441	45.8531	11.8906	-1.25722	0.318327	gnl.UG.Ssc.S20116190	6	41809035	A	0.17132	5.59731	0.415296	6.25085	0.326134	-0.539896	-0.0728115	F
gnl.UG.Ssc.S40292737	6	52993696	PD	-0.362545	50.8615	7.15441	45.8531	11.8906	-1.25722	0.318327	gnl.UG.Ssc.S35170365	6	52993696	A	-0.137721	5.81952	0.271084	6.5654	2.06536	0.40946	-0.0573751	F
gnl.UG.Ssc.S40292737	6	41809035	PD	-0.362545	50.8615	7.15441	45.8531	11.8906	-1.25722	0.318327	gnl.UG.Ssc.S17518115	6	41809035	A	-0.0822427	6.53413	0.156054	7.35693	2.39178	0.400085	-0.0368807	F
gnl.UG.Ssc.S40292737	6	52993696	PD	-0.362545	50.8615	7.15441	45.8531	11.8906	-1.25722	0.318327	gnl.UG.Ssc.S35169955	6	52993696	A	-0.0129389	7.84011	0.0263689	8.734	1.43057	-0.551975	0.00614807	F
gnl.UG.Ssc.S40292737	6	41809035	PD	-0.362545	50.8615	7.15441	45.8531	11.8906	-1.25722	0.318327	gnl.UG.Ssc.S23694096	6	41809035	A	0.00158686	6.31263	0.00265494	7.1648	1.98026	0.42658	0.000871503	F
gnl.UG.Ssc.S19538179	5	57142657	PD	0.334176	48.7578	7.12757	43.7576	3.13303	1.1476	0.288082	BFLT1_0033_E10	5	57142657	A	-0.0940088	6.92384	0.225968	7.72905	0.365076	0.323296	-0.0427482	F
gnl.UG.Ssc.S19538179	5	57142657	PD	0.334176	48.7578	7.12757	43.7576	3.13303	1.1476	0.288082	gnl.UG.Ssc.S23689787	5	57142657	A	-0.0428068	16.5949	0.154368	17.6222	0.480829	0.747103	-0.020648	F
gnl.UG.Ssc.S19538179	5	57142657	PD	0.334176	48.7578	7.12757	43.7576	3.13303	1.1476	0.288082	gnl.UG.Ssc.S35169623	5	57142657	A	0.041462	5.22916	0.077269	6.03017	0.0108048	-0.32243	-0.0182072	F
gnl.UG.Ssc.S19538179	5	57142657	PD	0.334176	48.7578	7.12757	43.7576	3.13303	1.1476	0.288082	DCI01_0107_E11	5	57142657	A	0.0121515	7.96987	0.0266533	8.86724	0.113977	0.494877	0.00547703	F
LVR01_0047_A06	12	39814951	CD	1.04634	37.0081	7.0889	31.9722	32.4995	-0.649373	-0.714856	gnl.UG.Ssc.S40204729	12	39814951	A	0.0281556	14.4239	0.0897106	15.4399	0.0332194	0.562948	0.0175974	F
gnl.UG.Ssc.S35172789	10	14802676	OD	-1.38271	12.7851	7.07637	7.4014	10.4122	0.29597	-0.441225	ITT01_0007_E04	10	14802676	PD	0.284803	7.48334	1.04988	7.7249	0.205885	-0.43055	-0.169605	F
gnl.UG.Ssc.S35172789	10	14802676	OD	-1.38271	12.7851	7.07637	7.4014	10.4122	0.29597	-0.441225	gnl.UG.Ssc.S37366468	10	14802676	A	0.129124	5.58336	0.288621	6.31118	0.409827	0.353198	0.0539352	F
THY01_0102_D06	8	10724897	OD	1.47776	6.53698	6.91597	0.825376	4.44625	-0.287072	-0.521906	gnl.UG.Ssc.S40185749	8	10724897	PD	0.283088	29.1165	2.98487	27.9525	3.80948	1.05389	0.300761	F
SPL01_0037_E09	5	105170827	OD	5.82137	8.54826	6.89845	3.14028	9.27472	-0.0878964	-0.620784	gnl.UG.Ssc.S40438408	5	105170827	PD	-0.323046	24.8539	1.44185	25.0449	17.0639	-0.588362	0.225262	F
SPL01_0037_E09	5	105170827	OD	5.82137	8.54826	6.89845	3.14028	9.27472	-0.0878964	-0.620784	gnl.UG.Ssc.S21546086	5	105170827	PD	-0.4041	8.62084	0.770396	9.11706	6.97861	0.357224	-0.170644	F
gnl.UG.Ssc.S39977996	13	79912229	PD	-0.519088	20.9871	6.7884	16.0689	1.43015	-1.20511	0.506467	gnl.UG.Ssc.S17524474	13	79912229	A	0.0753362	4.79927	0.142201	5.56277	0.0144342	0.474751	0.0297667	F
gnl.UG.Ssc.S39977996	13	82031954	PD	-0.514112	21.4931	6.78658	16.5843	1.61089	-1.22798	0.503187	gnl.UG.Ssc.S23213508	13	82031954	A	0.055244	7.27793	0.127393	8.1337	0.0596936	0.571743	0.024179	F
gnl.UG.Ssc.S39977996	13	82031954	PD	-0.514112	21.4931	6.78658	16.5843	1.61089	-1.22798	0.503187	gnl.UG.Ssc.S26716952	13	82031954	A	0.0108156	5.07509	0.018702	5.87976	0.115554	-0.554634	-0.00463544	F
SPL01_0086_A06	12	1801937	PD	0.302773	53.4128	6.75753	48.8018	2.61952	1.33962	0.432814	MLN01_0071_E09	12	1801937	A	0.0423965	16.5922	0.139111	17.6249	3.21111	0.635441	0.0304458	F
SPL01_0086_A06	12	1801937	PD	0.302773	53.4128	6.75753	48.8018	2.61952	1.33962	0.432814	OVRM1_0071_C05	12	1801937	A	0.0542242	9.90584	0.132027	10.8266	2.49969	-0.464543	-0.0309093	F
SPL01_0086_A06	12	1949462	PD	0.302773	53.4128	6.75753	48.8018	2.61952	1.33962	0.432814	TCH01_0084_E12	12	1949462	A	-0.032937	11.2647	0.0790555	12.2287	3.40293	-0.489223	0.0195658	F
SPL01_0086_A06	12	1801937	PD	0.302773	53.4128	6.75753	48.8018	2.61952	1.33962	0.432814	SMG01_0023_B11	12	1801937	A	-0.0222815	16.5442	0.0653877	17.5965	4.39016	-0.591363	0.0156427	F
SPL01_0086_A06	12	1801937	PD	0.302773	53.4128	6.75753	48.8018	2.61952	1.33962	0.432814	gnl.UG.Ssc.S40125249	12	1801937	A	0.025028	15.0267	0.0594431	16.0619	7.26481	0.659901	0.0192738	F
ITT01_0019_G03	4	120752641	PD	0.335103	47.1783	6.75332	42.5333	4.10198	1.05992	0.268835	gnl.UG.Ssc.S35164912	4	120752641	PD	-0.243552	43.7139	3.57398	42.0994	2.82545	-1.02055	0.192536	F
ITT01_0019_G03	4	120752641	PD	0.335103	47.1783	6.75332	42.5333	4.10198	1.05992	0.268835	gnl.UG.Ssc.S18359557	4	120752641	PD	0.722101	6.82498	3.12158	5.13173	2.77068	0.310833	0.289228	F
ITT01_0019_G03	4	120752641	PD	0.335103	47.1783	6.75332	42.5333	4.10198	1.05992	0.268835	gnl.UG.Ssc.S17510471	4	120752641	PD	-0.313335	14.7686	2.12758	14.226	0.283009	-0.712116	0.248079	F
ITT01_0019_G03	4	120752641	PD	0.335103	47.1783	6.75332	42.5333	4.10198	1.05992	0.268835	gnl.UG.Ssc.S50181877	4	120752641	PD	0.265968	19.0511	1.91799	18.7565	1.46264	0.692345	0.181611	F
gnl.UG.Ssc.S35165362	7	122877455	PD	-0.303507	75.787	6.74853	71.2915	25.5061	-1.13373	0.317504	gnl.UG.Ssc.S46878975	7	122877455	A	-0.173221	9.74022	0.455852	10.488	4.29694	-0.422078	0.0862518	F
PBL01_0014_A06	15	108409178	PD	0.413235	34.5373	6.74468	29.8097	4.73226	1.10229	0.324681	gnl.UG.Ssc.S46876218	15	108409178	PD	0.379234	11.6259	2.10404	11.0404	1.86596	0.579693	0.194886	F
PBL01_0014_A06	15	108409178	PD	0.413235	34.5373	6.74468	29.8097	4.73226	1.10229	0.324681	gnl.UG.Ssc.S35723204	15	108409178	PD	0.331088	6.63445	1.10962	6.79516	1.00885	0.427714	0.134985	F
PBL01_0014_A06	15	108409178	PD	0.413235	34.5373	6.74468	29.8097	4.73226	1.10229	0.324681	ADR01_0015_C05	15	108409178	A	0.184503	12.3877	0.818414	12.9298	0.0466585	0.780403	0.109582	F
PBL01_0014_A06	15	108409178	PD	0.413235	34.5373	6.74468	29.8097	4.73226	1.10229	0.324681	gnl.UG.Ssc.S6066273	15	108409178	PD	-0.252109	11.677	0.767932	12.246	6.27458	0.677922	-0.175013	F
BKFL1_0096_C01	6	4472594	PD	0.476959	26.2327	6.71815	21.4478	3.13608	0.726113	0.421208	gnl.UG.Ssc.S26403659	6	4472594	A	0.174484	7.47364	0.5302	8.11742	0.0606611	-0.465388	-0.108125	F
gnl.UG.Ssc.S46877217	2	6896015	OD	5.97577	5.99583	6.71166	0.317296	6.65988	-0.0558893	-0.461195	gnl.UG.Ssc.S35171554	2	6896015	PD	0.387935	5.81601	1.23707	5.83681	1.15475	0.29316	0.153788	F
gnl.UG.Ssc.S46877217	2	6896015	OD	5.97577	5.99583	6.71166	0.317296	6.65988	-0.0558893	-0.461195	SKNB1_0077_C09	2	6896015	PD	0.232731	6.94663	0.712671	7.43761	0.673322	0.355406	0.101269	F
gnl.UG.Ssc.S46877217	2	6896015	OD	5.97577	5.99583	6.71166	0.317296	6.65988	-0.0558893	-0.461195	gnl.UG.Ssc.S19226930	2	6896015	A	0.0177542	6.30244	0.0348638	7.14937	0.0269867	0.324217	0.00780682	F
gnl.UG.Ssc.S35164262	6	85830735	CD	0.911938	9.33472	6.67064	4.21438	2.99056	-0.567115	-0.491116	OVR01_0013_A12	6	85830735	PD	0.252883	6.841	0.807023	7.25587	0.426578	-0.482503	-0.129644	F
gnl.UG.Ssc.S35164262	6	85830735	CD	0.911938	9.33472	6.67064	4.21438	2.99056	-0.567115	-0.491116	gnl.UG.Ssc.S40273708	6	85830735	A	-0.188182	7.76788	0.50151	8.43733	2.34819	-0.479468	0.0957438	F
gnl.UG.Ssc.S35164262	6	85830735	CD	0.911938	9.33472	6.67064	4.21438	2.99056	-0.567115	-0.491116	gnl.UG.Ssc.S35171744	6	85830735	A	0.13129	6.86923	0.332005	7.6199	0.761578	0.624483	0.0684267	F
gnl.UG.Ssc.S35164262	6	85830735	CD	0.911938	9.33472	6.67064	4.21438	2.99056	-0.567115	-0.491116	gnl.UG.Ssc.S6075620	6	85830735	A	-0.0884187	6.54139	0.18391	7.35664	1.68847	-0.484048	0.0473738	F
gnl.UG.Ssc.S35164262	6	85830735	CD	0.911938	9.33472	6.67064	4.21438	2.99056	-0.567115	-0.491116	gnl.UG.Ssc.S35168474	6	85830735	A	-0.0566234	12.4149	0.165626	13.3729	2.16104	-0.762837	0.0301665	F
gnl.UG.Ssc.S35169154	1	16505961	PD	-0.526771	29.1519	6.6669	24.4492	10.4175	-0.730378	0.392587	gnl.UG.Ssc.S35167544	1	16505961	PD	0.349982	10.1899	1.81238	9.83685	0.365312	0.490773	0.190484	F
gnl.UG.Ssc.S35169154	1	16505961	PD	-0.526771	29.1519	6.6669	24.4492	10.4175	-0.730378	0.392587	LVRM1_0126_A07	1	16505961	PD	-0.427487	7.47541	1.40854	7.40672	3.15328	0.330796	-0.171118	F
gnl.UG.Ssc.S35169154	1	16505961	PD	-0.526771	29.1519	6.6669	24.4492	10.4175	-0.730378	0.392587	gnl.UG.Ssc.S35168588	1	16505961	A	-0.198272	11.5724	0.740903	12.1566	2.68958	0.469893	-0.10745	F
gnl.UG.Ssc.S35169154	1	16505961	PD	-0.526771	29.1519	6.6669	24.4492	10.4175	-0.730378	0.392587	gnl.UG.Ssc.S40030592	1	16505961	A	0.151168	9.15801	0.494938	9.86635	0.25914	0.462886	0.0783187	F
gnl.UG.Ssc.S35169154	1	16505961	PD	-0.526771	29.1519	6.6669	24.4492	10.4175	-0.730378	0.392587	gnl.UG.Ssc.S39854232	1	16505961	A	0.0914871	8.95795	0.255221	9.80445	0.546675	0.447952	0.0482054	F
gnl.UG.Ssc.S35169154	1	16505961	PD	-0.526771	29.1519	6.6669	24.4492	10.4175	-0.730378	0.392587	gnl.UG.Ssc.S35173584	1	16505961	A	-0.0909211	7.42732	0.214469	8.25287	1.23193	0.393682	-0.0413014	F
gnl.UG.Ssc.S35169154	1	16505961	PD	-0.526771	29.1519	6.6669	24.4492	10.4175	-0.730378	0.392587	gnl.UG.Ssc.S35170330	1	16505961	A	0.0610087	7.12926	0.136815	7.98054	0.797418	0.470336	0.0306586	F
gnl.UG.Ssc.S35169154	1	16505961	PD	-0.526771	29.1519	6.6669	24.4492	10.4175	-0.730378	0.392587	gnl.UG.Ssc.S35168575	1	16505961	A	-0.0534047	7.83698	0.121248	8.71052	1.15077	0.404482	-0.0254049	F
gnl.UG.Ssc.S35169154	1	16505961	PD	-0.526771	29.1519	6.6669	24.4492	10.4175	-0.730378	0.392587	gnl.UG.Ssc.S23212958	1	16505961	A	-0.0117101	9.47112	0.0272846	10.4055	0.94815	0.465311	-0.00599437	F
gnl.UG.Ssc.S35169154	1	16505961	PD	-0.526771	29.1519	6.6669	24.4492	10.4175	-0.730378	0.392587	gnl.UG.Ssc.S18553851	1	16505961	A	-0.000322476	7.41297	0.00064232	8.29628	0.814957	-0.393835	0.000151785	F
gnl.UG.Ssc.S23212958	6	17189599	PD	-0.290696	58.9629	6.62312	54.5112	5.62028	-1.06065	0.264651	gnl.UG.Ssc.S35167544	6	17189599	PD	-0.490562	16.612	3.85914	14.468	4.73789	-0.528544	0.27725	F
gnl.UG.Ssc.S23212958	6	17189599	PD	-0.290696	58.9629	6.62312	54.5112	5.62028	-1.06065	0.264651	PBL01_0007_F05	6	17189599	PD	0.674018	5.43016	3.14742	3.63472	0.237814	0.797285	0.589887	F
gnl.UG.Ssc.S23212958	6	17189599	PD	-0.290696	58.9629	6.62312	54.5112	5.62028	-1.06065	0.264651	gnl.UG.Ssc.S35173584	6	17189599	A	-0.0810597	8.4158	0.212437	9.26912	0.52072	-0.424763	0.0386875	F
gnl.UG.Ssc.S23212958	6	17189599	PD	-0.290696	58.9629	6.62312	54.5112	5.62028	-1.06065	0.264651	OVR01_0098_G10	6	17189599	A	0.0293836	6.68221	0.060928	7.53735	0.134025	0.362102	0.0128686	F
gnl.UG.Ssc.S40667282	10	27053654	PD	-0.774664	23.9737	6.56012	19.3175	15.6209	-0.781716	0.489313	gnl.UG.Ssc.S40479697	10	27053654	PD	-0.502236	6.91327	1.29646	6.9237	4.38734	-0.472018	0.203862	F
gnl.UG.Ssc.S40667282	10	27053654	PD	-0.774664	23.9737	6.56012	19.3175	15.6209	-0.781716	0.489313	gnl.UG.Ssc.S40266102	10	27053654	PD	-0.405624	8.40224	1.22123	8.52344	4.54925	-0.542654	0.178976	F
gnl.UG.Ssc.S40667282	10	27053654	PD	-0.774664	23.9737	6.56012	19.3175	15.6209	-0.781716	0.489313	gnl.UG.Ssc.S45783717	10	27053654	A	-0.172818	7.06894	0.365636	7.80313	3.30337	-0.51167	0.0850604	F
gnl.UG.Ssc.S40667282	10	27053654	PD	-0.774664	23.9737	6.56012	19.3175	15.6209	-0.781716	0.489313	gnl.UG.Ssc.S19550716	10	27053654	A	-0.0863961	7.52586	0.166232	8.37473	3.40832	0.491679	-0.0451604	F
gnl.UG.Ssc.S40480053	13	215058814	OD	-1.64502	27.8923	6.55182	23.2904	26.9015	0.364109	-0.65866	gnl.UG.Ssc.S31115579	13	215058814	PD	-0.382884	18.8753	1.62553	18.8413	12.4909	0.529921	-0.240168	F
gnl.UG.Ssc.S40096590	5	11899846	PD	-0.573953	24.461	6.50729	19.873	9.57313	-0.821849	0.506789	gnl.UG.Ssc.S46879443	5	11899846	PD	-0.202192	7.34778	0.474343	8.02159	3.16991	0.387264	-0.0899619	F
SPL01_0086_A06	12	2424907	PD	0.296752	53.1202	6.48909	48.7686	2.55771	1.32733	0.420581	gnl.UG.Ssc.S5999689	12	2424907	PD	-0.279032	17.8301	1.46208	17.9229	6.75329	-0.594644	0.181203	F
gnl.UG.Ssc.S35172216	2	10379120	PD	-0.626921	23.9082	6.39034	19.4258	11.5523	-0.821994	0.477244	gnl.UG.Ssc.S35324944	2	10379120	PD	0.28407	7.737	0.95448	8.06178	1.5736	-0.498488	-0.171407	F
gnl.UG.Ssc.S35172216	2	10379120	PD	-0.626921	23.9082	6.39034	19.4258	11.5523	-0.821994	0.477244	gnl.UG.Ssc.S35172209	2	10379120	A	0.113623	13.6005	0.384131	14.4677	3.47599	0.708137	0.084632	F
gnl.UG.Ssc.S35172216	2	10379120	PD	-0.626921	23.9082	6.39034	19.4258	11.5523	-0.821994	0.477244	gnl.UG.Ssc.S40390344	2	10379120	A	0.1261	7.18349	0.282621	7.96812	2.28028	-0.484265	-0.0702012	F
gnl.UG.Ssc.S35172216	2	10379120	PD	-0.626921	23.9082	6.39034	19.4258	11.5523	-0.821994	0.477244	gnl.UG.Ssc.S38483127	2	10379120	A	0.0745972	5.16548	0.120408	5.95153	2.07569	0.381067	0.033585	F
gnl.UG.Ssc.S46876041	17	33159699	PD	-0.380304	39.1377	6.38857	34.7961	6.80123	-1.07384	0.312851	gnl.UG.Ssc.S31101896	17	33159699	A	0.105702	9.48301	0.319112	10.3079	0.330825	0.517699	0.0606352	F
LVRM1_0073_E05	12	60955830	PD	-0.330597	46.4589	6.38221	42.1711	4.84236	-0.953044	0.328127	gnl.UG.Ssc.S39814324	12	60955830	PD	0.324567	7.52218	1.2245	7.61579	0.791966	0.367126	0.165784	F
LVRM1_0073_E05	12	60955830	PD	-0.330597	46.4589	6.38221	42.1711	4.84236	-0.953044	0.328127	OVRM1_0101_A05	12	60955830	PD	-0.243954	6.86314	0.74519	7.32667	0.824661	-0.339469	0.104635	F
LVRM1_0073_E05	12	60955830	PD	-0.330597	46.4589	6.38221	42.1711	4.84236	-0.953044	0.328127	gnl.UG.Ssc.S18354218	12	60955830	A	0.143953	6.41804	0.365109	7.13181	0.274224	0.332664	0.0626321	F
gnl.UG.Ssc.S18359292	15	86914758	OD	1.32672	10.2846	6.35777	5.52865	7.96717	-0.369313	-0.458708	gnl.UG.Ssc.S35172147	15	86914758	PD	-0.398207	6.02342	1.23633	6.05319	1.70375	-0.36763	0.153659	F
LVR01_0047_A06	12	41226052	CD	0.934095	40.1969	6.34728	35.91	35.126	-0.71482	-0.693691	gnl.UG.Ssc.S23691354	12	41226052	A	-0.193234	20.2588	1.24562	20.5667	1.12774	-0.669018	0.135833	F
LVR01_0047_A06	12	41226052	CD	0.934095	40.1969	6.34728	35.91	35.126	-0.71482	-0.693691	gnl.UG.Ssc.S26391743	12	41226052	PD	0.222073	13.2494	1.08311	13.5928	1.01639	-0.510269	-0.13451	F
LVR01_0047_A06	12	41226052	CD	0.934095	40.1969	6.34728	35.91	35.126	-0.71482	-0.693691	ITT01_0070_C09	12	41226052	PD	-0.235339	6.01325	0.651535	6.51823	0.637022	0.302078	-0.0975864	F
LVR01_0047_A06	12	41226052	CD	0.934095	40.1969	6.34728	35.91	35.126	-0.71482	-0.693691	gnl.UG.Ssc.S26653059	12	41226052	A	-0.0303711	5.68466	0.0578718	6.50648	0.0641563	-0.31217	0.0128603	F
LVR01_0047_A06	12	41226052	CD	0.934095	40.1969	6.34728	35.91	35.126	-0.71482	-0.693691	gnl.UG.Ssc.S35168214	12	41226052	A	-0.0137892	12.3036	0.0384202	13.294	0.0574479	-0.500249	0.00822611	F
gnl.UG.Ssc.S46877217	2	7958573	OD	4.95078	5.69935	6.31944	0.4568	6.28914	-0.0647945	-0.445892	gnl.UG.Ssc.S35165115	2	7958573	PD	0.239084	12.8096	1.16806	13.0745	1.15735	-0.43469	-0.14537	F
gnl.UG.Ssc.S35171326	9	135811019	OD	-1.90557	15.5069	6.28319	10.9826	14.9941	-0.29883	0.625685	LVRM1_0023_H08	9	135811019	A	0.0961675	6.06262	0.17799	6.86093	2.28741	-0.507826	-0.051274	F
ADR01_0031_H07	4	99083021	PD	-0.576909	26.9629	6.2749	22.6346	12.8865	-0.984274	0.508998	gnl.UG.Ssc.S39968688	4	99083021	A	-0.192807	4.8087	0.287534	5.50579	3.01467	-0.39287	0.0741814	F
LNG01_0080_B05	15	31055399	PD	0.563952	16.5928	6.27137	12.1028	0.620623	0.906055	0.478862	gnl.UG.Ssc.S40288024	15	31055399	A	-0.056633	6.23655	0.101822	7.0675	2.14055	0.409862	-0.0248372	F
gnl.UG.Ssc.S19546314	9	21486039	CD	-0.898238	24.9577	6.26433	20.6023	19.3228	0.548186	-0.624861	gnl.UG.Ssc.S40482226	9	21486039	PD	0.314199	9.25256	1.25053	9.37152	2.01376	0.632996	0.253374	F
OVRM1_0135_H03	14	116520823	PD	0.511506	19.3451	6.21717	14.9574	0.0192086	0.945047	0.456559	gnl.UG.Ssc.S18282557	14	116520823	PD	-0.422757	4.9474	0.726413	5.35429	3.54662	-0.353803	0.167532	F
gnl.UG.Ssc.S40146828	9	2815486	CD	-0.981621	29.0985	6.21113	24.8431	24.643	0.546968	-0.587814	gnl.UG.Ssc.S35166331	9	2815486	A	0.19864	4.63463	0.449884	5.22553	0.0457573	0.302884	0.0751486	F
gnl.UG.Ssc.S40483325	23	46229089	PD	-0.488118	21.0588	6.19441	16.7288	1.67045	-0.668183	0.587596	gnl.UG.Ssc.S35169878	23	46229089	PD	-0.346413	20.1126	3.03463	18.8022	2.06195	-0.423733	0.295898	F
gnl.UG.Ssc.S40483325	23	46229089	PD	-0.488118	21.0588	6.19441	16.7288	1.67045	-0.668183	0.587596	gnl.UG.Ssc.S46875705	23	46229089	A	-0.157969	53.6871	2.21688	53.387	1.05437	-0.672442	0.212312	F
gnl.UG.Ssc.S40483325	23	46229089	PD	-0.488118	21.0588	6.19441	16.7288	1.67045	-0.668183	0.587596	PTG01_0019_A04	23	46229089	PD	-0.275548	19.6098	2.08593	19.1705	1.42994	-0.426618	0.235601	F
gnl.UG.Ssc.S40483325	23	46229089	PD	-0.488118	21.0588	6.19441	16.7288	1.67045	-0.668183	0.587596	gnl.UG.Ssc.S19785616	23	46229089	PD	-0.237393	23.4638	1.95127	23.1904	1.13829	-0.464924	0.222389	F
gnl.UG.Ssc.S40483325	23	46229089	PD	-0.488118	21.0588	6.19441	16.7288	1.67045	-0.668183	0.587596	gnl.UG.Ssc.S39780559	23	46229089	PD	-0.266798	16.8852	1.75442	16.7098	1.33744	0.433844	-0.227487	F
gnl.UG.Ssc.S40483325	23	46229089	PD	-0.488118	21.0588	6.19441	16.7288	1.67045	-0.668183	0.587596	gnl.UG.Ssc.S35170756	23	46229089	PD	-0.229158	21.8398	1.72903	21.7472	1.17629	-0.452547	0.207027	F
gnl.UG.Ssc.S40483325	23	46229089	PD	-0.488118	21.0588	6.19441	16.7288	1.67045	-0.668183	0.587596	gnl.UG.Ssc.S40283901	23	46229089	PD	-0.408201	7.49584	1.65125	7.21214	1.30351	-0.259204	0.212905	F
gnl.UG.Ssc.S40483325	23	46229089	PD	-0.488118	21.0588	6.19441	16.7288	1.67045	-0.668183	0.587596	gnl.UG.Ssc.S6666970	23	46229089	PD	-0.351287	9.76391	1.6502	9.54606	1.33704	0.301841	-0.211292	F
gnl.UG.Ssc.S40483325	23	46229089	PD	-0.488118	21.0588	6.19441	16.7288	1.67045	-0.668183	0.587596	gnl.UG.Ssc.S35168216	23	46229089	PD	-0.429677	6.29016	1.52348	6.07768	1.30999	-0.236009	0.202098	F
gnl.UG.Ssc.S40483325	23	46229089	PD	-0.488118	21.0588	6.19441	16.7288	1.67045	-0.668183	0.587596	gnl.UG.Ssc.S20116244	23	46229089	PD	-0.23829	14.6985	1.31882	14.8679	0.905726	0.375051	-0.179168	F
gnl.UG.Ssc.S40483325	23	46229089	PD	-0.488118	21.0588	6.19441	16.7288	1.67045	-0.668183	0.587596	THY01_0124_H06	23	46229089	PD	-0.236776	6.81228	0.727233	7.28785	0.53269	-0.259995	0.123296	F
gnl.UG.Ssc.S40483325	23	46229089	PD	-0.488118	21.0588	6.19441	16.7288	1.67045	-0.668183	0.587596	gnl.UG.Ssc.S40207413	23	46229089	A	-0.138768	18.7565	0.722915	19.4696	1.47125	0.486665	-0.123915	F
gnl.UG.Ssc.S40483325	23	46229089	PD	-0.488118	21.0588	6.19441	16.7288	1.67045	-0.668183	0.587596	gnl.UG.Ssc.S35164242	23	46229089	PD	-0.229782	6.85421	0.704606	7.34833	0.450281	0.254233	-0.118309	F
gnl.UG.Ssc.S40483325	23	46229089	PD	-0.488118	21.0588	6.19441	16.7288	1.67045	-0.668183	0.587596	gnl.UG.Ssc.S18379564	23	46229089	A	-0.159894	12.717	0.672031	13.3742	0.41142	0.358039	-0.114921	F
gnl.UG.Ssc.S40483325	23	46229089	PD	-0.488118	21.0588	6.19441	16.7288	1.67045	-0.668183	0.587596	gnl.UG.Ssc.S18359934	23	46229089	PD	-0.201959	7.97015	0.656519	8.53374	0.486272	0.281359	-0.113432	F
gnl.UG.Ssc.S40483325	23	46229089	PD	-0.488118	21.0588	6.19441	16.7288	1.67045	-0.668183	0.587596	OVRM1_0085_E11	23	46229089	A	-0.148005	5.29093	0.315411	5.99524	0.968115	0.306068	-0.0766932	F
gnl.UG.Ssc.S40483325	23	46229089	PD	-0.488118	21.0588	6.19441	16.7288	1.67045	-0.668183	0.587596	MLN01_0085_E06	23	46229089	A	-0.0573513	27.4937	0.305068	28.5688	0.0484579	-0.509114	0.0586068	F
gnl.UG.Ssc.S40483325	23	46229089	PD	-0.488118	21.0588	6.19441	16.7288	1.67045	-0.668183	0.587596	gnl.UG.Ssc.S5998272	23	46229089	A	-0.0507309	25.6978	0.252448	26.7867	0.176457	0.517201	-0.0526525	F
gnl.UG.Ssc.S40483325	23	46229089	PD	-0.488118	21.0588	6.19441	16.7288	1.67045	-0.668183	0.587596	gnl.UG.Ssc.S46875711	23	46229089	A	-0.0548524	9.0185	0.143343	9.91519	0.0513296	0.310037	-0.0337471	F
gnl.UG.Ssc.S40483325	23	46229089	PD	-0.488118	21.0588	6.19441	16.7288	1.67045	-0.668183	0.587596	gnl.UG.Ssc.S35174285	23	46229089	A	0.0229213	5.9884	0.0441881	6.82338	0.126473	-0.248934	-0.0113616	F
AMP01_0071_C06	1	267286545	CD	-0.877603	18.2241	6.17985	13.855	12.2793	0.571922	-0.441398	gnl.UG.Ssc.S23758349	1	267286545	A	0.0106475	6.58717	0.0208084	7.44461	0.401598	-0.452663	-0.00485825	F
gnl.UG.Ssc.S19542661	3	21309417	OD	1.33416	20.2958	6.07476	16.0684	18.3638	-0.53168	-0.739547	SPL01_0093_B07	3	21309417	PD	0.324339	4.85577	0.900973	5.11807	0.285735	0.364905	0.124761	F
gnl.UG.Ssc.S19542661	3	21309417	OD	1.33416	20.2958	6.07476	16.0684	18.3638	-0.53168	-0.739547	gnl.UG.Ssc.S39964958	3	21309417	PD	0.234197	7.78175	0.806145	8.22621	0.196928	0.496733	0.0948862	F
gnl.UG.Ssc.S19542661	3	21309417	OD	1.33416	20.2958	6.07476	16.0684	18.3638	-0.53168	-0.739547	LVRM1_0145_D05	3	21309417	A	0.184334	11.9925	0.793217	12.5449	0.0176839	0.591241	0.107815	F
gnl.UG.Ssc.S19542661	3	21309417	OD	1.33416	20.2958	6.07476	16.0684	18.3638	-0.53168	-0.739547	gnl.UG.Ssc.S23766574	3	21309417	PD	0.245474	6.50447	0.753011	6.95011	0.263446	-0.446777	-0.0948099	F
gnl.UG.Ssc.S19542661	3	21309417	OD	1.33416	20.2958	6.07476	16.0684	18.3638	-0.53168	-0.739547	gnl.UG.Ssc.S35170298	3	21309417	PD	0.224369	6.8725	0.694942	7.3745	0.119641	0.436421	0.0950087	F
gnl.UG.Ssc.S19542661	3	21309417	OD	1.33416	20.2958	6.07476	16.0684	18.3638	-0.53168	-0.739547	gnl.UG.Ssc.S23213001	3	21309417	PD	0.272495	4.56299	0.677347	4.98804	0.184488	0.365636	0.0988808	F
gnl.UG.Ssc.S19542661	3	21309417	OD	1.33416	20.2958	6.07476	16.0684	18.3638	-0.53168	-0.739547	gnl.UG.Ssc.S35169629	3	21309417	A	0.188116	6.84919	0.545492	7.45916	0.0549056	-0.451618	-0.0784498	F
gnl.UG.Ssc.S19542661	3	21309417	OD	1.33416	20.2958	6.07476	16.0684	18.3638	-0.53168	-0.739547	gnl.UG.Ssc.S6085710	3	21309417	A	0.128737	6.45293	0.320335	7.19394	0.128354	0.407197	0.0563691	F
gnl.UG.Ssc.S19542661	3	21309417	OD	1.33416	20.2958	6.07476	16.0684	18.3638	-0.53168	-0.739547	gnl.UG.Ssc.S40159378	3	21309417	A	-0.0957004	6.75899	0.221267	7.56126	0.788301	-0.433141	0.0385613	F
gnl.UG.Ssc.S19542661	3	21309417	OD	1.33416	20.2958	6.07476	16.0684	18.3638	-0.53168	-0.739547	SPL01_0027_H09	3	21309417	A	0.0659625	12.6519	0.216565	13.5926	0.313494	-0.60149	-0.0360999	F
gnl.UG.Ssc.S19542661	3	21309417	OD	1.33416	20.2958	6.07476	16.0684	18.3638	-0.53168	-0.739547	gnl.UG.Ssc.S26648675	3	21309417	A	-0.0166495	8.03914	0.0364742	8.93733	0.570413	-0.482253	0.00770306	F
gnl.UG.Ssc.S26710606	15	33549017	CD	0.971362	7.33698	6.0177	2.74971	2.41807	-0.442022	-0.532874	gnl.UG.Ssc.S39807644	15	33549017	A	0.130119	5.26922	0.266839	5.99643	0.96494	0.361161	0.0551228	F
gnl.UG.Ssc.S46877035	14	95961878	PD	-0.524649	26.8521	6.01289	22.7638	10.009	-0.961748	0.393135	UTR01_0035_C06	14	95961878	PD	0.22495	18.8484	1.52847	18.897	0.075072	0.986284	0.155428	F
gnl.UG.Ssc.S46877035	14	95961878	PD	-0.524649	26.8521	6.01289	22.7638	10.009	-0.961748	0.393135	gnl.UG.Ssc.S46876994	14	95961878	A	-0.168845	15.3841	0.783831	16.0016	2.05061	-0.757346	0.101931	F
gnl.UG.Ssc.S46877035	14	95961878	PD	-0.524649	26.8521	6.01289	22.7638	10.009	-0.961748	0.393135	gnl.UG.Ssc.S46876960	14	95961878	A	-0.103948	4.86862	0.198321	5.61243	0.722354	0.470317	-0.0366187	F
gnl.UG.Ssc.S17515303	12	24976658	PD	-0.705835	11.1789	5.94261	6.87445	1.76846	-0.674393	0.584835	PBL01_0035_G06	12	24976658	A	-0.171484	22.0921	1.10212	22.5401	1.60345	-0.645085	0.12906	F
gnl.UG.Ssc.S46876041	17	30203358	PD	-0.289925	53.0627	5.93999	49.248	5.60897	-1.23342	0.275437	gnl.UG.Ssc.S35172455	17	30203358	A	-0.180647	18.3481	1.00204	18.8351	2.09212	-0.786	0.12166	F
gnl.UG.Ssc.S46876041	17	30203358	PD	-0.289925	53.0627	5.93999	49.248	5.60897	-1.23342	0.275437	gnl.UG.Ssc.S35164691	17	30203358	A	0.15324	17.1885	0.799081	17.819	0.0752758	0.709398	0.0768236	F
gnl.UG.Ssc.S46876041	17	30203358	PD	-0.289925	53.0627	5.93999	49.248	5.60897	-1.23342	0.275437	gnl.UG.Ssc.S35166695	17	30203358	A	-0.109063	8.23813	0.290266	9.04818	1.058	0.500266	-0.0517516	F
gnl.UG.Ssc.S46879776	4	120784872	PD	-0.601623	29.1561	5.89567	25.2183	16.9987	-0.84563	0.522794	gnl.UG.Ssc.S35164912	4	120784872	A	0.199777	12.2497	0.76951	12.825	3.03185	0.640709	0.129681	F
gnl.UG.Ssc.S46879776	4	120784872	PD	-0.601623	29.1561	5.89567	25.2183	16.9987	-0.84563	0.522794	ITT01_0019_G03	4	120784872	PD	-0.274751	7.47777	0.569313	8.09079	4.77303	0.390002	-0.108311	F
gnl.UG.Ssc.S46879776	4	120784872	PD	-0.601623	29.1561	5.89567	25.2183	16.9987	-0.84563	0.522794	gnl.UG.Ssc.S50181877	4	120784872	A	0.0769983	5.75065	0.125821	6.55731	2.66097	-0.449682	-0.0374298	F
gnl.UG.Ssc.S35167027	9	59120047	PD	-0.349884	38.8467	5.85945	35.0134	3.90276	-1.17436	0.261698	gnl.UG.Ssc.S26395831	9	59120047	PD	-0.489539	5.84918	1.62069	5.53121	1.83279	-0.320138	0.189748	F
gnl.UG.Ssc.S35167027	9	59120047	PD	-0.349884	38.8467	5.85945	35.0134	3.90276	-1.17436	0.261698	gnl.UG.Ssc.S35166121	9	59120047	PD	0.25672	14.4292	1.46171	14.4723	0.922801	0.724572	0.163949	F
gnl.UG.Ssc.S35167027	9	59120047	PD	-0.349884	38.8467	5.85945	35.0134	3.90276	-1.17436	0.261698	gnl.UG.Ssc.S35167954	9	59120047	PD	0.226967	13.4719	1.1472	13.7661	0.784575	0.649069	0.137279	F
gnl.UG.Ssc.S35167027	9	59120047	PD	-0.349884	38.8467	5.85945	35.0134	3.90276	-1.17436	0.261698	gnl.UG.Ssc.S35173927	9	59120047	A	0.116689	9.49829	0.361054	10.2994	0.378281	0.627212	0.0489478	F
ADR01_0069_E08	2	5984348	OD	-3.38558	5.42854	5.84094	0.726298	5.77436	-0.134046	0.55427	OVR01_0009_D08	2	5984348	A	-0.0428436	13.5548	0.13671	14.5428	0.441177	0.513983	-0.0262604	F
gnl.UG.Ssc.S35165742	9	61435632	PD	-0.554953	19.9559	5.79745	15.9885	5.27349	-0.832353	0.343793	gnl.UG.Ssc.S40304693	9	61435632	PD	-0.30807	8.40379	1.13453	8.599	1.80162	0.567187	-0.18433	F
gnl.UG.Ssc.S50177462	1	63025215	PD	-0.395255	35.2765	5.7884	31.4856	7.73941	-1.04599	0.339744	gnl.UG.Ssc.S17518773	1	63025215	A	-0.138558	4.72854	0.258983	5.43719	1.21551	-0.355987	0.0535595	F
gnl.UG.Ssc.S50177462	1	63025215	PD	-0.395255	35.2765	5.7884	31.4856	7.73941	-1.04599	0.339744	gnl.UG.Ssc.S40471332	1	63025215	A	-0.0205488	5.80354	0.0371499	6.63284	0.843842	-0.441548	0.0093118	F
gnl.UG.Ssc.S35169221	5	4410900	PD	0.323005	40.057	5.76031	36.3293	0.186735	1.02229	0.310752	gnl.UG.Ssc.S43178451	5	4410900	A	-0.167665	11.7844	0.534156	12.5225	4.2153	-0.4603	0.0944875	F
gnl.UG.Ssc.S35165327	4	110455170	PD	-0.513989	37.4772	5.75891	33.7311	20.8885	-0.955371	0.434444	gnl.UG.Ssc.S26648597	4	110455170	PD	0.259421	5.40511	0.658848	5.88165	1.04993	0.545774	0.12616	F
gnl.UG.Ssc.S35165327	4	110455170	PD	-0.513989	37.4772	5.75891	33.7311	20.8885	-0.955371	0.434444	gnl.UG.Ssc.S50184164	4	110455170	A	-0.165543	10.68	0.424733	11.4681	5.39515	-0.545486	0.0956687	F
gnl.UG.Ssc.S35165327	4	110455170	PD	-0.513989	37.4772	5.75891	33.7311	20.8885	-0.955371	0.434444	gnl.UG.Ssc.S6038268	4	110455170	A	-0.0924192	5.06473	0.142926	5.83912	2.4308	-0.398404	0.0372659	F
gnl.UG.Ssc.S35165327	4	110455170	PD	-0.513989	37.4772	5.75891	33.7311	20.8885	-0.955371	0.434444	SPL01_0008_D02	4	110455170	A	-0.0590962	6.04824	0.0947781	6.87471	2.91455	-0.413258	0.0264441	F
gnl.UG.Ssc.S35165327	4	110455170	PD	-0.513989	37.4772	5.75891	33.7311	20.8885	-0.955371	0.434444	gnl.UG.Ssc.S46879926	4	110455170	A	0.0121184	7.72799	0.021111	8.61926	3.26471	-0.472509	-0.00634264	F
gnl.UG.Ssc.S40667282	13	144781809	PD	-0.459154	40.1681	5.74778	36.456	19.7183	-1.11032	0.418673	gnl.UG.Ssc.S46877630	13	144781809	PD	0.240058	4.73342	0.553503	5.25763	0.751748	0.508869	0.116286	F
gnl.UG.Ssc.S40667282	13	144781809	PD	-0.459154	40.1681	5.74778	36.456	19.7183	-1.11032	0.418673	gnl.UG.Ssc.S19550716	13	144781809	A	0.0191253	6.63628	0.0322545	7.49424	2.54453	0.485647	0.00992416	F
LVRM1_0033_H06	18	57514258	PD	-0.584422	44.735	5.73909	41.0623	32.1072	0.794251	-0.512267	UTR01_0089_B05	18	57514258	PD	-0.244211	21.6306	1.47945	21.7542	6.87581	-0.605793	0.178429	F
LVRM1_0127_A03	3	76408626	OD	-26.4846	4.96918	5.73127	0.138877	5.76214	-0.0119322	0.425895	TCH01_0073_E05	3	76408626	A	-0.197679	12.0697	0.838593	12.5883	1.22015	-0.633029	0.0770225	F
LVRM1_0127_A03	3	76408626	OD	-26.4846	4.96918	5.73127	0.138877	5.76214	-0.0119322	0.425895	gnl.UG.Ssc.S35169792	3	76408626	A	-0.00966782	5.46563	0.0172652	6.28439	0.158674	-0.355223	0.00396432	F
gnl.UG.Ssc.S39847111	8	66787880	PD	-0.315041	39.9788	5.7217	36.2962	0.145762	-1.54847	0.408422	OVRM1_0062_H05	8	66787880	A	0.13629	8.47121	0.40945	9.21788	0.281715	-0.492923	-0.0656551	F
gnl.UG.Ssc.S39847111	8	66787880	PD	-0.315041	39.9788	5.7217	36.2962	0.145762	-1.54847	0.408422	gnl.UG.Ssc.S34533312	8	66787880	A	0.00913163	5.852	0.0169532	6.68555	0.0310945	-0.451313	-0.00409992	F
gnl.UG.Ssc.S35172703	9	133403289	PD	0.309768	42.56	5.69828	38.9093	0.0790175	1.14461	0.33238	gnl.UG.Ssc.S40474136	9	133403289	A	-0.0634135	15.5913	0.218833	16.578	2.46404	-0.609847	0.0418633	F
TCH01_0003_B05	8	77104328	PD	-0.477628	47.9307	5.68576	44.3295	29.2402	-0.984546	0.487551	gnl.UG.Ssc.S23689546	8	77104328	PD	-0.400693	16.4977	1.36527	16.6558	12.0383	-0.541399	0.244824	F
TCH01_0003_B05	8	77104328	PD	-0.477628	47.9307	5.68576	44.3295	29.2402	-0.984546	0.487551	gnl.UG.Ssc.S23759051	8	77104328	PD	-0.213834	7.37406	0.370971	8.11462	5.16789	-0.417333	0.100967	F
TCH01_0003_B05	8	77104328	PD	-0.477628	47.9307	5.68576	44.3295	29.2402	-0.984546	0.487551	gnl.UG.Ssc.S6665112	8	77104328	A	-0.168485	7.37786	0.278541	8.17082	5.11828	0.420021	-0.0815149	F
TCH01_0003_B05	8	77104328	PD	-0.477628	47.9307	5.68576	44.3295	29.2402	-0.984546	0.487551	gnl.UG.Ssc.S27599556	8	77104328	A	0.0965055	6.91475	0.178898	7.74151	3.22069	-0.514274	-0.0569199	F
TCH01_0003_B05	8	77104328	PD	-0.477628	47.9307	5.68576	44.3295	29.2402	-0.984546	0.487551	gnl.UG.Ssc.S40000845	8	77104328	A	-0.0434397	14.4338	0.100329	15.4512	7.73342	-0.658918	0.0336741	F
gnl.UG.Ssc.S22277516	8	39691730	OD	-38.7223	5.19829	5.67914	0.625295	6.00754	-0.0125072	0.541738	SPL01_0104_H08	8	39691730	PD	0.469879	5.39022	1.68912	4.98933	0.46826	0.366022	0.210061	F
gnl.UG.Ssc.S22277516	8	39691730	OD	-38.7223	5.19829	5.67914	0.625295	6.00754	-0.0125072	0.541738	gnl.UG.Ssc.S31124563	8	39691730	PD	-0.24819	15.3452	1.46364	15.4056	1.22513	-0.85823	0.188885	F
gnl.UG.Ssc.S22277516	8	39691730	OD	-38.7223	5.19829	5.67914	0.625295	6.00754	-0.0125072	0.541738	gnl.UG.Ssc.S52535169	8	39691730	PD	-0.215092	8.76458	0.700122	9.31794	1.81975	-0.528625	0.103866	F
gnl.UG.Ssc.S19545808	4	115216334	PD	-0.598822	27.551	5.6673	23.8205	15.8649	-0.989964	0.501329	gnl.UG.Ssc.S35171643	4	115216334	PD	-0.460251	4.70819	0.53064	5.2475	4.31911	0.307653	-0.151471	F
gnl.UG.Ssc.S35165742	9	61003307	PD	-0.557047	19.3526	5.6412	15.5286	5.22574	-0.817409	0.34123	gnl.UG.Ssc.S18303506	9	61003307	PD	-0.2225	8.73628	0.796143	9.21651	0.769643	-0.511182	0.124218	F
gnl.UG.Ssc.S40480053	13	214669192	OD	-1.73387	27.0344	5.61974	23.3316	26.564	0.351622	-0.656712	gnl.UG.Ssc.S35168888	13	214669192	A	0.167059	12.9283	0.705218	13.5644	0.994538	0.510657	0.108715	F
gnl.UG.Ssc.S23694635	1	248675922	OD	1.43194	4.80049	5.57537	0.0709285	3.09425	0.458564	0.711906	gnl.UG.Ssc.S46880983	1	248675922	A	-0.0871123	10.5578	0.175335	11.4763	6.20665	-0.63546	0.059603	F
gnl.UG.Ssc.S35165614	14	120507969	PD	0.409415	25.8837	5.56622	22.2182	0.30853	1.08299	0.362475	gnl.UG.Ssc.S35173335	14	120507969	PD	-0.328038	7.70755	0.903239	8.07284	3.73193	-0.447992	0.144461	F
gnl.UG.Ssc.S35165614	14	120507969	PD	0.409415	25.8837	5.56622	22.2182	0.30853	1.08299	0.362475	gnl.UG.Ssc.S46877225	14	120507969	A	-0.181618	11.2034	0.59828	11.8851	3.52734	-0.614061	0.0981717	F
gnl.UG.Ssc.S35165614	14	119922352	PD	0.450103	21.8912	5.54284	18.2001	0.58295	1.00129	0.373799	gnl.UG.Ssc.S40496968	14	119922352	PD	0.339553	4.77152	0.966775	4.97642	0.00066034	-0.498189	-0.159612	F
TCH01_0003_B05	3	10137251	PD	-0.462169	44.3766	5.51463	40.9155	24.9828	-0.946542	0.450888	ITT01_0090_B09	3	10137251	A	0.118522	7.44141	0.269512	8.24092	2.29388	-0.533223	-0.0669066	F
LVRM1_0205_B11	11	16046333	PD	-0.321635	55.2607	5.51454	51.8642	17.5943	-1.05533	0.327287	PTG01_0019_B05	11	16046333	PD	0.305108	10.3199	1.45841	10.2847	0.6113	0.549211	0.200177	F
LVRM1_0205_B11	11	16046333	PD	-0.321635	55.2607	5.51454	51.8642	17.5943	-1.05533	0.327287	gnl.UG.Ssc.S18550369	11	16046333	A	-0.0408225	4.67371	0.0596576	5.45486	1.86032	-0.307646	0.0158831	F
gnl.UG.Ssc.S46876041	17	33643981	PD	-0.368899	35.439	5.49866	31.9322	6.05196	-1.04156	0.292002	gnl.UG.Ssc.S26401324	17	33643981	PD	-0.238757	4.68876	0.501891	5.24781	1.38223	-0.311044	0.0931804	F
AMP01_0071_C06	1	268385628	PD	-0.770535	26.6178	5.49672	23.0299	19.8947	0.675724	-0.521419	gnl.UG.Ssc.S23213294	1	268385628	PD	0.318604	12.3881	1.83541	12.0623	0.420516	0.661095	0.149444	F
AMP01_0071_C06	1	268385628	PD	-0.770535	26.6178	5.49672	23.0299	19.8947	0.675724	-0.521419	gnl.UG.Ssc.S40442636	1	268385628	PD	-0.213584	6.26843	0.528982	6.8706	1.68427	0.418007	-0.0814411	F
AMP01_0071_C06	1	268385628	PD	-0.770535	26.6178	5.49672	23.0299	19.8947	0.675724	-0.521419	gnl.UG.Ssc.S40387813	1	268385628	A	0.0863542	7.55615	0.214456	8.38535	0.477495	0.498298	0.0386872	F
gnl.UG.Ssc.S46878463	7	42576292	PD	-0.559215	23.924	5.48414	20.3162	10.5254	0.645014	-0.417791	gnl.UG.Ssc.S26391253	7	42576292	PD	0.366016	6.09182	1.28668	6.08117	0.288948	0.454455	0.170441	F
gnl.UG.Ssc.S46878463	7	42576292	PD	-0.559215	23.924	5.48414	20.3162	10.5254	0.645014	-0.417791	gnl.UG.Ssc.S41578632	7	42576292	PD	-0.30911	5.11108	0.752927	5.50305	1.51991	-0.316272	0.113357	F
THY01_0089_H03	7	130232391	OD	-3.03671	11.5448	5.44219	7.74858	11.9997	-0.213124	0.824809	gnl.UG.Ssc.S39836829	7	130232391	OD	-4.15941	31.4111	13.6242	19.8516	31.8474	-0.25796	1.34287	F
THY01_0089_H03	7	130232391	OD	-3.03671	11.5448	5.44219	7.74858	11.9997	-0.213124	0.824809	gnl.UG.Ssc.S23693357	7	130232391	OD	-1.41698	19.9815	5.60545	16.2004	18.6299	0.463228	-0.838458	F
OVRM1_0135_H03	14	116468884	PD	-0.342777	46.1936	5.43387	42.8222	12.8787	-1.12642	0.287157	gnl.UG.Ssc.S40496968	14	116468884	PD	0.290333	4.90345	0.784064	5.26255	0.131769	-0.505075	-0.137458	F
LVRM1_0040_A07	14	135180711	PD	-0.33022	53.8861	5.40885	50.5836	18.5449	-0.989108	0.316908	gnl.UG.Ssc.S23762736	14	135180711	PD	-0.209858	46.4196	2.2734	46.0291	13.7702	-0.973928	0.206068	F
LVRM1_0040_A07	14	135180711	PD	-0.33022	53.8861	5.40885	50.5836	18.5449	-0.989108	0.316908	gnl.UG.Ssc.S40150775	14	135180711	A	-0.18742	26.7155	0.82214	27.4342	15.5865	0.796325	-0.150603	F
LVRM1_0040_A07	14	135180711	PD	-0.33022	53.8861	5.40885	50.5836	18.5449	-0.989108	0.316908	gnl.UG.Ssc.S35722541	14	135180711	A	0.0977279	7.36838	0.219462	8.19062	1.93562	0.502642	0.0526304	F
gnl.UG.Ssc.S26726984	13	31969896	PD	-0.280622	56.4637	5.40853	53.1755	9.7589	-1.09439	0.25215	gnl.UG.Ssc.S18382520	13	31969896	A	-0.073188	9.69664	0.201376	10.5857	0.973162	-0.477453	0.0289722	F
gnl.UG.Ssc.S26726984	13	31969896	PD	-0.280622	56.4637	5.40853	53.1755	9.7589	-1.09439	0.25215	gnl.UG.Ssc.S23212865	13	31969896	A	-0.0229018	6.98981	0.0465529	7.85689	0.762887	0.446645	-0.00991302	F
gnl.UG.Ssc.S31113138	12	6136945	PD	0.242668	60.3308	5.39893	57.0733	1.43097	1.11247	0.293776	gnl.UG.Ssc.S39980336	12	6136945	PD	-0.234471	11.0861	1.01608	11.444	1.04398	-0.480548	0.135946	F
gnl.UG.Ssc.S31113138	12	6136945	PD	0.242668	60.3308	5.39893	57.0733	1.43097	1.11247	0.293776	SKNB1_0096_D02	12	6136945	A	0.0909286	6.2135	0.205761	7.00503	0.0358255	0.3451	0.039677	F
gnl.UG.Ssc.S31113138	12	6136945	PD	0.242668	60.3308	5.39893	57.0733	1.43097	1.11247	0.293776	gnl.UG.Ssc.S35166297	12	6136945	A	-0.0393382	10.5716	0.107397	11.5141	0.392181	-0.421713	0.022146	F
SKNB1_0093_D06	17	51005799	OD	1.67321	18.5716	5.39788	14.9772	17.9607	-0.382423	-0.678512	gnl.UG.Ssc.S20116315	17	51005799	PD	0.317545	12.3892	1.73253	12.1556	1.39792	0.503356	0.183514	F
SKNB1_0093_D06	17	51005799	OD	1.67321	18.5716	5.39788	14.9772	17.9607	-0.382423	-0.678512	gnl.UG.Ssc.S35166667	17	51005799	PD	0.293673	9.82246	1.18424	10.0135	2.16363	-0.49193	-0.155606	F
SKNB1_0093_D06	17	51005799	OD	1.67321	18.5716	5.39788	14.9772	17.9607	-0.382423	-0.678512	gnl.UG.Ssc.S35167660	17	51005799	PD	-0.222379	12.6862	1.04097	13.054	1.12843	-0.537392	0.124205	F
SKNB1_0093_D06	17	51005799	OD	1.67321	18.5716	5.39788	14.9772	17.9607	-0.382423	-0.678512	gnl.UG.Ssc.S46875868	17	51005799	PD	-0.256873	6.51186	0.766309	6.94732	0.867958	0.355108	-0.107413	F
SKNB1_0093_D06	17	51005799	OD	1.67321	18.5716	5.39788	14.9772	17.9607	-0.382423	-0.678512	gnl.UG.Ssc.S23694625	17	51005799	PD	0.224766	7.13997	0.699303	7.64715	0.550387	0.37177	0.100438	F
SKNB1_0093_D06	17	51005799	OD	1.67321	18.5716	5.39788	14.9772	17.9607	-0.382423	-0.678512	gnl.UG.Ssc.S35166499	17	51005799	PD	0.213598	6.6715	0.622711	7.22053	0.488382	-0.366457	-0.0949675	F
SKNB1_0093_D06	17	51005799	OD	1.67321	18.5716	5.39788	14.9772	17.9607	-0.382423	-0.678512	gnl.UG.Ssc.S35165521	17	51005799	A	-0.0817425	8.20746	0.217432	9.05761	0.0395663	-0.463244	0.050973	F
SKNB1_0093_D06	17	51005799	OD	1.67321	18.5716	5.39788	14.9772	17.9607	-0.382423	-0.678512	gnl.UG.Ssc.S46875898	17	51005799	A	0.0107324	16.6852	0.0350129	17.7442	0.0412149	0.626013	0.00705807	F
gnl.UG.Ssc.S40558823	8	125083628	OD	1.43204	5.31782	5.39128	1.14135	3.73783	0.273327	0.494453	ITT01_0081_D07	8	125083628	A	0.119661	6.50916	0.275581	7.27649	1.09687	-0.378541	-0.0584479	F
gnl.UG.Ssc.S35165362	7	121055893	PD	-0.373698	48.503	5.38866	45.1891	20.2757	-0.919087	0.326223	gnl.UG.Ssc.S49953825	7	121055893	A	0.193464	19.3831	1.1272	19.7807	2.85092	0.818557	0.147388	F
gnl.UG.Ssc.S35165614	7	7187201	PD	0.483966	18.9461	5.37926	15.3711	0.948277	0.93325	0.364238	gnl.UG.Ssc.S18277491	7	7187201	PD	0.214406	11.0767	0.915641	11.5149	0.481155	0.720054	0.135222	F
gnl.UG.Ssc.S35165614	7	7187201	PD	0.483966	18.9461	5.37926	15.3711	0.948277	0.93325	0.364238	gnl.UG.Ssc.S46877225	7	7187201	PD	-0.23756	7.75817	0.661252	8.31221	2.66656	-0.51031	0.104849	F
gnl.UG.Ssc.S35165614	7	7187201	PD	0.483966	18.9461	5.37926	15.3711	0.948277	0.93325	0.364238	THY01_0206_H07	7	7187201	A	0.0369877	6.81937	0.0756079	7.67583	0.919144	0.552265	0.017017	F
gnl.UG.Ssc.S17516549	4	104387162	PD	0.784025	8.86082	5.37705	5.02729	2.03744	0.537304	0.435235	gnl.UG.Ssc.S46879939	4	104387162	CD	-0.860481	7.5349	2.62493	6.34895	5.62495	0.300715	-0.272327	F
gnl.UG.Ssc.S46879776	4	119882758	PD	-0.694204	22.0351	5.36171	18.5308	13.8634	-0.682461	0.511087	gnl.UG.Ssc.S35171643	4	119882758	A	-0.148741	8.22397	0.285187	9.03658	4.96086	-0.426953	0.0741132	F
gnl.UG.Ssc.S35169186	6	56788756	CD	-1.17074	13.6749	5.33982	10.0372	11.2802	-0.381628	0.479418	gnl.UG.Ssc.S38481997	6	56788756	CD	-1.13284	5.12273	2.4343	4.00559	4.43103	-0.260685	0.259429	F
gnl.UG.Ssc.S40096590	2	106746315	CD	0.821065	8.13028	5.32668	4.30902	2.05927	0.627928	0.557304	ITT01_0065_B08	2	106746315	PD	-0.496849	10.0351	2.25333	9.27476	4.12913	-0.469303	0.184556	F
gnl.UG.Ssc.S40096590	2	106746315	CD	0.821065	8.13028	5.32668	4.30902	2.05927	0.627928	0.557304	gnl.UG.Ssc.S18552988	2	106746315	PD	0.258551	13.2913	1.41758	13.3519	0.0430145	0.664488	0.157123	F
gnl.UG.Ssc.S40096590	2	106746315	CD	0.821065	8.13028	5.32668	4.30902	2.05927	0.627928	0.557304	gnl.UG.Ssc.S35172056	2	106746315	PD	-0.280264	6.73881	0.769906	7.17913	2.20435	-0.389329	0.114936	F
gnl.UG.Ssc.S40096590	2	106746315	CD	0.821065	8.13028	5.32668	4.30902	2.05927	0.627928	0.557304	gnl.UG.Ssc.S18308121	2	106746315	A	-0.150034	18.6551	0.738975	19.3504	3.20673	-0.706746	0.102248	F
gnl.UG.Ssc.S40096590	2	106746315	CD	0.821065	8.13028	5.32668	4.30902	2.05927	0.627928	0.557304	gnl.UG.Ssc.S35166587	2	106746315	PD	-0.239066	7.00499	0.684255	7.51942	1.59503	-0.509573	0.0801325	F
gnl.UG.Ssc.S40096590	2	106746315	CD	0.821065	8.13028	5.32668	4.30902	2.05927	0.627928	0.557304	gnl.UG.Ssc.S18553743	2	106746315	A	-0.108036	9.68809	0.302848	10.5271	1.98306	-0.449765	0.0597269	F
gnl.UG.Ssc.S35169221	5	4236943	PD	-0.509752	25.8141	5.31489	22.3916	10.2368	-0.617839	0.299909	gnl.UG.Ssc.S46879483	5	4236943	A	-0.0954347	7.8064	0.215993	8.64189	2.27181	-0.367919	0.0445633	F
LVRM1_0161_D10	14	126469591	PD	0.600019	16.5002	5.30711	12.9537	5.12469	0.629637	0.269942	ITT01_0089_E06	14	126469591	A	0.154866	4.70779	0.325206	5.37938	0.344187	-0.39993	-0.0589638	F
LVR01_0047_A06	12	42366158	OD	-1.48141	20.4714	5.30213	16.9983	19.467	0.389014	-0.622091	gnl.UG.Ssc.S35168233	12	42366158	A	-0.00385703	22.1542	0.0139893	23.28	1.46267	0.700413	-0.00267316	F
TCH01_0003_B05	3	7846008	PD	-0.472962	49.2266	5.29085	46.0127	31.6018	-0.976938	0.480892	gnl.UG.Ssc.S23689546	3	7846008	PD	-0.377645	17.2661	1.23066	17.5489	12.9122	-0.559879	0.236469	F
TCH01_0003_B05	3	7846008	PD	-0.472962	49.2266	5.29085	46.0127	31.6018	-0.976938	0.480892	gnl.UG.Ssc.S23759051	3	7846008	PD	-0.282673	7.73314	0.487745	8.40931	5.93287	-0.402892	0.127675	F
TCH01_0003_B05	3	7846008	PD	-0.472962	49.2266	5.29085	46.0127	31.6018	-0.976938	0.480892	gnl.UG.Ssc.S6665112	3	7846008	PD	-0.231608	7.90607	0.387328	8.65151	5.99162	0.411966	-0.108756	F
TCH01_0003_B05	3	7846008	PD	-0.472962	49.2266	5.29085	46.0127	31.6018	-0.976938	0.480892	gnl.UG.Ssc.S27599556	3	7846008	A	0.143515	6.29274	0.268966	7.05694	3.0168	-0.500166	-0.0816565	F
TCH01_0003_B05	3	7846008	PD	-0.472962	49.2266	5.29085	46.0127	31.6018	-0.976938	0.480892	gnl.UG.Ssc.S40000845	3	7846008	A	-0.0114737	14.9337	0.0248825	15.9722	8.06663	-0.683927	0.00917317	F
gnl.UG.Ssc.S35167027	9	50293805	PD	0.606753	15.1563	5.28766	11.6025	4.02834	0.643456	0.278068	gnl.UG.Ssc.S18361470	9	50293805	PD	-0.31408	5.37237	0.866629	5.68558	0.968069	0.424317	-0.119088	F
LVRM1_0161_D10	12	62729730	PD	0.565927	17.7159	5.27518	14.2223	5.01808	0.66339	0.273352	gnl.UG.Ssc.S35722541	12	62729730	PD	-0.386902	11.8092	2.24702	11.0972	1.65827	-0.616977	0.218621	F
LVRM1_0161_D10	12	62729730	PD	0.565927	17.7159	5.27518	14.2223	5.01808	0.66339	0.273352	gnl.UG.Ssc.S46877131	12	62729730	A	-0.133901	9.48256	0.429667	10.2415	0.43083	-0.568193	0.0691885	F
LVRM1_0161_D10	12	62729730	PD	0.565927	17.7159	5.27518	14.2223	5.01808	0.66339	0.273352	gnl.UG.Ssc.S46877183	12	62729730	A	-0.10394	12.3258	0.371375	13.1787	0.386862	0.629002	-0.0549852	F
LVRM1_0161_D10	12	62729730	PD	0.565927	17.7159	5.27518	14.2223	5.01808	0.66339	0.273352	OVRM1_0204_G03	12	62729730	A	-0.101339	6.7147	0.244143	7.5054	0.27287	-0.412018	0.0478254	F
SKNB1_0046_H02	7	102222702	PD	-0.421493	24.6517	5.27426	21.2676	3.39502	-0.956013	0.369962	gnl.UG.Ssc.S39990514	7	102222702	A	-0.11587	14.6004	0.462708	15.4355	1.46369	-0.641467	0.0612367	F
SKNB1_0046_H02	7	102222702	PD	-0.421493	24.6517	5.27426	21.2676	3.39502	-0.956013	0.369962	gnl.UG.Ssc.S39978830	7	102222702	A	-0.0496608	14.2426	0.159857	15.2334	1.64309	-0.61083	0.0303046	F
SKNB1_0046_H02	7	102222702	PD	-0.421493	24.6517	5.27426	21.2676	3.39502	-0.956013	0.369962	gnl.UG.Ssc.S23213498	7	102222702	A	-0.050174	7.09944	0.108099	7.95594	0.910814	0.465134	-0.022177	F
gnl.UG.Ssc.S35170816	13	97891754	PD	-0.387573	33.6283	5.26526	30.329	7.62426	-1.06097	0.297314	gnl.UG.Ssc.S18354853	13	97891754	PD	0.262312	18.8702	1.94232	18.5516	0.23215	0.905193	0.209853	F
gnl.UG.Ssc.S35170816	13	97891754	PD	-0.387573	33.6283	5.26526	30.329	7.62426	-1.06097	0.297314	gnl.UG.Ssc.S23213508	13	97891754	PD	-0.261388	9.11669	0.94052	9.49016	1.98209	-0.52916	0.120933	F
gnl.UG.Ssc.S35170816	13	97891754	PD	-0.387573	33.6283	5.26526	30.329	7.62426	-1.06097	0.297314	gnl.UG.Ssc.S17524474	13	97891754	A	0.0453377	4.51818	0.0776717	5.28853	0.263069	-0.41906	-0.0169957	F
gnl.UG.Ssc.S35170816	13	97891754	PD	-0.387573	33.6283	5.26526	30.329	7.62426	-1.06097	0.297314	LNG01_0092_D04	13	97891754	A	-0.0288719	9.36046	0.0703153	10.2858	0.79589	0.583029	-0.0158606	F
gnl.UG.Ssc.S40146828	9	4749823	CD	-1.02237	25.9281	5.25876	22.5647	22.7566	0.515504	-0.566264	gnl.UG.Ssc.S18381900	9	4749823	A	-0.0864293	4.88928	0.161909	5.64917	0.629926	0.292638	-0.0327305	F
gnl.UG.Ssc.S46876425	14	19994178	PD	-0.51199	29.4548	5.25002	26.152	14.9936	-1.0018	0.51201	gnl.UG.Ssc.S17526927	14	19994178	PD	0.312456	6.98594	0.910047	7.3234	2.3887	0.585692	0.188964	F
gnl.UG.Ssc.S35166390	9	6491984	OD	-3.45258	5.12828	5.23918	1.08768	5.53623	0.101531	-0.4529	gnl.UG.Ssc.S18547346	9	6491984	A	-0.0385607	22.18	0.165735	23.2729	0.393716	-0.744096	0.0340275	F
gnl.UG.Ssc.S26726984	13	31423614	PD	-0.617975	30.1003	5.22669	26.807	19.8933	-0.678753	0.372734	gnl.UG.Ssc.S18357377	13	31423614	A	0.0986722	5.44693	0.151062	6.23553	2.98006	0.508132	0.0560933	F
ADR01_0031_H07	4	103751451	PD	-0.672528	19.6611	5.22137	16.2608	11.1985	-0.804901	0.493048	gnl.UG.Ssc.S35166755	4	103751451	PD	-0.262133	5.13682	0.427627	5.76411	3.32986	-0.401118	0.10174	F
gnl.UG.Ssc.S35169221	5	4599327	PD	0.309829	40.0579	5.2093	36.8622	1.45174	0.930882	0.266679	AMP01_0076_G12	5	4599327	A	-0.0754066	7.7292	0.183084	8.5776	0.735556	-0.358209	0.0379589	F
gnl.UG.Ssc.S35170816	13	100829500	PD	-0.410624	30.3451	5.18682	27.0925	7.3256	-1.00967	0.300088	gnl.UG.Ssc.S23213549	13	100829500	A	-0.0647855	6.20791	0.133552	7.02798	0.787935	-0.4245	0.0286545	F
gnl.UG.Ssc.S46876628	9	22198816	PD	0.606863	12.3673	5.18579	8.84812	1.27678	0.905106	0.40714	gnl.UG.Ssc.S46876861	9	22198816	PD	-0.690321	8.70417	2.91152	7.28636	4.74238	-0.481267	0.264374	F
gnl.UG.Ssc.S46876628	9	22198816	PD	0.606863	12.3673	5.18579	8.84812	1.27678	0.905106	0.40714	gnl.UG.Ssc.S19538990	9	22198816	PD	0.292571	11.7493	1.55069	11.6641	0.13245	-0.730289	-0.17281	F
gnl.UG.Ssc.S46876628	9	22198816	PD	0.606863	12.3673	5.18579	8.84812	1.27678	0.905106	0.40714	gnl.UG.Ssc.S24318161	9	22198816	PD	-0.28609	7.69757	0.896816	8.06771	2.22783	-0.593166	0.13104	F
gnl.UG.Ssc.S46876628	9	22198816	PD	0.606863	12.3673	5.18579	8.84812	1.27678	0.905106	0.40714	gnl.UG.Ssc.S19542490	9	22198816	PD	-0.258072	6.76647	0.75407	7.22162	1.45232	-0.589086	0.122177	F
gnl.UG.Ssc.S46876628	9	22198816	PD	0.606863	12.3673	5.18579	8.84812	1.27678	0.905106	0.40714	gnl.UG.Ssc.S46876670	9	22198816	A	0.154826	12.3562	0.525397	13.1129	3.66546	0.932972	0.13316	F
gnl.UG.Ssc.S46876628	9	22198816	PD	0.606863	12.3673	5.18579	8.84812	1.27678	0.905106	0.40714	gnl.UG.Ssc.S26722645	9	22198816	A	0.19718	8.00922	0.521695	8.67113	2.81646	0.824395	0.145305	F
gnl.UG.Ssc.S46876628	9	22198816	PD	0.606863	12.3673	5.18579	8.84812	1.27678	0.905106	0.40714	gnl.UG.Ssc.S18378157	9	22198816	A	-0.085561	6.78249	0.192046	7.59859	0.947731	0.57994	-0.0343575	F
gnl.UG.Ssc.S46876628	9	22198816	PD	0.606863	12.3673	5.18579	8.84812	1.27678	0.905106	0.40714	gnl.UG.Ssc.S35170540	9	22198816	A	-0.046605	11.9413	0.137152	12.9011	0.870605	-0.702137	0.0184776	F
gnl.UG.Ssc.S46876628	9	22198816	PD	0.606863	12.3673	5.18579	8.84812	1.27678	0.905106	0.40714	gnl.UG.Ssc.S18556316	9	22198816	A	0.0437307	8.0484	0.102893	8.93317	0.41851	0.671274	0.0188959	F
gnl.UG.Ssc.S46876628	9	22198816	PD	0.606863	12.3673	5.18579	8.84812	1.27678	0.905106	0.40714	gnl.UG.Ssc.S35173026	9	22198816	A	-0.0253082	17.7519	0.0874859	18.8153	1.35068	0.918762	-0.0158746	F
DCI01_0020_A07	8	122655970	PD	-0.645227	21.6588	5.17831	18.3189	12.3405	0.534742	-0.409222	gnl.UG.Ssc.S40388318	8	122655970	A	-0.027184	13.8072	0.0799351	14.8158	1.73715	0.549866	-0.017383	F
gnl.UG.Ssc.S40284317	15	130805127	PD	-0.389804	32.4826	5.16713	29.271	7.51267	-0.922396	0.310307	gnl.UG.Ssc.S35174076	15	130805127	PD	0.310513	4.9113	0.864316	5.20594	0.0598834	-0.367511	-0.129831	F
gnl.UG.Ssc.S40284317	15	130805127	PD	-0.389804	32.4826	5.16713	29.271	7.51267	-0.922396	0.310307	gnl.UG.Ssc.S35166313	15	130805127	PD	0.262971	5.609	0.752179	6.0223	0.00322901	-0.422398	-0.116375	F
gnl.UG.Ssc.S40284317	15	130805127	PD	-0.389804	32.4826	5.16713	29.271	7.51267	-0.922396	0.310307	gnl.UG.Ssc.S35169496	15	130805127	A	0.0401551	25.4576	0.18429	26.5723	1.44414	-0.958021	-0.0298241	F
THY01_0014_H01	6	138786769	PD	0.403795	25.1451	5.15658	21.8702	1.3715	0.771453	0.365164	gnl.UG.Ssc.S17514573	6	138786769	A	-0.0533767	17.1578	0.200189	18.1744	1.08869	-0.614926	0.0334292	F
THY01_0014_H01	6	138786769	PD	0.403795	25.1451	5.15658	21.8702	1.3715	0.771453	0.365164	gnl.UG.Ssc.S40482887	6	138786769	A	-0.0767036	4.87051	0.144866	5.63728	0.322038	-0.362421	0.0294887	F
gnl.UG.Ssc.S17526422	13	206226852	PD	-0.206099	72.9724	5.14059	70.0255	1.76441	-1.18705	0.222353	gnl.UG.Ssc.S35172623	13	206226852	PD	-0.307557	8.46397	1.18994	8.61346	1.29539	-0.38723	0.1475	F
gnl.UG.Ssc.S17526422	13	206226852	PD	-0.206099	72.9724	5.14059	70.0255	1.76441	-1.18705	0.222353	DCI01_0062_B02	13	206226852	A	-0.16158	26.1856	1.17959	26.6104	1.19731	-0.737556	0.12925	F
gnl.UG.Ssc.S31114254	15	142485558	PD	0.472666	20.8974	5.1089	17.6146	3.42303	0.690718	0.345018	gnl.UG.Ssc.S6085738	15	142485558	PD	-0.296847	20.8852	2.14313	20.412	5.03597	0.645074	-0.219337	F
gnl.UG.Ssc.S39977996	13	89481457	PD	-0.486399	17.8825	5.10366	14.5631	1.5668	-1.08595	0.420682	LNG01_0092_D04	13	89481457	A	-0.107298	4.53289	0.202468	5.26014	0.410958	-0.45041	0.0425622	F
gnl.UG.Ssc.S18378635	6	71877309	PD	-0.708618	29.518	5.08941	26.352	22.1886	-0.727678	0.505792	gnl.UG.Ssc.S35169631	6	71877309	A	0.0907764	5.29294	0.147899	6.07461	2.32681	-0.492193	-0.0440721	F
gnl.UG.Ssc.S35172455	17	31363417	PD	-0.69857	26.6834	5.0834	23.4974	19.1194	-0.768941	0.63613	gnl.UG.Ssc.S40667283	17	31363417	PD	-0.608456	20.9482	3.13368	19.5552	15.3936	-0.683969	0.489574	F
gnl.UG.Ssc.S35172455	17	31363417	PD	-0.69857	26.6834	5.0834	23.4974	19.1194	-0.768941	0.63613	gnl.UG.Ssc.S26401324	17	31363417	PD	-0.617057	15.6273	1.88891	15.3125	13.1271	-0.533664	0.40604	F
LVRM1_0080_C12	5	65486918	PD	-0.301901	46.8825	5.06549	43.8712	8.13788	-1.02724	0.263488	gnl.UG.Ssc.S23767003	5	65486918	PD	-0.226063	49.2826	3.94607	47.3617	0.384643	-1.28672	0.27016	F
LVRM1_0080_C12	5	65486918	PD	-0.301901	46.8825	5.06549	43.8712	8.13788	-1.02724	0.263488	gnl.UG.Ssc.S35167234	5	65486918	PD	0.272841	11.5309	1.36808	11.6006	0.215322	0.555792	0.15773	F
LVRM1_0080_C12	5	65486918	PD	-0.301901	46.8825	5.06549	43.8712	8.13788	-1.02724	0.263488	gnl.UG.Ssc.S19545977	5	65486918	A	-0.184709	5.87636	0.435243	6.5275	1.25493	-0.370779	0.0728365	F
LVRM1_0080_C12	5	65486918	PD	-0.301901	46.8825	5.06549	43.8712	8.13788	-1.02724	0.263488	gnl.UG.Ssc.S17524503	5	65486918	A	0.0986752	6.45009	0.228975	7.23901	0.378992	-0.37141	-0.0461626	F
LVRM1_0080_C12	5	65486918	PD	-0.301901	46.8825	5.06549	43.8712	8.13788	-1.02724	0.263488	gnl.UG.Ssc.S35170391	5	65486918	A	-0.0211999	9.19533	0.0499736	10.1206	0.858429	-0.47801	0.0109312	F
gnl.UG.Ssc.S35169186	6	41235400	CD	-0.875295	15.7773	5.04869	12.4693	11.1683	-0.471079	0.44524	gnl.UG.Ssc.S35165583	6	41235400	CD	-0.982973	7.85069	2.73591	6.57075	6.49502	-0.253433	0.293875	F
gnl.UG.Ssc.S35169186	6	41235400	CD	-0.875295	15.7773	5.04869	12.4693	11.1683	-0.471079	0.44524	gnl.UG.Ssc.S19542569	6	41235400	A	0.121755	28.3748	0.82328	29.1062	1.72566	1.04097	0.090944	F
gnl.UG.Ssc.S35169186	6	41235400	CD	-0.875295	15.7773	5.04869	12.4693	11.1683	-0.471079	0.44524	gnl.UG.Ssc.S35166108	6	41235400	A	0.159728	16.905	0.803717	17.5282	1.37381	0.827232	0.123987	F
gnl.UG.Ssc.S35169186	6	41235400	CD	-0.875295	15.7773	5.04869	12.4693	11.1683	-0.471079	0.44524	ITT01_0064_B11	6	41235400	A	0.119582	18.8183	0.578282	19.6324	1.66168	0.845111	0.0950634	F
gnl.UG.Ssc.S35169186	6	41235400	CD	-0.875295	15.7773	5.04869	12.4693	11.1683	-0.471079	0.44524	gnl.UG.Ssc.S39836895	6	41235400	PD	-0.22194	6.4727	0.533938	7.07844	2.25875	-0.481851	0.0929	F
gnl.UG.Ssc.S35169186	6	41235400	CD	-0.875295	15.7773	5.04869	12.4693	11.1683	-0.471079	0.44524	gnl.UG.Ssc.S40292737	6	41235400	A	-0.081859	17.8827	0.354471	18.838	1.07363	-0.89981	0.0661584	F
gnl.UG.Ssc.S35169186	6	41235400	CD	-0.875295	15.7773	5.04869	12.4693	11.1683	-0.471079	0.44524	gnl.UG.Ssc.S35169131	6	41235400	A	0.0730613	5.77413	0.144969	6.57499	0.894693	0.479191	0.032804	F
gnl.UG.Ssc.S35169186	6	41235400	CD	-0.875295	15.7773	5.04869	12.4693	11.1683	-0.471079	0.44524	OVRM1_0081_D05	6	41235400	A	0.0267168	14.5587	0.0810328	15.5788	1.75031	0.774215	0.0168386	F
gnl.UG.Ssc.S35169186	6	41235400	CD	-0.875295	15.7773	5.04869	12.4693	11.1683	-0.471079	0.44524	gnl.UG.Ssc.S17518115	6	41235400	A	0.000389269	6.19215	0.00065222	7.03741	1.74995	0.401751	0.000175928	F
gnl.UG.Ssc.S17510471	4	120752641	PD	-0.274667	47.4755	4.9987	44.5342	2.78382	-1.08514	0.241133	gnl.UG.Ssc.S35164912	4	120752641	PD	-0.243552	43.7139	3.57398	42.0994	2.82545	-1.02055	0.192536	F
gnl.UG.Ssc.S17510471	4	120752641	PD	-0.274667	47.4755	4.9987	44.5342	2.78382	-1.08514	0.241133	gnl.UG.Ssc.S18359557	4	120752641	PD	0.722101	6.82498	3.12158	5.13173	2.77068	0.310833	0.289228	F
gnl.UG.Ssc.S17510471	4	120752641	PD	-0.274667	47.4755	4.9987	44.5342	2.78382	-1.08514	0.241133	gnl.UG.Ssc.S50181877	4	120752641	PD	0.265968	19.0511	1.91799	18.7565	1.46264	0.692345	0.181611	F
gnl.UG.Ssc.S17510471	4	120752641	PD	-0.274667	47.4755	4.9987	44.5342	2.78382	-1.08514	0.241133	ITT01_0019_G03	4	120752641	A	-0.120957	25.0641	0.76447	25.812	0.463163	-0.854932	0.0777948	F
gnl.UG.Ssc.S23212958	6	26402360	PD	0.282456	46.4622	4.99092	43.5192	3.38762	1.01715	0.235977	gnl.UG.Ssc.S39854232	6	26402360	PD	-0.209351	11.3119	0.882586	11.7811	0.851398	0.478875	-0.118526	F
gnl.UG.Ssc.S23212958	6	26402360	PD	0.282456	46.4622	4.99092	43.5192	3.38762	1.01715	0.235977	gnl.UG.Ssc.S35168588	6	26402360	PD	-0.240493	7.14748	0.756092	7.61168	0.78463	0.385778	-0.105099	F
gnl.UG.Ssc.S23212958	6	26402360	PD	0.282456	46.4622	4.99092	43.5192	3.38762	1.01715	0.235977	gnl.UG.Ssc.S35168575	6	26402360	A	0.155497	9.85659	0.535688	10.5535	0.495934	0.452166	0.0831118	F
gnl.UG.Ssc.S23212958	6	26402360	PD	0.282456	46.4622	4.99092	43.5192	3.38762	1.01715	0.235977	gnl.UG.Ssc.S40030592	6	26402360	A	0.117386	9.27497	0.35863	10.0723	0.338893	0.454912	0.0586828	F
gnl.UG.Ssc.S23212958	6	26402360	PD	0.282456	46.4622	4.99092	43.5192	3.38762	1.01715	0.235977	TCH01_0095_B02	6	26402360	A	-0.0894225	5.18359	0.180182	5.94822	0.182965	-0.339663	0.0340366	F
gnl.UG.Ssc.S23212958	6	26402360	PD	0.282456	46.4622	4.99092	43.5192	3.38762	1.01715	0.235977	gnl.UG.Ssc.S18292274	6	26402360	A	0.048634	6.45486	0.10336	7.29307	0.053113	0.390807	0.0213183	F
SPL01_0017_F12	6	150150114	PD	0.489063	16.6101	4.98841	13.3773	0.176897	0.808182	0.376877	gnl.UG.Ssc.S18383469	6	150150114	A	-0.0749301	7.14317	0.15421	7.98552	2.14093	0.376839	-0.0339324	F
gnl.UG.Ssc.S35165327	4	106858461	PD	-0.574217	29.3238	4.98636	26.2552	18.056	-0.862912	0.434225	gnl.UG.Ssc.S23213367	4	106858461	PD	0.365699	5.467	1.12916	5.56593	0.730403	-0.538365	-0.197913	F
ADR01_0031_H07	4	101832694	PD	-0.529648	23.3864	4.97398	20.2801	10.533	-0.934209	0.45406	gnl.UG.Ssc.S46880071	4	101832694	PD	0.201698	4.59353	0.390869	5.2205	1.45574	0.446847	0.0951778	F
gnl.UG.Ssc.S40146828	9	3739147	CD	-0.828713	29.12	4.96298	26.0761	24.2021	0.596127	-0.534698	TCH01_0089_A01	9	3739147	A	-0.0409882	16.4272	0.144393	17.4558	0.887166	-0.665391	0.0254433	F
gnl.UG.Ssc.S40146828	9	3739147	CD	-0.828713	29.12	4.96298	26.0761	24.2021	0.596127	-0.534698	gnl.UG.Ssc.S40108967	9	3739147	A	0.0283016	7.9252	0.0638251	8.81617	0.368895	0.45775	0.0132975	F
gnl.UG.Ssc.S35169186	6	43151399	CD	-0.869396	15.5493	4.95729	12.326	10.9766	-0.470417	0.440776	LNG01_0110_B02	6	43151399	PD	-0.324217	4.76783	0.571876	5.28046	2.89649	0.255604	-0.10473	F
gnl.UG.Ssc.S35169186	6	43151399	CD	-0.869396	15.5493	4.95729	12.326	10.9766	-0.470417	0.440776	gnl.UG.Ssc.S35170365	6	43151399	A	-0.10492	5.19098	0.187959	5.95262	1.68025	0.390939	-0.0417077	F
gnl.UG.Ssc.S35169186	6	43151399	CD	-0.869396	15.5493	4.95729	12.326	10.9766	-0.470417	0.440776	gnl.UG.Ssc.S35169955	6	43151399	A	0.0148753	6.86988	0.0286977	7.73551	1.14199	-0.518719	-0.00664234	F
gnl.UG.Ssc.S35164290	13	205804998	OD	-2.46164	6.61263	4.94512	3.08118	6.74638	0.119901	-0.412703	gnl.UG.Ssc.S17526422	13	205804998	A	-0.0490524	8.12258	0.11289	9.00637	1.13935	-0.403951	0.0184018	F
gnl.UG.Ssc.S35165362	7	124316452	PD	-0.373699	34.6193	4.94505	31.6371	8.6237	-0.814217	0.271222	gnl.UG.Ssc.S6012846	7	124316452	PD	-0.242906	5.49463	0.551418	6.05303	1.8271	0.298779	-0.096163	F
gnl.UG.Ssc.S29987721	3	28916185	PD	-0.363584	39.7346	4.9403	36.7979	12.7074	-1.12712	0.329705	gnl.UG.Ssc.S23760447	3	28916185	A	-0.142089	6.2529	0.31943	6.98904	1.49699	-0.53072	0.0576665	F
gnl.UG.Ssc.S29987721	3	28916185	PD	-0.363584	39.7346	4.9403	36.7979	12.7074	-1.12712	0.329705	DCI01_0059_H04	3	28916185	A	0.115865	5.17734	0.229568	5.91952	0.950251	-0.431961	-0.0502258	F
gnl.UG.Ssc.S26715729	18	2334006	PD	0.694052	11.5471	4.93897	8.24736	3.7469	0.408265	0.37231	gnl.UG.Ssc.S23758906	18	2334006	A	0.0365209	20.3539	0.146897	21.4306	0.171674	0.562928	0.027407	F
gnl.UG.Ssc.S19538179	5	37633973	PD	0.399781	26.513	4.93408	23.4666	3.40911	0.886992	0.259078	BKFL1_0120_G04	5	37633973	PD	0.324958	13.3304	1.90919	12.956	1.49148	0.647696	0.151712	F
gnl.UG.Ssc.S19538179	5	37633973	PD	0.399781	26.513	4.93408	23.4666	3.40911	0.886992	0.259078	MLTL1_0049_G03	5	37633973	PD	0.39511	4.50839	1.06374	4.61783	0.849125	0.287429	0.146863	F
gnl.UG.Ssc.S19538179	5	37633973	PD	0.399781	26.513	4.93408	23.4666	3.40911	0.886992	0.259078	gnl.UG.Ssc.S40479488	5	37633973	A	0.111979	6.13519	0.262028	6.89727	0.0647424	0.371807	0.0492092	F
gnl.UG.Ssc.S46879482	5	3844970	PD	0.301509	38.8601	4.8975	35.9585	1.13253	1.09491	0.358911	gnl.UG.Ssc.S23776620	5	3844970	PD	0.548862	6.41231	2.48103	5.3174	0.616987	-0.376569	-0.262827	F
gnl.UG.Ssc.S46879482	5	3844970	PD	0.301509	38.8601	4.8975	35.9585	1.13253	1.09491	0.358911	gnl.UG.Ssc.S46879480	5	3844970	A	0.0948988	28.4696	0.578595	29.3839	2.29369	0.905258	0.0832528	F
gnl.UG.Ssc.S46879482	5	3844970	PD	0.301509	38.8601	4.8975	35.9585	1.13253	1.09491	0.358911	gnl.UG.Ssc.S35174086	5	3844970	A	0.0431774	23.2358	0.188518	24.3274	1.50496	0.755888	0.031439	F
gnl.UG.Ssc.S46879482	5	3844970	PD	0.301509	38.8601	4.8975	35.9585	1.13253	1.09491	0.358911	gnl.UG.Ssc.S35173110	5	3844970	A	-0.0566568	4.87058	0.09521	5.65197	1.17906	0.309688	-0.0215965	F
gnl.UG.Ssc.S46879482	5	3844970	PD	0.301509	38.8601	4.8975	35.9585	1.13253	1.09491	0.358911	gnl.UG.Ssc.S22275809	5	3844970	A	-0.00223232	24.762	0.00863448	25.9168	1.41626	-0.828573	0.00174222	F
gnl.UG.Ssc.S46878686	7	78802831	PD	-0.414919	26.4789	4.89247	23.474	5.35127	-0.978792	0.298252	gnl.UG.Ssc.S26734187	7	78802831	A	0.130308	10.6312	0.453426	11.4001	0.0656042	0.564485	0.080012	F
gnl.UG.Ssc.S46878686	7	78802831	PD	-0.414919	26.4789	4.89247	23.474	5.35127	-0.978792	0.298252	gnl.UG.Ssc.S46878705	7	78802831	A	0.0899498	11.8815	0.288269	12.7766	1.64929	0.776834	0.0671747	F
gnl.UG.Ssc.S46878686	7	78802831	PD	-0.414919	26.4789	4.89247	23.474	5.35127	-0.978792	0.298252	gnl.UG.Ssc.S15238694	7	78802831	A	-0.065583	10.0818	0.18397	10.9866	0.699745	-0.594933	0.033649	F
gnl.UG.Ssc.S46878686	7	78802831	PD	-0.414919	26.4789	4.89247	23.474	5.35127	-0.978792	0.298252	gnl.UG.Ssc.S16766234	7	78802831	A	0.0209343	13.556	0.0625462	14.5642	0.397615	0.749316	0.0115674	F
gnl.UG.Ssc.S46876425	14	18196582	PD	-0.627912	14.0552	4.84899	10.9121	4.94517	-0.635945	0.392275	gnl.UG.Ssc.S35169280	14	18196582	PD	-0.585496	5.187	1.55855	4.89471	2.76887	0.298894	-0.179273	F
gnl.UG.Ssc.S35171435	1	34711558	PD	-0.375927	36.9846	4.84698	34.1154	11.8832	-0.907637	0.325429	gnl.UG.Ssc.S36661000	1	34711558	A	0.0874448	13.6394	0.310828	14.5494	1.14613	0.628598	0.0519828	F
gnl.UG.Ssc.S35167869	6	61116514	CD	-1.00265	15.5833	4.83088	12.491	12.5122	-0.570297	0.61427	OVR01_0056_C12	6	61116514	A	-0.147322	24.2845	0.558638	25.1721	13.9367	0.853451	-0.125467	F
gnl.UG.Ssc.S35172842	23	48604940	OD	5.69666	4.54598	4.82682	0.847508	5.19581	0.101121	1.06869	THY01_0087_H07	23	48604940	A	-0.0930845	8.84552	0.252385	9.69091	0.990365	0.379067	-0.127678	F
gnl.UG.Ssc.S35172842	23	53737090	OD	5.69666	4.54598	4.82682	0.847508	5.19581	0.101121	1.06869	gnl.UG.Ssc.S23758140	23	53737090	A	0.034495	7.34206	0.0757126	8.21419	0.327691	-0.342702	-0.0442904	F
gnl.UG.Ssc.S18556885	2	6896015	PD	0.269719	44.1167	4.82339	41.3295	0.479148	1.20054	0.338522	gnl.UG.Ssc.S35164863	2	6896015	PD	0.257367	34.0794	3.06325	32.8786	2.42674	0.832343	0.178858	F
gnl.UG.Ssc.S18556885	2	6896015	PD	0.269719	44.1167	4.82339	41.3295	0.479148	1.20054	0.338522	gnl.UG.Ssc.S40500672	2	6896015	PD	0.334123	16.1893	2.32268	15.486	2.02589	0.491887	0.216244	F
gnl.UG.Ssc.S18556885	2	6896015	PD	0.269719	44.1167	4.82339	41.3295	0.479148	1.20054	0.338522	gnl.UG.Ssc.S40204678	2	6896015	PD	-0.473457	8.68118	2.20304	7.92996	2.17175	-0.352159	0.213098	F
gnl.UG.Ssc.S18556885	2	6896015	PD	0.269719	44.1167	4.82339	41.3295	0.479148	1.20054	0.338522	gnl.UG.Ssc.S35167471	2	6896015	PD	0.299465	13.3877	1.67754	13.2218	1.55134	0.496682	0.162468	F
gnl.UG.Ssc.S18556885	2	6896015	PD	0.269719	44.1167	4.82339	41.3295	0.479148	1.20054	0.338522	gnl.UG.Ssc.S35171554	2	6896015	PD	0.387935	5.81601	1.23707	5.83681	1.15475	0.29316	0.153788	F
gnl.UG.Ssc.S18556885	2	6896015	PD	0.269719	44.1167	4.82339	41.3295	0.479148	1.20054	0.338522	gnl.UG.Ssc.S35165852	2	6896015	PD	-0.209502	13.6746	1.01856	14.0781	1.02797	-0.450148	0.129456	F
gnl.UG.Ssc.S18556885	2	6896015	PD	0.269719	44.1167	4.82339	41.3295	0.479148	1.20054	0.338522	gnl.UG.Ssc.S40316653	2	6896015	A	-0.193497	11.1755	0.783472	11.7192	0.785656	-0.427794	0.109966	F
gnl.UG.Ssc.S18556885	2	6896015	PD	0.269719	44.1167	4.82339	41.3295	0.479148	1.20054	0.338522	SKNB1_0077_C09	2	6896015	PD	0.232731	6.94663	0.712671	7.43761	0.673322	0.355406	0.101269	F
gnl.UG.Ssc.S18556885	2	6896015	PD	0.269719	44.1167	4.82339	41.3295	0.479148	1.20054	0.338522	gnl.UG.Ssc.S17500916	2	6896015	A	0.183278	7.1816	0.535917	7.80873	0.421122	0.330131	0.0874584	F
gnl.UG.Ssc.S18556885	2	6896015	PD	0.269719	44.1167	4.82339	41.3295	0.479148	1.20054	0.338522	PTG01_0086_D02	2	6896015	A	0.117626	16.0255	0.535829	16.8377	0.137514	0.671827	0.0901016	F
gnl.UG.Ssc.S18556885	2	6896015	PD	0.269719	44.1167	4.82339	41.3295	0.479148	1.20054	0.338522	gnl.UG.Ssc.S21560716	2	6896015	A	0.134846	9.89653	0.45375	10.6514	0.140095	0.46877	0.0830104	F
gnl.UG.Ssc.S18556885	2	6896015	PD	0.269719	44.1167	4.82339	41.3295	0.479148	1.20054	0.338522	gnl.UG.Ssc.S35164821	2	6896015	A	0.109992	8.98002	0.324284	9.79011	0.276003	0.385461	0.0563874	F
gnl.UG.Ssc.S18556885	2	6896015	PD	0.269719	44.1167	4.82339	41.3295	0.479148	1.20054	0.338522	ITT01_0026_G10	2	6896015	A	-0.0949903	9.75698	0.285135	10.6066	0.301546	0.40667	-0.0505727	F
gnl.UG.Ssc.S18556885	2	6896015	PD	0.269719	44.1167	4.82339	41.3295	0.479148	1.20054	0.338522	gnl.UG.Ssc.S16144347	2	6896015	A	0.0615026	14.1521	0.214424	15.1188	0.197096	-0.529404	-0.0368645	F
gnl.UG.Ssc.S18556885	2	6896015	PD	0.269719	44.1167	4.82339	41.3295	0.479148	1.20054	0.338522	gnl.UG.Ssc.S23764351	2	6896015	A	-0.0437762	7.47608	0.0998159	8.34593	0.115277	-0.36219	0.0206114	F
gnl.UG.Ssc.S18556885	2	6896015	PD	0.269719	44.1167	4.82339	41.3295	0.479148	1.20054	0.338522	gnl.UG.Ssc.S6076296	2	6896015	A	-0.0288814	5.93092	0.0561402	6.7619	0.0691861	-0.323918	0.012118	F
gnl.UG.Ssc.S18556885	2	6896015	PD	0.269719	44.1167	4.82339	41.3295	0.479148	1.20054	0.338522	gnl.UG.Ssc.S19226930	2	6896015	A	0.0177542	6.30244	0.0348638	7.14937	0.0269867	0.324217	0.00780682	F
gnl.UG.Ssc.S18556885	2	6896015	PD	0.269719	44.1167	4.82339	41.3295	0.479148	1.20054	0.338522	gnl.UG.Ssc.S35166618	2	6896015	A	0.00127268	12.488	0.00344121	13.4842	0.0030935	0.518402	0.000702089	F
DCI01_0066_C05	3	24602938	PD	-0.580752	22.82	4.8127	19.8486	12.175	-0.618344	0.36628	gnl.UG.Ssc.S26712478	3	24602938	A	0.0829198	7.06379	0.191307	7.889	0.863757	-0.419508	-0.0356397	F
DCI01_0066_C05	3	24602938	PD	-0.580752	22.82	4.8127	19.8486	12.175	-0.618344	0.36628	gnl.UG.Ssc.S19541103	3	24602938	A	-0.03405	5.92249	0.0608752	6.75231	1.4271	-0.356278	0.0144134	F
gnl.UG.Ssc.S40558886	7	20334538	PD	0.312194	37.3057	4.76717	34.5156	2.50033	0.993368	0.219264	gnl.UG.Ssc.S26721068	7	20334538	A	-0.162699	10.0274	0.575312	10.7015	0.593104	-0.492751	0.0915389	F
gnl.UG.Ssc.S40558886	7	20334538	PD	0.312194	37.3057	4.76717	34.5156	2.50033	0.993368	0.219264	gnl.UG.Ssc.S43509666	7	20334538	A	-0.199882	6.17103	0.529302	6.76957	0.692052	-0.390349	0.0793939	F
gnl.UG.Ssc.S40558886	7	20334538	PD	0.312194	37.3057	4.76717	34.5156	2.50033	0.993368	0.219264	gnl.UG.Ssc.S46878254	7	20334538	A	-0.0419471	17.0109	0.153546	18.0442	0.366204	0.720038	-0.0262523	F
gnl.UG.Ssc.S40558886	7	20334538	PD	0.312194	37.3057	4.76717	34.5156	2.50033	0.993368	0.219264	gnl.UG.Ssc.S17512049	7	20334538	A	0.0578201	6.3006	0.123458	7.12759	0.0853268	-0.410659	-0.0267284	F
gnl.UG.Ssc.S46876628	14	46091226	PD	0.543871	13.4233	4.76011	10.3478	0.871568	0.945138	0.386099	LVRM1_0204_D05	14	46091226	PD	0.206049	5.22727	0.510509	5.80293	0.137789	-0.505645	-0.0950869	F
gnl.UG.Ssc.S46877284	14	116664345	PD	-0.312738	34.5781	4.75719	31.7823	0.551695	-1.35305	0.317431	gnl.UG.Ssc.S35169111	14	116664345	A	0.181529	5.9921	0.465235	6.62776	0.445339	0.449734	0.0766694	F
gnl.UG.Ssc.S46877284	14	116664345	PD	-0.312738	34.5781	4.75719	31.7823	0.551695	-1.35305	0.317431	gnl.UG.Ssc.S18282557	14	116664345	A	-0.122617	5.76056	0.282743	6.50024	0.0611898	-0.473727	0.0634238	F
gnl.UG.Ssc.S46877284	14	116664345	PD	-0.312738	34.5781	4.75719	31.7823	0.551695	-1.35305	0.317431	gnl.UG.Ssc.S40496968	14	116664345	A	-0.0667722	17.687	0.27552	18.6777	0.18749	-0.879001	0.0526803	F
gnl.UG.Ssc.S46877284	14	116664345	PD	-0.312738	34.5781	4.75719	31.7823	0.551695	-1.35305	0.317431	gnl.UG.Ssc.S46877225	14	116664345	A	0.0587959	4.88115	0.10857	5.65916	0.10549	-0.439157	-0.0207825	F
gnl.UG.Ssc.S40591445	6	93137955	PD	0.407521	24.3288	4.75031	21.4361	2.92685	0.940248	0.261794	gnl.UG.Ssc.S18358611	6	93137955	PD	-0.268492	4.55596	0.623523	5.02105	0.785893	-0.386127	0.0881198	F
gnl.UG.Ssc.S19545808	4	114678043	PD	-0.491818	31.5591	4.72565	28.7825	17.6562	-1.10281	0.456579	LVR01_0089_B04	4	114678043	PD	0.332537	7.89669	1.25977	7.97026	1.30582	0.728154	0.200632	F
gnl.UG.Ssc.S35170355	13	27858187	CD	0.959457	6.78835	4.72374	3.49683	3.1359	-0.318766	-0.389313	gnl.UG.Ssc.S50166558	13	27858187	PD	-0.6091	9.6032	3.28259	7.85986	3.40766	-0.510382	0.276103	F
gnl.UG.Ssc.S35170355	13	27858187	CD	0.959457	6.78835	4.72374	3.49683	3.1359	-0.318766	-0.389313	gnl.UG.Ssc.S35172232	13	27858187	A	0.172001	4.75697	0.379982	5.39806	0.0448447	0.371732	0.0519138	F
gnl.UG.Ssc.S26396588	6	152823913	PD	-0.587836	10.8252	4.70836	7.73297	0.0600918	-0.9112	0.605733	gnl.UG.Ssc.S22281949	6	152823913	PD	-0.269725	7.80948	0.822108	8.24725	2.48498	-0.739044	0.220742	F
gnl.UG.Ssc.S26396588	6	152823913	PD	-0.587836	10.8252	4.70836	7.73297	0.0600918	-0.9112	0.605733	PTG01_0083_C09	6	152823913	A	0.186247	9.48775	0.666226	10.083	0.502575	0.433086	0.0977531	F
gnl.UG.Ssc.S26396588	6	152823913	PD	-0.587836	10.8252	4.70836	7.73297	0.0600918	-0.9112	0.605733	gnl.UG.Ssc.S21579411	6	152823913	A	0.0232487	25.3369	0.101473	26.4792	0.0130269	-0.735828	-0.0183748	F
gnl.UG.Ssc.S26396588	6	152823913	PD	-0.587836	10.8252	4.70836	7.73297	0.0600918	-0.9112	0.605733	gnl.UG.Ssc.S35170217	6	152823913	A	0.0288464	9.92073	0.073998	10.8595	0.441861	0.489353	0.0170772	F
LNG01_0017_C04	13	217671803	A	-0.160311	117.904	4.68432	115.55	22.9791	-1.25376	0.215852	gnl.UG.Ssc.S39837406	13	217671803	PD	0.225679	14.6101	1.18	14.8955	1.40872	0.57344	0.159041	F
LNG01_0017_C04	13	217671803	A	-0.160311	117.904	4.68432	115.55	22.9791	-1.25376	0.215852	gnl.UG.Ssc.S19548276	13	217671803	PD	-0.224429	14.9671	0.881812	15.5012	6.30727	0.471821	-0.132017	F
LNG01_0017_C04	13	217671803	A	-0.160311	117.904	4.68432	115.55	22.9791	-1.25376	0.215852	gnl.UG.Ssc.S15981096	13	217671803	PD	-0.226841	8.96214	0.609713	9.58582	4.10949	0.363022	-0.10469	F
LNG01_0017_C04	13	217671803	A	-0.160311	117.904	4.68432	115.55	22.9791	-1.25376	0.215852	gnl.UG.Ssc.S35173520	13	217671803	A	0.0341608	20.6543	0.121757	21.7428	4.52266	0.626772	0.026598	F
gnl.UG.Ssc.S35169875	13	213735386	OD	-1.49071	9.30434	4.64591	6.21897	8.41647	-0.219015	0.42557	gnl.UG.Ssc.S40480053	13	213735386	PD	0.322181	8.38686	1.37405	8.37662	0.167561	-0.480131	-0.184045	F
gnl.UG.Ssc.S35169875	13	213735386	OD	-1.49071	9.30434	4.64591	6.21897	8.41647	-0.219015	0.42557	gnl.UG.Ssc.S35168888	13	213735386	PD	0.317291	5.76706	0.985516	5.99913	0.399772	-0.3823	-0.147531	F
gnl.UG.Ssc.S46876628	14	44934327	PD	0.529433	13.6565	4.6362	10.7072	0.803966	0.953969	0.380407	gnl.UG.Ssc.S18381775	14	44934327	A	-0.177846	4.67387	0.350252	5.33002	1.21358	-0.40284	0.0697778	F
gnl.UG.Ssc.S39977996	13	91212293	PD	-0.469165	17.1825	4.63288	14.3085	1.44536	-1.0619	0.398442	gnl.UG.Ssc.S18354853	13	91212293	PD	-0.410991	5.46481	1.21459	5.49036	1.51709	-0.494474	0.170754	F
gnl.UG.Ssc.S23249675	12	62502314	PD	-0.492411	38.174	4.6323	35.5232	24.1904	-0.777146	0.421002	gnl.UG.Ssc.S34518285	12	62502314	CD	-1.11007	5.51615	1.60691	5.1957	5.41085	0.178392	-0.245024	F
gnl.UG.Ssc.S23249675	12	62502314	PD	-0.492411	38.174	4.6323	35.5232	24.1904	-0.777146	0.421002	gnl.UG.Ssc.S34533222	12	62502314	PD	-0.72688	6.44338	1.4176	6.33175	5.47177	-0.267439	0.235185	F
gnl.UG.Ssc.S23249675	12	62502314	PD	-0.492411	38.174	4.6323	35.5232	24.1904	-0.777146	0.421002	gnl.UG.Ssc.S18553496	12	62502314	A	-0.149023	8.72584	0.308147	9.53875	4.94895	-0.436207	0.0740808	F
gnl.UG.Ssc.S23249675	12	62502314	PD	-0.492411	38.174	4.6323	35.5232	24.1904	-0.777146	0.421002	gnl.UG.Ssc.S19540919	12	62502314	A	-0.0394124	12.8786	0.0941629	13.8682	5.42004	0.586064	-0.0246678	F
OVRM1_0081_D05	6	53001243	PD	-0.590518	14.1354	4.61947	11.2121	4.09417	-0.548487	0.351294	gnl.UG.Ssc.S35166108	6	53001243	PD	-0.532514	6.54881	2.00896	5.90371	2.07754	-0.353833	0.201163	F
OVRM1_0081_D05	6	53001243	PD	-0.590518	14.1354	4.61947	11.2121	4.09417	-0.548487	0.351294	gnl.UG.Ssc.S39836895	6	53001243	A	0.19068	12.6558	0.850111	13.1762	0.650078	0.566639	0.105884	F
OVRM1_0081_D05	6	53001243	PD	-0.590518	14.1354	4.61947	11.2121	4.09417	-0.548487	0.351294	gnl.UG.Ssc.S17518115	6	53001243	PD	-0.277787	6.67221	0.848072	7.04896	1.17401	-0.349278	0.119843	F
OVRM1_0081_D05	6	53001243	PD	-0.590518	14.1354	4.61947	11.2121	4.09417	-0.548487	0.351294	gnl.UG.Ssc.S40292737	6	53001243	A	0.162351	8.42281	0.508117	9.10768	0.669539	0.591543	0.100387	F
OVRM1_0081_D05	6	53001243	PD	-0.590518	14.1354	4.61947	11.2121	4.09417	-0.548487	0.351294	gnl.UG.Ssc.S19542569	6	53001243	A	0.0798174	12.3949	0.268963	13.3059	0.31365	-0.515794	-0.0346615	F
OVRM1_0081_D05	6	53001243	PD	-0.590518	14.1354	4.61947	11.2121	4.09417	-0.548487	0.351294	gnl.UG.Ssc.S39968794	6	53001243	A	-0.101532	5.25775	0.209812	6.01282	0.296654	-0.369881	0.0404677	F
OVRM1_0081_D05	6	53001243	PD	-0.590518	14.1354	4.61947	11.2121	4.09417	-0.548487	0.351294	ITT01_0064_B11	6	53001243	A	0.0137399	7.44017	0.0291985	8.32264	0.0325427	-0.430182	-0.00640872	F
gnl.UG.Ssc.S18553009	18	32516193	PD	-0.366149	33.2121	4.60856	30.5427	8.22381	-0.883744	0.2927	MLTL1_0078_F10	18	32516193	A	-0.116138	8.09084	0.304067	8.88952	1.32048	0.46435	-0.0444462	F
gnl.UG.Ssc.S40326842	23	140318885	PD	-0.366983	28.1476	4.60247	25.439	3.18981	-0.542303	0.397197	gnl.UG.Ssc.S52535111	23	140318885	PD	-0.250162	20.946	1.89273	20.6972	1.47554	0.429995	-0.230289	F
gnl.UG.Ssc.S40326842	23	140318885	PD	-0.366983	28.1476	4.60247	25.439	3.18981	-0.542303	0.397197	gnl.UG.Ssc.S31116068	23	140318885	A	-0.174356	13.684	0.790446	14.2703	0.894857	0.383513	-0.139005	F
gnl.UG.Ssc.S39796412	7	91485439	PD	0.405589	22.1749	4.59302	19.4075	1.0891	0.952705	0.319701	gnl.UG.Ssc.S46878883	7	91485439	PD	-0.301614	12.6593	1.40916	12.7155	3.52064	-0.553041	0.122158	F
gnl.UG.Ssc.S39796412	7	91485439	PD	0.405589	22.1749	4.59302	19.4075	1.0891	0.952705	0.319701	gnl.UG.Ssc.S35167526	7	91485439	PD	0.271377	5.2344	0.747468	5.63588	0.046917	0.438079	0.0996756	F
gnl.UG.Ssc.S39796412	7	91485439	PD	0.405589	22.1749	4.59302	19.4075	1.0891	0.952705	0.319701	THY01_0066_H02	7	91485439	A	0.100824	6.63106	0.238023	7.42128	0.445597	0.479103	0.045381	F
gnl.UG.Ssc.S39796412	7	91485439	PD	0.405589	22.1749	4.59302	19.4075	1.0891	0.952705	0.319701	gnl.UG.Ssc.S46878871	7	91485439	A	-0.0463615	5.68638	0.0860853	6.50218	0.975452	0.415379	-0.0189814	F
LVRM1_0161_D10	14	114007859	PD	0.504512	18.1353	4.58661	15.3171	4.50551	0.75283	0.24821	gnl.UG.Ssc.S18277491	14	114007859	PD	0.235287	14.5972	1.26977	14.8069	1.19711	0.74865	0.144486	F
gnl.UG.Ssc.S35167093	5	30135149	CD	1.0698	5.17254	4.56418	1.89615	2.42613	0.321703	0.412622	gnl.UG.Ssc.S31134054	5	30135149	PD	0.481793	4.81392	1.64381	4.42653	0.251196	0.540691	0.30965	F
LVRM1_0008_H07	5	65443850	PD	0.345638	28.3228	4.55607	25.6602	0.317134	1.05041	0.309575	gnl.UG.Ssc.S35167234	5	65443850	PD	0.275401	11.4942	1.38342	11.5498	0.227704	0.554553	0.158542	F
LVRM1_0008_H07	5	65443850	PD	0.345638	28.3228	4.55607	25.6602	0.317134	1.05041	0.309575	gnl.UG.Ssc.S19545977	5	65443850	A	-0.190043	5.8713	0.450498	6.5123	1.2727	-0.370514	0.0747255	F
LVRM1_0008_H07	5	65443850	PD	0.345638	28.3228	4.55607	25.6602	0.317134	1.05041	0.309575	gnl.UG.Ssc.S17524503	5	65443850	A	0.095774	6.48969	0.221644	7.28332	0.391196	-0.371475	-0.0446873	F
LVRM1_0008_H07	5	65443850	PD	0.345638	28.3228	4.55607	25.6602	0.317134	1.05041	0.309575	gnl.UG.Ssc.S35170391	5	65443850	A	-0.0165326	9.20228	0.0385767	10.1293	0.83185	-0.477237	0.00849262	F
OVRM1_0218_A12	6	44231753	PD	-0.663774	36.9102	4.53003	34.3449	29.6797	-0.710355	0.480794	gnl.UG.Ssc.S35165423	6	44231753	PD	-0.712123	27.464	3.46088	25.8334	23.1616	-0.594446	0.4518	F
OVRM1_0218_A12	6	44231753	PD	-0.663774	36.9102	4.53003	34.3449	29.6797	-0.710355	0.480794	gnl.UG.Ssc.S20116190	6	44231753	A	0.185605	6.36341	0.383048	7.06453	2.8602	-0.529103	-0.103868	F
gnl.UG.Ssc.S46875868	17	40522131	PD	0.722722	7.3681	4.52954	4.30913	0.506198	0.570727	0.485234	gnl.UG.Ssc.S38482418	17	40522131	PD	0.37104	8.86203	1.79516	8.49047	0.0161419	-0.656655	-0.229562	F
gnl.UG.Ssc.S46875868	17	40522131	PD	0.722722	7.3681	4.52954	4.30913	0.506198	0.570727	0.485234	gnl.UG.Ssc.S26719443	17	40522131	PD	0.352311	5.08038	1.06951	5.2138	0.0683982	-0.51236	-0.173848	F
LVRM1_0033_H06	18	59520434	PD	-0.57463	53.5744	4.52561	51.1233	43.8177	0.914095	-0.544154	OVRM1_0150_E07	18	59520434	A	0.190108	11.8012	0.790908	12.3516	0.931523	0.578587	0.125051	F
LVRM1_0033_H06	18	59520434	PD	-0.57463	53.5744	4.52561	51.1233	43.8177	0.914095	-0.544154	gnl.UG.Ssc.S40292394	18	59520434	A	-0.153952	8.05205	0.379159	8.8067	2.80912	-0.419122	0.0762877	F
LVRM1_0033_H06	18	59520434	PD	-0.57463	53.5744	4.52561	51.1233	43.8177	0.914095	-0.544154	OVRM1_0022_C10	18	59520434	A	-0.06523	5.64764	0.112843	6.45469	1.95634	-0.34007	0.0275232	F
LVRM1_0033_H06	18	59520434	PD	-0.57463	53.5744	4.52561	51.1233	43.8177	0.914095	-0.544154	gnl.UG.Ssc.S35164942	18	59520434	A	-0.000791066	13.5402	0.00207587	14.5543	2.30045	0.624234	-0.000501697	F
gnl.UG.Ssc.S46876628	14	44167271	PD	0.50589	14.3431	4.52483	11.517	0.656275	0.977732	0.376896	gnl.UG.Ssc.S19538990	14	44167271	PD	0.253923	13.5987	1.40482	13.6757	0.0192141	-0.769921	-0.161007	F
gnl.UG.Ssc.S46876628	14	44167271	PD	0.50589	14.3431	4.52483	11.517	0.656275	0.977732	0.376896	gnl.UG.Ssc.S24318161	14	44167271	PD	-0.278673	7.45844	0.846396	7.86162	2.14215	-0.559895	0.124679	F
gnl.UG.Ssc.S46876628	14	44167271	PD	0.50589	14.3431	4.52483	11.517	0.656275	0.977732	0.376896	gnl.UG.Ssc.S46876670	14	44167271	A	0.164324	13.8028	0.605384	14.529	4.30027	0.987575	0.150522	F
gnl.UG.Ssc.S46876628	14	44167271	PD	0.50589	14.3431	4.52483	11.517	0.656275	0.977732	0.376896	gnl.UG.Ssc.S18378157	14	44167271	A	-0.149307	5.04797	0.305545	5.74532	0.995124	0.475475	-0.0506858	F
gnl.UG.Ssc.S46876628	14	44167271	PD	0.50589	14.3431	4.52483	11.517	0.656275	0.977732	0.376896	gnl.UG.Ssc.S18556316	14	44167271	A	0.0651413	4.52163	0.115717	5.28177	0.241366	0.48971	0.0212823	F
gnl.UG.Ssc.S46876628	14	44167271	PD	0.50589	14.3431	4.52483	11.517	0.656275	0.977732	0.376896	gnl.UG.Ssc.S35173026	14	44167271	A	-0.0181167	16.2795	0.058234	17.3296	1.215	0.859901	-0.0109453	F
gnl.UG.Ssc.S35165742	5	46295477	PD	-0.36249	29.0045	4.4758	26.4244	4.10256	-1.074	0.286454	gnl.UG.Ssc.S35167027	5	46295477	PD	-0.320243	14.4869	2.01874	14.035	1.50469	-0.782369	0.191751	F
gnl.UG.Ssc.S35165742	5	46295477	PD	-0.36249	29.0045	4.4758	26.4244	4.10256	-1.074	0.286454	gnl.UG.Ssc.S17526493	5	46295477	PD	-0.310356	14.6394	1.95419	14.249	1.38501	-0.848469	0.200919	F
gnl.UG.Ssc.S35165742	5	46295477	PD	-0.36249	29.0045	4.4758	26.4244	4.10256	-1.074	0.286454	gnl.UG.Ssc.S40178068	5	46295477	PD	-0.473626	6.8358	1.45999	6.70119	3.25142	0.460586	-0.250939	F
gnl.UG.Ssc.S35165742	5	46295477	PD	-0.36249	29.0045	4.4758	26.4244	4.10256	-1.074	0.286454	AMP01_0085_E12	5	46295477	PD	0.288791	8.10041	1.08069	8.33164	0.871396	0.593317	0.14291	F
gnl.UG.Ssc.S35165742	5	46295477	PD	-0.36249	29.0045	4.4758	26.4244	4.10256	-1.074	0.286454	gnl.UG.Ssc.S40049710	5	46295477	PD	-0.219955	11.5196	1.00292	11.9008	0.272588	-0.768902	0.149417	F
gnl.UG.Ssc.S35165742	5	46295477	PD	-0.36249	29.0045	4.4758	26.4244	4.10256	-1.074	0.286454	gnl.UG.Ssc.S35172231	5	46295477	PD	0.24362	9.97975	1.00042	10.3253	0.779663	0.656253	0.130684	F
gnl.UG.Ssc.S35165742	5	46295477	PD	-0.36249	29.0045	4.4758	26.4244	4.10256	-1.074	0.286454	gnl.UG.Ssc.S35166121	5	46295477	PD	0.225697	8.47598	0.806148	8.9404	0.464481	0.583853	0.113193	F
gnl.UG.Ssc.S35165742	5	46295477	PD	-0.36249	29.0045	4.4758	26.4244	4.10256	-1.074	0.286454	gnl.UG.Ssc.S35167394	5	46295477	A	0.159082	15.1275	0.756077	15.7613	0.541225	0.810205	0.095337	F
gnl.UG.Ssc.S35165742	5	46295477	PD	-0.36249	29.0045	4.4758	26.4244	4.10256	-1.074	0.286454	gnl.UG.Ssc.S35167954	5	46295477	A	0.190694	9.66078	0.701799	10.2338	0.391422	0.573084	0.0993587	F
gnl.UG.Ssc.S35165742	5	46295477	PD	-0.36249	29.0045	4.4758	26.4244	4.10256	-1.074	0.286454	TES01_0015_A08	5	46295477	A	-0.106072	11.1986	0.356699	12.0386	0.416129	-0.719884	0.0518807	F
gnl.UG.Ssc.S35165742	5	46295477	PD	-0.36249	29.0045	4.4758	26.4244	4.10256	-1.074	0.286454	gnl.UG.Ssc.S35167063	5	46295477	A	0.0702215	21.0519	0.3265	22.0523	0.19072	0.957913	0.0471476	F
gnl.UG.Ssc.S35165742	5	46295477	PD	-0.36249	29.0045	4.4758	26.4244	4.10256	-1.074	0.286454	gnl.UG.Ssc.S35168893	5	46295477	A	0.0710189	9.43129	0.198403	10.316	0.0348833	0.582552	0.0421471	F
gnl.UG.Ssc.S35165742	5	46295477	PD	-0.36249	29.0045	4.4758	26.4244	4.10256	-1.074	0.286454	gnl.UG.Ssc.S20959413	5	46295477	A	0.0314716	19.1137	0.119737	20.1851	0.0141893	-0.901469	-0.0216947	F
gnl.UG.Ssc.S35165742	9	70459949	PD	-0.364483	29.3773	4.47359	26.8029	4.78157	-1.01617	0.287159	gnl.UG.Ssc.S40049710	9	70459949	A	-0.181928	10.8567	0.730294	11.439	0.24766	-0.722591	0.120129	F
gnl.UG.Ssc.S35165742	9	70459949	PD	-0.364483	29.3773	4.47359	26.8029	4.78157	-1.01617	0.287159	gnl.UG.Ssc.S35167394	9	70459949	A	0.118562	16.5564	0.543718	17.3649	0.241262	0.823247	0.0751774	F
gnl.UG.Ssc.S35165742	9	70459949	PD	-0.364483	29.3773	4.47359	26.8029	4.78157	-1.01617	0.287159	gnl.UG.Ssc.S35168893	9	70459949	A	0.0922859	9.28036	0.2687	10.1281	0.0235223	0.572319	0.054571	F
gnl.UG.Ssc.S35165742	9	70459949	PD	-0.364483	29.3773	4.47359	26.8029	4.78157	-1.01617	0.287159	gnl.UG.Ssc.S20959413	9	70459949	A	0.0538164	18.6372	0.218391	19.6647	0.0040375	-0.864275	-0.0369672	F
gnl.UG.Ssc.S40057773	3	26913735	PD	0.375366	24.6586	4.47357	22.0383	1.36333	1.01902	0.309484	gnl.UG.Ssc.S29978942	3	26913735	A	-0.140204	5.35929	0.309188	6.06721	0.492002	-0.469259	0.0481089	F
UTR01_0098_A08	3	36602705	OD	-2.3401	14.0855	4.46305	11.3132	14.4087	0.241688	-0.61864	gnl.UG.Ssc.S23700621	3	36602705	OD	-1.36992	11.2626	2.45525	10.3445	11.2255	-0.283614	0.432048	F
UTR01_0098_A08	3	36602705	OD	-2.3401	14.0855	4.46305	11.3132	14.4087	0.241688	-0.61864	gnl.UG.Ssc.S35168053	3	36602705	PD	-0.408097	15.3749	1.02421	15.8011	12.7544	0.546135	-0.246389	F
UTR01_0098_A08	3	36602705	OD	-2.3401	14.0855	4.46305	11.3132	14.4087	0.241688	-0.61864	gnl.UG.Ssc.S35169566	3	36602705	PD	-0.27455	11.1606	0.54392	11.8796	8.81215	0.531925	-0.160101	F
UTR01_0098_A08	3	36602705	OD	-2.3401	14.0855	4.46305	11.3132	14.4087	0.241688	-0.61864	gnl.UG.Ssc.S35166558	3	36602705	A	-0.153294	6.64124	0.208351	7.4457	5.147	0.439913	-0.0748757	F
gnl.UG.Ssc.S6088229	14	28412152	CD	-1.15299	24.672	4.46238	22.0667	22.9848	0.54288	-0.66102	gnl.UG.Ssc.S22314173	14	28412152	PD	-0.268016	6.60115	0.667281	7.11563	2.66358	-0.388812	0.118523	F
gnl.UG.Ssc.S6088229	14	28412152	CD	-1.15299	24.672	4.46238	22.0667	22.9848	0.54288	-0.66102	gnl.UG.Ssc.S35172002	14	28412152	A	0.1501	4.84179	0.313416	5.52597	0.535502	0.400865	0.0634877	F
gnl.UG.Ssc.S35164912	4	120553443	PD	-0.330094	33.0846	4.45366	30.5621	3.73113	-0.901448	0.261955	gnl.UG.Ssc.S46879810	4	120553443	PD	0.263119	11.7321	1.10479	12.0325	3.12079	-0.576568	-0.164797	F
gnl.UG.Ssc.S18358692	1	58316492	PD	-0.358295	43.6038	4.44843	41.1638	18.7168	-1.04035	0.321554	gnl.UG.Ssc.S17518521	1	58316492	A	0.10544	6.37239	0.229115	7.16098	1.34673	-0.447233	-0.0593614	F
gnl.UG.Ssc.S17510471	4	120553443	PD	-0.294533	38.0264	4.44142	35.5563	2.47326	-0.986286	0.23496	gnl.UG.Ssc.S46879810	4	120553443	PD	0.263119	11.7321	1.10479	12.0325	3.12079	-0.576568	-0.164797	F
gnl.UG.Ssc.S40049710	5	46295477	PD	-0.427674	19.5439	4.44045	16.8933	1.69226	-1.07539	0.360683	gnl.UG.Ssc.S35167027	5	46295477	PD	-0.320243	14.4869	2.01874	14.035	1.50469	-0.782369	0.191751	F
gnl.UG.Ssc.S40049710	5	46295477	PD	-0.427674	19.5439	4.44045	16.8933	1.69226	-1.07539	0.360683	gnl.UG.Ssc.S17526493	5	46295477	PD	-0.310356	14.6394	1.95419	14.249	1.38501	-0.848469	0.200919	F
gnl.UG.Ssc.S40049710	5	46295477	PD	-0.427674	19.5439	4.44045	16.8933	1.69226	-1.07539	0.360683	gnl.UG.Ssc.S40178068	5	46295477	PD	-0.473626	6.8358	1.45999	6.70119	3.25142	0.460586	-0.250939	F
gnl.UG.Ssc.S40049710	5	46295477	PD	-0.427674	19.5439	4.44045	16.8933	1.69226	-1.07539	0.360683	AMP01_0085_E12	5	46295477	PD	0.288791	8.10041	1.08069	8.33164	0.871396	0.593317	0.14291	F
gnl.UG.Ssc.S40049710	5	46295477	PD	-0.427674	19.5439	4.44045	16.8933	1.69226	-1.07539	0.360683	gnl.UG.Ssc.S35172231	5	46295477	PD	0.24362	9.97975	1.00042	10.3253	0.779663	0.656253	0.130684	F
gnl.UG.Ssc.S40049710	5	46295477	PD	-0.427674	19.5439	4.44045	16.8933	1.69226	-1.07539	0.360683	gnl.UG.Ssc.S35166121	5	46295477	PD	0.225697	8.47598	0.806148	8.9404	0.464481	0.583853	0.113193	F
gnl.UG.Ssc.S40049710	5	46295477	PD	-0.427674	19.5439	4.44045	16.8933	1.69226	-1.07539	0.360683	gnl.UG.Ssc.S35167394	5	46295477	A	0.159082	15.1275	0.756077	15.7613	0.541225	0.810205	0.095337	F
gnl.UG.Ssc.S40049710	5	46295477	PD	-0.427674	19.5439	4.44045	16.8933	1.69226	-1.07539	0.360683	gnl.UG.Ssc.S35167954	5	46295477	A	0.190694	9.66078	0.701799	10.2338	0.391422	0.573084	0.0993587	F
gnl.UG.Ssc.S40049710	5	46295477	PD	-0.427674	19.5439	4.44045	16.8933	1.69226	-1.07539	0.360683	TES01_0015_A08	5	46295477	A	-0.106072	11.1986	0.356699	12.0386	0.416129	-0.719884	0.0518807	F
gnl.UG.Ssc.S40049710	5	46295477	PD	-0.427674	19.5439	4.44045	16.8933	1.69226	-1.07539	0.360683	gnl.UG.Ssc.S35167063	5	46295477	A	0.0702215	21.0519	0.3265	22.0523	0.19072	0.957913	0.0471476	F
gnl.UG.Ssc.S40049710	5	46295477	PD	-0.427674	19.5439	4.44045	16.8933	1.69226	-1.07539	0.360683	gnl.UG.Ssc.S35168893	5	46295477	A	0.0710189	9.43129	0.198403	10.316	0.0348833	0.582552	0.0421471	F
gnl.UG.Ssc.S40049710	5	46295477	PD	-0.427674	19.5439	4.44045	16.8933	1.69226	-1.07539	0.360683	gnl.UG.Ssc.S20959413	5	46295477	A	0.0314716	19.1137	0.119737	20.1851	0.0141893	-0.901469	-0.0216947	F
gnl.UG.Ssc.S18260915	1	307442129	PD	-0.764893	8.43459	4.42204	5.53606	2.89319	-0.417846	0.461665	SMG01_0005_D12	1	307442129	A	0.164755	61.7564	2.76958	60.9905	0.955765	1.00153	0.178835	F
gnl.UG.Ssc.S18260915	1	307442129	PD	-0.764893	8.43459	4.42204	5.53606	2.89319	-0.417846	0.461665	gnl.UG.Ssc.S39885581	1	307442129	A	-0.164545	36.6236	1.61905	36.7561	1.61174	-0.736348	0.153499	F
gnl.UG.Ssc.S18260915	1	307442129	PD	-0.764893	8.43459	4.42204	5.53606	2.89319	-0.417846	0.461665	PBL01_0051_E12	1	307442129	PD	-0.27624	7.73764	1.00433	8.02729	0.735759	-0.588629	0.204557	F
gnl.UG.Ssc.S18260915	1	307442129	PD	-0.764893	8.43459	4.42204	5.53606	2.89319	-0.417846	0.461665	gnl.UG.Ssc.S18270561	1	307442129	A	0.172144	16.2384	0.890109	16.7849	0.668946	0.524679	0.107336	F
gnl.UG.Ssc.S18260915	1	307442129	PD	-0.764893	8.43459	4.42204	5.53606	2.89319	-0.417846	0.461665	gnl.UG.Ssc.S18382244	1	307442129	PD	0.213655	7.26371	0.658182	7.80543	0.591942	-0.316536	-0.0991508	F
gnl.UG.Ssc.S18260915	1	307442129	PD	-0.764893	8.43459	4.42204	5.53606	2.89319	-0.417846	0.461665	gnl.UG.Ssc.S35174092	1	307442129	A	-0.12639	10.5783	0.428348	11.3619	0.489692	0.395829	-0.0707036	F
gnl.UG.Ssc.S18260915	1	307442129	PD	-0.764893	8.43459	4.42204	5.53606	2.89319	-0.417846	0.461665	gnl.UG.Ssc.S18361152	1	307442129	A	-0.103662	7.94675	0.277921	8.75563	0.329222	-0.349145	0.0493731	F
gnl.UG.Ssc.S18260915	1	307442129	PD	-0.764893	8.43459	4.42204	5.53606	2.89319	-0.417846	0.461665	gnl.UG.Ssc.S29987247	1	307442129	A	-0.0753672	12.159	0.247536	13.0764	0.353065	0.424775	-0.0455793	F
gnl.UG.Ssc.S18260915	1	307442129	PD	-0.764893	8.43459	4.42204	5.53606	2.89319	-0.417846	0.461665	gnl.UG.Ssc.S23691087	1	307442129	A	0.0589808	14.4885	0.207395	15.4636	0.108134	-0.474703	-0.0378524	F
gnl.UG.Ssc.S18260915	1	307442129	PD	-0.764893	8.43459	4.42204	5.53606	2.89319	-0.417846	0.461665	gnl.UG.Ssc.S35169877	1	307442129	A	0.000764609	10.7365	0.00190633	11.6995	0.0597698	0.425793	0.000414168	F
gnl.UG.Ssc.S6032749	14	144296755	PD	-0.255113	46.2199	4.42115	43.8348	3.02518	-1.12956	0.312169	gnl.UG.Ssc.S46877354	14	144296755	A	-0.033173	10.2446	0.083365	11.1866	1.46953	-0.444848	0.0179937	F
gnl.UG.Ssc.S17510471	4	121010319	PD	-0.27108	43.1019	4.41433	40.6929	2.42082	-1.04773	0.226716	gnl.UG.Ssc.S14767207	4	121010319	PD	0.475019	4.56755	1.33639	4.44365	1.25372	0.296286	0.189692	F
gnl.UG.Ssc.S18358692	1	56104185	PD	-0.354181	43.9527	4.40606	41.5554	18.7838	-1.04434	0.31864	gnl.UG.Ssc.S46880324	1	56104185	A	0.104272	6.858	0.221793	7.66313	2.04411	-0.439562	-0.052764	F
gnl.UG.Ssc.S35169221	5	3844970	PD	-0.302996	42.2824	4.39879	39.8808	8.77878	-0.924836	0.24445	gnl.UG.Ssc.S23776620	5	3844970	PD	0.548862	6.41231	2.48103	5.3174	0.616987	-0.376569	-0.262827	F
gnl.UG.Ssc.S18552886	2	106746315	PD	-0.76484	12.4152	4.39347	9.67228	7.07522	-0.487474	0.289577	ITT01_0065_B08	2	106746315	PD	-0.496849	10.0351	2.25333	9.27476	4.12913	-0.469303	0.184556	F
gnl.UG.Ssc.S18552886	2	106746315	PD	-0.76484	12.4152	4.39347	9.67228	7.07522	-0.487474	0.289577	gnl.UG.Ssc.S18552988	2	106746315	PD	0.258551	13.2913	1.41758	13.3519	0.0430145	0.664488	0.157123	F
gnl.UG.Ssc.S18552886	2	106746315	PD	-0.76484	12.4152	4.39347	9.67228	7.07522	-0.487474	0.289577	gnl.UG.Ssc.S35172056	2	106746315	PD	-0.280264	6.73881	0.769906	7.17913	2.20435	-0.389329	0.114936	F
gnl.UG.Ssc.S18552886	2	106746315	PD	-0.76484	12.4152	4.39347	9.67228	7.07522	-0.487474	0.289577	gnl.UG.Ssc.S18308121	2	106746315	A	-0.150034	18.6551	0.738975	19.3504	3.20673	-0.706746	0.102248	F
gnl.UG.Ssc.S18552886	2	106746315	PD	-0.76484	12.4152	4.39347	9.67228	7.07522	-0.487474	0.289577	gnl.UG.Ssc.S35166587	2	106746315	PD	-0.239066	7.00499	0.684255	7.51942	1.59503	-0.509573	0.0801325	F
gnl.UG.Ssc.S18552886	2	106746315	PD	-0.76484	12.4152	4.39347	9.67228	7.07522	-0.487474	0.289577	gnl.UG.Ssc.S18553743	2	106746315	A	-0.108036	9.68809	0.302848	10.5271	1.98306	-0.449765	0.0597269	F
LVRM1_0138_B11	14	119189483	PD	0.355272	29.4462	4.38982	26.9526	4.13373	0.962973	0.234431	gnl.UG.Ssc.S46877180	14	119189483	PD	-0.319277	7.44732	1.15088	7.60006	1.07526	-0.461125	0.139989	F
LVRM1_0138_B11	14	119189483	PD	0.355272	29.4462	4.38982	26.9526	4.13373	0.962973	0.234431	gnl.UG.Ssc.S35169111	14	119189483	A	0.0529072	5.91898	0.107651	6.73729	0.139609	0.438872	0.0225013	F
LVRM1_0138_B11	14	119189483	PD	0.355272	29.4462	4.38982	26.9526	4.13373	0.962973	0.234431	gnl.UG.Ssc.S18282557	14	119189483	A	-0.0202039	5.00154	0.0352787	5.80215	0.159794	-0.433031	0.00969886	F
gnl.UG.Ssc.S40049710	9	67704998	PD	-0.420969	19.7477	4.38103	17.1574	1.63188	-1.08168	0.358594	gnl.UG.Ssc.S35167394	9	67704998	A	0.154918	15.2131	0.732025	15.8664	0.52111	0.811038	0.0932878	F
gnl.UG.Ssc.S40049710	9	67704998	PD	-0.420969	19.7477	4.38103	17.1574	1.63188	-1.08168	0.358594	gnl.UG.Ssc.S35167063	9	67704998	A	0.0723002	21.1716	0.33994	22.1658	0.204371	0.957699	0.0487425	F
gnl.UG.Ssc.S40049710	9	67704998	PD	-0.420969	19.7477	4.38103	17.1574	1.63188	-1.08168	0.358594	gnl.UG.Ssc.S20959413	9	67704998	A	0.0445113	19.6192	0.18047	20.6748	0.0595389	-0.904296	-0.030895	F
gnl.UG.Ssc.S35174125	9	99696758	PD	0.26216	43.0599	4.35789	40.7089	1.16645	1.10406	0.256447	gnl.UG.Ssc.S23212919	9	99696758	A	0.177014	24.6661	1.26185	25.0098	2.06986	-0.816217	-0.124423	F
gnl.UG.Ssc.S35174125	9	99696758	PD	0.26216	43.0599	4.35789	40.7089	1.16645	1.10406	0.256447	gnl.UG.Ssc.S35167647	9	99696758	PD	-0.344431	6.55769	1.15341	6.67864	1.11247	-0.381721	0.136916	F
gnl.UG.Ssc.S35174125	9	99696758	PD	0.26216	43.0599	4.35789	40.7089	1.16645	1.10406	0.256447	gnl.UG.Ssc.S6055619	9	99696758	A	0.161542	11.2551	0.620352	11.9223	0.53046	0.5119	0.0884012	F
gnl.UG.Ssc.S35174125	9	99696758	PD	0.26216	43.0599	4.35789	40.7089	1.16645	1.10406	0.256447	gnl.UG.Ssc.S17514573	9	99696758	A	-0.0634346	26.2661	0.334653	27.3144	0.302171	0.81606	-0.0476628	F
gnl.UG.Ssc.S35174125	9	99696758	PD	0.26216	43.0599	4.35789	40.7089	1.16645	1.10406	0.256447	gnl.UG.Ssc.S40482887	9	99696758	A	0.0622682	13.585	0.214329	14.5461	0.129457	0.665149	0.040202	F
gnl.UG.Ssc.S35174125	9	99696758	PD	0.26216	43.0599	4.35789	40.7089	1.16645	1.10406	0.256447	gnl.UG.Ssc.S35164848	9	99696758	A	0.0336349	21.0514	0.136759	22.1397	0.128894	-0.726978	-0.0226017	F
gnl.UG.Ssc.S39849707	6	42436776	PD	-0.50417	16.4522	4.3532	13.832	3.56811	-0.721705	0.314598	gnl.UG.Ssc.S20116190	6	42436776	A	-0.0843735	9.05071	0.236915	9.90841	0.0921031	-0.601966	0.0388471	F
THY01_0106_D03	6	44231753	CD	-0.81138	30.3973	4.35165	27.9491	26.0992	-0.59356	0.498739	gnl.UG.Ssc.S35165423	6	44231753	PD	-0.712123	27.464	3.46088	25.8334	23.1616	-0.594446	0.4518	F
THY01_0106_D03	6	44231753	CD	-0.81138	30.3973	4.35165	27.9491	26.0992	-0.59356	0.498739	gnl.UG.Ssc.S20116190	6	44231753	A	0.185605	6.36341	0.383048	7.06453	2.8602	-0.529103	-0.103868	F
OVRM1_0081_D05	6	53643275	CD	-1.02904	9.85833	4.34464	7.08956	7.2942	-0.34524	0.376498	gnl.UG.Ssc.S23770850	6	53643275	A	0.176143	4.74383	0.38486	5.38133	0.335573	0.374057	0.0714867	F
gnl.UG.Ssc.S46876150	15	55405994	PD	-0.308613	35.5345	4.32913	33.155	3.947	-1.00534	0.264167	gnl.UG.Ssc.S18359292	15	55405994	PD	-0.369734	10.8586	1.32231	10.9551	5.5652	0.533148	-0.200244	F
gnl.UG.Ssc.S46876150	15	55405994	PD	-0.308613	35.5345	4.32913	33.155	3.947	-1.00534	0.264167	gnl.UG.Ssc.S40484365	15	55405994	A	0.129349	5.6124	0.295378	6.33767	0.0631137	0.361302	0.0571289	F
gnl.UG.Ssc.S23762456	13	210652085	CD	0.905021	7.4479	4.31804	4.60522	3.78828	-0.409351	-0.409564	OVRM1_0216_B04	13	210652085	A	-0.197197	12.9734	0.882189	13.4847	1.85971	-0.685931	0.15563	F
gnl.UG.Ssc.S18358692	1	56276960	PD	-0.604448	23.5563	4.30968	21.0787	15.0518	-0.693184	0.501737	AMP01_0101_D02	1	56276960	OD	-1.6316	13.6149	4.6134	10.6852	13.1366	-0.313648	0.601476	F
gnl.UG.Ssc.S18358692	1	56276960	PD	-0.604448	23.5563	4.30968	21.0787	15.0518	-0.693184	0.501737	gnl.UG.Ssc.S23690807	1	56276960	PD	-0.793216	12.5711	2.03175	12.0712	11.1951	0.405759	-0.379164	F
gnl.UG.Ssc.S18358692	1	56276960	PD	-0.604448	23.5563	4.30968	21.0787	15.0518	-0.693184	0.501737	gnl.UG.Ssc.S26725945	1	56276960	CD	-1.11219	6.51282	1.19406	6.59855	6.74614	0.227952	-0.289593	F
gnl.UG.Ssc.S18358692	1	56276960	PD	-0.604448	23.5563	4.30968	21.0787	15.0518	-0.693184	0.501737	gnl.UG.Ssc.S26390822	1	56276960	A	-0.180262	20.5391	0.642331	21.3285	12.1376	-0.79559	0.16935	F
gnl.UG.Ssc.S35167093	5	20350372	CD	0.821755	6.51788	4.30726	3.63112	1.79337	0.389036	0.388058	THY01_0114_B07	5	20350372	PD	-0.214916	13.9056	0.897886	14.4099	4.07191	0.541056	-0.126488	F
gnl.UG.Ssc.S46878686	7	89014128	PD	-0.512645	17.0619	4.28801	14.5156	4.90792	-0.749371	0.292409	gnl.UG.Ssc.S46878638	7	89014128	A	-0.0197474	5.26004	0.0348269	6.06967	0.407969	0.431099	-0.00861011	F
gnl.UG.Ssc.S39849707	6	49146524	PD	-0.417398	21.9078	4.27859	19.4402	3.70721	-0.853869	0.301963	ITT01_0026_E10	6	49146524	PD	-0.24699	33.7505	2.8317	32.763	2.42531	-1.01092	0.18434	F
gnl.UG.Ssc.S39849707	6	49146524	PD	-0.417398	21.9078	4.27859	19.4402	3.70721	-0.853869	0.301963	gnl.UG.Ssc.S40292737	6	49146524	PD	0.282785	10.0453	1.31813	10.1294	0.0647398	0.693567	0.177213	F
gnl.UG.Ssc.S39849707	6	49146524	PD	-0.417398	21.9078	4.27859	19.4402	3.70721	-0.853869	0.301963	gnl.UG.Ssc.S52895230	6	49146524	PD	0.367543	6.26299	1.31718	6.2351	0.486129	0.555484	0.246726	F
gnl.UG.Ssc.S39849707	6	49146524	PD	-0.417398	21.9078	4.27859	19.4402	3.70721	-0.853869	0.301963	gnl.UG.Ssc.S35169955	6	49146524	A	0.150935	23.2936	0.976975	23.856	0.806201	0.873528	0.105104	F
gnl.UG.Ssc.S39849707	6	49146524	PD	-0.417398	21.9078	4.27859	19.4402	3.70721	-0.853869	0.301963	LNG01_0110_B02	6	49146524	PD	0.265141	8.03031	0.952849	8.36483	0.779879	-0.35218	-0.127023	F
gnl.UG.Ssc.S39849707	6	49146524	PD	-0.417398	21.9078	4.27859	19.4402	3.70721	-0.853869	0.301963	PTG01_0025_A10	6	49146524	PD	0.267988	7.41809	0.903214	7.77511	0.873211	-0.41553	-0.125917	F
gnl.UG.Ssc.S39849707	6	49146524	PD	-0.417398	21.9078	4.27859	19.4402	3.70721	-0.853869	0.301963	gnl.UG.Ssc.S39968794	6	49146524	PD	0.205272	4.98804	0.48467	5.5717	0.380197	0.420889	0.0753775	F
gnl.UG.Ssc.S39849707	6	49146524	PD	-0.417398	21.9078	4.27859	19.4402	3.70721	-0.853869	0.301963	gnl.UG.Ssc.S31105742	6	49146524	A	-0.188972	5.75524	0.468107	6.38173	0.712936	0.365214	-0.0902524	F
gnl.UG.Ssc.S39849707	6	49146524	PD	-0.417398	21.9078	4.27859	19.4402	3.70721	-0.853869	0.301963	gnl.UG.Ssc.S23765177	6	49146524	A	-0.167751	6.24926	0.431588	6.91594	0.45797	-0.393317	0.0719141	F
gnl.UG.Ssc.S39849707	6	49146524	PD	-0.417398	21.9078	4.27859	19.4402	3.70721	-0.853869	0.301963	gnl.UG.Ssc.S38481997	6	49146524	A	0.0889972	20.215	0.428711	21.1455	0.319057	0.837527	0.0621373	F
gnl.UG.Ssc.S39849707	6	49146524	PD	-0.417398	21.9078	4.27859	19.4402	3.70721	-0.853869	0.301963	gnl.UG.Ssc.S35166987	6	49146524	A	-0.0979138	12.2616	0.348639	13.1295	0.0598374	-0.713809	0.0625444	F
gnl.UG.Ssc.S39849707	6	49146524	PD	-0.417398	21.9078	4.27859	19.4402	3.70721	-0.853869	0.301963	gnl.UG.Ssc.S35170365	6	49146524	A	-0.101201	8.86321	0.28965	9.68946	0.307792	-0.498145	0.0496407	F
gnl.UG.Ssc.S39849707	6	49146524	PD	-0.417398	21.9078	4.27859	19.4402	3.70721	-0.853869	0.301963	gnl.UG.Ssc.S19542569	6	49146524	A	0.0786083	11.1759	0.247709	12.0747	0.225612	-0.627098	-0.0307952	F
gnl.UG.Ssc.S39849707	6	49146524	PD	-0.417398	21.9078	4.27859	19.4402	3.70721	-0.853869	0.301963	gnl.UG.Ssc.S40512115	6	49146524	A	-0.0685392	7.65365	0.167255	8.50579	0.171102	-0.445304	0.0320918	F
gnl.UG.Ssc.S39849707	6	49146524	PD	-0.417398	21.9078	4.27859	19.4402	3.70721	-0.853869	0.301963	gnl.UG.Ssc.S35166108	6	49146524	A	-0.0306939	8.2179	0.0716523	9.11492	0.0690902	-0.53046	0.0145623	F
gnl.UG.Ssc.S39849707	6	49146524	PD	-0.417398	21.9078	4.27859	19.4402	3.70721	-0.853869	0.301963	gnl.UG.Ssc.S35167239	6	49146524	A	0.0291411	8.91811	0.0709265	9.83281	0.0481486	0.517546	0.0151582	F
gnl.UG.Ssc.S35173364	14	119048225	PD	-0.386192	22.6062	4.27781	20.1507	1.63343	-0.980115	0.359065	gnl.UG.Ssc.S46877180	14	119048225	PD	-0.291097	7.85622	1.05231	8.10411	1.03934	-0.478309	0.133516	F
gnl.UG.Ssc.S35173364	14	119048225	PD	-0.386192	22.6062	4.27781	20.1507	1.63343	-0.980115	0.359065	gnl.UG.Ssc.S18282557	14	119048225	A	-0.0350234	5.06031	0.063414	5.85897	0.11432	-0.437616	0.0171241	F
gnl.UG.Ssc.S35173364	14	119048225	PD	-0.386192	22.6062	4.27781	20.1507	1.63343	-0.980115	0.359065	gnl.UG.Ssc.S35169111	14	119048225	A	0.0220888	6.11199	0.0430468	6.95143	0.0570612	0.447886	0.00970489	F
SPL01_0063_A05	6	60375369	PD	0.33924	33.0068	4.26349	30.6695	6.81373	1.37433	0.485622	ITT01_0064_B11	6	60375369	PD	-0.267252	4.71937	0.436636	5.32281	2.89724	-0.308391	0.0891882	F
SPL01_0063_A05	6	60375369	PD	0.33924	33.0068	4.26349	30.6695	6.81373	1.37433	0.485622	gnl.UG.Ssc.S19542569	6	60375369	A	-0.0793157	4.81396	0.127388	5.58326	1.7683	-0.312714	0.0235018	F
gnl.UG.Ssc.S39796412	7	92687930	PD	0.395484	21.3069	4.26257	18.8464	0.86669	0.928574	0.308999	gnl.UG.Ssc.S21578731	7	92687930	A	-0.0302392	4.67865	0.0493875	5.46171	0.774018	0.380466	-0.0109675	F
gnl.UG.Ssc.S39778761	9	67492313	PD	-0.201708	88.3539	4.26206	86.3032	25.1395	-1.33681	0.242067	gnl.UG.Ssc.S35164653	9	67492313	PD	-0.396931	35.0181	3.52305	33.3922	19.0675	-0.799175	0.325105	F
gnl.UG.Ssc.S39778761	9	67492313	PD	-0.201708	88.3539	4.26206	86.3032	25.1395	-1.33681	0.242067	gnl.UG.Ssc.S6076982	9	67492313	PD	-0.358848	7.61788	0.814251	8.05134	4.98544	-0.360042	0.148104	F
gnl.UG.Ssc.S18335836	18	54194183	PD	0.623581	12.5229	4.24981	9.92785	4.62071	-0.705044	-0.527552	gnl.UG.Ssc.S26712735	18	54194183	CD	-0.826018	6.95396	1.92962	6.39836	5.73664	-0.250624	0.261089	F
gnl.UG.Ssc.S18335836	18	54194183	PD	0.623581	12.5229	4.24981	9.92785	4.62071	-0.705044	-0.527552	gnl.UG.Ssc.S18548498	18	54194183	CD	-1.18975	4.70535	1.90834	4.06508	4.485	0.203054	-0.289795	F
gnl.UG.Ssc.S18335836	18	54194183	PD	0.623581	12.5229	4.24981	9.92785	4.62071	-0.705044	-0.527552	gnl.UG.Ssc.S35169246	18	54194183	A	-0.0777326	23.7618	0.344535	24.7804	5.71983	-0.801215	0.0624631	F
gnl.UG.Ssc.S46881152	1	302819410	PD	0.665776	8.2444	4.24067	5.51641	0.846237	0.491792	0.379712	gnl.UG.Ssc.S35164948	1	302819410	A	-0.162779	6.7071	0.352881	7.43758	2.60172	-0.364547	0.06808	F
gnl.UG.Ssc.S40057773	10	6354	PD	0.357696	25.1596	4.23449	22.7746	1.13326	1.01717	0.296315	gnl.UG.Ssc.S40220367	10	6354	PD	0.377697	12.158	2.24448	11.4547	1.43761	0.642255	0.196278	F
gnl.UG.Ssc.S40057773	10	6354	PD	0.357696	25.1596	4.23449	22.7746	1.13326	1.01717	0.296315	gnl.UG.Ssc.S35170298	10	6354	PD	-0.30737	18.7661	2.22986	18.1849	2.97637	-0.697646	0.19305	F
gnl.UG.Ssc.S40057773	10	6354	PD	0.357696	25.1596	4.23449	22.7746	1.13326	1.01717	0.296315	gnl.UG.Ssc.S39964958	10	6354	PD	-0.263811	23.5819	2.19786	23.0869	2.75845	-0.902485	0.173071	F
gnl.UG.Ssc.S40057773	10	6354	PD	0.357696	25.1596	4.23449	22.7746	1.13326	1.01717	0.296315	gnl.UG.Ssc.S40544230	10	6354	PD	-0.323523	14.7738	1.96739	14.3724	2.51342	-0.691322	0.202139	F
gnl.UG.Ssc.S40057773	10	6354	PD	0.357696	25.1596	4.23449	22.7746	1.13326	1.01717	0.296315	gnl.UG.Ssc.S35173694	10	6354	PD	-0.594001	5.72155	1.96516	5.08107	2.36017	-0.376447	0.172651	F
gnl.UG.Ssc.S40057773	10	6354	PD	0.357696	25.1596	4.23449	22.7746	1.13326	1.01717	0.296315	OVRM1_0200_A11	10	6354	PD	-0.361579	7.87508	1.36228	7.8593	1.7835	0.535234	-0.144634	F
gnl.UG.Ssc.S40057773	10	6354	PD	0.357696	25.1596	4.23449	22.7746	1.13326	1.01717	0.296315	gnl.UG.Ssc.S23760447	10	6354	PD	-0.345647	7.35064	1.25455	7.41308	1.3474	-0.537069	0.134927	F
gnl.UG.Ssc.S40057773	10	202837	PD	0.357696	25.1596	4.23449	22.7746	1.13326	1.01717	0.296315	gnl.UG.Ssc.S19542661	10	202837	A	0.187291	20.5311	1.13209	20.9443	3.26397	1.17001	0.191304	F
gnl.UG.Ssc.S40057773	10	202837	PD	0.357696	25.1596	4.23449	22.7746	1.13326	1.01717	0.296315	LVRM1_0108_A08	10	202837	PD	0.380826	4.93515	1.12506	5.01502	0.607301	0.46021	0.158079	F
gnl.UG.Ssc.S40057773	10	6354	PD	0.357696	25.1596	4.23449	22.7746	1.13326	1.01717	0.296315	OVR01_0070_F05	10	6354	PD	-0.293492	7.87647	1.08174	8.10143	0.917801	-0.544921	0.127088	F
gnl.UG.Ssc.S40057773	10	6354	PD	0.357696	25.1596	4.23449	22.7746	1.13326	1.01717	0.296315	gnl.UG.Ssc.S18274705	10	6354	A	-0.169673	16.1251	0.855659	16.6978	1.0838	-0.771349	0.0802898	F
gnl.UG.Ssc.S40057773	10	6354	PD	0.357696	25.1596	4.23449	22.7746	1.13326	1.01717	0.296315	gnl.UG.Ssc.S18555750	10	6354	PD	-0.200247	9.87848	0.739054	10.4286	1.00616	-0.588675	0.0819077	F
gnl.UG.Ssc.S40057773	10	6354	PD	0.357696	25.1596	4.23449	22.7746	1.13326	1.01717	0.296315	gnl.UG.Ssc.S35166933	10	6354	PD	-0.210089	9.06527	0.733795	9.59968	1.10418	-0.574356	0.0886441	F
gnl.UG.Ssc.S40057773	10	6354	PD	0.357696	25.1596	4.23449	22.7746	1.13326	1.01717	0.296315	gnl.UG.Ssc.S23213001	10	6354	A	-0.185584	9.74714	0.654588	10.3569	1.06795	-0.543068	0.0960576	F
gnl.UG.Ssc.S40057773	10	6354	PD	0.357696	25.1596	4.23449	22.7746	1.13326	1.01717	0.296315	SPL01_0093_B07	10	6354	PD	-0.203395	7.52892	0.613538	8.11126	0.978867	-0.456137	0.0977442	F
gnl.UG.Ssc.S40057773	10	6354	PD	0.357696	25.1596	4.23449	22.7746	1.13326	1.01717	0.296315	DCI01_0059_H04	10	6354	A	0.130059	12.6844	0.510186	13.4551	0.144147	-0.572806	-0.0769904	F
gnl.UG.Ssc.S40057773	10	202837	PD	0.357696	25.1596	4.23449	22.7746	1.13326	1.01717	0.296315	LVRM1_0192_E10	10	202837	PD	-0.200951	5.82875	0.506579	6.43059	0.795239	0.3803	-0.0790931	F
gnl.UG.Ssc.S40057773	10	6354	PD	0.357696	25.1596	4.23449	22.7746	1.13326	1.01717	0.296315	gnl.UG.Ssc.S18548275	10	6354	A	-0.105644	16.1678	0.450075	17.033	0.883941	-0.732932	0.0570105	F
gnl.UG.Ssc.S40057773	10	6354	PD	0.357696	25.1596	4.23449	22.7746	1.13326	1.01717	0.296315	gnl.UG.Ssc.S35169629	10	6354	A	-0.0929378	16.488	0.387254	17.3968	0.837542	0.733394	-0.0582873	F
gnl.UG.Ssc.S40057773	10	6354	PD	0.357696	25.1596	4.23449	22.7746	1.13326	1.01717	0.296315	gnl.UG.Ssc.S34498248	10	6354	A	0.103311	8.02353	0.281046	8.83291	0.0240531	0.445681	0.0537797	F
gnl.UG.Ssc.S40057773	10	6354	PD	0.357696	25.1596	4.23449	22.7746	1.13326	1.01717	0.296315	gnl.UG.Ssc.S35172924	10	6354	A	-0.0953056	8.82861	0.265569	9.66673	0.556833	-0.574017	0.0432274	F
gnl.UG.Ssc.S40057773	10	6354	PD	0.357696	25.1596	4.23449	22.7746	1.13326	1.01717	0.296315	gnl.UG.Ssc.S35722015	10	6354	A	0.0767564	6.34615	0.170215	7.15882	0.289387	0.421751	0.0380864	F
gnl.UG.Ssc.S40057773	10	6354	PD	0.357696	25.1596	4.23449	22.7746	1.13326	1.01717	0.296315	gnl.UG.Ssc.S35165232	10	6354	A	-0.0623132	7.33913	0.145173	8.19056	0.361933	-0.559776	0.0239054	F
gnl.UG.Ssc.S40057773	10	6354	PD	0.357696	25.1596	4.23449	22.7746	1.13326	1.01717	0.296315	gnl.UG.Ssc.S26648675	10	6354	A	-0.0474251	10.5981	0.132346	11.5333	0.424967	0.593951	-0.0253882	F
gnl.UG.Ssc.S40057773	10	6354	PD	0.357696	25.1596	4.23449	22.7746	1.13326	1.01717	0.296315	gnl.UG.Ssc.S6085710	10	6354	A	0.0215613	9.34236	0.0527162	10.2705	0.159368	-0.50012	-0.0110819	F
gnl.UG.Ssc.S40057773	10	6354	PD	0.357696	25.1596	4.23449	22.7746	1.13326	1.01717	0.296315	gnl.UG.Ssc.S23695383	10	6354	A	-0.0145921	12.7555	0.0417155	13.7558	0.201062	-0.78204	0.00860832	F
gnl.UG.Ssc.S40057773	10	6354	PD	0.357696	25.1596	4.23449	22.7746	1.13326	1.01717	0.296315	gnl.UG.Ssc.S46875938	10	6354	A	-0.00906062	8.46695	0.0203033	9.37779	0.241378	0.494405	-0.00441128	F
gnl.UG.Ssc.S40057773	10	6354	PD	0.357696	25.1596	4.23449	22.7746	1.13326	1.01717	0.296315	gnl.UG.Ssc.S35172204	10	6354	A	-0.00415198	17.6207	0.0135793	18.6938	0.338967	0.745625	-0.00266738	F
gnl.UG.Ssc.S18549571	18	55422658	PD	-0.500528	33.9501	4.23351	31.6467	21.7187	-0.771073	0.396669	gnl.UG.Ssc.S35169246	18	55422658	A	0.152461	18.3411	0.687702	19.0706	4.91096	0.82564	0.130643	F
gnl.UG.Ssc.S18549571	18	55422658	PD	-0.500528	33.9501	4.23351	31.6467	21.7187	-0.771073	0.396669	gnl.UG.Ssc.S35164235	18	55422658	A	0.147524	8.45197	0.359108	9.22876	3.23422	0.542239	0.090568	F
gnl.UG.Ssc.S18549571	18	55422658	PD	-0.500528	33.9501	4.23351	31.6467	21.7187	-0.771073	0.396669	gnl.UG.Ssc.S19548313	18	55422658	A	0.115478	13.2576	0.350736	14.1387	4.885	-0.677452	-0.0868016	F
gnl.UG.Ssc.S18549571	18	55422658	PD	-0.500528	33.9501	4.23351	31.6467	21.7187	-0.771073	0.396669	gnl.UG.Ssc.S35172620	18	55422658	A	0.0304557	7.93875	0.0521961	8.832	3.98945	0.47859	0.0167882	F
gnl.UG.Ssc.S29987721	12	24361576	CD	-0.857408	10.6756	4.229	8.04612	6.77214	-0.539783	0.347866	TCH01_0073_E05	12	24361576	PD	-0.246067	25.0778	1.87176	24.8921	5.55151	-0.899308	0.148576	F
gnl.UG.Ssc.S29987721	12	24361576	CD	-0.857408	10.6756	4.229	8.04612	6.77214	-0.539783	0.347866	DCI01_0078_A09	12	24361576	A	0.195679	12.2084	0.872657	12.7028	0.200311	0.744181	0.100621	F
gnl.UG.Ssc.S29987721	12	24361576	CD	-0.857408	10.6756	4.229	8.04612	6.77214	-0.539783	0.347866	gnl.UG.Ssc.S40555834	12	24361576	A	0.105827	26.5633	0.65189	27.4063	0.987728	1.14231	0.0835248	F
gnl.UG.Ssc.S29987721	12	24361576	CD	-0.857408	10.6756	4.229	8.04612	6.77214	-0.539783	0.347866	OVR01_0070_F05	12	24361576	A	-0.074194	7.67049	0.174234	8.52151	1.15145	-0.634631	0.0352268	F
DCI01_0053_F04	14	58172249	PD	-0.408572	21.5567	4.21464	19.147	2.94162	-1.01631	0.268369	gnl.UG.Ssc.S24318161	14	58172249	PD	0.349098	18.7137	2.83964	17.5674	2.25784	0.893085	0.242935	F
DCI01_0053_F04	14	58172249	PD	-0.408572	21.5567	4.21464	19.147	2.94162	-1.01631	0.268369	gnl.UG.Ssc.S35169259	14	58172249	CD	-0.874776	4.72319	2.64488	3.37495	2.71199	0.373119	-0.260491	F
DCI01_0053_F04	14	58172249	PD	-0.408572	21.5567	4.21464	19.147	2.94162	-1.01631	0.268369	gnl.UG.Ssc.S46876909	14	58172249	PD	0.259168	13.5814	1.39544	13.6663	1.03326	0.749061	0.1546	F
DCI01_0053_F04	14	58172249	PD	-0.408572	21.5567	4.21464	19.147	2.94162	-1.01631	0.268369	gnl.UG.Ssc.S46876443	14	58172249	PD	-0.253566	10.9177	1.10777	11.1955	1.27141	-0.599277	0.135363	F
DCI01_0053_F04	14	58172249	PD	-0.408572	21.5567	4.21464	19.147	2.94162	-1.01631	0.268369	gnl.UG.Ssc.S46876555	14	58172249	PD	0.202194	7.08567	0.60581	7.66021	0.427626	0.462403	0.0928318	F
DCI01_0053_F04	14	58172249	PD	-0.408572	21.5567	4.21464	19.147	2.94162	-1.01631	0.268369	gnl.UG.Ssc.S19538990	14	58172249	PD	-0.225359	5.77283	0.592949	6.31178	0.686716	0.455346	-0.0844393	F
DCI01_0053_F04	14	58172249	PD	-0.408572	21.5567	4.21464	19.147	2.94162	-1.01631	0.268369	gnl.UG.Ssc.S26712067	14	58172249	A	-0.188945	6.34722	0.502326	6.97044	0.663866	-0.415651	0.0870414	F
DCI01_0053_F04	14	58172249	PD	-0.408572	21.5567	4.21464	19.147	2.94162	-1.01631	0.268369	gnl.UG.Ssc.S35173026	14	58172249	A	0.160533	6.74797	0.432498	7.43062	0.350545	-0.539699	-0.0596018	F
DCI01_0053_F04	14	58172249	PD	-0.408572	21.5567	4.21464	19.147	2.94162	-1.01631	0.268369	LVRM1_0174_C09	14	58172249	A	0.15915	6.63446	0.424259	7.31872	0.287234	0.45712	0.0687034	F
DCI01_0053_F04	14	58172249	PD	-0.408572	21.5567	4.21464	19.147	2.94162	-1.01631	0.268369	LVRM1_0204_D05	14	58172249	A	-0.083822	9.13198	0.234535	9.99267	0.3449	0.603874	-0.0464337	F
DCI01_0053_F04	14	58172249	PD	-0.408572	21.5567	4.21464	19.147	2.94162	-1.01631	0.268369	gnl.UG.Ssc.S18381775	14	58172249	A	0.0795405	6.50868	0.181254	7.32168	0.0837198	0.486503	0.0384041	F
DCI01_0053_F04	14	58172249	PD	-0.408572	21.5567	4.21464	19.147	2.94162	-1.01631	0.268369	gnl.UG.Ssc.S18556316	14	58172249	A	-0.0529563	13.4772	0.174521	14.45	0.22481	-0.796751	0.0272397	F
DCI01_0053_F04	14	58172249	PD	-0.408572	21.5567	4.21464	19.147	2.94162	-1.01631	0.268369	gnl.UG.Ssc.S18378157	14	58172249	A	-0.0376924	17.9138	0.140716	18.9634	0.212732	-0.881852	0.0230511	F
DCI01_0053_F04	14	58172249	PD	-0.408572	21.5567	4.21464	19.147	2.94162	-1.01631	0.268369	gnl.UG.Ssc.S46876343	14	58172249	A	-0.0110219	6.3049	0.021299	7.15324	0.129168	-0.425605	0.00520936	F
gnl.UG.Ssc.S23700568	2	136483908	PD	0.343905	26.4442	4.19962	24.1085	1.14607	0.892972	0.329291	gnl.UG.Ssc.S18354196	2	136483908	A	0.181147	8.2092	0.526743	8.87633	1.86588	0.57223	0.125605	F
gnl.UG.Ssc.S35173658	5	37318776	PD	0.796562	7.44446	4.19866	4.72067	2.64721	0.405629	0.405725	MLTL1_0049_G03	5	37318776	PD	0.382661	4.93222	1.1274	5.00844	0.602176	0.309473	0.151523	F
gnl.UG.Ssc.S35173658	5	37318776	PD	0.796562	7.44446	4.19866	4.72067	2.64721	0.405629	0.405725	LVRM1_0056_B08	5	37318776	PD	0.272232	7.98388	1.01213	8.26892	0.408099	0.512151	0.113321	F
gnl.UG.Ssc.S35173658	5	37318776	PD	0.796562	7.44446	4.19866	4.72067	2.64721	0.405629	0.405725	ITT01_0065_B08	5	37318776	PD	0.302087	5.90536	0.921128	6.19571	0.566526	0.411765	0.100176	F
gnl.UG.Ssc.S35173658	5	37318776	PD	0.796562	7.44446	4.19866	4.72067	2.64721	0.405629	0.405725	gnl.UG.Ssc.S19541467	5	37318776	PD	0.217907	4.69357	0.514028	5.24503	0.0922108	0.370887	0.100034	F
gnl.UG.Ssc.S35173658	5	37318776	PD	0.796562	7.44446	4.19866	4.72067	2.64721	0.405629	0.405725	OVRM1_0059_B09	5	37318776	A	-0.167751	5.46169	0.384587	6.12944	0.73245	-0.327781	0.0685135	F
gnl.UG.Ssc.S35173658	5	37318776	PD	0.796562	7.44446	4.19866	4.72067	2.64721	0.405629	0.405725	gnl.UG.Ssc.S40479488	5	37318776	A	0.0908682	7.51772	0.230621	8.33871	0.154274	0.411032	0.0445418	F
gnl.UG.Ssc.S35173658	5	37318776	PD	0.796562	7.44446	4.19866	4.72067	2.64721	0.405629	0.405725	gnl.UG.Ssc.S18552988	5	37318776	A	-0.0975614	5.65326	0.20672	6.42447	0.470104	-0.3998	0.0366574	F
gnl.UG.Ssc.S35173658	5	37318776	PD	0.796562	7.44446	4.19866	4.72067	2.64721	0.405629	0.405725	gnl.UG.Ssc.S23689787	5	37318776	A	0.0761262	7.74968	0.190879	8.59474	0.0111749	0.495444	0.0254982	F
gnl.UG.Ssc.S35173658	5	37318776	PD	0.796562	7.44446	4.19866	4.72067	2.64721	0.405629	0.405725	BFLT1_0033_E10	5	37318776	A	-0.0596425	5.24307	0.112619	6.03466	0.466738	0.282214	-0.0236675	F
gnl.UG.Ssc.S35173658	5	37318776	PD	0.796562	7.44446	4.19866	4.72067	2.64721	0.405629	0.405725	DCI01_0107_E11	5	37318776	A	0.00414862	15.0814	0.0124671	16.1194	0.332842	0.649322	0.00254552	F
gnl.UG.Ssc.S26726984	13	37263244	PD	-0.426901	21.5138	4.19837	19.1176	4.43853	-0.765742	0.255015	OVRM1_0092_B09	13	37263244	A	-0.176687	8.94728	0.576082	9.59457	0.999995	0.54053	-0.0881218	F
gnl.UG.Ssc.S26726984	13	37263244	PD	-0.426901	21.5138	4.19837	19.1176	4.43853	-0.765742	0.255015	gnl.UG.Ssc.S46877541	13	37263244	A	0.10308	8.7751	0.296551	9.59547	0.0364856	0.557561	0.0465393	F
gnl.UG.Ssc.S17515303	12	24680337	PD	0.448685	15.7102	4.19273	13.2378	0.236014	0.886331	0.502568	gnl.UG.Ssc.S18356645	12	24680337	PD	-0.441047	4.84112	1.24049	4.81532	1.33851	0.273794	-0.161305	F
ADR01_0096_G07	14	66363910	OD	-1.42669	12.3441	4.19102	9.79632	11.587	-0.309072	0.429792	gnl.UG.Ssc.S23758137	14	66363910	PD	0.399299	7.2195	1.57567	6.99457	1.10082	-0.648035	-0.260293	F
ADR01_0096_G07	14	66363910	OD	-1.42669	12.3441	4.19102	9.79632	11.587	-0.309072	0.429792	gnl.UG.Ssc.S30132081	14	66363910	PD	0.29771	8.52911	1.00555	8.83441	2.62231	0.625584	0.204384	F
ADR01_0096_G07	14	66363910	OD	-1.42669	12.3441	4.19102	9.79632	11.587	-0.309072	0.429792	ADR01_0006_G10	14	66363910	PD	-0.324008	10.553	0.832853	11.0493	7.1425	-0.549876	0.184489	F
gnl.UG.Ssc.S40057773	3	21562254	PD	0.340582	26.8404	4.17052	24.5346	1.00767	1.05282	0.292286	gnl.UG.Ssc.S35170298	3	21562254	PD	-0.342472	17.2657	2.43065	16.4791	3.11353	-0.663434	0.20533	F
[truncated: 28,354 more rows]

## Sheet: Table S12-2 (HSrats-Gene-AM_HE)
Table S12-2. Summary of shared eQTLs between amygdala and heart gene expression levels in HS rats (All rows are ordered by (1) Shared_Gene (2) The first logP_AD_A).
HSrats-Amygdala-Genes	chr	pos	eQTL-Type	OD/A	logP_AD	logP_AD_A	logP_A	logP_D	betaA	betaOD	HSrats-Heart-Genes	chr	pos	eQTL-Type	OD/A	logP_AD	logP_AD_A	logP_A	logP_D	betaA	betaOD	Shared_Gene
ENSRNOG00000043504	12	17995448	PD	-0.636468	104.775	71.6306	35.6319	6.44959	-0.506247	0.436535	ENSRNOG00000043504	12	17995448	PD	-0.280017	37.6058	5.35727	34.3028	0.294212	-0.126358	0.0440158	T
ENSRNOG00000024064	20	2936355	PD	0.663343	85.5999	50.8482	37.2264	13.3911	0.542787	0.422313	ENSRNOG00000024064	20	2936355	PD	-0.528521	27.098	8.82028	20.2769	4.58885	-0.359216	0.220569	T
ENSRNOG00000031982	20	2761687	PD	-0.630054	80.6688	47.3086	35.8139	9.25968	-0.545294	0.433941	ENSRNOG00000031982	20	2761687	PD	0.693017	60.1726	30.3198	32.2114	14.0838	0.407102	0.334667	T
ENSRNOG00000029386	20	2761687	PD	0.679761	79.6068	46.3829	35.6741	13.9784	0.566012	0.458443	ENSRNOG00000029386	20	2761687	PD	-0.618293	61.1237	29.584	33.9111	9.4165	-0.594533	0.429116	T
ENSRNOG00000038892	2	85159931	PD	-0.669465	41.8384	23.7833	20.2377	3.61493	-0.427641	0.400437	ENSRNOG00000038892	2	85159931	PD	-0.310226	8.13631	1.29015	8.20326	0.578316	-0.214627	0.10146	T
ENSRNOG00000003606	13	82942036	PD	-0.702322	39.166	23.0811	18.233	4.14014	-0.31469	0.274708	ENSRNOG00000003606	13	82942036	PD	-0.300384	28.7688	4.30806	26.3867	0.441994	-0.224432	0.0750243	T
ENSRNOG00000022854	12	27850303	PD	0.664035	53.1409	22.6279	32.8382	16.5467	0.415322	0.333591	ENSRNOG00000022854	12	27850303	PD	0.523215	17.5723	5.10952	14.2535	4.26915	0.282318	0.187142	T
ENSRNOG00000018045	7	141411891	PD	0.664196	47.9238	21.8803	28.3147	12.3288	0.398826	0.356486	ENSRNOG00000018045	7	141411891	PD	0.431086	60.1729	17.6196	44.9358	7.97986	0.189974	0.102151	T
ENSRNOG00000033307	4	161823662	PD	-0.727098	32.7829	21.2011	13.6365	1.61557	-0.116368	0.0980564	ENSRNOG00000033307	4	161823662	PD	-0.468459	15.8954	4.80039	12.8455	0.151012	-0.118086	0.0647404	T
ENSRNOG00000031154	10	15489538	PD	-0.597155	46.6312	20.8728	28.0186	7.46548	-0.418489	0.342464	ENSRNOG00000031154	10	15489538	PD	-0.560722	37.8052	14.3027	25.6639	6.00061	-0.40954	0.291594	T
ENSRNOG00000017898	19	36812725	PD	0.575016	54.2938	19.8245	36.8123	15.1797	0.421048	0.299993	ENSRNOG00000017898	19	36812725	PD	0.630696	44.2597	16.049	30.445	14.6401	0.378126	0.289623	T
ENSRNOG00000030466	5	115907645	PD	-0.629527	38.6587	19.6573	21.1663	3.64426	-0.396566	0.288999	ENSRNOG00000030466	5	115907645	PD	-0.724239	85.4691	61.3446	26.5102	4.57442	-0.504379	0.417587	T
ENSRNOG00000026646	5	143150782	PD	-0.473119	46.3958	17.8547	30.8058	0.115729	-0.149443	0.083381	ENSRNOG00000026646	5	143150782	PD	-0.244618	34.3105	3.64892	32.6178	1.7366	-0.275141	0.0827608	T
ENSRNOG00000020641	10	13656572	PD	-0.690043	34.7279	17.3058	19.5422	7.28961	-0.344885	0.307143	ENSRNOG00000020641	10	13656572	PD	-0.65926	35.6618	16.7132	21.0815	6.63703	-0.393043	0.325044	T
ENSRNOG00000033517	15	56269869	PD	0.660989	41.2269	16.4391	26.9958	13.5553	0.0978515	0.0694971	ENSRNOG00000033517	15	56269869	PD	0.312201	57.405	7.91608	51.7689	14.5847	0.24041	0.0822807	T
ENSRNOG00000011236	1	63847549	PD	-0.554594	34.1639	15.3327	20.9502	0.334809	-0.393251	0.273647	ENSRNOG00000011236	1	63847549	PD	-0.300715	8.09268	1.18424	8.24925	1.00226	-0.045278	0.0162366	T
ENSRNOG00000009373	1	97210015	PD	0.46701	49.7164	14.3846	37.6279	10.7482	0.12455	0.0681247	ENSRNOG00000009373	1	97210015	A	0.180251	51.0918	3.46085	49.7228	5.09761	0.294881	0.0630509	T
ENSRNOG00000039386	15	31765696	PD	0.622192	34.92	14.3813	22.6692	8.10715	0.406347	0.292147	ENSRNOG00000039386	15	31765696	PD	0.494776	35.1751	9.75837	27.525	8.00587	0.382441	0.224604	T
ENSRNOG00000030074	2	190854422	PD	-0.504071	37.5818	13.7158	26.031	3.25168	-0.390127	0.27748	ENSRNOG00000030074	2	190854422	PD	-0.431857	25.0725	6.3336	20.6756	2.20842	-0.190256	0.114295	T
ENSRNOG00000014090	4	105756398	PD	0.315615	60.1006	12.8684	49.6117	3.98395	0.243926	0.0855442	ENSRNOG00000014090	4	105756398	PD	0.450884	18.1916	4.39547	15.5784	3.36709	0.350544	0.169085	T
ENSRNOG00000003180	20	29817467	PD	-0.616148	25.7219	12.6743	15.0384	1.02915	-0.309287	0.223257	ENSRNOG00000003180	20	29817467	A	-0.120339	33.9222	1.19519	34.4629	0.814413	-0.109081	0.0164385	T
ENSRNOG00000022350	7	120394760	PD	0.522673	47.1529	12.3602	37.0541	17.4175	0.400125	0.270693	ENSRNOG00000022350	7	120394760	PD	0.57494	13.2268	3.14605	11.717	6.9658	0.300387	0.249368	T
ENSRNOG00000017895	5	167351420	PD	-0.488868	34.7621	12.2145	24.6736	1.99938	-0.162361	0.0979354	ENSRNOG00000017895	5	167351420	PD	-0.385233	25.3218	5.68719	21.5606	0.136338	-0.222647	0.103006	T
ENSRNOG00000016164	2	179571598	PD	-0.419073	34.4201	9.95427	26.5764	0.0579996	-0.194775	0.0998246	ENSRNOG00000016164	2	179571598	A	-0.180658	14.9502	0.940044	15.4646	1.46704	-0.0905714	0.0198054	T
ENSRNOG00000038744	10	105320711	PD	0.621534	27.1638	9.85969	19.3167	8.35565	0.0631305	0.043995	ENSRNOG00000038744	10	105320711	A	0.10439	45.4676	1.30894	46.0128	2.59386	0.21661	0.0272719	T
ENSRNOG00000031065	20	446289	PD	0.509021	29.4991	9.16129	22.3792	5.53451	0.268387	0.165578	ENSRNOG00000031065	20	446289	PD	-0.503613	20.4544	6.05422	16.2616	3.47812	-0.326803	0.2087	T
ENSRNOG00000021555	11	29519706	PD	-0.475534	26.1624	7.75886	20.3841	3.168	-0.219138	0.132862	ENSRNOG00000021555	11	29519706	PD	-0.413939	75.6676	23.9867	54.1866	8.13109	-0.212242	0.108942	T
ENSRNOG00000012067	1	215360573	PD	0.304927	46.9886	7.67654	41.5218	5.81392	0.52966	0.183119	ENSRNOG00000012067	1	215360573	PD	0.552763	89.8019	38.3665	54.0092	18.836	1.07479	0.693927	T
ENSRNOG00000028543	5	166593272	PD	0.68897	21.4822	7.54296	15.8431	9.53361	0.204385	0.177338	ENSRNOG00000028543	5	166593272	PD	0.317815	40.7291	5.58542	37.2333	8.85013	0.170987	0.065585	T
ENSRNOG00000017412	3	112560811	PD	0.606992	22.47	7.33251	17.0559	7.92696	0.305862	0.233549	ENSRNOG00000017412	3	112560811	PD	0.327362	38.7133	6.27843	34.524	4.87579	0.147261	0.052638	T
ENSRNOG00000038953	12	6172530	PD	-0.540741	19.6547	6.45547	15.0574	3.9401	-0.20954	0.150481	ENSRNOG00000038953	12	6172530	PD	-0.299484	71.9396	13.6034	60.7876	6.98729	-0.17802	0.0678898	T
ENSRNOG00000030351	12	6393427	PD	-0.449133	19.2854	5.58479	15.5377	0.367148	-0.0892941	0.0489941	ENSRNOG00000030351	12	6393427	PD	-0.232426	50.6443	5.8593	46.9661	0.624113	-0.158085	0.0440706	T
ENSRNOG00000034229	17	38086126	PD	-0.549833	15.6867	5.54969	11.9015	2.51208	-0.210056	0.155395	ENSRNOG00000034229	17	38086126	PD	0.473299	9.49505	2.48713	8.51362	2.28571	0.251616	0.15349	T
ENSRNOG00000038478	12	6528680	PD	0.603619	18.4076	4.68744	15.5203	9.42252	0.188686	0.134193	ENSRNOG00000038478	12	6528680	PD	0.393834	67.6373	15.4997	54.5707	15.0776	0.198754	0.0959476	T
ENSRNOG00000032138	7	136151913	PD	0.573792	16.0457	4.46063	13.3336	6.5999	0.097462	0.0623384	ENSRNOG00000032138	7	136151913	A	-0.130952	8.12081	0.389525	8.88558	0.518113	0.069651	-0.0111909	T
ENSRNOG00000018236	2	201927078	PD	-0.524355	13.0554	4.44946	10.2862	1.59454	-0.214436	0.135577	ENSRNOG00000018236	2	201927078	PD	-0.331271	6.36173	1.1849	6.45814	0.261149	-0.202753	0.0844807	T
ENSRNOG00000031296	10	13568195	PD	-0.539608	12.8676	4.34648	10.194	2.32387	-0.168428	0.127491	ENSRNOG00000031296	10	13568195	PD	-0.327118	32.1341	5.68182	28.4597	0.433997	-0.14126	0.0557937	T
ENSRNOG00000031491	10	13530753	PD	-0.400172	17.6875	3.91767	15.5318	1.73809	-0.309748	0.165033	ENSRNOG00000031491	10	13530753	PD	-0.670211	38.9189	19.067	22.0206	6.9382	-0.364371	0.326016	T
ENSRNOG00000022879	12	27850303	PD	0.510778	15.6478	3.90747	13.4631	5.47752	0.187391	0.131508	ENSRNOG00000022879	12	27850303	PD	0.331277	24.3475	3.80288	22.396	2.87306	0.098456	0.0376373	T
ENSRNOG00000005924	3	132376629	PD	0.597967	14.0901	3.81969	11.9573	6.82001	0.0664691	0.0443212	ENSRNOG00000005924	3	132376629	PD	0.31869	15.4548	1.79653	15.2427	5.24146	0.124146	0.0444207	T
ENSRNOG00000027271	18	71865954	PD	-0.504171	11.5455	3.73346	9.43332	1.35016	-0.0570516	0.043696	ENSRNOG00000027271	18	71865954	PD	-0.239466	64.998	9.21743	58.1375	0.0206458	-0.362261	0.1044	T
ENSRNOG00000038744	2	52737804	PD	0.609387	11.7591	3.73147	9.65419	4.87046	0.0453706	0.0315537	ENSRNOG00000038744	2	52737804	A	0.0391747	11.6484	0.120204	12.6306	0.179966	0.154132	0.00669503	T
ENSRNOG00000005975	7	69621337	PD	-0.347859	18.8871	3.58579	17.0705	0.0366257	-0.0977933	0.0405091	ENSRNOG00000005975	7	69621337	PD	-0.310418	36.0153	5.62645	32.4349	2.57547	-0.210191	0.0789912	T
ENSRNOG00000032165	11	33665351	PD	0.235061	38.3543	3.53502	36.8245	6.65008	0.101695	0.030769	ENSRNOG00000032165	11	33665351	A	0.136818	13.3329	0.5861	14.0871	1.12671	0.0839026	0.0131158	T
ENSRNOG00000033177	4	79571921	PD	-0.550938	11.8852	3.49804	10.0093	4.06453	-0.210827	0.146044	ENSRNOG00000033177	4	79571921	PD	0.252283	16.9455	1.46586	17.0519	4.59033	0.0806909	0.0221237	T
ENSRNOG00000031342	13	86147289	PD	0.480235	20.2096	3.35817	18.6316	10.7649	0.333496	0.200696	ENSRNOG00000031342	13	86147289	PD	0.302181	25.0668	2.63421	24.2283	7.98727	0.130911	0.042703	T
ENSRNOG00000029001	20	3704475	PD	0.235903	32.294	3.15732	31.0589	3.33208	0.144375	0.0408386	ENSRNOG00000029001	20	3704475	PD	0.357985	25.1412	4.48418	22.546	3.00513	0.128513	0.0507475	T
ENSRNOG00000019050	1	238567042	PD	0.618047	15.7495	3.06109	14.3767	10.7139	0.294744	0.202939	ENSRNOG00000019050	1	238567042	PD	0.636036	31.3551	7.77284	25.6234	17.0884	0.35244	0.247762	T
ENSRNOG00000002085	14	33455465	PD	-0.469451	10.2566	3.05944	8.75665	0.806941	-0.168504	0.122189	ENSRNOG00000002085	14	33455465	PD	-0.326124	16.4549	2.72278	15.4094	0.261388	-0.0938455	0.0402677	T
ENSRNOG00000039522	18	29013948	PD	0.641899	12.9927	3.02515	11.5967	8.37627	0.268535	0.202606	ENSRNOG00000039522	18	29013948	PD	0.411579	11.2065	1.49937	11.1734	6.44774	0.301261	0.145485	T
ENSRNOG00000043180	3	2439882	PD	-0.486683	8.75082	2.90947	7.34629	0.107464	-0.0708822	0.0462959	ENSRNOG00000043180	3	2439882	PD	-0.389348	28.2538	6.47758	23.7573	0.71832	-0.14983	0.0731579	T
ENSRNOG00000032825	7	69621337	PD	0.504588	14.4862	2.90585	13.2354	7.17018	0.168384	0.104175	ENSRNOG00000032825	7	69621337	PD	0.289629	74.2266	8.86572	67.7757	23.5555	0.342358	0.118434	T
ENSRNOG00000026387	1	213762973	PD	-0.573486	8.29121	2.89632	6.88289	2.4325	-0.201682	0.16393	ENSRNOG00000026387	1	213762973	PD	0.515984	22.7172	6.61739	18.0075	5.01191	0.212961	0.138763	T
ENSRNOG00000003670	10	105158810	PD	0.461716	14.9693	2.82804	13.8019	6.52096	0.0517969	0.0328971	ENSRNOG00000003670	10	105158810	A	0.13066	37.2859	1.25397	37.8084	6.89712	0.115691	0.018117	T
ENSRNOG00000043001	15	32094697	PD	0.435243	11.9787	2.70571	10.8611	2.7969	0.293538	0.15003	ENSRNOG00000043001	15	32094697	PD	0.646124	7.38531	2.41666	6.39839	3.86948	0.136498	0.116735	T
ENSRNOG00000023061	13	33734559	PD	-0.438695	11.5725	2.66973	10.4788	2.65121	-0.0309161	0.017393	ENSRNOG00000023061	13	33734559	A	-0.0644614	5.7044	0.134411	6.51732	0.216764	-0.0738167	0.00565731	T
ENSRNOG00000025957	3	46938729	PD	-0.385414	12.1298	2.66899	11.0503	0.458386	-0.32994	0.16359	ENSRNOG00000025957	3	46938729	PD	-0.413574	21.1742	5.24193	17.7876	0.265477	-0.3475	0.180127	T
ENSRNOG00000016168	2	209712503	PD	-0.31428	16.272	2.59483	15.3481	0.198013	-0.0949382	0.0399364	ENSRNOG00000016168	2	209712503	PD	-0.291162	13.3698	1.83868	13.0811	0.499318	-0.0840222	0.0278507	T
ENSRNOG00000000723	20	2872386	PD	0.463996	12.5792	2.5438	11.6281	5.15751	0.0678322	0.0394475	ENSRNOG00000000723	20	2872386	A	0.0332105	16.7781	0.126576	17.8499	0.449543	0.164815	0.00689154	T
ENSRNOG00000027867	3	6212602	PD	-0.263012	20.8876	2.50517	20.1215	0.435474	-0.102696	0.0308861	ENSRNOG00000027867	3	6212602	A	-0.103015	33.2853	0.937845	34.0303	0.497779	-0.127688	0.0141174	T
ENSRNOG00000004090	1	95254186	PD	0.443877	16.8644	2.41743	16.116	9.40192	0.221436	0.1348	ENSRNOG00000004090	1	95254186	A	0.0916828	47.8307	1.09319	48.5755	4.67547	0.143123	0.0179129	T
[truncated: 3,053 more rows]

## Sheet: Table S12-3 (HSrats-Trpt-AM_HE)
Table S12-3. Summary of shared eQTLs between amygdala and heart transcript expression levels in HS rats (All rows are ordered by (1) Shared_Gene (2) The first logP_AD_A).
[truncated: 2,915 more rows]

[truncated: 4 more sheets: Table S12-4 (HSmice-HP_LV), Table S12-5 (HSmice-HP_LU), Table S12-6 (HSmice-LV_LU), Table S12-7 (Counts)]
