# Supplementary material for: Dominance is common in mammals and is associated with trans-acting gene expression and alternative splicing
Source: Genome Biol. 2023 Sep 29;24:215. doi: 10.1186/s13059-023-03060-2 (PMC10540365; doi:10.1186/s13059-023-03060-2)
Supplement: Supplementary file 14 — Additional file 14: Table S13. Counts of significant eQTLs classified by transcript compositions (one transcript or multi transcripts) and by dominance type, in HS rats heart and amygdala, together with the correlation test between dominance type (A/PD/CD/OD) and transcript compositions. [file 13059_2023_3060_MOESM14_ESM.xlsx]

## Sheet: Table S13-1
Table S13-1. Counts of significant eQTLs with different transcript compositions under four different effect types in HS rats heart and amygdala.
Amygdala	Genes Num	Significant Transcript-based eQTLs
		Sum	Additive	Partial-dominant	Complete-dominant	Over-dominant
(1) Gene with 1 transcript	18392 (75%)	3152	365	631	1088	1068
(2) Gene with 2 transcripts	4086 (17%)	1380	92	237	536	515
(3) Gene with 3 transcripts	1403 (6%)	705	44	121	276	264
Note: Chisq Test between group (1) and group (2) & (3): X-squared = 50.026, df = 3, p-value = 7.887e-11
Heart	Genes Num	Significant Transcript-based eQTLs
		Sum	Additive	Partial-dominant	Complete-dominant	Over-dominant
(1) Gene with 1 transcript	18392 (75%)	4951	546	1040	2164	1201
(2) Gene with 2 transcripts	4086 (17%)	2127	214	459	872	582
(3) Gene with 3 transcripts	1403 (6%)	1000	116	196	405	283
Note: Chisq Test between group (1) and group (2) & (3): X-squared = 12.795, df = 3, p-value = 0.005102

## Sheet: Table S13-2
Table S13-2. Positions information of transcript and gene pairs.
transcript_id	gene_id	chr	start	end		gene_id	transcript_num		transcript_num	countifs
ENSRNOT00000044270	ENSRNOG00000021490	1	5473	16844		ENSRNOG00000000001	1		1	18392
ENSRNOT00000049921	ENSRNOG00000021490	1	5526	16968		ENSRNOG00000000007	3		2	4086
ENSRNOT00000051735	ENSRNOG00000021490	1	5526	16968		ENSRNOG00000000008	2		3	1403
ENSRNOT00000034630	ENSRNOG00000021490	1	5598	13520		ENSRNOG00000000009	1		4	447
ENSRNOT00000044505	ENSRNOG00000021490	1	8268	16850		ENSRNOG00000000010	1		5	182
ENSRNOT00000042693	ENSRNOG00000021490	1	8316	17577		ENSRNOG00000000012	1		6	89
ENSRNOT00000044187	ENSRNOG00000021490	1	8884	16850		ENSRNOG00000000014	1		7	44
ENSRNOT00000041082	ENSRNOG00000021490	1	8956	9955		ENSRNOG00000000017	1		8	17
ENSRNOT00000050254	ENSRNOG00000021490	1	9055	17351		ENSRNOG00000000021	1		9	8
ENSRNOT00000048404	ENSRNOG00000021490	1	9076	16732		ENSRNOG00000000024	1		10	20
ENSRNOT00000043839	ENSRNOG00000029999	1	114953	115930		ENSRNOG00000000028	3
ENSRNOT00000041455	ENSRNOG00000032583	1	245888	267011		ENSRNOG00000000029	4
ENSRNOT00000046586	ENSRNOG00000032583	1	245888	356821		ENSRNOG00000000033	1
ENSRNOT00000043877	ENSRNOG00000005949	1	311443	320141		ENSRNOG00000000034	2
ENSRNOT00000044669	ENSRNOG00000005949	1	311443	320222		ENSRNOG00000000035	1
ENSRNOT00000062092	ENSRNOG00000005949	1	319263	320731		ENSRNOG00000000036	1
ENSRNOT00000051321	ENSRNOG00000042157	1	678964	680435		ENSRNOG00000000039	1
ENSRNOT00000051591	ENSRNOG00000023718	1	760754	765914		ENSRNOG00000000040	2
ENSRNOT00000048913	ENSRNOG00000029249	1	968209	972441		ENSRNOG00000000041	1
ENSRNOT00000043841	ENSRNOG00000040335	1	1009412	1021923		ENSRNOG00000000042	1
ENSRNOT00000044213	ENSRNOG00000040335	1	1009412	1021923		ENSRNOG00000000043	2
ENSRNOT00000063933	ENSRNOG00000042968	1	1080162	1080544		ENSRNOG00000000044	2
ENSRNOT00000044609	ENSRNOG00000030558	1	1134798	1149865		ENSRNOG00000000045	1
ENSRNOT00000041332	ENSRNOG00000032365	1	1234908	1243561		ENSRNOG00000000047	1
ENSRNOT00000045627	ENSRNOG00000031001	1	1287086	1295756		ENSRNOG00000000048	2
ENSRNOT00000044523	ENSRNOG00000029897	1	1307286	1307636		ENSRNOG00000000050	1
ENSRNOT00000062030	ENSRNOG00000042852	1	1314038	1316239		ENSRNOG00000000053	1
ENSRNOT00000048138	ENSRNOG00000033113	1	1344439	1347152		ENSRNOG00000000054	1
ENSRNOT00000042737	ENSRNOG00000042351	1	1400863	1403043		ENSRNOG00000000055	1
ENSRNOT00000062062	ENSRNOG00000032770	1	1414891	1460037		ENSRNOG00000000060	2
ENSRNOT00000066111	ENSRNOG00000032770	1	1416569	1419334		ENSRNOG00000000062	2
ENSRNOT00000062035	ENSRNOG00000042401	1	1472487	1475486		ENSRNOG00000000064	1
ENSRNOT00000050328	ENSRNOG00000034286	1	1498164	1500699		ENSRNOG00000000065	1
ENSRNOT00000002766	ENSRNOG00000023682	1	1503580	1505189		ENSRNOG00000000066	1
ENSRNOT00000062061	ENSRNOG00000040319	1	1531451	1534590		ENSRNOG00000000068	1
ENSRNOT00000066316	ENSRNOG00000042058	1	1541169	1545378		ENSRNOG00000000070	1
ENSRNOT00000030103	ENSRNOG00000023684	1	1556138	1556916		ENSRNOG00000000073	1
ENSRNOT00000062059	ENSRNOG00000040317	1	1582814	1592026		ENSRNOG00000000075	2
ENSRNOT00000062058	ENSRNOG00000033826	1	1636159	1642167		ENSRNOG00000000081	1
ENSRNOT00000030041	ENSRNOG00000023690	1	1660298	1682290		ENSRNOG00000000082	2
ENSRNOT00000030137	ENSRNOG00000023690	1	1660565	1682252		ENSRNOG00000000084	3
ENSRNOT00000062051	ENSRNOG00000040316	1	1693124	1904702		ENSRNOG00000000091	1
ENSRNOT00000043555	ENSRNOG00000030474	1	1694318	1696500		ENSRNOG00000000093	1
ENSRNOT00000062042	ENSRNOG00000023656	1	1757897	1760636		ENSRNOG00000000095	1
ENSRNOT00000062040	ENSRNOG00000040309	1	1943496	1947476		ENSRNOG00000000096	2
ENSRNOT00000028966	ENSRNOG00000040308	1	1959785	1963661		ENSRNOG00000000097	1
ENSRNOT00000029038	ENSRNOG00000023667	1	2005661	2008852		ENSRNOG00000000098	2
ENSRNOT00000062033	ENSRNOG00000040305	1	2034051	2061123		ENSRNOG00000000104	1
ENSRNOT00000062032	ENSRNOG00000040304	1	2122032	2124230		ENSRNOG00000000105	1
ENSRNOT00000062029	ENSRNOG00000040302	1	2136225	2139514		ENSRNOG00000000108	1
ENSRNOT00000062027	ENSRNOG00000040300	1	2150627	2155593		ENSRNOG00000000109	1
ENSRNOT00000028992	ENSRNOG00000023659	1	2178735	2182011		ENSRNOG00000000111	1
ENSRNOT00000028945	ENSRNOG00000023653	1	2190207	2192462		ENSRNOG00000000112	1
ENSRNOT00000062022	ENSRNOG00000040299	1	2222655	2222939		ENSRNOG00000000113	1
ENSRNOT00000045791	ENSRNOG00000029255	1	2231308	2231646		ENSRNOG00000000117	1
ENSRNOT00000019181	ENSRNOG00000014303	1	2256218	2282715		ENSRNOG00000000119	1
ENSRNOT00000019623	ENSRNOG00000014330	1	2287982	2304638		ENSRNOG00000000120	1
ENSRNOT00000020098	ENSRNOG00000014916	1	2375233	2383106		ENSRNOG00000000121	1
ENSRNOT00000033768	ENSRNOG00000028381	1	2393294	2394240		ENSRNOG00000000122	1
ENSRNOT00000020417	ENSRNOG00000014996	1	2394947	2436572		ENSRNOG00000000123	2
ENSRNOT00000062005	ENSRNOG00000040288	1	2431242	2431610		ENSRNOG00000000124	1
ENSRNOT00000020810	ENSRNOG00000015239	1	2439375	2455296		ENSRNOG00000000127	1
ENSRNOT00000050041	ENSRNOG00000030426	1	2458211	2458570		ENSRNOG00000000129	2
ENSRNOT00000021437	ENSRNOG00000015552	1	2466684	2499257		ENSRNOG00000000130	2
ENSRNOT00000065646	ENSRNOG00000016041	1	2507365	2541861		ENSRNOG00000000133	1
ENSRNOT00000021463	ENSRNOG00000016041	1	2511453	2539935		ENSRNOG00000000137	1
ENSRNOT00000021905	ENSRNOG00000016054	1	2568548	2586537		ENSRNOG00000000138	2
ENSRNOT00000061999	ENSRNOG00000016054	1	2568548	2586537		ENSRNOG00000000142	1
ENSRNOT00000061998	ENSRNOG00000040282	1	2817762	2818513		ENSRNOG00000000145	2
ENSRNOT00000022003	ENSRNOG00000016381	1	2868196	3158231		ENSRNOG00000000146	6
ENSRNOT00000035749	ENSRNOG00000023568	1	3172764	3173756		ENSRNOG00000000147	2
ENSRNOT00000017688	ENSRNOG00000013160	1	3322905	3448083		ENSRNOG00000000150	1
ENSRNOT00000061991	ENSRNOG00000040278	1	3742838	3743582		ENSRNOG00000000151	1
ENSRNOT00000034744	ENSRNOG00000023549	1	4269126	4333486		ENSRNOG00000000155	1
ENSRNOT00000013741	ENSRNOG00000040273	1	4414848	4415294		ENSRNOG00000000156	2
ENSRNOT00000040559	ENSRNOG00000013351	1	4428320	4579373		ENSRNOG00000000157	1
ENSRNOT00000044778	ENSRNOG00000013351	1	4428320	4579373		ENSRNOG00000000158	1
ENSRNOT00000049699	ENSRNOG00000013351	1	4428320	4579373		ENSRNOG00000000161	2
ENSRNOT00000061956	ENSRNOG00000042741	1	5001355	5060961		ENSRNOG00000000164	1
ENSRNOT00000061954	ENSRNOG00000026728	1	5064793	5082077		ENSRNOG00000000165	3
ENSRNOT00000019121	ENSRNOG00000014258	1	5203915	5218416		ENSRNOG00000000166	5
ENSRNOT00000019319	ENSRNOG00000014290	1	5318617	5744593		ENSRNOG00000000167	1
ENSRNOT00000063916	ENSRNOG00000014290	1	5318617	5744593		ENSRNOG00000000168	1
ENSRNOT00000044325	ENSRNOG00000014290	1	5341886	5744593		ENSRNOG00000000169	1
ENSRNOT00000019345	ENSRNOG00000014431	1	5844222	5844782		ENSRNOG00000000170	2
ENSRNOT00000019893	ENSRNOG00000014450	1	5846062	5922167		ENSRNOG00000000172	2
ENSRNOT00000061932	ENSRNOG00000014450	1	5846062	5915852		ENSRNOG00000000175	2
ENSRNOT00000065146	ENSRNOG00000014450	1	5846062	5922167		ENSRNOG00000000177	1
ENSRNOT00000019918	ENSRNOG00000014852	1	5975207	5991210		ENSRNOG00000000184	2
ENSRNOT00000061930	ENSRNOG00000040242	1	6160112	6172313		ENSRNOG00000000185	1
ENSRNOT00000031713	ENSRNOG00000026291	1	6699284	6700160		ENSRNOG00000000186	2
ENSRNOT00000067622	ENSRNOG00000042336	1	7040469	7041293		ENSRNOG00000000187	1
ENSRNOT00000015208	ENSRNOG00000011058	1	7099840	7614980		ENSRNOG00000000190	1
ENSRNOT00000016273	ENSRNOG00000011058	1	7099840	7614980		ENSRNOG00000000195	2
ENSRNOT00000041441	ENSRNOG00000011058	1	7099840	7614980		ENSRNOG00000000196	1
ENSRNOT00000019983	ENSRNOG00000014902	1	7683759	7685378		ENSRNOG00000000199	1
ENSRNOT00000019994	ENSRNOG00000014908	1	7746652	7747354		ENSRNOG00000000201	1
ENSRNOT00000020018	ENSRNOG00000014913	1	7820006	7820545		ENSRNOG00000000204	3
ENSRNOT00000030329	ENSRNOG00000025587	1	7882674	7919508		ENSRNOG00000000207	1
ENSRNOT00000066725	ENSRNOG00000042705	1	7937988	7949706		ENSRNOG00000000216	1
ENSRNOT00000020453	ENSRNOG00000015217	1	7956280	7968999		ENSRNOG00000000217	2
ENSRNOT00000048754	ENSRNOG00000015473	1	7988527	8102667		ENSRNOG00000000219	3
ENSRNOT00000065809	ENSRNOG00000015473	1	7988527	8102667		ENSRNOG00000000221	1
ENSRNOT00000066900	ENSRNOG00000015473	1	7988527	8102667		ENSRNOG00000000230	3
ENSRNOT00000068668	ENSRNOG00000015473	1	7988527	8102667		ENSRNOG00000000231	3
ENSRNOT00000020946	ENSRNOG00000015551	1	8289580	8304368		ENSRNOG00000000233	1
ENSRNOT00000021524	ENSRNOG00000015660	1	8316124	8357955		ENSRNOG00000000236	3
ENSRNOT00000014239	ENSRNOG00000010705	1	8358164	8372659		ENSRNOG00000000237	2
ENSRNOT00000046539	ENSRNOG00000010753	1	8456589	8688694		ENSRNOG00000000239	1
ENSRNOT00000014254	ENSRNOG00000010742	1	8683505	8684037		ENSRNOG00000000242	3
ENSRNOT00000015131	ENSRNOG00000011015	1	9009038	9032351		ENSRNOG00000000244	1
ENSRNOT00000067798	ENSRNOG00000011015	1	9010234	9032351		ENSRNOG00000000245	2
ENSRNOT00000003628	ENSRNOG00000011399	1	9155941	9156684		ENSRNOG00000000246	1
ENSRNOT00000030511	ENSRNOG00000011411	1	9293346	9354300		ENSRNOG00000000247	4
ENSRNOT00000016082	ENSRNOG00000011540	1	9512291	9560029		ENSRNOG00000000248	3
ENSRNOT00000064836	ENSRNOG00000011540	1	9512291	9560020		ENSRNOG00000000249	2
ENSRNOT00000061796	ENSRNOG00000011540	1	9512658	9560032		ENSRNOG00000000250	2
ENSRNOT00000016102	ENSRNOG00000012092	1	9565845	9567558		ENSRNOG00000000251	1
ENSRNOT00000016215	ENSRNOG00000012103	1	9626574	9627257		ENSRNOG00000000252	1
ENSRNOT00000016244	ENSRNOG00000012193	1	12721500	12723923		ENSRNOG00000000254	1
ENSRNOT00000016553	ENSRNOG00000012249	1	12821949	12857077		ENSRNOG00000000257	2
ENSRNOT00000047129	ENSRNOG00000031089	1	12847926	12848279		ENSRNOG00000000258	1
ENSRNOT00000036663	ENSRNOG00000012466	1	12933861	12947642		ENSRNOG00000000262	1
ENSRNOT00000044049	ENSRNOG00000040148	1	13036064	13949156		ENSRNOG00000000264	1
ENSRNOT00000016618	ENSRNOG00000040145	1	13063559	13073748		ENSRNOG00000000274	2
ENSRNOT00000016818	ENSRNOG00000012476	1	13106941	13185314		ENSRNOG00000000275	2
ENSRNOT00000034516	ENSRNOG00000012476	1	13106941	13185314		ENSRNOG00000000277	2
ENSRNOT00000061754	ENSRNOG00000040140	1	13215024	13223261		ENSRNOG00000000279	1
ENSRNOT00000061753	ENSRNOG00000040139	1	13227668	13229390		ENSRNOG00000000281	1
ENSRNOT00000061751	ENSRNOG00000040137	1	13254801	13256074		ENSRNOG00000000282	1
ENSRNOT00000061756	ENSRNOG00000012885	1	13269167	13284200		ENSRNOG00000000283	1
ENSRNOT00000030539	ENSRNOG00000012885	1	13274128	13284200		ENSRNOG00000000288	1
ENSRNOT00000015145	ENSRNOG00000011386	1	13375943	13620238		ENSRNOG00000000296	2
ENSRNOT00000015115	ENSRNOG00000011386	1	13556412	13613053		ENSRNOG00000000297	1
ENSRNOT00000015225	ENSRNOG00000011409	1	13630456	13635958		ENSRNOG00000000299	1
ENSRNOT00000015927	ENSRNOG00000011460	1	13680783	13841423		ENSRNOG00000000302	3
ENSRNOT00000004344	ENSRNOG00000025799	1	13883972	13885435		ENSRNOG00000000303	3
ENSRNOT00000016037	ENSRNOG00000011994	1	13976356	13988800		ENSRNOG00000000304	1
ENSRNOT00000041472	ENSRNOG00000031764	1	14264453	14265010		ENSRNOG00000000306	1
ENSRNOT00000016048	ENSRNOG00000012057	1	14568462	14570533		ENSRNOG00000000307	2
ENSRNOT00000016286	ENSRNOG00000012074	1	14846369	14864804		ENSRNOG00000000308	2
ENSRNOT00000016354	ENSRNOG00000012259	1	14877588	14890943		ENSRNOG00000000311	1
ENSRNOT00000050656	ENSRNOG00000012286	1	14965655	15009954		ENSRNOG00000000312	1
ENSRNOT00000066599	ENSRNOG00000043361	1	15027347	15027864		ENSRNOG00000000314	2
ENSRNOT00000016400	ENSRNOG00000012311	1	15086254	15089726		ENSRNOG00000000315	1
ENSRNOT00000016728	ENSRNOG00000012322	1	15099266	15163734		ENSRNOG00000000316	1
ENSRNOT00000064935	ENSRNOG00000012322	1	15099266	15163734		ENSRNOG00000000320	1
ENSRNOT00000044583	ENSRNOG00000029825	1	15182252	15182693		ENSRNOG00000000321	1
ENSRNOT00000051496	ENSRNOG00000031700	1	15205361	15412610		ENSRNOG00000000322	2
ENSRNOT00000067070	ENSRNOG00000031700	1	15205361	15412610		ENSRNOG00000000323	2
ENSRNOT00000017401	ENSRNOG00000012701	1	15419523	15550117		ENSRNOG00000000325	1
ENSRNOT00000067647	ENSRNOG00000012701	1	15440422	15553260		ENSRNOG00000000326	1
ENSRNOT00000017690	ENSRNOG00000013052	1	15605220	15625061		ENSRNOG00000000327	2
ENSRNOT00000017929	ENSRNOG00000013052	1	15605220	15632004		ENSRNOG00000000335	1
ENSRNOT00000049492	ENSRNOG00000013052	1	15605220	15632004		ENSRNOG00000000340	2
ENSRNOT00000061634	ENSRNOG00000043122	1	15639914	15655588		ENSRNOG00000000341	1
ENSRNOT00000018556	ENSRNOG00000013436	1	15701127	15763003		ENSRNOG00000000345	1
ENSRNOT00000044431	ENSRNOG00000013436	1	15701127	15762903		ENSRNOG00000000368	2
ENSRNOT00000018701	ENSRNOG00000013969	1	16332801	16436300		ENSRNOG00000000373	1
ENSRNOT00000019076	ENSRNOG00000013969	1	16332801	16454056		ENSRNOG00000000376	1
ENSRNOT00000065828	ENSRNOG00000013969	1	16347954	16357449		ENSRNOG00000000378	1
ENSRNOT00000019299	ENSRNOG00000014313	1	16508497	16535767		ENSRNOG00000000379	1
ENSRNOT00000019313	ENSRNOG00000014313	1	16508497	16537848		ENSRNOG00000000380	3
ENSRNOT00000019734	ENSRNOG00000014531	1	16668212	16736912		ENSRNOG00000000381	2
ENSRNOT00000068662	ENSRNOG00000014531	1	16668212	16673924		ENSRNOG00000000383	2
ENSRNOT00000020015	ENSRNOG00000014907	1	16750783	16769899		ENSRNOG00000000384	1
ENSRNOT00000047446	ENSRNOG00000030186	1	16798831	16799380		ENSRNOG00000000386	1
ENSRNOT00000064225	ENSRNOG00000043253	1	16906107	16917917		ENSRNOG00000000387	3
ENSRNOT00000068074	ENSRNOG00000043253	1	16906410	16917889		ENSRNOG00000000389	1
ENSRNOT00000037771	ENSRNOG00000023961	1	17121904	17122722		ENSRNOG00000000390	3
ENSRNOT00000049323	ENSRNOG00000023914	1	17139408	17140400		ENSRNOG00000000392	1
ENSRNOT00000061543	ENSRNOG00000014979	1	17149751	17170518		ENSRNOG00000000394	1
ENSRNOT00000020102	ENSRNOG00000014979	1	17150977	17211154		ENSRNOG00000000395	2
ENSRNOT00000020988	ENSRNOG00000015605	1	17328577	17566622		ENSRNOG00000000396	2
ENSRNOT00000067354	ENSRNOG00000015605	1	17346738	17566622		ENSRNOG00000000397	3
ENSRNOT00000047989	ENSRNOG00000029533	1	17878084	17879726		ENSRNOG00000000398	2
ENSRNOT00000061518	ENSRNOG00000040017	1	18048203	18051970		ENSRNOG00000000399	1
ENSRNOT00000029394	ENSRNOG00000028519	1	18064164	18064886		ENSRNOG00000000401	2
ENSRNOT00000061512	ENSRNOG00000011134	1	18203479	18549915		ENSRNOG00000000402	1
ENSRNOT00000045386	ENSRNOG00000030796	1	18222626	18223589		ENSRNOG00000000403	1
ENSRNOT00000014917	ENSRNOG00000011134	1	18358307	18885460		ENSRNOG00000000404	1
ENSRNOT00000061442	ENSRNOG00000011134	1	18735979	18885248		ENSRNOG00000000405	1
ENSRNOT00000015547	ENSRNOG00000011245	1	18967836	19042865		ENSRNOG00000000406	1
ENSRNOT00000015577	ENSRNOG00000011711	1	19402573	19403068		ENSRNOG00000000407	1
ENSRNOT00000015730	ENSRNOG00000011720	1	19469744	19543951		ENSRNOG00000000408	2
ENSRNOT00000057467	ENSRNOG00000011720	1	19469744	19545412		ENSRNOG00000000410	3
ENSRNOT00000061404	ENSRNOG00000011720	1	19469744	19543951		ENSRNOG00000000411	1
ENSRNOT00000061390	ENSRNOG00000042529	1	19546982	19553666		ENSRNOG00000000412	1
ENSRNOT00000044222	ENSRNOG00000033517	1	19563362	19563954		ENSRNOG00000000413	1
ENSRNOT00000061389	ENSRNOG00000039955	1	19572987	19606546		ENSRNOG00000000414	2
ENSRNOT00000015761	ENSRNOG00000011855	1	19783813	19869008		ENSRNOG00000000415	1
ENSRNOT00000037259	ENSRNOG00000011855	1	19784209	19784682		ENSRNOG00000000417	2
ENSRNOT00000036049	ENSRNOG00000026462	1	19873361	19874264		ENSRNOG00000000418	1
ENSRNOT00000016434	ENSRNOG00000012334	1	20174417	20174901		ENSRNOG00000000419	5
ENSRNOT00000016601	ENSRNOG00000012346	1	20344397	20424291		ENSRNOG00000000420	1
ENSRNOT00000017322	ENSRNOG00000012346	1	20344397	20424291		ENSRNOG00000000421	1
ENSRNOT00000017412	ENSRNOG00000012346	1	20344397	20424291		ENSRNOG00000000422	1
ENSRNOT00000017417	ENSRNOG00000012346	1	20344397	20424291		ENSRNOG00000000423	1
ENSRNOT00000061332	ENSRNOG00000012346	1	20344397	20424291		ENSRNOG00000000428	1
ENSRNOT00000037232	ENSRNOG00000012346	1	20364615	20399260		ENSRNOG00000000431	1
ENSRNOT00000037224	ENSRNOG00000012346	1	20375186	20519645		ENSRNOG00000000432	1
ENSRNOT00000017617	ENSRNOG00000013202	1	20573133	20706398		ENSRNOG00000000433	1
ENSRNOT00000061317	ENSRNOG00000013202	1	20573133	20706398		ENSRNOG00000000435	1
ENSRNOT00000061316	ENSRNOG00000039916	1	20585557	20586537		ENSRNOG00000000436	3
ENSRNOT00000017911	ENSRNOG00000013304	1	20998894	21011266		ENSRNOG00000000437	2
ENSRNOT00000018404	ENSRNOG00000013422	1	21013174	21060224		ENSRNOG00000000438	1
ENSRNOT00000032424	ENSRNOG00000013422	1	21013174	21060224		ENSRNOG00000000439	1
ENSRNOT00000018695	ENSRNOG00000013791	1	21087399	21159922		ENSRNOG00000000440	1
ENSRNOT00000019519	ENSRNOG00000013994	1	21223678	21287411		ENSRNOG00000000441	2
ENSRNOT00000020528	ENSRNOG00000015036	1	21327102	21330215		ENSRNOG00000000442	1
ENSRNOT00000065249	ENSRNOG00000015036	1	21327102	21330205		ENSRNOG00000000443	1
ENSRNOT00000039718	ENSRNOG00000028503	1	21593127	21593574		ENSRNOG00000000446	2
ENSRNOT00000061234	ENSRNOG00000015321	1	21599943	21686543		ENSRNOG00000000451	1
ENSRNOT00000021318	ENSRNOG00000015670	1	21721897	21762024		ENSRNOG00000000454	1
ENSRNOT00000038523	ENSRNOG00000026096	1	21799696	21800742		ENSRNOG00000000455	1
ENSRNOT00000043157	ENSRNOG00000033249	1	21814634	21815668		ENSRNOG00000000456	1
ENSRNOT00000045563	ENSRNOG00000030061	1	21829913	21830947		ENSRNOG00000000457	1
ENSRNOT00000044098	ENSRNOG00000030414	1	21857801	21858925		ENSRNOG00000000459	1
ENSRNOT00000061221	ENSRNOG00000039872	1	21877746	21878812		ENSRNOG00000000460	1
ENSRNOT00000043436	ENSRNOG00000031832	1	21898531	21899607		ENSRNOG00000000461	2
ENSRNOT00000044271	ENSRNOG00000032144	1	21912398	21913474		ENSRNOG00000000463	8
ENSRNOT00000046379	ENSRNOG00000031070	1	21926752	21927828		ENSRNOG00000000464	2
ENSRNOT00000051416	ENSRNOG00000029547	1	21934361	21935437		ENSRNOG00000000465	2
ENSRNOT00000050763	ENSRNOG00000032080	1	21955553	21956629		ENSRNOG00000000466	1
ENSRNOT00000021559	ENSRNOG00000016111	1	21967019	21968095		ENSRNOG00000000467	1
ENSRNOT00000021545	ENSRNOG00000016095	1	21977202	21979265		ENSRNOG00000000470	2
ENSRNOT00000021529	ENSRNOG00000016089	1	21984697	21985686		ENSRNOG00000000471	1
ENSRNOT00000061209	ENSRNOG00000039869	1	21996992	21998005		ENSRNOG00000000473	1
ENSRNOT00000047810	ENSRNOG00000029877	1	22008118	22009161		ENSRNOG00000000474	1
ENSRNOT00000035539	ENSRNOG00000025982	1	22018606	22019634		ENSRNOG00000000476	1
ENSRNOT00000035424	ENSRNOG00000025951	1	22027912	22031881		ENSRNOG00000000477	2
ENSRNOT00000021510	ENSRNOG00000016073	1	22045364	22046362		ENSRNOG00000000478	1
ENSRNOT00000021694	ENSRNOG00000016219	1	22087293	22097592		ENSRNOG00000000479	2
ENSRNOT00000021896	ENSRNOG00000039865	1	22121744	22134006		ENSRNOG00000000480	1
ENSRNOT00000021944	ENSRNOG00000016371	1	22202364	22255955		ENSRNOG00000000481	1
ENSRNOT00000022184	ENSRNOG00000016411	1	22265324	22267482		ENSRNOG00000000483	3
ENSRNOT00000022362	ENSRNOG00000016627	1	22845942	22915158		ENSRNOG00000000485	2
ENSRNOT00000061180	ENSRNOG00000016627	1	22845942	22915158		ENSRNOG00000000486	1
ENSRNOT00000022798	ENSRNOG00000016700	1	23211054	23213903		ENSRNOG00000000487	3
ENSRNOT00000014797	ENSRNOG00000011114	1	23295515	23319411		ENSRNOG00000000488	1
ENSRNOT00000014805	ENSRNOG00000011114	1	23295515	23320292		ENSRNOG00000000489	1
ENSRNOT00000015566	ENSRNOG00000011161	1	23321411	23376407		ENSRNOG00000000490	2
ENSRNOT00000015702	ENSRNOG00000011787	1	23476616	23477101		ENSRNOG00000000491	1
ENSRNOT00000016121	ENSRNOG00000011815	1	23501262	23506702		ENSRNOG00000000493	1
ENSRNOT00000040736	ENSRNOG00000011815	1	23501262	23587417		ENSRNOG00000000495	2
ENSRNOT00000061157	ENSRNOG00000011815	1	23501262	23507330		ENSRNOG00000000498	3
ENSRNOT00000038441	ENSRNOG00000025740	1	24024923	24025389		ENSRNOG00000000499	1
ENSRNOT00000016518	ENSRNOG00000012122	1	24279841	24389159		ENSRNOG00000000500	2
ENSRNOT00000051656	ENSRNOG00000029303	1	24345553	24346404		ENSRNOG00000000501	1
ENSRNOT00000016803	ENSRNOG00000012588	1	24355512	24356512		ENSRNOG00000000502	2
ENSRNOT00000061147	ENSRNOG00000039842	1	24454090	24455350		ENSRNOG00000000503	1
ENSRNOT00000042072	ENSRNOG00000012609	1	24514753	24925947		ENSRNOG00000000504	1
ENSRNOT00000061144	ENSRNOG00000012609	1	24516930	24523882		ENSRNOG00000000505	1
ENSRNOT00000061137	ENSRNOG00000039835	1	24656064	24860754		ENSRNOG00000000506	2
ENSRNOT00000061136	ENSRNOG00000039835	1	24725367	24860754		ENSRNOG00000000507	3
ENSRNOT00000017428	ENSRNOG00000012609	1	24848837	24977697		ENSRNOG00000000508	1
ENSRNOT00000067280	ENSRNOG00000012609	1	24854926	24977697		ENSRNOG00000000510	2
ENSRNOT00000047224	ENSRNOG00000029608	1	26269809	26270816		ENSRNOG00000000511	1
ENSRNOT00000044643	ENSRNOG00000031050	1	26280157	26281311		ENSRNOG00000000512	1
ENSRNOT00000061115	ENSRNOG00000039822	1	26593450	26593572		ENSRNOG00000000513	3
ENSRNOT00000017831	ENSRNOG00000013323	1	26630933	26723874		ENSRNOG00000000515	1
ENSRNOT00000030327	ENSRNOG00000021478	1	26788964	26951929		ENSRNOG00000000516	1
ENSRNOT00000029444	ENSRNOG00000021442	1	26955304	26975139		ENSRNOG00000000517	2
ENSRNOT00000041327	ENSRNOG00000029641	1	27438612	27439459		ENSRNOG00000000519	2
ENSRNOT00000018718	ENSRNOG00000013364	1	27505182	27513868		ENSRNOG00000000520	2
ENSRNOT00000018849	ENSRNOG00000014004	1	27633608	27698293		ENSRNOG00000000521	1
ENSRNOT00000018871	ENSRNOG00000014004	1	27689263	27698293		ENSRNOG00000000522	3
ENSRNOT00000066629	ENSRNOG00000014004	1	27689263	27698293		ENSRNOG00000000523	2
ENSRNOT00000019047	ENSRNOG00000014190	1	27719422	27729253		ENSRNOG00000000524	2
ENSRNOT00000019436	ENSRNOG00000014240	1	27737931	27793207		ENSRNOG00000000525	1
ENSRNOT00000019470	ENSRNOG00000014517	1	28058316	28059287		ENSRNOG00000000527	1
ENSRNOT00000065677	ENSRNOG00000042944	1	28268281	28273219		ENSRNOG00000000528	1
ENSRNOT00000040529	ENSRNOG00000042420	1	28591609	28592351		ENSRNOG00000000529	1
ENSRNOT00000015395	ENSRNOG00000011568	1	29072171	29156096		ENSRNOG00000000531	1
ENSRNOT00000061073	ENSRNOG00000039802	1	29185576	29304730		ENSRNOG00000000532	4
ENSRNOT00000015421	ENSRNOG00000011588	1	29255138	29265723		ENSRNOG00000000534	1
ENSRNOT00000061072	ENSRNOG00000011588	1	29263834	29265723		ENSRNOG00000000536	3
ENSRNOT00000015440	ENSRNOG00000011622	1	29266335	29296530		ENSRNOG00000000539	2
ENSRNOT00000031083	ENSRNOG00000042309	1	29412174	29425792		ENSRNOG00000000540	1
ENSRNOT00000016712	ENSRNOG00000012324	1	29437132	29494579		ENSRNOG00000000541	1
ENSRNOT00000061051	ENSRNOG00000039793	1	29497311	29497649		ENSRNOG00000000542	1
ENSRNOT00000016989	ENSRNOG00000012581	1	29599515	29614273		ENSRNOG00000000543	1
ENSRNOT00000038102	ENSRNOG00000039788	1	29627226	29627723		ENSRNOG00000000545	1
ENSRNOT00000061043	ENSRNOG00000039785	1	29700343	29702872		ENSRNOG00000000546	2
ENSRNOT00000048292	ENSRNOG00000029219	1	29708072	29711977		ENSRNOG00000000547	1
ENSRNOT00000061041	ENSRNOG00000039783	1	29721374	29721811		ENSRNOG00000000549	1
ENSRNOT00000034704	ENSRNOG00000028357	1	29724871	29729042		ENSRNOG00000000551	1
ENSRNOT00000017779	ENSRNOG00000012775	1	29732943	29739287		ENSRNOG00000000552	4
ENSRNOT00000018336	ENSRNOG00000013331	1	29739359	29764329		ENSRNOG00000000554	1
ENSRNOT00000042855	ENSRNOG00000013331	1	29739359	29764329		ENSRNOG00000000555	1
ENSRNOT00000019735	ENSRNOG00000014485	1	29769911	29785577		ENSRNOG00000000556	1
ENSRNOT00000019806	ENSRNOG00000014721	1	29797025	29894912		ENSRNOG00000000557	1
ENSRNOT00000020251	ENSRNOG00000039776	1	29897536	29928281		ENSRNOG00000000558	1
ENSRNOT00000020711	ENSRNOG00000015159	1	29930908	29973686		ENSRNOG00000000559	1
ENSRNOT00000020780	ENSRNOG00000015465	1	30031813	30061217		ENSRNOG00000000560	1
ENSRNOT00000039166	ENSRNOG00000028261	1	30067686	30087564		ENSRNOG00000000561	3
ENSRNOT00000060971	ENSRNOG00000039743	1	30102541	30133647		ENSRNOG00000000562	1
ENSRNOT00000021000	ENSRNOG00000015676	1	30136722	30165207		ENSRNOG00000000563	2
ENSRNOT00000021532	ENSRNOG00000015810	1	30165330	30210267		ENSRNOG00000000564	2
ENSRNOT00000021898	ENSRNOG00000016103	1	30252093	30278933		ENSRNOG00000000565	2
ENSRNOT00000022635	ENSRNOG00000016372	1	30282507	30334184		ENSRNOG00000000566	1
ENSRNOT00000060933	ENSRNOG00000016372	1	30285145	30334184		ENSRNOG00000000567	2
ENSRNOT00000036693	ENSRNOG00000026501	1	30393321	30412096		ENSRNOG00000000568	1
ENSRNOT00000036714	ENSRNOG00000026501	1	30393321	30412096		ENSRNOG00000000569	1
ENSRNOT00000064132	ENSRNOG00000026501	1	30400467	30412096		ENSRNOG00000000571	1
ENSRNOT00000022079	ENSRNOG00000016253	1	30415234	30429059		ENSRNOG00000000572	1
ENSRNOT00000022346	ENSRNOG00000016253	1	30415234	30429059		ENSRNOG00000000573	1
ENSRNOT00000040242	ENSRNOG00000016253	1	30415234	30429059		ENSRNOG00000000574	1
ENSRNOT00000041729	ENSRNOG00000016253	1	30415234	30426289		ENSRNOG00000000575	1
ENSRNOT00000050576	ENSRNOG00000016253	1	30415234	30429059		ENSRNOG00000000576	1
ENSRNOT00000022683	ENSRNOG00000025327	1	30445180	30465942		ENSRNOG00000000577	1
ENSRNOT00000034937	ENSRNOG00000025327	1	30445180	30465942		ENSRNOG00000000579	1
ENSRNOT00000023211	ENSRNOG00000016923	1	30474672	30490655		ENSRNOG00000000580	1
ENSRNOT00000040291	ENSRNOG00000017302	1	30516568	30557540		ENSRNOG00000000581	2
ENSRNOT00000024111	ENSRNOG00000017930	1	30573255	30624147		ENSRNOG00000000582	2
ENSRNOT00000060826	ENSRNOG00000039662	1	30602774	30611851		ENSRNOG00000000583	4
ENSRNOT00000042711	ENSRNOG00000029688	1	31212803	31213417		ENSRNOG00000000585	2
ENSRNOT00000021011	ENSRNOG00000015624	1	31667127	31667732		ENSRNOG00000000586	1
ENSRNOT00000031807	ENSRNOG00000023841	1	31928839	31931349		ENSRNOG00000000587	1
ENSRNOT00000052370	ENSRNOG00000030802	1	32950309	32950922		ENSRNOG00000000588	1
ENSRNOT00000060815	ENSRNOG00000039655	1	33272209	33516427		ENSRNOG00000000589	1
ENSRNOT00000021852	ENSRNOG00000039654	1	33797610	33798839		ENSRNOG00000000590	3
ENSRNOT00000031519	ENSRNOG00000023081	1	33868534	33936897		ENSRNOG00000000593	2
ENSRNOT00000043049	ENSRNOG00000023081	1	33869029	33870128		ENSRNOG00000000595	1
ENSRNOT00000022046	ENSRNOG00000016368	1	34004772	34118091		ENSRNOG00000000596	2
ENSRNOT00000021895	ENSRNOG00000016286	1	34244640	34259645		ENSRNOG00000000597	1
ENSRNOT00000021471	ENSRNOG00000016011	1	34591855	34677565		ENSRNOG00000000598	2
ENSRNOT00000029676	ENSRNOG00000021744	1	34640669	34641389		ENSRNOG00000000599	1
ENSRNOT00000026564	ENSRNOG00000019582	1	34687756	34881130		ENSRNOG00000000604	1
ENSRNOT00000067716	ENSRNOG00000019582	1	34759445	34896864		ENSRNOG00000000605	1
ENSRNOT00000047908	ENSRNOG00000030564	1	34936526	34938253		ENSRNOG00000000606	10
ENSRNOT00000060767	ENSRNOG00000019549	1	34979039	35068762		ENSRNOG00000000607	1
ENSRNOT00000026482	ENSRNOG00000019549	1	34979166	35067895		ENSRNOG00000000609	2
ENSRNOT00000068453	ENSRNOG00000019549	1	35042560	35068762		ENSRNOG00000000610	1
ENSRNOT00000026469	ENSRNOG00000019549	1	35054017	35068754		ENSRNOG00000000611	1
ENSRNOT00000026433	ENSRNOG00000019544	1	35076357	35083921		ENSRNOG00000000613	2
ENSRNOT00000060757	ENSRNOG00000019501	1	35114371	35132050		ENSRNOG00000000614	1
ENSRNOT00000026367	ENSRNOG00000019489	1	35143718	35169025		ENSRNOG00000000618	3
ENSRNOT00000065571	ENSRNOG00000019489	1	35146277	35169025		ENSRNOG00000000620	1
ENSRNOT00000035962	ENSRNOG00000024280	1	35229958	35290659		ENSRNOG00000000621	1
ENSRNOT00000064094	ENSRNOG00000024280	1	35229958	35239442		ENSRNOG00000000622	2
ENSRNOT00000026350	ENSRNOG00000019358	1	35523680	35959892		ENSRNOG00000000626	1
ENSRNOT00000026147	ENSRNOG00000018960	1	35803552	35848344		ENSRNOG00000000630	1
ENSRNOT00000044296	ENSRNOG00000018960	1	35803552	36269628		ENSRNOG00000000632	1
ENSRNOT00000047472	ENSRNOG00000018960	1	35803552	36269628		ENSRNOG00000000633	3
ENSRNOT00000025795	ENSRNOG00000018960	1	36095413	36269628		ENSRNOG00000000634	1
ENSRNOT00000060666	ENSRNOG00000039578	1	36176362	36177285		ENSRNOG00000000635	3
ENSRNOT00000025616	ENSRNOG00000018858	1	36314335	36325608		ENSRNOG00000000636	2
ENSRNOT00000025477	ENSRNOG00000018808	1	36361513	36369591		ENSRNOG00000000638	2
ENSRNOT00000029416	ENSRNOG00000024077	1	36492134	36498503		ENSRNOG00000000639	1
ENSRNOT00000025398	ENSRNOG00000018773	1	36506649	36516901		ENSRNOG00000000640	1
ENSRNOT00000025355	ENSRNOG00000018690	1	36523685	36622963		ENSRNOG00000000641	1
ENSRNOT00000060654	ENSRNOG00000039566	1	36548339	36834392		ENSRNOG00000000645	2
ENSRNOT00000045014	ENSRNOG00000033265	1	36786816	36787157		ENSRNOG00000000648	2
ENSRNOT00000060647	ENSRNOG00000039563	1	37209385	37209669		ENSRNOG00000000650	1
ENSRNOT00000066989	ENSRNOG00000018191	1	37514862	37587996		ENSRNOG00000000651	1
ENSRNOT00000024682	ENSRNOG00000018191	1	37535416	37578157		ENSRNOG00000000653	2
ENSRNOT00000041814	ENSRNOG00000018191	1	37535416	37576022		ENSRNOG00000000655	6
ENSRNOT00000045144	ENSRNOG00000018191	1	37535416	37569689		ENSRNOG00000000656	1
ENSRNOT00000051837	ENSRNOG00000018191	1	37535416	37588740		ENSRNOG00000000657	1
ENSRNOT00000060637	ENSRNOG00000018191	1	37535416	37777720		ENSRNOG00000000658	3
ENSRNOT00000064376	ENSRNOG00000018191	1	37535416	37779392		ENSRNOG00000000660	1
ENSRNOT00000044912	ENSRNOG00000018191	1	37535585	37570960		ENSRNOG00000000661	1
ENSRNOT00000060636	ENSRNOG00000018191	1	37535585	37577451		ENSRNOG00000000662	1
ENSRNOT00000024603	ENSRNOG00000018191	1	37535623	37570865		ENSRNOG00000000663	1
ENSRNOT00000024460	ENSRNOG00000018163	1	37635767	37711080		ENSRNOG00000000664	1
ENSRNOT00000024418	ENSRNOG00000018052	1	37865904	37958862		ENSRNOG00000000665	3
ENSRNOT00000058849	ENSRNOG00000004144	1	38008110	38009109		ENSRNOG00000000687	1
ENSRNOT00000017088	ENSRNOG00000004144	1	38008351	38009109		ENSRNOG00000000691	2
ENSRNOT00000065733	ENSRNOG00000016919	1	38098441	38173633		ENSRNOG00000000692	3
ENSRNOT00000022872	ENSRNOG00000016919	1	38122918	38172987		ENSRNOG00000000693	3
ENSRNOT00000040194	ENSRNOG00000016919	1	38124645	38131058		ENSRNOG00000000694	2
ENSRNOT00000022567	ENSRNOG00000016728	1	38397390	38513591		ENSRNOG00000000695	2
ENSRNOT00000065386	ENSRNOG00000016728	1	38397390	38513591		ENSRNOG00000000697	1
ENSRNOT00000066086	ENSRNOG00000016728	1	38479385	38513591		ENSRNOG00000000699	1
ENSRNOT00000022397	ENSRNOG00000016549	1	38513709	38556210		ENSRNOG00000000700	1
ENSRNOT00000030132	ENSRNOG00000023531	1	38528300	38528959		ENSRNOG00000000701	1
ENSRNOT00000022148	ENSRNOG00000016490	1	38641566	38707788		ENSRNOG00000000702	1
ENSRNOT00000022939	ENSRNOG00000017030	1	40012869	40324259		ENSRNOG00000000703	1
ENSRNOT00000046311	ENSRNOG00000016973	1	40394261	40420780		ENSRNOG00000000704	1
ENSRNOT00000065496	ENSRNOG00000016973	1	40413251	40420780		ENSRNOG00000000705	1
ENSRNOT00000022803	ENSRNOG00000016973	1	40413868	40420780		ENSRNOG00000000708	2
ENSRNOT00000043521	ENSRNOG00000029049	1	40474618	40701777		ENSRNOG00000000711	1
ENSRNOT00000066798	ENSRNOG00000017114	1	40763793	40818476		ENSRNOG00000000713	1
ENSRNOT00000067661	ENSRNOG00000017114	1	40763793	40818476		ENSRNOG00000000715	1
ENSRNOT00000068476	ENSRNOG00000017114	1	40763793	40818476		ENSRNOG00000000716	1
ENSRNOT00000023959	ENSRNOG00000017114	1	40763794	40824351		ENSRNOG00000000718	1
ENSRNOT00000045572	ENSRNOG00000017114	1	40763794	40818476		ENSRNOG00000000720	1
ENSRNOT00000024205	ENSRNOG00000017889	1	40824257	40853956		ENSRNOG00000000723	4
ENSRNOT00000060527	ENSRNOG00000017889	1	40824257	40853956		ENSRNOG00000000724	1
ENSRNOT00000067368	ENSRNOG00000017889	1	40839146	40858795		ENSRNOG00000000726	1
ENSRNOT00000024211	ENSRNOG00000018007	1	40858997	40865571		ENSRNOG00000000728	1
ENSRNOT00000046285	ENSRNOG00000018012	1	40912155	41000419		ENSRNOG00000000729	2
ENSRNOT00000024412	ENSRNOG00000018012	1	40912287	41010505		ENSRNOG00000000730	1
ENSRNOT00000065795	ENSRNOG00000018158	1	41032408	41092501		ENSRNOG00000000737	1
ENSRNOT00000068457	ENSRNOG00000018158	1	41044202	41092829		ENSRNOG00000000740	1
ENSRNOT00000024476	ENSRNOG00000018158	1	41054707	41092501		ENSRNOG00000000741	1
ENSRNOT00000024656	ENSRNOG00000018207	1	41097175	41104029		ENSRNOG00000000746	1
ENSRNOT00000024967	ENSRNOG00000018321	1	41121373	41177694		ENSRNOG00000000747	1
ENSRNOT00000067369	ENSRNOG00000018321	1	41156195	41173824		ENSRNOG00000000748	1
ENSRNOT00000025122	ENSRNOG00000018524	1	41178197	41197811		ENSRNOG00000000749	1
ENSRNOT00000046746	ENSRNOG00000018524	1	41178197	41221735		ENSRNOG00000000759	1
ENSRNOT00000068451	ENSRNOG00000018762	1	41313530	41336537		ENSRNOG00000000763	1
ENSRNOT00000067916	ENSRNOG00000018762	1	41327746	41366917		ENSRNOG00000000765	1
ENSRNOT00000025554	ENSRNOG00000018762	1	41327930	41366705		ENSRNOG00000000767	1
ENSRNOT00000025580	ENSRNOG00000018915	1	41384339	41392522		ENSRNOG00000000768	2
ENSRNOT00000066467	ENSRNOG00000018915	1	41385839	41392522		ENSRNOG00000000769	1
ENSRNOT00000025594	ENSRNOG00000018935	1	41483043	41483960		ENSRNOG00000000774	3
ENSRNOT00000034842	ENSRNOG00000030210	1	41501335	41583357		ENSRNOG00000000775	1
ENSRNOT00000025794	ENSRNOG00000019048	1	41862999	41870327		ENSRNOG00000000777	2
ENSRNOT00000025936	ENSRNOG00000019091	1	41891437	41917252		ENSRNOG00000000778	1
ENSRNOT00000026003	ENSRNOG00000019189	1	41922020	41940073		ENSRNOG00000000779	1
ENSRNOT00000033408	ENSRNOG00000019189	1	41922020	41957924		ENSRNOG00000000780	2
ENSRNOT00000018934	ENSRNOG00000013975	1	42086563	42103561		ENSRNOG00000000781	1
ENSRNOT00000019531	ENSRNOG00000014160	1	42103543	42111222		ENSRNOG00000000782	1
ENSRNOT00000020064	ENSRNOG00000014582	1	42111647	42116459		ENSRNOG00000000783	1
ENSRNOT00000060412	ENSRNOG00000023140	1	42117702	42136152		ENSRNOG00000000785	3
ENSRNOT00000020070	ENSRNOG00000014965	1	42146949	42147914		ENSRNOG00000000786	1
ENSRNOT00000020100	ENSRNOG00000014971	1	42154786	42185748		ENSRNOG00000000787	1
ENSRNOT00000021840	ENSRNOG00000014997	1	42253273	42341644		ENSRNOG00000000790	1
ENSRNOT00000022068	ENSRNOG00000016337	1	42351239	42378294		ENSRNOG00000000795	1
ENSRNOT00000022254	ENSRNOG00000016337	1	42351239	42378294		ENSRNOG00000000796	1
ENSRNOT00000067335	ENSRNOG00000016337	1	42351239	42378623		ENSRNOG00000000798	2
ENSRNOT00000023116	ENSRNOG00000016625	1	42395676	42442847		ENSRNOG00000000799	1
ENSRNOT00000051927	ENSRNOG00000016625	1	42396068	42442847		ENSRNOG00000000800	3
ENSRNOT00000043240	ENSRNOG00000032584	1	42469632	42470745		ENSRNOG00000000801	1
ENSRNOT00000037369	ENSRNOG00000022946	1	42690158	42781890		ENSRNOG00000000802	2
ENSRNOT00000023368	ENSRNOG00000017223	1	42782464	42825152		ENSRNOG00000000803	1
ENSRNOT00000042674	ENSRNOG00000017223	1	42782464	42820022		ENSRNOG00000000804	2
ENSRNOT00000023387	ENSRNOG00000017412	1	42826550	42827101		ENSRNOG00000000805	1
ENSRNOT00000064018	ENSRNOG00000017419	1	42891172	42978862		ENSRNOG00000000808	2
ENSRNOT00000023496	ENSRNOG00000017419	1	42927700	42978862		ENSRNOG00000000809	5
ENSRNOT00000023503	ENSRNOG00000017419	1	42927700	42978862		ENSRNOG00000000811	2
ENSRNOT00000060283	ENSRNOG00000039337	1	42947090	42952563		ENSRNOG00000000812	1
ENSRNOT00000024213	ENSRNOG00000017731	1	42986810	43096390		ENSRNOG00000000814	1
ENSRNOT00000047982	ENSRNOG00000018013	1	43151361	44146408		ENSRNOG00000000815	1
ENSRNOT00000049023	ENSRNOG00000018013	1	43151361	44146408		ENSRNOG00000000816	1
ENSRNOT00000050014	ENSRNOG00000018013	1	43151361	44146408		ENSRNOG00000000818	1
ENSRNOT00000064456	ENSRNOG00000018013	1	43151361	43361759		ENSRNOG00000000819	1
ENSRNOT00000066140	ENSRNOG00000018013	1	43569338	44146407		ENSRNOG00000000821	2
ENSRNOT00000068620	ENSRNOG00000018013	1	43569338	44146407		ENSRNOG00000000823	1
ENSRNOT00000040308	ENSRNOG00000030165	1	44263135	44264135		ENSRNOG00000000824	1
ENSRNOT00000023046	ENSRNOG00000017122	1	44561623	44624611		ENSRNOG00000000825	1
ENSRNOT00000066787	ENSRNOG00000043209	1	44921171	44921721		ENSRNOG00000000826	2
ENSRNOT00000023290	ENSRNOG00000017174	1	44922562	45026476		ENSRNOG00000000827	1
ENSRNOT00000023304	ENSRNOG00000017174	1	44922562	45025567		ENSRNOG00000000830	3
ENSRNOT00000035402	ENSRNOG00000017174	1	44922562	45027506		ENSRNOG00000000831	1
ENSRNOT00000023316	ENSRNOG00000017363	1	45126368	45126687		ENSRNOG00000000833	1
ENSRNOT00000051831	ENSRNOG00000024493	1	45161598	45162642		ENSRNOG00000000836	1
ENSRNOT00000023319	ENSRNOG00000017367	1	45590426	45593497		ENSRNOG00000000837	1
ENSRNOT00000015010	ENSRNOG00000011243	1	46361378	46386858		ENSRNOG00000000838	1
ENSRNOT00000043474	ENSRNOG00000011310	1	46392900	46589078		ENSRNOG00000000839	1
ENSRNOT00000045843	ENSRNOG00000011310	1	46392900	46495004		ENSRNOG00000000840	2
ENSRNOT00000067142	ENSRNOG00000011310	1	46392900	46489625		ENSRNOG00000000841	2
ENSRNOT00000016064	ENSRNOG00000011310	1	46393648	46852719		ENSRNOG00000000842	1
ENSRNOT00000049326	ENSRNOG00000011310	1	46393648	46852719		ENSRNOG00000000843	1
ENSRNOT00000016471	ENSRNOG00000012229	1	46937223	46944988		ENSRNOG00000000844	1
ENSRNOT00000033685	ENSRNOG00000024172	1	46957584	46964098		ENSRNOG00000000845	1
ENSRNOT00000033528	ENSRNOG00000024149	1	47042007	47043972		ENSRNOG00000000846	1
ENSRNOT00000049831	ENSRNOG00000024140	1	47049665	47065559		ENSRNOG00000000847	1
ENSRNOT00000016527	ENSRNOG00000024140	1	47055019	47065559		ENSRNOG00000000848	1
ENSRNOT00000017282	ENSRNOG00000012415	1	47077726	47089360		ENSRNOG00000000850	1
ENSRNOT00000060148	ENSRNOG00000012415	1	47077726	47088720		ENSRNOG00000000851	3
ENSRNOT00000017331	ENSRNOG00000012974	1	47109216	47109808		ENSRNOG00000000852	1
ENSRNOT00000017302	ENSRNOG00000012964	1	47115526	47139825		ENSRNOG00000000853	2
ENSRNOT00000017585	ENSRNOG00000013119	1	47176366	47205384		ENSRNOG00000000854	1
ENSRNOT00000017590	ENSRNOG00000013119	1	47176366	47205384		ENSRNOG00000000855	2
ENSRNOT00000067958	ENSRNOG00000013119	1	47195149	47205384		ENSRNOG00000000857	1
ENSRNOT00000017601	ENSRNOG00000013190	1	47227491	47244660		ENSRNOG00000000858	1
ENSRNOT00000017809	ENSRNOG00000013194	1	47479545	47557576		ENSRNOG00000000859	1
ENSRNOT00000065295	ENSRNOG00000013194	1	47479551	47557576		ENSRNOG00000000860	1
ENSRNOT00000017830	ENSRNOG00000013194	1	47550758	47557406		ENSRNOG00000000861	2
ENSRNOT00000060121	ENSRNOG00000039255	1	47581861	47582820		ENSRNOG00000000866	1
ENSRNOT00000018015	ENSRNOG00000013374	1	47592824	47616165		ENSRNOG00000000867	1
ENSRNOT00000060083	ENSRNOG00000013374	1	47592824	47616165		ENSRNOG00000000868	1
ENSRNOT00000060084	ENSRNOG00000013374	1	47592824	47616165		ENSRNOG00000000869	3
ENSRNOT00000060085	ENSRNOG00000013374	1	47592824	47616165		ENSRNOG00000000871	1
ENSRNOT00000060087	ENSRNOG00000013374	1	47592824	47616165		ENSRNOG00000000872	1
ENSRNOT00000044831	ENSRNOG00000033901	1	47623758	47625536		ENSRNOG00000000873	1
ENSRNOT00000059938	ENSRNOG00000043362	1	47732856	47748320		ENSRNOG00000000875	4
ENSRNOT00000066931	ENSRNOG00000043362	1	47732856	47746187		ENSRNOG00000000878	1
ENSRNOT00000064230	ENSRNOG00000043362	1	47739284	47748516		ENSRNOG00000000879	2
ENSRNOT00000065993	ENSRNOG00000043398	1	47781091	47783114		ENSRNOG00000000881	1
ENSRNOT00000043239	ENSRNOG00000033820	1	47794505	47794925		ENSRNOG00000000885	1
ENSRNOT00000043702	ENSRNOG00000034080	1	47909277	47910725		ENSRNOG00000000886	1
ENSRNOT00000038558	ENSRNOG00000023070	1	48014398	48014843		ENSRNOG00000000887	1
ENSRNOT00000067461	ENSRNOG00000042600	1	48248766	48251428		ENSRNOG00000000888	1
ENSRNOT00000063898	ENSRNOG00000042796	1	48294939	48296387		ENSRNOG00000000889	3
ENSRNOT00000067947	ENSRNOG00000042841	1	48397272	48398720		ENSRNOG00000000891	2
ENSRNOT00000066355	ENSRNOG00000042364	1	48592014	48593462		ENSRNOG00000000893	1
ENSRNOT00000018945	ENSRNOG00000014157	1	48715390	48718167		ENSRNOG00000000894	3
ENSRNOT00000032667	ENSRNOG00000023753	1	48827689	48913175		ENSRNOG00000000895	1
ENSRNOT00000042807	ENSRNOG00000023753	1	48857632	48913175		ENSRNOG00000000896	1
ENSRNOT00000044959	ENSRNOG00000023753	1	48857632	48913175		ENSRNOG00000000897	2
ENSRNOT00000041575	ENSRNOG00000042974	1	48958838	48960190		ENSRNOG00000000899	1
ENSRNOT00000060054	ENSRNOG00000039226	1	48964276	48965190		ENSRNOG00000000900	2
ENSRNOT00000045258	ENSRNOG00000033713	1	49024185	49033584		ENSRNOG00000000901	1
ENSRNOT00000043557	ENSRNOG00000033713	1	49024429	49033584		ENSRNOG00000000902	2
ENSRNOT00000051032	ENSRNOG00000033713	1	49024429	49033584		ENSRNOG00000000903	1
ENSRNOT00000040136	ENSRNOG00000030248	1	49160539	49161565		ENSRNOG00000000904	2
ENSRNOT00000042330	ENSRNOG00000030248	1	49160539	49161572		ENSRNOG00000000905	1
ENSRNOT00000060033	ENSRNOG00000030248	1	49160539	49161565		ENSRNOG00000000906	1
ENSRNOT00000047766	ENSRNOG00000026000	1	49184902	49214197		ENSRNOG00000000907	1
ENSRNOT00000049049	ENSRNOG00000032234	1	49437215	49438111		ENSRNOG00000000909	1
ENSRNOT00000060021	ENSRNOG00000039215	1	49446040	49446710		ENSRNOG00000000913	2
ENSRNOT00000049502	ENSRNOG00000031954	1	49591810	49631453		ENSRNOG00000000916	1
ENSRNOT00000040554	ENSRNOG00000030969	1	49669626	49695959		ENSRNOG00000000917	1
ENSRNOT00000029537	ENSRNOG00000013671	1	49771554	49785337		ENSRNOG00000000918	1
ENSRNOT00000036058	ENSRNOG00000023595	1	49834280	49835315		ENSRNOG00000000920	1
ENSRNOT00000059968	ENSRNOG00000039189	1	49899306	49901587		ENSRNOG00000000921	2
ENSRNOT00000048246	ENSRNOG00000042518	1	49934843	49947137		ENSRNOG00000000922	2
ENSRNOT00000059958	ENSRNOG00000030545	1	50070930	50072459		ENSRNOG00000000923	1
ENSRNOT00000049496	ENSRNOG00000031160	1	50141775	50143238		ENSRNOG00000000924	1
ENSRNOT00000059957	ENSRNOG00000039182	1	50431647	50432489		ENSRNOG00000000925	1
ENSRNOT00000063832	ENSRNOG00000042088	1	50650733	50652262		ENSRNOG00000000926	2
ENSRNOT00000059953	ENSRNOG00000039180	1	50927926	50943050		ENSRNOG00000000929	1
ENSRNOT00000059954	ENSRNOG00000039180	1	50927926	50943065		ENSRNOG00000000931	2
ENSRNOT00000059955	ENSRNOG00000039180	1	50941086	50943110		ENSRNOG00000000934	1
ENSRNOT00000051160	ENSRNOG00000023225	1	50994229	50995758		ENSRNOG00000000936	4
ENSRNOT00000059936	ENSRNOG00000042703	1	51075137	51089522		ENSRNOG00000000937	1
ENSRNOT00000047604	ENSRNOG00000039179	1	51234339	51235868		ENSRNOG00000000938	1
ENSRNOT00000044862	ENSRNOG00000032704	1	51326410	51327938		ENSRNOG00000000939	1
ENSRNOT00000059947	ENSRNOG00000039177	1	51378345	51379930		ENSRNOG00000000940	1
ENSRNOT00000049005	ENSRNOG00000039175	1	51447591	51449624		ENSRNOG00000000942	2
ENSRNOT00000059959	ENSRNOG00000039172	1	51570056	51585359		ENSRNOG00000000943	1
ENSRNOT00000059928	ENSRNOG00000039172	1	51570224	51585521		ENSRNOG00000000946	1
ENSRNOT00000065348	ENSRNOG00000043090	1	51777107	51778570		ENSRNOG00000000947	1
ENSRNOT00000040973	ENSRNOG00000033340	1	51791819	51793348		ENSRNOG00000000949	2
ENSRNOT00000068700	ENSRNOG00000043509	1	51806697	51808214		ENSRNOG00000000952	1
ENSRNOT00000065050	ENSRNOG00000042892	1	51857307	51858836		ENSRNOG00000000954	2
ENSRNOT00000065819	ENSRNOG00000043000	1	52088087	52089616		ENSRNOG00000000955	1
ENSRNOT00000065924	ENSRNOG00000042315	1	52322287	52323729		ENSRNOG00000000956	1
ENSRNOT00000041610	ENSRNOG00000030145	1	52337585	52338883		ENSRNOG00000000957	1
ENSRNOT00000067746	ENSRNOG00000042452	1	52447152	52448612		ENSRNOG00000000958	1
ENSRNOT00000059911	ENSRNOG00000039169	1	52475781	52512123		ENSRNOG00000000961	2
ENSRNOT00000051441	ENSRNOG00000033456	1	52544218	52545747		ENSRNOG00000000962	1
ENSRNOT00000048991	ENSRNOG00000030267	1	52579077	52580606		ENSRNOG00000000963	1
ENSRNOT00000059906	ENSRNOG00000039166	1	52718499	52720117		ENSRNOG00000000964	1
ENSRNOT00000032267	ENSRNOG00000039166	1	52718553	52732230		ENSRNOG00000000967	1
ENSRNOT00000049270	ENSRNOG00000032210	1	52996432	52997875		ENSRNOG00000000968	2
ENSRNOT00000036221	ENSRNOG00000042508	1	53007273	53012761		ENSRNOG00000000969	1
ENSRNOT00000035125	ENSRNOG00000022921	1	53084116	53093031		ENSRNOG00000000973	1
ENSRNOT00000067552	ENSRNOG00000022921	1	53084512	53093031		ENSRNOG00000000974	1
ENSRNOT00000019317	ENSRNOG00000014166	1	53165792	53295122		ENSRNOG00000000975	2
ENSRNOT00000014552	ENSRNOG00000010529	1	53587568	53613637		ENSRNOG00000000977	1
ENSRNOT00000068039	ENSRNOG00000015609	1	53792763	53865158		ENSRNOG00000000978	1
ENSRNOT00000021141	ENSRNOG00000015609	1	53792795	53865158		ENSRNOG00000000979	1
ENSRNOT00000020889	ENSRNOG00000015597	1	53872494	53874676		ENSRNOG00000000981	4
ENSRNOT00000020865	ENSRNOG00000015337	1	53874300	53890555		ENSRNOG00000000982	3
ENSRNOT00000020552	ENSRNOG00000015293	1	53893851	53905680		ENSRNOG00000000983	1
ENSRNOT00000047157	ENSRNOG00000015293	1	53893851	53905680		ENSRNOG00000000985	3
ENSRNOT00000020492	ENSRNOG00000015230	1	53905935	53915962		ENSRNOG00000000986	1
ENSRNOT00000059845	ENSRNOG00000015230	1	53905935	53914753		ENSRNOG00000000987	2
ENSRNOT00000036303	ENSRNOG00000043245	1	53920215	53923074		ENSRNOG00000000988	1
ENSRNOT00000043165	ENSRNOG00000033859	1	54128548	54129131		ENSRNOG00000000989	2
ENSRNOT00000019934	ENSRNOG00000014667	1	54240395	54248185		ENSRNOG00000000990	1
ENSRNOT00000002036	ENSRNOG00000001487	1	54267141	54311423		ENSRNOG00000000991	1
ENSRNOT00000035825	ENSRNOG00000001487	1	54271451	54272946		ENSRNOG00000000993	2
ENSRNOT00000002037	ENSRNOG00000001488	1	54369775	54388816		ENSRNOG00000000994	1
ENSRNOT00000002038	ENSRNOG00000001489	1	54390756	54407562		ENSRNOG00000000996	2
ENSRNOT00000002039	ENSRNOG00000001489	1	54390756	54407562		ENSRNOG00000000999	1
ENSRNOT00000002040	ENSRNOG00000001490	1	54412081	54417571		ENSRNOG00000001001	2
ENSRNOT00000066370	ENSRNOG00000021493	1	54432875	54452679		ENSRNOG00000001002	1
ENSRNOT00000068500	ENSRNOG00000021493	1	54443721	54452679		ENSRNOG00000001003	1
ENSRNOT00000034232	ENSRNOG00000021493	1	54444598	54452679		ENSRNOG00000001004	4
ENSRNOT00000045599	ENSRNOG00000031411	1	54458886	54489086		ENSRNOG00000001005	2
ENSRNOT00000019358	ENSRNOG00000014434	1	54595015	54631158		ENSRNOG00000001006	1
ENSRNOT00000044998	ENSRNOG00000031351	1	55883504	55884502		ENSRNOG00000001007	1
ENSRNOT00000017165	ENSRNOG00000012692	1	55897247	55913531		ENSRNOG00000001009	1
ENSRNOT00000017442	ENSRNOG00000012988	1	55923097	55980380		ENSRNOG00000001010	1
ENSRNOT00000059779	ENSRNOG00000012988	1	55969961	55980140		ENSRNOG00000001011	1
ENSRNOT00000059766	ENSRNOG00000013082	1	56063355	56115045		ENSRNOG00000001017	2
ENSRNOT00000017718	ENSRNOG00000013082	1	56063361	56151257		ENSRNOG00000001019	4
ENSRNOT00000040130	ENSRNOG00000032918	1	56228091	56228261		ENSRNOG00000001023	1
ENSRNOT00000014598	ENSRNOG00000039076	1	56487751	56498516		ENSRNOG00000001024	1
ENSRNOT00000059760	ENSRNOG00000039076	1	56487862	56497785		ENSRNOG00000001025	1
ENSRNOT00000014824	ENSRNOG00000010994	1	56503365	56516133		ENSRNOG00000001027	1
ENSRNOT00000014842	ENSRNOG00000011174	1	56587323	56588390		ENSRNOG00000001030	3
ENSRNOT00000041605	ENSRNOG00000031331	1	56622816	56623871		ENSRNOG00000001031	1
ENSRNOT00000064917	ENSRNOG00000042605	1	56730894	56731853		ENSRNOG00000001032	1
ENSRNOT00000066769	ENSRNOG00000043056	1	56838504	56839475		ENSRNOG00000001033	1
ENSRNOT00000014883	ENSRNOG00000011191	1	56869209	56919619		ENSRNOG00000001034	2
ENSRNOT00000044825	ENSRNOG00000031561	1	57026179	57027192		ENSRNOG00000001035	1
ENSRNOT00000052300	ENSRNOG00000034119	1	57123858	57124766		ENSRNOG00000001036	2
ENSRNOT00000045789	ENSRNOG00000032818	1	57224972	57225868		ENSRNOG00000001037	1
ENSRNOT00000052208	ENSRNOG00000032486	1	57288667	57289563		ENSRNOG00000001039	1
ENSRNOT00000042425	ENSRNOG00000033775	1	57360718	57380507		ENSRNOG00000001040	3
ENSRNOT00000050523	ENSRNOG00000031073	1	57409530	57410433		ENSRNOG00000001041	1
ENSRNOT00000059698	ENSRNOG00000039036	1	57428482	57429387		ENSRNOG00000001043	1
ENSRNOT00000039037	ENSRNOG00000026349	1	57539962	57540993		ENSRNOG00000001044	1
ENSRNOT00000059694	ENSRNOG00000039034	1	57689355	57690251		ENSRNOG00000001047	2
ENSRNOT00000014908	ENSRNOG00000011221	1	57733880	57734880		ENSRNOG00000001048	2
ENSRNOT00000014930	ENSRNOG00000011234	1	57752419	57753424		ENSRNOG00000001049	1
ENSRNOT00000065932	ENSRNOG00000042273	1	57753768	57754184		ENSRNOG00000001050	1
ENSRNOT00000059688	ENSRNOG00000039030	1	57764189	57765100		ENSRNOG00000001052	2
ENSRNOT00000033941	ENSRNOG00000026126	1	57787466	57790432		ENSRNOG00000001053	2
ENSRNOT00000044128	ENSRNOG00000026126	1	57787466	57789748		ENSRNOG00000001055	1
ENSRNOT00000059681	ENSRNOG00000039027	1	57899387	57900337		ENSRNOG00000001056	1
ENSRNOT00000047164	ENSRNOG00000030707	1	57931141	57932076		ENSRNOG00000001057	1
ENSRNOT00000050815	ENSRNOG00000031822	1	57986844	57987797		ENSRNOG00000001058	1
ENSRNOT00000041231	ENSRNOG00000030333	1	58063494	58064414		ENSRNOG00000001059	1
ENSRNOT00000042724	ENSRNOG00000032571	1	58171230	58172165		ENSRNOG00000001060	1
ENSRNOT00000051451	ENSRNOG00000032794	1	58357037	58357957		ENSRNOG00000001061	2
ENSRNOT00000015019	ENSRNOG00000011282	1	58442220	58461442		ENSRNOG00000001062	2
ENSRNOT00000040609	ENSRNOG00000011312	1	58607045	58614825		ENSRNOG00000001064	3
ENSRNOT00000015370	ENSRNOG00000011565	1	58681805	58682710		ENSRNOG00000001065	1
ENSRNOT00000059671	ENSRNOG00000039021	1	58721827	58722771		ENSRNOG00000001066	2
ENSRNOT00000042702	ENSRNOG00000032996	1	58783570	58784511		ENSRNOG00000001068	2
ENSRNOT00000041434	ENSRNOG00000028807	1	58822073	58822981		ENSRNOG00000001069	1
ENSRNOT00000037540	ENSRNOG00000030444	1	58871274	58872523		ENSRNOG00000001070	1
ENSRNOT00000059668	ENSRNOG00000039019	1	58877734	58878603		ENSRNOG00000001071	1
ENSRNOT00000029103	ENSRNOG00000029957	1	59370760	59382948		ENSRNOG00000001072	1
ENSRNOT00000031821	ENSRNOG00000029957	1	59370984	59383092		ENSRNOG00000001073	2
ENSRNOT00000044359	ENSRNOG00000042285	1	59414690	59415339		ENSRNOG00000001074	1
ENSRNOT00000015343	ENSRNOG00000042347	1	59470572	59498681		ENSRNOG00000001079	2
ENSRNOT00000059645	ENSRNOG00000011505	1	59472566	59473770		ENSRNOG00000001080	1
ENSRNOT00000050119	ENSRNOG00000042826	1	59540774	59568604		ENSRNOG00000001081	1
ENSRNOT00000029111	ENSRNOG00000043341	1	59680487	59681078		ENSRNOG00000001082	4
ENSRNOT00000068694	ENSRNOG00000042547	1	59702965	59703495		ENSRNOG00000001083	1
ENSRNOT00000038190	ENSRNOG00000025949	1	59777206	59778219		ENSRNOG00000001086	1
ENSRNOT00000059638	ENSRNOG00000039005	1	59830099	59831046		ENSRNOG00000001088	1
ENSRNOT00000048946	ENSRNOG00000025894	1	59968475	60107613		ENSRNOG00000001089	1
ENSRNOT00000045085	ENSRNOG00000025894	1	59968547	59977606		ENSRNOG00000001090	1
ENSRNOT00000045104	ENSRNOG00000025894	1	59968547	59977738		ENSRNOG00000001091	2
ENSRNOT00000049878	ENSRNOG00000025894	1	59968547	59974591		ENSRNOG00000001092	2
ENSRNOT00000049917	ENSRNOG00000025894	1	59968547	59977747		ENSRNOG00000001094	3
ENSRNOT00000050916	ENSRNOG00000025894	1	59968547	59974735		ENSRNOG00000001095	2
ENSRNOT00000051726	ENSRNOG00000025894	1	59968559	59977756		ENSRNOG00000001098	4
ENSRNOT00000037286	ENSRNOG00000025894	1	59973232	59977747		ENSRNOG00000001099	1
ENSRNOT00000043150	ENSRNOG00000025894	1	60062243	60064355		ENSRNOG00000001101	2
ENSRNOT00000051493	ENSRNOG00000010717	1	60140947	60184439		ENSRNOG00000001103	2
ENSRNOT00000048009	ENSRNOG00000038985	1	60216166	60217256		ENSRNOG00000001104	1
ENSRNOT00000044763	ENSRNOG00000038985	1	60216172	60217673		ENSRNOG00000001106	3
ENSRNOT00000040595	ENSRNOG00000026774	1	60272155	60301547		ENSRNOG00000001107	1
ENSRNOT00000029752	ENSRNOG00000042719	1	60324913	60329358		ENSRNOG00000001108	1
ENSRNOT00000051051	ENSRNOG00000032110	1	60418880	60445437		ENSRNOG00000001110	1
ENSRNOT00000032132	ENSRNOG00000042365	1	60520421	60521368		ENSRNOG00000001111	1
ENSRNOT00000030293	ENSRNOG00000029867	1	60561087	60565794		ENSRNOG00000001113	1
ENSRNOT00000034746	ENSRNOG00000026569	1	60622777	60658443		ENSRNOG00000001114	1
ENSRNOT00000033187	ENSRNOG00000028767	1	60674611	60676182		ENSRNOG00000001115	1
ENSRNOT00000046998	ENSRNOG00000033551	1	60716655	60719003		ENSRNOG00000001117	1
ENSRNOT00000041507	ENSRNOG00000033551	1	60716682	60721738		ENSRNOG00000001120	2
ENSRNOT00000059528	ENSRNOG00000038941	1	60761912	60765082		ENSRNOG00000001123	1
ENSRNOT00000030465	ENSRNOG00000023782	1	60799006	60815240		ENSRNOG00000001124	1
ENSRNOT00000050647	ENSRNOG00000023782	1	60799006	60815529		ENSRNOG00000001125	1
ENSRNOT00000059531	ENSRNOG00000023782	1	60799006	60816066		ENSRNOG00000001126	2
ENSRNOT00000059526	ENSRNOG00000030192	1	60998635	61011940		ENSRNOG00000001128	1
ENSRNOT00000015520	ENSRNOG00000011675	1	61143141	61149363		ENSRNOG00000001129	2
ENSRNOT00000042466	ENSRNOG00000029458	1	61256027	61271847		ENSRNOG00000001130	3
ENSRNOT00000059506	ENSRNOG00000038930	1	61402828	61420830		ENSRNOG00000001134	1
ENSRNOT00000046341	ENSRNOG00000038927	1	61537716	61553428		ENSRNOG00000001135	1
ENSRNOT00000014402	ENSRNOG00000010757	1	61647262	61663746		ENSRNOG00000001136	1
ENSRNOT00000029893	ENSRNOG00000026429	1	61729474	61744704		ENSRNOG00000001138	1
ENSRNOT00000046796	ENSRNOG00000038922	1	61772870	61786354		ENSRNOG00000001139	1
ENSRNOT00000044053	ENSRNOG00000000084	1	61816575	61826250		ENSRNOG00000001141	1
ENSRNOT00000041681	ENSRNOG00000000084	1	61817411	61891770		ENSRNOG00000001142	1
ENSRNOT00000046728	ENSRNOG00000000084	1	61877957	61894378		ENSRNOG00000001143	4
ENSRNOT00000044015	ENSRNOG00000030359	1	61934310	62009775		ENSRNOG00000001145	3
ENSRNOT00000046106	ENSRNOG00000031183	1	62107048	62107698		ENSRNOG00000001148	1
ENSRNOT00000031286	ENSRNOG00000026033	1	62138068	62139303		ENSRNOG00000001149	3
ENSRNOT00000050757	ENSRNOG00000031255	1	62176032	62208951		ENSRNOG00000001150	1
ENSRNOT00000042444	ENSRNOG00000025976	1	62225080	62255875		ENSRNOG00000001151	1
ENSRNOT00000009039	ENSRNOG00000006339	1	62322928	62323482		ENSRNOG00000001152	2
ENSRNOT00000048018	ENSRNOG00000038873	1	62336096	62379087		ENSRNOG00000001153	1
ENSRNOT00000036807	ENSRNOG00000026249	1	62444354	62446370		ENSRNOG00000001156	2
ENSRNOT00000016662	ENSRNOG00000012492	1	62539390	62540135		ENSRNOG00000001157	3
ENSRNOT00000043828	ENSRNOG00000029034	1	62590085	62591035		ENSRNOG00000001158	1
ENSRNOT00000050899	ENSRNOG00000030899	1	62690312	62691226		ENSRNOG00000001159	2
ENSRNOT00000014877	ENSRNOG00000011187	1	62798427	62801085		ENSRNOG00000001160	1
ENSRNOT00000048309	ENSRNOG00000032657	1	62874936	62875841		ENSRNOG00000001161	1
ENSRNOT00000059379	ENSRNOG00000038862	1	63094470	63226214		ENSRNOG00000001162	1
ENSRNOT00000043310	ENSRNOG00000029708	1	63137741	63138658		ENSRNOG00000001163	1
ENSRNOT00000044950	ENSRNOG00000029313	1	63154278	63155210		ENSRNOG00000001164	1
ENSRNOT00000043076	ENSRNOG00000033398	1	63198769	63199686		ENSRNOG00000001165	1
ENSRNOT00000041166	ENSRNOG00000029193	1	63216688	63217548		ENSRNOG00000001166	1
ENSRNOT00000014911	ENSRNOG00000011223	1	63239962	63246470		ENSRNOG00000001167	1
ENSRNOT00000032784	ENSRNOG00000025171	1	63286233	63287126		ENSRNOG00000001168	1
ENSRNOT00000040385	ENSRNOG00000038853	1	63366344	63376291		ENSRNOG00000001169	1
ENSRNOT00000058679	ENSRNOG00000025168	1	63449717	63486654		ENSRNOG00000001170	1
ENSRNOT00000032755	ENSRNOG00000025168	1	63450057	63486061		ENSRNOG00000001171	1
ENSRNOT00000050563	ENSRNOG00000025168	1	63450057	63486067		ENSRNOG00000001172	2
ENSRNOT00000043045	ENSRNOG00000030642	1	63597949	63602369		ENSRNOG00000001173	3
ENSRNOT00000015054	ENSRNOG00000011236	1	63651983	63659830		ENSRNOG00000001174	1
ENSRNOT00000059324	ENSRNOG00000038826	1	63677486	63735565		ENSRNOG00000001175	2
ENSRNOT00000059323	ENSRNOG00000038826	1	63677493	63819592		ENSRNOG00000001177	1
ENSRNOT00000038719	ENSRNOG00000022850	1	63707852	63708333		ENSRNOG00000001178	1
ENSRNOT00000059325	ENSRNOG00000038826	1	63728882	63735565		ENSRNOG00000001181	2
ENSRNOT00000045952	ENSRNOG00000038821	1	63770468	63777228		ENSRNOG00000001182	2
ENSRNOT00000015234	ENSRNOG00000011355	1	63824657	63828046		ENSRNOG00000001183	1
ENSRNOT00000035413	ENSRNOG00000011355	1	63825544	63828046		ENSRNOG00000001184	1
ENSRNOT00000016198	ENSRNOG00000011468	1	63830255	63837306		ENSRNOG00000001185	1
ENSRNOT00000017002	ENSRNOG00000038794	1	63838188	63852464		ENSRNOG00000001187	1
ENSRNOT00000017074	ENSRNOG00000012179	1	63852716	63864605		ENSRNOG00000001189	1
ENSRNOT00000017546	ENSRNOG00000012816	1	63864911	63869843		ENSRNOG00000001190	4
ENSRNOT00000018017	ENSRNOG00000013156	1	63868853	63885095		ENSRNOG00000001191	1
ENSRNOT00000064411	ENSRNOG00000013156	1	63868853	63879463		ENSRNOG00000001192	1
ENSRNOT00000018683	ENSRNOG00000013504	1	63888815	63900490		ENSRNOG00000001193	1
ENSRNOT00000064433	ENSRNOG00000013504	1	63895758	63900236		ENSRNOG00000001194	1
ENSRNOT00000019027	ENSRNOG00000013980	1	63900899	63910301		ENSRNOG00000001195	1
ENSRNOT00000018913	ENSRNOG00000013980	1	63901368	63910301		ENSRNOG00000001197	1
ENSRNOT00000019141	ENSRNOG00000014224	1	63910496	63913107		ENSRNOG00000001198	1
ENSRNOT00000066941	ENSRNOG00000014224	1	63910496	63913101		ENSRNOG00000001199	1
ENSRNOT00000037943	ENSRNOG00000038776	1	63920506	63925590		ENSRNOG00000001201	1
ENSRNOT00000059241	ENSRNOG00000038775	1	63984814	63993388		ENSRNOG00000001203	1
ENSRNOT00000059239	ENSRNOG00000038774	1	64004048	64012196		ENSRNOG00000001204	1
ENSRNOT00000019191	ENSRNOG00000014326	1	64046624	64059262		ENSRNOG00000001205	1
ENSRNOT00000019211	ENSRNOG00000014326	1	64046624	64059262		ENSRNOG00000001210	1
ENSRNOT00000019300	ENSRNOG00000014348	1	64068324	64088556		ENSRNOG00000001211	1
ENSRNOT00000019683	ENSRNOG00000014416	1	64114233	64140485		ENSRNOG00000001212	1
ENSRNOT00000019825	ENSRNOG00000014688	1	64145737	64172745		ENSRNOG00000001213	3
ENSRNOT00000022264	ENSRNOG00000016588	1	64177548	64185893		ENSRNOG00000001214	1
ENSRNOT00000068097	ENSRNOG00000043440	1	64205417	64206005		ENSRNOG00000001215	1
ENSRNOT00000035433	ENSRNOG00000023767	1	64221106	64222080		ENSRNOG00000001216	1
ENSRNOT00000043650	ENSRNOG00000014812	1	64242875	64270936		ENSRNOG00000001217	1
ENSRNOT00000066836	ENSRNOG00000014812	1	64242875	64257661		ENSRNOG00000001218	2
ENSRNOT00000059204	ENSRNOG00000022815	1	64306163	64306982		ENSRNOG00000001219	2
ENSRNOT00000038666	ENSRNOG00000022795	1	64378810	64392098		ENSRNOG00000001220	2
ENSRNOT00000058350	ENSRNOG00000022795	1	64378810	64392098		ENSRNOG00000001222	1
ENSRNOT00000059193	ENSRNOG00000022795	1	64378810	64392098		ENSRNOG00000001223	1
ENSRNOT00000051769	ENSRNOG00000034123	1	64400805	64401741		ENSRNOG00000001224	1
ENSRNOT00000036530	ENSRNOG00000027244	1	64434096	64470282		ENSRNOG00000001225	2
ENSRNOT00000043739	ENSRNOG00000042030	1	64505286	64626032		ENSRNOG00000001226	1
ENSRNOT00000050913	ENSRNOG00000015527	1	64653653	64674842		ENSRNOG00000001227	1
ENSRNOT00000050492	ENSRNOG00000015527	1	64658177	64674842		ENSRNOG00000001228	2
ENSRNOT00000041128	ENSRNOG00000015527	1	64667330	64674842		ENSRNOG00000001229	2
ENSRNOT00000051034	ENSRNOG00000029625	1	64752662	64753594		ENSRNOG00000001232	5
ENSRNOT00000020321	ENSRNOG00000015110	1	64855429	64883885		ENSRNOG00000001235	1
ENSRNOT00000068230	ENSRNOG00000022569	1	64890583	64891595		ENSRNOG00000001236	2
ENSRNOT00000032738	ENSRNOG00000022569	1	64890679	64891595		ENSRNOG00000001237	1
ENSRNOT00000066442	ENSRNOG00000022569	1	64890679	64891595		ENSRNOG00000001238	2
ENSRNOT00000038169	ENSRNOG00000002641	1	64923948	64953030		ENSRNOG00000001239	1
ENSRNOT00000020751	ENSRNOG00000015271	1	64978448	64989090		ENSRNOG00000001241	2
ENSRNOT00000020897	ENSRNOG00000015598	1	65100860	65107536		ENSRNOG00000001242	3
ENSRNOT00000030259	ENSRNOG00000015598	1	65100860	65107536		ENSRNOG00000001243	1
ENSRNOT00000030281	ENSRNOG00000022750	1	65154732	65156212		ENSRNOG00000001245	3
ENSRNOT00000042086	ENSRNOG00000022742	1	65174844	65180628		ENSRNOG00000001247	4
ENSRNOT00000021245	ENSRNOG00000015825	1	65242016	65247188		ENSRNOG00000001249	1
ENSRNOT00000055721	ENSRNOG00000015956	1	65272956	65287865		ENSRNOG00000001250	1
ENSRNOT00000021351	ENSRNOG00000015956	1	65276361	65278979		ENSRNOG00000001251	1
ENSRNOT00000059121	ENSRNOG00000038718	1	65304720	65305115		ENSRNOG00000001252	1
ENSRNOT00000020095	ENSRNOG00000014791	1	65501683	65524156		ENSRNOG00000001253	2
ENSRNOT00000050180	ENSRNOG00000014791	1	65501683	65524890		ENSRNOG00000001254	1
ENSRNOT00000037528	ENSRNOG00000022613	1	65525686	65525967		ENSRNOG00000001255	2
ENSRNOT00000020416	ENSRNOG00000015071	1	65544381	65557221		ENSRNOG00000001256	5
ENSRNOT00000020439	ENSRNOG00000015238	1	65655724	65656288		ENSRNOG00000001258	1
ENSRNOT00000020448	ENSRNOG00000015254	1	65743107	65744060		ENSRNOG00000001259	3
ENSRNOT00000040031	ENSRNOG00000031471	1	65763368	65764324		ENSRNOG00000001260	1
ENSRNOT00000020470	ENSRNOG00000015263	1	65773955	65774914		ENSRNOG00000001261	1
ENSRNOT00000048479	ENSRNOG00000028859	1	65791629	65792585		ENSRNOG00000001262	1
ENSRNOT00000020514	ENSRNOG00000015289	1	65795592	65796533		ENSRNOG00000001265	1
ENSRNOT00000050607	ENSRNOG00000030070	1	65805888	65806832		ENSRNOG00000001267	1
ENSRNOT00000064949	ENSRNOG00000042502	1	65869638	65887643		ENSRNOG00000001269	2
ENSRNOT00000020523	ENSRNOG00000042777	1	65919813	65931424		ENSRNOG00000001270	1
ENSRNOT00000035184	ENSRNOG00000015322	1	65935630	65943189		ENSRNOG00000001271	1
ENSRNOT00000035217	ENSRNOG00000015322	1	65935630	65943189		ENSRNOG00000001272	2
ENSRNOT00000039438	ENSRNOG00000034184	1	66015743	66027257		ENSRNOG00000001273	1
ENSRNOT00000067530	ENSRNOG00000034184	1	66025542	66026459		ENSRNOG00000001274	2
ENSRNOT00000020572	ENSRNOG00000033906	1	66034588	66052033		ENSRNOG00000001275	1
ENSRNOT00000063956	ENSRNOG00000033906	1	66036031	66037488		ENSRNOG00000001276	1
ENSRNOT00000035149	ENSRNOG00000038697	1	66100418	66107844		ENSRNOG00000001277	1
ENSRNOT00000034854	ENSRNOG00000022129	1	66117693	66136441		ENSRNOG00000001278	1
ENSRNOT00000020787	ENSRNOG00000015517	1	66145766	66162700		ENSRNOG00000001283	1
ENSRNOT00000059069	ENSRNOG00000015456	1	66193153	66205951		ENSRNOG00000001284	1
ENSRNOT00000041542	ENSRNOG00000022994	1	66212857	66246286		ENSRNOG00000001285	4
ENSRNOT00000031590	ENSRNOG00000038677	1	66522967	66544316		ENSRNOG00000001287	1
ENSRNOT00000046152	ENSRNOG00000021996	1	66797943	66825101		ENSRNOG00000001288	1
ENSRNOT00000059037	ENSRNOG00000038674	1	66861147	66862128		ENSRNOG00000001289	3
ENSRNOT00000050817	ENSRNOG00000032891	1	66907541	66909038		ENSRNOG00000001290	1
ENSRNOT00000044754	ENSRNOG00000032568	1	66983686	66984603		ENSRNOG00000001291	2
ENSRNOT00000048287	ENSRNOG00000021913	1	66997583	67067942		ENSRNOG00000001293	1
ENSRNOT00000029591	ENSRNOG00000021913	1	66998708	67067942		ENSRNOG00000001294	2
ENSRNOT00000042905	ENSRNOG00000021913	1	66998708	67067942		ENSRNOG00000001295	1
ENSRNOT00000059024	ENSRNOG00000038666	1	67115748	67116665		ENSRNOG00000001296	1
ENSRNOT00000020857	ENSRNOG00000015579	1	67137572	67138401		ENSRNOG00000001297	4
ENSRNOT00000064246	ENSRNOG00000042371	1	67152719	67153636		ENSRNOG00000001298	1
ENSRNOT00000050074	ENSRNOG00000031806	1	67168552	67170005		ENSRNOG00000001299	5
ENSRNOT00000045660	ENSRNOG00000029702	1	67196648	67198151		ENSRNOG00000001300	3
ENSRNOT00000049179	ENSRNOG00000033755	1	67309537	67310451		ENSRNOG00000001302	1
ENSRNOT00000047856	ENSRNOG00000031899	1	67358550	67359461		ENSRNOG00000001303	2
ENSRNOT00000058999	ENSRNOG00000038647	1	67385501	67386463		ENSRNOG00000001304	1
ENSRNOT00000058997	ENSRNOG00000038644	1	67407284	67408207		ENSRNOG00000001309	5
ENSRNOT00000058991	ENSRNOG00000015707	1	67429922	67435722		ENSRNOG00000001311	1
ENSRNOT00000021046	ENSRNOG00000015707	1	67429925	67436982		ENSRNOG00000001312	2
ENSRNOT00000058990	ENSRNOG00000015707	1	67429925	67436469		ENSRNOG00000001313	1
ENSRNOT00000042050	ENSRNOG00000029343	1	67444083	67444957		ENSRNOG00000001314	1
ENSRNOT00000050233	ENSRNOG00000032913	1	67457080	67457796		ENSRNOG00000001315	2
ENSRNOT00000021077	ENSRNOG00000015743	1	67465024	67471483		ENSRNOG00000001316	1
ENSRNOT00000021286	ENSRNOG00000015753	1	67479998	67496072		ENSRNOG00000001317	1
ENSRNOT00000021391	ENSRNOG00000015914	1	67498115	67517021		ENSRNOG00000001318	1
ENSRNOT00000021613	ENSRNOG00000015997	1	67518789	67521713		ENSRNOG00000001323	1
ENSRNOT00000021772	ENSRNOG00000016274	1	67526175	67526693		ENSRNOG00000001324	1
ENSRNOT00000021917	ENSRNOG00000016279	1	67543949	67548427		ENSRNOG00000001325	1
ENSRNOT00000031786	ENSRNOG00000028628	1	67550663	67551898		ENSRNOG00000001327	1
ENSRNOT00000022193	ENSRNOG00000016565	1	67563818	67564465		ENSRNOG00000001329	1
ENSRNOT00000022236	ENSRNOG00000016574	1	67567855	67574369		ENSRNOG00000001331	1
ENSRNOT00000022349	ENSRNOG00000016608	1	67586226	67589396		ENSRNOG00000001333	1
ENSRNOT00000066307	ENSRNOG00000042927	1	67606883	67610043		ENSRNOG00000001335	2
ENSRNOT00000058956	ENSRNOG00000038625	1	67612797	67620561		ENSRNOG00000001336	1
ENSRNOT00000022480	ENSRNOG00000016687	1	67630584	67648373		ENSRNOG00000001337	2
ENSRNOT00000068550	ENSRNOG00000042414	1	67649231	67651318		ENSRNOG00000001338	1
ENSRNOT00000029136	ENSRNOG00000038622	1	67652360	67655479		ENSRNOG00000001339	3
ENSRNOT00000022565	ENSRNOG00000016805	1	67679372	67680346		ENSRNOG00000001341	1
ENSRNOT00000022620	ENSRNOG00000016829	1	67689184	67710259		ENSRNOG00000001342	3
ENSRNOT00000022698	ENSRNOG00000016877	1	67710526	67729443		ENSRNOG00000001343	1
ENSRNOT00000058948	ENSRNOG00000016877	1	67710526	67729443		ENSRNOG00000001344	1
ENSRNOT00000022977	ENSRNOG00000016930	1	67745354	67749412		ENSRNOG00000001345	4
ENSRNOT00000058943	ENSRNOG00000017127	1	67768597	67770834		ENSRNOG00000001346	1
ENSRNOT00000023246	ENSRNOG00000017306	1	67774020	67774554		ENSRNOG00000001347	1
ENSRNOT00000066383	ENSRNOG00000042528	1	67779799	67781307		ENSRNOG00000001348	1
ENSRNOT00000023489	ENSRNOG00000017386	1	67784582	67791948		ENSRNOG00000001349	1
ENSRNOT00000048976	ENSRNOG00000033173	1	67793649	67810316		ENSRNOG00000001350	3
ENSRNOT00000065051	ENSRNOG00000033173	1	67793649	67810316		ENSRNOG00000001351	1
ENSRNOT00000033197	ENSRNOG00000038616	1	67810527	67811750		ENSRNOG00000001352	2
ENSRNOT00000023744	ENSRNOG00000017508	1	67815981	67823611		ENSRNOG00000001353	1
ENSRNOT00000032439	ENSRNOG00000028273	1	67842171	67851072		ENSRNOG00000001355	1
ENSRNOT00000031172	ENSRNOG00000017673	1	67851020	67876959		ENSRNOG00000001357	1
ENSRNOT00000024251	ENSRNOG00000017795	1	67882320	67905770		ENSRNOG00000001360	3
ENSRNOT00000024400	ENSRNOG00000018090	1	67907512	67934232		ENSRNOG00000001367	1
ENSRNOT00000041527	ENSRNOG00000038607	1	67934751	67937117		ENSRNOG00000001368	1
ENSRNOT00000024492	ENSRNOG00000018152	1	67990789	68004110		ENSRNOG00000001369	5
ENSRNOT00000024547	ENSRNOG00000018217	1	68005337	68013052		ENSRNOG00000001370	2
ENSRNOT00000058900	ENSRNOG00000038600	1	68019796	68027327		ENSRNOG00000001372	1
ENSRNOT00000024640	ENSRNOG00000018250	1	68028198	68031880		ENSRNOG00000001374	3
ENSRNOT00000034957	ENSRNOG00000028041	1	68036411	68045152		ENSRNOG00000001375	1
ENSRNOT00000058843	ENSRNOG00000028041	1	68036411	68045152		ENSRNOG00000001376	1
ENSRNOT00000032627	ENSRNOG00000027959	1	68048782	68071421		ENSRNOG00000001377	1
ENSRNOT00000068566	ENSRNOG00000027959	1	68068147	68071170		ENSRNOG00000001378	3
ENSRNOT00000032306	ENSRNOG00000027942	1	68072667	68087385		ENSRNOG00000001379	1
ENSRNOT00000031462	ENSRNOG00000027919	1	68102308	68130102		ENSRNOG00000001380	1
ENSRNOT00000043043	ENSRNOG00000034260	1	68176590	68177507		ENSRNOG00000001383	3
ENSRNOT00000048710	ENSRNOG00000030071	1	68225943	68244934		ENSRNOG00000001385	1
ENSRNOT00000025080	ENSRNOG00000018458	1	68966631	68972654		ENSRNOG00000001387	1
ENSRNOT00000029621	ENSRNOG00000027855	1	68976542	69022651		ENSRNOG00000001388	2
ENSRNOT00000025102	ENSRNOG00000018600	1	68994002	68995900		ENSRNOG00000001389	1
ENSRNOT00000039823	ENSRNOG00000027843	1	69071648	69110751		ENSRNOG00000001391	1
ENSRNOT00000038898	ENSRNOG00000027811	1	69165498	69170800		ENSRNOG00000001392	1
ENSRNOT00000058739	ENSRNOG00000027811	1	69165498	69170800		ENSRNOG00000001396	1
ENSRNOT00000038802	ENSRNOG00000027808	1	69383580	69388145		ENSRNOG00000001397	2
ENSRNOT00000025110	ENSRNOG00000018616	1	69449412	69449936		ENSRNOG00000001399	1
ENSRNOT00000025138	ENSRNOG00000018621	1	69451521	69453038		ENSRNOG00000001402	1
ENSRNOT00000058706	ENSRNOG00000038508	1	69454162	69454464		ENSRNOG00000001404	4
ENSRNOT00000025338	ENSRNOG00000018642	1	69455450	69462472		ENSRNOG00000001407	2
ENSRNOT00000066927	ENSRNOG00000018642	1	69457989	69464195		ENSRNOG00000001408	1
ENSRNOT00000067605	ENSRNOG00000032699	1	69465633	69478313		ENSRNOG00000001409	1
ENSRNOT00000067676	ENSRNOG00000032699	1	69465633	69483549		ENSRNOG00000001410	1
ENSRNOT00000068459	ENSRNOG00000032699	1	69465633	69483549		ENSRNOG00000001412	1
ENSRNOT00000045767	ENSRNOG00000032699	1	69466321	69483549		ENSRNOG00000001414	1
ENSRNOT00000043328	ENSRNOG00000032699	1	69467069	69483549		ENSRNOG00000001415	1
ENSRNOT00000036413	ENSRNOG00000027733	1	69571996	69602268		ENSRNOG00000001416	1
ENSRNOT00000064104	ENSRNOG00000042310	1	69742884	69744891		ENSRNOG00000001417	1
ENSRNOT00000035435	ENSRNOG00000027705	1	69876161	69909471		ENSRNOG00000001418	2
ENSRNOT00000040441	ENSRNOG00000038497	1	69973732	69994983		ENSRNOG00000001419	1
ENSRNOT00000003660	ENSRNOG00000038492	1	70200168	70219338		ENSRNOG00000001420	3
ENSRNOT00000046243	ENSRNOG00000038492	1	70213167	70219395		ENSRNOG00000001422	1
ENSRNOT00000050743	ENSRNOG00000038492	1	70213167	70219395		ENSRNOG00000001424	3
ENSRNOT00000044846	ENSRNOG00000029758	1	70222601	70370985		ENSRNOG00000001425	1
ENSRNOT00000042502	ENSRNOG00000002717	1	70296631	70297738		ENSRNOG00000001426	1
ENSRNOT00000041047	ENSRNOG00000002717	1	70296691	70297744		ENSRNOG00000001427	1
ENSRNOT00000035177	ENSRNOG00000002717	1	70296834	70316411		ENSRNOG00000001428	1
ENSRNOT00000012225	ENSRNOG00000002717	1	70296851	70317269		ENSRNOG00000001429	1
ENSRNOT00000046452	ENSRNOG00000002717	1	70296872	70317459		ENSRNOG00000001430	1
ENSRNOT00000045859	ENSRNOG00000031761	1	70433458	70443743		ENSRNOG00000001431	2
ENSRNOT00000046047	ENSRNOG00000038479	1	70452168	70474845		ENSRNOG00000001432	3
ENSRNOT00000042217	ENSRNOG00000028937	1	70650852	70651251		ENSRNOG00000001434	1
ENSRNOT00000047147	ENSRNOG00000031562	1	70654662	70680504		ENSRNOG00000001435	2
ENSRNOT00000046392	ENSRNOG00000029008	1	70804947	70805537		ENSRNOG00000001436	1
ENSRNOT00000047949	ENSRNOG00000028365	1	70909044	70932936		ENSRNOG00000001439	1
ENSRNOT00000046111	ENSRNOG00000029554	1	71096061	71097053		ENSRNOG00000001440	1
ENSRNOT00000003545	ENSRNOG00000002628	1	71160395	71180865		ENSRNOG00000001441	1
ENSRNOT00000049350	ENSRNOG00000029852	1	71256720	71257703		ENSRNOG00000001442	1
ENSRNOT00000068311	ENSRNOG00000043030	1	71566532	71567280		ENSRNOG00000001443	1
ENSRNOT00000041518	ENSRNOG00000028877	1	71586649	71587569		ENSRNOG00000001444	1
ENSRNOT00000045266	ENSRNOG00000031178	1	71604707	71659281		ENSRNOG00000001445	1
ENSRNOT00000048195	ENSRNOG00000032226	1	71681550	71682467		ENSRNOG00000001448	1
ENSRNOT00000046788	ENSRNOG00000033483	1	71714963	71715967		ENSRNOG00000001449	1
ENSRNOT00000051864	ENSRNOG00000029174	1	71749065	71752228		ENSRNOG00000001450	1
ENSRNOT00000050050	ENSRNOG00000030129	1	71753123	71753228		ENSRNOG00000001451	3
ENSRNOT00000045214	ENSRNOG00000028882	1	71755872	71756819		ENSRNOG00000001452	1
ENSRNOT00000048152	ENSRNOG00000032817	1	71825042	71825992		ENSRNOG00000001453	1
ENSRNOT00000051024	ENSRNOG00000034101	1	71866279	71867193		ENSRNOG00000001454	2
ENSRNOT00000045994	ENSRNOG00000031210	1	71923254	71924171		ENSRNOG00000001455	2
ENSRNOT00000052217	ENSRNOG00000029524	1	71967375	71968349		ENSRNOG00000001456	1
ENSRNOT00000043603	ENSRNOG00000032062	1	71970773	71971522		ENSRNOG00000001457	1
ENSRNOT00000049387	ENSRNOG00000031734	1	71979287	71980264		ENSRNOG00000001460	1
ENSRNOT00000029114	ENSRNOG00000027758	1	72202945	72203898		ENSRNOG00000001465	2
ENSRNOT00000039088	ENSRNOG00000027749	1	72283463	72284416		ENSRNOG00000001466	3
ENSRNOT00000038977	ENSRNOG00000027732	1	72397535	72398488		ENSRNOG00000001469	5
ENSRNOT00000038706	ENSRNOG00000027709	1	72414171	72415120		ENSRNOG00000001470	2
ENSRNOT00000052271	ENSRNOG00000043196	1	72543913	72544966		ENSRNOG00000001474	3
ENSRNOT00000025981	ENSRNOG00000019127	1	72566807	72589909		ENSRNOG00000001475	2
ENSRNOT00000026074	ENSRNOG00000019280	1	72609254	72632513		ENSRNOG00000001476	1
ENSRNOT00000036574	ENSRNOG00000042745	1	72658004	73003901		ENSRNOG00000001477	1
ENSRNOT00000066225	ENSRNOG00000042745	1	72658043	73003901		ENSRNOG00000001478	6
ENSRNOT00000068611	ENSRNOG00000042745	1	72658043	73003901		ENSRNOG00000001479	6
ENSRNOT00000026204	ENSRNOG00000019376	1	72692378	72711324		ENSRNOG00000001480	1
ENSRNOT00000026298	ENSRNOG00000031328	1	72735652	72750099		ENSRNOG00000001482	1
ENSRNOT00000006118	ENSRNOG00000031459	1	72788832	72800721		ENSRNOG00000001483	1
ENSRNOT00000026305	ENSRNOG00000031113	1	72812464	72816283		ENSRNOG00000001484	1
ENSRNOT00000026528	ENSRNOG00000019453	1	72828981	72833277		ENSRNOG00000001487	2
ENSRNOT00000058574	ENSRNOG00000038445	1	72833803	72836472		ENSRNOG00000001488	1
ENSRNOT00000058563	ENSRNOG00000027550	1	72870145	72881239		ENSRNOG00000001489	2
ENSRNOT00000033662	ENSRNOG00000027550	1	72870393	72880317		ENSRNOG00000001490	1
ENSRNOT00000031007	ENSRNOG00000027514	1	72885667	72889204		ENSRNOG00000001492	2
ENSRNOT00000030931	ENSRNOG00000043328	1	72889349	72891734		ENSRNOG00000001493	1
ENSRNOT00000029996	ENSRNOG00000027487	1	72892400	72899070		ENSRNOG00000001494	1
ENSRNOT00000038860	ENSRNOG00000027459	1	72912204	72916331		ENSRNOG00000001499	2
ENSRNOT00000026575	ENSRNOG00000019626	1	72924607	72935215		ENSRNOG00000001500	2
ENSRNOT00000046708	ENSRNOG00000019623	1	72945134	72948877		ENSRNOG00000001501	1
ENSRNOT00000026540	ENSRNOG00000019623	1	72945557	72948877		ENSRNOG00000001503	1
ENSRNOT00000036874	ENSRNOG00000027436	1	72954551	72961438		ENSRNOG00000001506	1
ENSRNOT00000066156	ENSRNOG00000027436	1	72954551	72961438		ENSRNOG00000001510	1
ENSRNOT00000039019	ENSRNOG00000027418	1	73040661	73055637		ENSRNOG00000001511	1
ENSRNOT00000050509	ENSRNOG00000027418	1	73040661	73055646		ENSRNOG00000001512	1
ENSRNOT00000052029	ENSRNOG00000031860	1	73070166	73091565		ENSRNOG00000001514	1
ENSRNOT00000042276	ENSRNOG00000027704	1	73113542	73130828		ENSRNOG00000001515	2
ENSRNOT00000047405	ENSRNOG00000030940	1	73171753	73187418		ENSRNOG00000001516	2
ENSRNOT00000036880	ENSRNOG00000026861	1	73244043	73251347		ENSRNOG00000001517	1
ENSRNOT00000064968	ENSRNOG00000026861	1	73247604	73251386		ENSRNOG00000001518	2
ENSRNOT00000040738	ENSRNOG00000033061	1	73409743	73410699		ENSRNOG00000001519	1
ENSRNOT00000045560	ENSRNOG00000029189	1	73446039	73446983		ENSRNOG00000001520	1
ENSRNOT00000058393	ENSRNOG00000038348	1	73448833	73847858		ENSRNOG00000001522	3
ENSRNOT00000048444	ENSRNOG00000032125	1	73551908	73552750		ENSRNOG00000001524	2
ENSRNOT00000047760	ENSRNOG00000030886	1	73593135	73594082		ENSRNOG00000001525	2
ENSRNOT00000050604	ENSRNOG00000033788	1	73621189	73622028		ENSRNOG00000001527	1
ENSRNOT00000018981	ENSRNOG00000014181	1	73670970	73671923		ENSRNOG00000001528	1
ENSRNOT00000044964	ENSRNOG00000032819	1	73698972	73699919		ENSRNOG00000001531	2
ENSRNOT00000018989	ENSRNOG00000014186	1	73708649	73728767		ENSRNOG00000001544	1
ENSRNOT00000064517	ENSRNOG00000014186	1	73727169	73728453		ENSRNOG00000001547	1
ENSRNOT00000064178	ENSRNOG00000014193	1	73728892	73767429		ENSRNOG00000001548	1
ENSRNOT00000019799	ENSRNOG00000014193	1	73732652	73767429		ENSRNOG00000001549	1
ENSRNOT00000033633	ENSRNOG00000026764	1	73813166	73860009		ENSRNOG00000001551	1
ENSRNOT00000058334	ENSRNOG00000042461	1	73876515	73892566		ENSRNOG00000001554	1
ENSRNOT00000020090	ENSRNOG00000014787	1	73984990	73998011		ENSRNOG00000001555	1
ENSRNOT00000033561	ENSRNOG00000014787	1	73985177	73990213		ENSRNOG00000001556	2
ENSRNOT00000067278	ENSRNOG00000042577	1	74130180	74130424		ENSRNOG00000001557	1
ENSRNOT00000058329	ENSRNOG00000038309	1	74229010	74234287		ENSRNOG00000001559	1
ENSRNOT00000002046	ENSRNOG00000042113	1	74302695	74358945		ENSRNOG00000001560	1
ENSRNOT00000046600	ENSRNOG00000031005	1	74460656	74636611		ENSRNOG00000001566	1
ENSRNOT00000049870	ENSRNOG00000031005	1	74460656	74636611		ENSRNOG00000001567	1
ENSRNOT00000041367	ENSRNOG00000030636	1	74553799	74605247		ENSRNOG00000001570	1
ENSRNOT00000064593	ENSRNOG00000042400	1	75135055	75185340		ENSRNOG00000001571	1
ENSRNOT00000030748	ENSRNOG00000022591	1	75191254	75192313		ENSRNOG00000001572	1
ENSRNOT00000045033	ENSRNOG00000030883	1	75569913	75574799		ENSRNOG00000001573	2
ENSRNOT00000052129	ENSRNOG00000031279	1	75632632	75708022		ENSRNOG00000001574	1
ENSRNOT00000029823	ENSRNOG00000022227	1	75836723	75837007		ENSRNOG00000001575	9
ENSRNOT00000058269	ENSRNOG00000038281	1	76030453	76030773		ENSRNOG00000001577	1
ENSRNOT00000039801	ENSRNOG00000022191	1	76114616	76115823		ENSRNOG00000001578	1
ENSRNOT00000039628	ENSRNOG00000022151	1	76135238	76136706		ENSRNOG00000001580	2
ENSRNOT00000058267	ENSRNOG00000038279	1	76141986	76142219		ENSRNOG00000001581	1
ENSRNOT00000058263	ENSRNOG00000038276	1	76167263	76167589		ENSRNOG00000001582	1
ENSRNOT00000013436	ENSRNOG00000010132	1	76187038	76187608		ENSRNOG00000001584	1
ENSRNOT00000018858	ENSRNOG00000013890	1	76190656	76201426		ENSRNOG00000001585	1
ENSRNOT00000058230	ENSRNOG00000038251	1	76228326	76235907		ENSRNOG00000001587	2
ENSRNOT00000018559	ENSRNOG00000013548	1	76249871	76254942		ENSRNOG00000001588	1
ENSRNOT00000050445	ENSRNOG00000009861	1	76260538	76261015		ENSRNOG00000001589	1
ENSRNOT00000052231	ENSRNOG00000028449	1	76274349	76274927		ENSRNOG00000001591	1
ENSRNOT00000017555	ENSRNOG00000013023	1	76280788	76288575		ENSRNOG00000001592	1
ENSRNOT00000017353	ENSRNOG00000011346	1	76292180	76310584		ENSRNOG00000001593	3
ENSRNOT00000015059	ENSRNOG00000011262	1	76314519	76338223		ENSRNOG00000001595	1
ENSRNOT00000058241	ENSRNOG00000021800	1	76412315	76436366		ENSRNOG00000001596	1
ENSRNOT00000002044	ENSRNOG00000001494	1	76438561	76457231		ENSRNOG00000001597	5
ENSRNOT00000002043	ENSRNOG00000001493	1	76460132	76467761		ENSRNOG00000001598	1
ENSRNOT00000002042	ENSRNOG00000001492	1	76473938	76498388		ENSRNOG00000001599	1
ENSRNOT00000047289	ENSRNOG00000001492	1	76473938	76498388		ENSRNOG00000001601	1
ENSRNOT00000039538	ENSRNOG00000021390	1	76513672	76524431		ENSRNOG00000001602	1
ENSRNOT00000058194	ENSRNOG00000021390	1	76513672	76517700		ENSRNOG00000001603	1
ENSRNOT00000068406	ENSRNOG00000021390	1	76513672	76524431		ENSRNOG00000001606	1
ENSRNOT00000020402	ENSRNOG00000015128	1	76584876	76640465		ENSRNOG00000001607	1
ENSRNOT00000020509	ENSRNOG00000015229	1	76658891	76693384		ENSRNOG00000001608	1
ENSRNOT00000068268	ENSRNOG00000015229	1	76658891	76693384		ENSRNOG00000001609	2
ENSRNOT00000037198	ENSRNOG00000015229	1	76659288	76692902		ENSRNOG00000001611	1
ENSRNOT00000065122	ENSRNOG00000015229	1	76659288	76693384		ENSRNOG00000001613	1
ENSRNOT00000058184	ENSRNOG00000015229	1	76660558	76677290		ENSRNOG00000001616	3
ENSRNOT00000020609	ENSRNOG00000015304	1	76716255	76718963		ENSRNOG00000001618	1
ENSRNOT00000020855	ENSRNOG00000015376	1	76719188	76738565		ENSRNOG00000001620	3
ENSRNOT00000021223	ENSRNOG00000015852	1	76757367	76824155		ENSRNOG00000001621	1
ENSRNOT00000058172	ENSRNOG00000038205	1	76848445	76848792		ENSRNOG00000001622	2
ENSRNOT00000052299	ENSRNOG00000028617	1	76908803	76929653		ENSRNOG00000001623	2
ENSRNOT00000041287	ENSRNOG00000034247	1	76938011	76942788		ENSRNOG00000001627	5
ENSRNOT00000058153	ENSRNOG00000034247	1	76940107	76942788		ENSRNOG00000001628	2
ENSRNOT00000021310	ENSRNOG00000015865	1	77069125	77081190		ENSRNOG00000001629	1
ENSRNOT00000047079	ENSRNOG00000034106	1	77084948	77085295		ENSRNOG00000001632	3
ENSRNOT00000021455	ENSRNOG00000015948	1	77111082	77125165		ENSRNOG00000001633	3
ENSRNOT00000045669	ENSRNOG00000015948	1	77111082	77125165		ENSRNOG00000001634	1
ENSRNOT00000064332	ENSRNOG00000015948	1	77111082	77125165		ENSRNOG00000001640	1
ENSRNOT00000021465	ENSRNOG00000015948	1	77111473	77124636		ENSRNOG00000001642	2
ENSRNOT00000021586	ENSRNOG00000016055	1	77133886	77139485		ENSRNOG00000001643	1
ENSRNOT00000021976	ENSRNOG00000016145	1	77140308	77166078		ENSRNOG00000001644	1
ENSRNOT00000022360	ENSRNOG00000016434	1	77168290	77197285		ENSRNOG00000001645	1
ENSRNOT00000043203	ENSRNOG00000028200	1	77201874	77212669		ENSRNOG00000001647	1
ENSRNOT00000022441	ENSRNOG00000016701	1	77221378	77223313		ENSRNOG00000001651	1
ENSRNOT00000022461	ENSRNOG00000016756	1	77234538	77236921		ENSRNOG00000001652	4
ENSRNOT00000037314	ENSRNOG00000016756	1	77234620	77236921		ENSRNOG00000001653	1
ENSRNOT00000022603	ENSRNOG00000016770	1	77244169	77252808		ENSRNOG00000001654	1
ENSRNOT00000022610	ENSRNOG00000016863	1	77277342	77279916		ENSRNOG00000001656	1
ENSRNOT00000009447	ENSRNOG00000007148	1	77284299	77284665		ENSRNOG00000001657	1
ENSRNOT00000029825	ENSRNOG00000027944	1	77294408	77297067		ENSRNOG00000001658	2
ENSRNOT00000058105	ENSRNOG00000038170	1	77320089	77320283		ENSRNOG00000001662	1
ENSRNOT00000029810	ENSRNOG00000027936	1	77335009	77336964		ENSRNOG00000001675	1
ENSRNOT00000023078	ENSRNOG00000016907	1	77345194	77369444		ENSRNOG00000001679	1
ENSRNOT00000023490	ENSRNOG00000017198	1	77377465	77408704		ENSRNOG00000001680	1
ENSRNOT00000068772	ENSRNOG00000017198	1	77377465	77414399		ENSRNOG00000001681	1
ENSRNOT00000037086	ENSRNOG00000034055	1	77441013	77453814		ENSRNOG00000001682	4
ENSRNOT00000058060	ENSRNOG00000042250	1	77471004	77487103		ENSRNOG00000001684	2
ENSRNOT00000023663	ENSRNOG00000027607	1	77529251	77541953		ENSRNOG00000001685	1
ENSRNOT00000037132	ENSRNOG00000027288	1	77588947	77597830		ENSRNOG00000001686	1
ENSRNOT00000043333	ENSRNOG00000029485	1	77641386	77664599		ENSRNOG00000001687	1
ENSRNOT00000024155	ENSRNOG00000034000	1	77690537	77700541		ENSRNOG00000001688	1
ENSRNOT00000058040	ENSRNOG00000017519	1	77731614	77767638		ENSRNOG00000001689	2
ENSRNOT00000023686	ENSRNOG00000017620	1	77808746	77814982		ENSRNOG00000001691	1
ENSRNOT00000044927	ENSRNOG00000042158	1	77915708	77918976		ENSRNOG00000001692	1
ENSRNOT00000042613	ENSRNOG00000032940	1	78009755	78014783		ENSRNOG00000001694	1
ENSRNOT00000035286	ENSRNOG00000017699	1	78075650	78102698		ENSRNOG00000001699	1
ENSRNOT00000038206	ENSRNOG00000026975	1	78122947	78124118		ENSRNOG00000001700	5
ENSRNOT00000023915	ENSRNOG00000017721	1	78125864	78135021		ENSRNOG00000001701	1
ENSRNOT00000058000	ENSRNOG00000017721	1	78125864	78135021		ENSRNOG00000001702	1
ENSRNOT00000057986	ENSRNOG00000038101	1	78144253	78154018		ENSRNOG00000001704	4
ENSRNOT00000057988	ENSRNOG00000038101	1	78144253	78154018		ENSRNOG00000001706	8
ENSRNOT00000034790	ENSRNOG00000026891	1	78172780	78173296		ENSRNOG00000001707	2
ENSRNOT00000031892	ENSRNOG00000026810	1	78174630	78176965		ENSRNOG00000001708	1
ENSRNOT00000048149	ENSRNOG00000033189	1	78199678	78216514		ENSRNOG00000001709	2
ENSRNOT00000018233	ENSRNOG00000013395	1	78235474	78240665		ENSRNOG00000001710	1
ENSRNOT00000018495	ENSRNOG00000013767	1	78241158	78261349		ENSRNOG00000001711	1
ENSRNOT00000057965	ENSRNOG00000013847	1	78275863	78310731		ENSRNOG00000001712	1
ENSRNOT00000057963	ENSRNOG00000038088	1	78341105	78342565		ENSRNOG00000001713	1
ENSRNOT00000019069	ENSRNOG00000014132	1	78345206	78355988		ENSRNOG00000001714	2
ENSRNOT00000057960	ENSRNOG00000038087	1	78345839	78346303		ENSRNOG00000001715	7
ENSRNOT00000019075	ENSRNOG00000014252	1	78358171	78360872		ENSRNOG00000001717	3
ENSRNOT00000019219	ENSRNOG00000014256	1	78368026	78376953		ENSRNOG00000001719	1
ENSRNOT00000019814	ENSRNOG00000014353	1	78380816	78407577		ENSRNOG00000001720	1
ENSRNOT00000064461	ENSRNOG00000014353	1	78380816	78407497		ENSRNOG00000001724	2
ENSRNOT00000019866	ENSRNOG00000014788	1	78407711	78430972		ENSRNOG00000001726	1
ENSRNOT00000020084	ENSRNOG00000014788	1	78407711	78430972		ENSRNOG00000001727	3
ENSRNOT00000020134	ENSRNOG00000014984	1	78431497	78439056		ENSRNOG00000001728	1
ENSRNOT00000038152	ENSRNOG00000015085	1	78440116	78449731		ENSRNOG00000001729	1
ENSRNOT00000020428	ENSRNOG00000015085	1	78440254	78450578		ENSRNOG00000001730	2
ENSRNOT00000041817	ENSRNOG00000015085	1	78440254	78450578		ENSRNOG00000001732	1
ENSRNOT00000067933	ENSRNOG00000015085	1	78440254	78450578		ENSRNOG00000001733	1
ENSRNOT00000020597	ENSRNOG00000015349	1	78451923	78455873		ENSRNOG00000001736	1
ENSRNOT00000012082	ENSRNOG00000008815	1	78480914	78497104		ENSRNOG00000001738	2
ENSRNOT00000021200	ENSRNOG00000015413	1	78499506	78508576		ENSRNOG00000001739	1
ENSRNOT00000021221	ENSRNOG00000015844	1	78509142	78511991		ENSRNOG00000001741	1
ENSRNOT00000021456	ENSRNOG00000015860	1	78515051	78526160		ENSRNOG00000001742	2
ENSRNOT00000041215	ENSRNOG00000030127	1	78539321	78570125		ENSRNOG00000001746	1
ENSRNOT00000067473	ENSRNOG00000030127	1	78544040	78570353		ENSRNOG00000001747	1
ENSRNOT00000067214	ENSRNOG00000030127	1	78544062	78570125		ENSRNOG00000001748	1
ENSRNOT00000021893	ENSRNOG00000016362	1	78586541	78588019		ENSRNOG00000001749	1
ENSRNOT00000029552	ENSRNOG00000025890	1	78592874	78611029		ENSRNOG00000001750	1
ENSRNOT00000022214	ENSRNOG00000016367	1	78621499	78636762		ENSRNOG00000001752	2
ENSRNOT00000022227	ENSRNOG00000016599	1	78641173	78644481		ENSRNOG00000001753	1
ENSRNOT00000022528	ENSRNOG00000016603	1	78646984	78660302		ENSRNOG00000001754	1
ENSRNOT00000065973	ENSRNOG00000016603	1	78654949	78660302		ENSRNOG00000001756	2
ENSRNOT00000022556	ENSRNOG00000016811	1	78668541	78673167		ENSRNOG00000001757	1
ENSRNOT00000024113	ENSRNOG00000017839	1	78711249	78722474		ENSRNOG00000001758	1
ENSRNOT00000034266	ENSRNOG00000016825	1	78722001	78725277		ENSRNOG00000001762	1
ENSRNOT00000022895	ENSRNOG00000016837	1	78762202	78772681		ENSRNOG00000001764	3
ENSRNOT00000022577	ENSRNOG00000029745	1	78770639	78772467		ENSRNOG00000001765	1
ENSRNOT00000023392	ENSRNOG00000017069	1	78777292	78809178		ENSRNOG00000001766	1
ENSRNOT00000068473	ENSRNOG00000017448	1	78830040	78847001		ENSRNOG00000001767	1
ENSRNOT00000023451	ENSRNOG00000017448	1	78840685	78846872		ENSRNOG00000001769	3
ENSRNOT00000023457	ENSRNOG00000017463	1	78860379	78860966		ENSRNOG00000001770	1
ENSRNOT00000023652	ENSRNOG00000017468	1	78862207	78869122		ENSRNOG00000001773	2
ENSRNOT00000067272	ENSRNOG00000043378	1	78875769	78877568		ENSRNOG00000001774	2
ENSRNOT00000023867	ENSRNOG00000017692	1	78884246	78886491		ENSRNOG00000001776	1
ENSRNOT00000047105	ENSRNOG00000025350	1	78886792	78896682		ENSRNOG00000001777	1
ENSRNOT00000024246	ENSRNOG00000017753	1	78899458	78911984		ENSRNOG00000001781	1
ENSRNOT00000068092	ENSRNOG00000018101	1	78911961	78915768		ENSRNOG00000001782	1
ENSRNOT00000024498	ENSRNOG00000018101	1	78912047	78915776		ENSRNOG00000001783	1
ENSRNOT00000040060	ENSRNOG00000033235	1	78916657	78934691		ENSRNOG00000001785	1
ENSRNOT00000057802	ENSRNOG00000033235	1	78916657	78934691		ENSRNOG00000001786	1
ENSRNOT00000067049	ENSRNOG00000033235	1	78916657	78934691		ENSRNOG00000001789	2
ENSRNOT00000052387	ENSRNOG00000033235	1	78920844	78934691		ENSRNOG00000001792	3
ENSRNOT00000024779	ENSRNOG00000018255	1	78938917	78970676		ENSRNOG00000001793	2
ENSRNOT00000024800	ENSRNOG00000018402	1	78979034	78980136		ENSRNOG00000001794	1
ENSRNOT00000024832	ENSRNOG00000018405	1	78985350	78989564		ENSRNOG00000001795	3
ENSRNOT00000046169	ENSRNOG00000018426	1	78996678	78999960		ENSRNOG00000001796	3
ENSRNOT00000041891	ENSRNOG00000018454	1	79003635	79006413		ENSRNOG00000001797	1
ENSRNOT00000025281	ENSRNOG00000018556	1	79008895	79020420		ENSRNOG00000001803	1
ENSRNOT00000025388	ENSRNOG00000018730	1	79021832	79059686		ENSRNOG00000001804	4
ENSRNOT00000043891	ENSRNOG00000018730	1	79032465	79059686		ENSRNOG00000001806	2
ENSRNOT00000045574	ENSRNOG00000029399	1	79067353	79081739		ENSRNOG00000001807	1
ENSRNOT00000025829	ENSRNOG00000018953	1	79091414	79108174		ENSRNOG00000001808	4
ENSRNOT00000067527	ENSRNOG00000018953	1	79091414	79108174		ENSRNOG00000001809	3
ENSRNOT00000025913	ENSRNOG00000043416	1	79122801	79137035		ENSRNOG00000001811	2
ENSRNOT00000045306	ENSRNOG00000031391	1	79167992	79176187		ENSRNOG00000001813	6
ENSRNOT00000045073	ENSRNOG00000043088	1	79194540	79202526		ENSRNOG00000001815	2
ENSRNOT00000043096	ENSRNOG00000019202	1	79213400	79229052		ENSRNOG00000001816	1
ENSRNOT00000064305	ENSRNOG00000019202	1	79213400	79229052		ENSRNOG00000001817	1
ENSRNOT00000067615	ENSRNOG00000024630	1	79244845	79250791		ENSRNOG00000001818	1
ENSRNOT00000026006	ENSRNOG00000024630	1	79250514	79258888		ENSRNOG00000001820	1
ENSRNOT00000026060	ENSRNOG00000019260	1	79275467	79297252		ENSRNOG00000001821	1
ENSRNOT00000026077	ENSRNOG00000029336	1	79305915	79326201		ENSRNOG00000001823	3
ENSRNOT00000030440	ENSRNOG00000029022	1	79339448	79345279		ENSRNOG00000001825	1
ENSRNOT00000026088	ENSRNOG00000032625	1	79353898	79361312		ENSRNOG00000001827	4
ENSRNOT00000051473	ENSRNOG00000024376	1	79417218	79424586		ENSRNOG00000001828	1
ENSRNOT00000057705	ENSRNOG00000037948	1	79455014	79455217		ENSRNOG00000001829	3
ENSRNOT00000034948	ENSRNOG00000037946	1	79455888	79462377		ENSRNOG00000001830	1
ENSRNOT00000047765	ENSRNOG00000037945	1	79469566	79470834		ENSRNOG00000001833	1
ENSRNOT00000030433	ENSRNOG00000037943	1	79475888	79481496		ENSRNOG00000001834	1
ENSRNOT00000026252	ENSRNOG00000019406	1	79504887	79509156		ENSRNOG00000001837	1
ENSRNOT00000033531	ENSRNOG00000019406	1	79504887	79508232		ENSRNOG00000001839	1
ENSRNOT00000057708	ENSRNOG00000019406	1	79504898	79508589		ENSRNOG00000001840	1
ENSRNOT00000026263	ENSRNOG00000019416	1	79519608	79534481		ENSRNOG00000001842	1
ENSRNOT00000042636	ENSRNOG00000019416	1	79520511	79534481		ENSRNOG00000001843	1
ENSRNOT00000026268	ENSRNOG00000019427	1	79575787	79576485		ENSRNOG00000001844	1
ENSRNOT00000026288	ENSRNOG00000019432	1	79591516	79596573		ENSRNOG00000001845	1
ENSRNOT00000026489	ENSRNOG00000019440	1	79619031	79628910		ENSRNOG00000001847	1
ENSRNOT00000057684	ENSRNOG00000019440	1	79619031	79628518		ENSRNOG00000001849	2
ENSRNOT00000066830	ENSRNOG00000019596	1	79643489	79650767		ENSRNOG00000001851	2
ENSRNOT00000026669	ENSRNOG00000019596	1	79646337	79665870		ENSRNOG00000001852	4
ENSRNOT00000030900	ENSRNOG00000024257	1	79675034	79678711		ENSRNOG00000001854	2
ENSRNOT00000018222	ENSRNOG00000037931	1	79708645	79712881		ENSRNOG00000001858	1
ENSRNOT00000026793	ENSRNOG00000024243	1	79783972	79788613		ENSRNOG00000001859	1
ENSRNOT00000050912	ENSRNOG00000019802	1	79792087	79801516		ENSRNOG00000001860	1
ENSRNOT00000026814	ENSRNOG00000019802	1	79795709	79801363		ENSRNOG00000001861	3
ENSRNOT00000026881	ENSRNOG00000019844	1	79816826	79824777		ENSRNOG00000001862	2
ENSRNOT00000026946	ENSRNOG00000019862	1	79827538	79832891		ENSRNOG00000001863	3
ENSRNOT00000027057	ENSRNOG00000019915	1	79834167	79860298		ENSRNOG00000001864	1
ENSRNOT00000035356	ENSRNOG00000024065	1	79866608	79868715		ENSRNOG00000001865	1
ENSRNOT00000027075	ENSRNOG00000019982	1	79875629	79890681		ENSRNOG00000001866	2
ENSRNOT00000034460	ENSRNOG00000019994	1	79893158	79910727		ENSRNOG00000001867	1
ENSRNOT00000027100	ENSRNOG00000019999	1	79917952	79922402		ENSRNOG00000001868	1
ENSRNOT00000027202	ENSRNOG00000020057	1	79946339	79949053		ENSRNOG00000001869	1
ENSRNOT00000051671	ENSRNOG00000033358	1	79964555	79966591		ENSRNOG00000001870	1
ENSRNOT00000046881	ENSRNOG00000022688	1	80002646	80005865		ENSRNOG00000001872	2
ENSRNOT00000035710	ENSRNOG00000022688	1	80004395	80005904		ENSRNOG00000001873	1
ENSRNOT00000035648	ENSRNOG00000022679	1	80017000	80021448		ENSRNOG00000001874	2
ENSRNOT00000051619	ENSRNOG00000022669	1	80033098	80053738		ENSRNOG00000001875	2
ENSRNOT00000034176	ENSRNOG00000027981	1	80068116	80068718		ENSRNOG00000001876	1
ENSRNOT00000027214	ENSRNOG00000020090	1	80070252	80076528		ENSRNOG00000001877	4
ENSRNOT00000034553	ENSRNOG00000030331	1	80110384	80129016		ENSRNOG00000001878	2
ENSRNOT00000057600	ENSRNOG00000030331	1	80110384	80129016		ENSRNOG00000001880	1
ENSRNOT00000027226	ENSRNOG00000020098	1	80155930	80161479		ENSRNOG00000001884	1
ENSRNOT00000027242	ENSRNOG00000020109	1	80161778	80168843		ENSRNOG00000001885	4
ENSRNOT00000027246	ENSRNOG00000037897	1	80176649	80182347		ENSRNOG00000001886	1
ENSRNOT00000027254	ENSRNOG00000020125	1	80189436	80193462		ENSRNOG00000001888	4
ENSRNOT00000065865	ENSRNOG00000020130	1	80209378	80226352		ENSRNOG00000001889	1
ENSRNOT00000064956	ENSRNOG00000020130	1	80209476	80225688		ENSRNOG00000001890	3
ENSRNOT00000027379	ENSRNOG00000020130	1	80209480	80226352		ENSRNOG00000001891	2
ENSRNOT00000032924	ENSRNOG00000020130	1	80209480	80226352		ENSRNOG00000001892	1
ENSRNOT00000044886	ENSRNOG00000020130	1	80209480	80226109		ENSRNOG00000001893	1
ENSRNOT00000021187	ENSRNOG00000032392	1	80228623	80229227		ENSRNOG00000001896	1
ENSRNOT00000027435	ENSRNOG00000020233	1	80271951	80275050		ENSRNOG00000001907	1
ENSRNOT00000027497	ENSRNOG00000020263	1	80280714	80309840		ENSRNOG00000001908	1
ENSRNOT00000041218	ENSRNOG00000020263	1	80281394	80309840		ENSRNOG00000001911	1
ENSRNOT00000027578	ENSRNOG00000020310	1	80313806	80384390		ENSRNOG00000001912	1
ENSRNOT00000027583	ENSRNOG00000020362	1	80390353	80395598		ENSRNOG00000001915	2
ENSRNOT00000048002	ENSRNOG00000020381	1	80405255	80431209		ENSRNOG00000001916	1
ENSRNOT00000027649	ENSRNOG00000020381	1	80405544	80431209		ENSRNOG00000001918	1
ENSRNOT00000046678	ENSRNOG00000020381	1	80405544	80431209		ENSRNOG00000001920	1
ENSRNOT00000041651	ENSRNOG00000020381	1	80405707	80431209		ENSRNOG00000001923	1
ENSRNOT00000027655	ENSRNOG00000020381	1	80406081	80431209		ENSRNOG00000001924	5
ENSRNOT00000068776	ENSRNOG00000020381	1	80409326	80409872		ENSRNOG00000001925	1
ENSRNOT00000027677	ENSRNOG00000020417	1	80505517	80514139		ENSRNOG00000001926	1
ENSRNOT00000027684	ENSRNOG00000020426	1	80520276	80526981		ENSRNOG00000001928	2
ENSRNOT00000027710	ENSRNOG00000020432	1	80546111	80569432		ENSRNOG00000001930	2
ENSRNOT00000057466	ENSRNOG00000020432	1	80558096	80569432		ENSRNOG00000001931	1
ENSRNOT00000027774	ENSRNOG00000020481	1	80570161	80572686		ENSRNOG00000001932	1
ENSRNOT00000067567	ENSRNOG00000043154	1	80576047	80579063		ENSRNOG00000001942	2
ENSRNOT00000068251	ENSRNOG00000043154	1	80576047	80578988		ENSRNOG00000001943	1
ENSRNOT00000027783	ENSRNOG00000020489	1	80580871	80590499		ENSRNOG00000001945	1
ENSRNOT00000027831	ENSRNOG00000020498	1	80591805	80638117		ENSRNOG00000001947	1
ENSRNOT00000027845	ENSRNOG00000020530	1	80641315	80643462		ENSRNOG00000001948	1
ENSRNOT00000027879	ENSRNOG00000020546	1	80663791	80679677		ENSRNOG00000001949	1
ENSRNOT00000027910	ENSRNOG00000020546	1	80663791	80682480		ENSRNOG00000001950	1
ENSRNOT00000027854	ENSRNOG00000020538	1	80668750	80669545		ENSRNOG00000001951	1
ENSRNOT00000057433	ENSRNOG00000037814	1	80683134	80694898		ENSRNOG00000001953	1
ENSRNOT00000040905	ENSRNOG00000021905	1	80726925	80727419		ENSRNOG00000001955	1
ENSRNOT00000027933	ENSRNOG00000020578	1	80744252	80758943		ENSRNOG00000001956	2
ENSRNOT00000029487	ENSRNOG00000020578	1	80744252	80758943		ENSRNOG00000001957	1
ENSRNOT00000051892	ENSRNOG00000020578	1	80744252	80758943		ENSRNOG00000001958	1
ENSRNOT00000057384	ENSRNOG00000020578	1	80744252	80758943		ENSRNOG00000001959	1
ENSRNOT00000031326	ENSRNOG00000037798	1	80822563	80824252		ENSRNOG00000001960	1
ENSRNOT00000027960	ENSRNOG00000020596	1	80827838	80833765		ENSRNOG00000001962	1
ENSRNOT00000066572	ENSRNOG00000020596	1	80828748	80833765		ENSRNOG00000001963	3
ENSRNOT00000027964	ENSRNOG00000020606	1	80834562	80837461		ENSRNOG00000001964	4
ENSRNOT00000027995	ENSRNOG00000020607	1	80837907	80866677		ENSRNOG00000001966	1
ENSRNOT00000028026	ENSRNOG00000020635	1	80867167	80876233		ENSRNOG00000001967	1
ENSRNOT00000038300	ENSRNOG00000021302	1	80878651	80882691		ENSRNOG00000001971	5
ENSRNOT00000028029	ENSRNOG00000028753	1	80888733	80894034		ENSRNOG00000001973	2
ENSRNOT00000028051	ENSRNOG00000020652	1	80894705	80911019		ENSRNOG00000001974	1
ENSRNOT00000028065	ENSRNOG00000020675	1	80917401	80925157		ENSRNOG00000001975	1
ENSRNOT00000028100	ENSRNOG00000020683	1	80926575	80960767		ENSRNOG00000001976	2
ENSRNOT00000028131	ENSRNOG00000020716	1	80964751	80994300		ENSRNOG00000001979	2
ENSRNOT00000028132	ENSRNOG00000020716	1	80964751	80994300		ENSRNOG00000001980	1
ENSRNOT00000028177	ENSRNOG00000020743	1	81008464	81023486		ENSRNOG00000001982	3
ENSRNOT00000049588	ENSRNOG00000028852	1	81082978	81084591		ENSRNOG00000001984	1
ENSRNOT00000068536	ENSRNOG00000028852	1	81083874	81084591		ENSRNOG00000001986	1
ENSRNOT00000031948	ENSRNOG00000027968	1	81185072	81185251		ENSRNOG00000001989	2
ENSRNOT00000043809	ENSRNOG00000032405	1	81230276	81230446		ENSRNOG00000001990	1
ENSRNOT00000034845	ENSRNOG00000033680	1	81266828	81290085		ENSRNOG00000001991	1
ENSRNOT00000044127	ENSRNOG00000033680	1	81266828	81290470		ENSRNOG00000001992	1
ENSRNOT00000047540	ENSRNOG00000033680	1	81266828	81290470		ENSRNOG00000001996	2
ENSRNOT00000028196	ENSRNOG00000020775	1	81345408	81359415		ENSRNOG00000002001	6
ENSRNOT00000040989	ENSRNOG00000033164	1	81408433	81581603		ENSRNOG00000002002	1
ENSRNOT00000049175	ENSRNOG00000032004	1	81658155	81687123		ENSRNOG00000002004	2
ENSRNOT00000028215	ENSRNOG00000020796	1	81704865	81705806		ENSRNOG00000002005	1
ENSRNOT00000041580	ENSRNOG00000031529	1	81780088	81853249		ENSRNOG00000002006	2
ENSRNOT00000002054	ENSRNOG00000020801	1	81839930	81852366		ENSRNOG00000002010	1
ENSRNOT00000031923	ENSRNOG00000043320	1	81872034	81879265		ENSRNOG00000002011	1
ENSRNOT00000028261	ENSRNOG00000020827	1	81918200	81929635		ENSRNOG00000002012	2
ENSRNOT00000028231	ENSRNOG00000028900	1	81944896	81953006		ENSRNOG00000002013	2
ENSRNOT00000057255	ENSRNOG00000028900	1	81944896	81953006		ENSRNOG00000002014	3
ENSRNOT00000057256	ENSRNOG00000028900	1	81944896	81953006		ENSRNOG00000002021	2
ENSRNOT00000028237	ENSRNOG00000020928	1	82006828	82020282		ENSRNOG00000002024	8
ENSRNOT00000028249	ENSRNOG00000020817	1	82039229	82064293		ENSRNOG00000002026	2
ENSRNOT00000041995	ENSRNOG00000037725	1	82119305	82120642		ENSRNOG00000002028	1
ENSRNOT00000057247	ENSRNOG00000037725	1	82119962	82122428		ENSRNOG00000002029	1
ENSRNOT00000064123	ENSRNOG00000032805	1	82190225	82199388		ENSRNOG00000002031	1
ENSRNOT00000028447	ENSRNOG00000032805	1	82191753	82204628		ENSRNOG00000002032	1
ENSRNOT00000068690	ENSRNOG00000032805	1	82191753	82204628		ENSRNOG00000002034	1
ENSRNOT00000028404	ENSRNOG00000028891	1	82228606	82233248		ENSRNOG00000002035	1
ENSRNOT00000068322	ENSRNOG00000028891	1	82229581	82233248		ENSRNOG00000002036	1
ENSRNOT00000028434	ENSRNOG00000020947	1	82233240	82240355		ENSRNOG00000002039	3
ENSRNOT00000002052	ENSRNOG00000001500	1	82242920	82254443		ENSRNOG00000002040	2
ENSRNOT00000057238	ENSRNOG00000001500	1	82242920	82251721		ENSRNOG00000002041	2
ENSRNOT00000002048	ENSRNOG00000001499	1	82255154	82257125		ENSRNOG00000002042	2
ENSRNOT00000002050	ENSRNOG00000001499	1	82255458	82257125		ENSRNOG00000002044	1
ENSRNOT00000002053	ENSRNOG00000001501	1	82265661	82274283		ENSRNOG00000002045	4
ENSRNOT00000057230	ENSRNOG00000037715	1	82279123	82281949		ENSRNOG00000002046	2
ENSRNOT00000064573	ENSRNOG00000037715	1	82279208	82281949		ENSRNOG00000002050	1
ENSRNOT00000018696	ENSRNOG00000013945	1	82284848	82306668		ENSRNOG00000002051	4
ENSRNOT00000028290	ENSRNOG00000020848	1	82310541	82332822		ENSRNOG00000002052	1
ENSRNOT00000057220	ENSRNOG00000020848	1	82310541	82332822		ENSRNOG00000002053	1
ENSRNOT00000028308	ENSRNOG00000020867	1	82333694	82356657		ENSRNOG00000002054	2
ENSRNOT00000057213	ENSRNOG00000020867	1	82333694	82357414		ENSRNOG00000002055	3
ENSRNOT00000050931	ENSRNOG00000032232	1	82368617	82368847		ENSRNOG00000002057	1
ENSRNOT00000028319	ENSRNOG00000020871	1	82385959	82418177		ENSRNOG00000002061	1
ENSRNOT00000028322	ENSRNOG00000020871	1	82385959	82418177		ENSRNOG00000002069	1
ENSRNOT00000050433	ENSRNOG00000020871	1	82388455	82395168		ENSRNOG00000002070	4
ENSRNOT00000066822	ENSRNOG00000020871	1	82392756	82410500		ENSRNOG00000002072	2
ENSRNOT00000028348	ENSRNOG00000020882	1	82422796	82436208		ENSRNOG00000002073	2
ENSRNOT00000028393	ENSRNOG00000020914	1	82436627	82523827		ENSRNOG00000002074	3
ENSRNOT00000057192	ENSRNOG00000043074	1	82526877	82527460		ENSRNOG00000002075	1
ENSRNOT00000031026	ENSRNOG00000024410	1	82529039	82546955		ENSRNOG00000002079	3
ENSRNOT00000057190	ENSRNOG00000037690	1	82553826	82557544		ENSRNOG00000002080	1
ENSRNOT00000028468	ENSRNOG00000024363	1	82565982	82569247		ENSRNOG00000002084	1
ENSRNOT00000024771	ENSRNOG00000018369	1	82577850	82598184		ENSRNOG00000002085	1
ENSRNOT00000068612	ENSRNOG00000018369	1	82577850	82597982		ENSRNOG00000002089	1
ENSRNOT00000028266	ENSRNOG00000020835	1	82601693	82612045		ENSRNOG00000002091	1
ENSRNOT00000057177	ENSRNOG00000018390	1	82612835	82624575		ENSRNOG00000002092	1
ENSRNOT00000024829	ENSRNOG00000018408	1	82635313	82660246		ENSRNOG00000002093	1
ENSRNOT00000025303	ENSRNOG00000018677	1	82686233	82726544		ENSRNOG00000002094	1
ENSRNOT00000057163	ENSRNOG00000037675	1	82734707	82736642		ENSRNOG00000002095	2
ENSRNOT00000025472	ENSRNOG00000018850	1	82748075	82750257		ENSRNOG00000002097	1
ENSRNOT00000034609	ENSRNOG00000023521	1	82750707	82768390		ENSRNOG00000002099	2
ENSRNOT00000068140	ENSRNOG00000023521	1	82750707	82768390		ENSRNOG00000002100	2
ENSRNOT00000037975	ENSRNOG00000030931	1	82811683	82812869		ENSRNOG00000002101	2
ENSRNOT00000057158	ENSRNOG00000037673	1	82854688	82855133		ENSRNOG00000002104	3
ENSRNOT00000036173	ENSRNOG00000022222	1	82859110	82859426		ENSRNOG00000002105	3
ENSRNOT00000032933	ENSRNOG00000018885	1	82862011	82876482		ENSRNOG00000002106	1
ENSRNOT00000044202	ENSRNOG00000028124	1	82894688	82905758		ENSRNOG00000002110	1
ENSRNOT00000066605	ENSRNOG00000028124	1	82894688	82906634		ENSRNOG00000002112	1
ENSRNOT00000032991	ENSRNOG00000030701	1	82921246	82922400		ENSRNOG00000002114	1
ENSRNOT00000041861	ENSRNOG00000030701	1	82921246	82935132		ENSRNOG00000002115	1
ENSRNOT00000025581	ENSRNOG00000029805	1	82961675	82967236		ENSRNOG00000002116	1
ENSRNOT00000048885	ENSRNOG00000029805	1	82961675	82978812		ENSRNOG00000002117	1
ENSRNOT00000049849	ENSRNOG00000029805	1	82968111	82980723		ENSRNOG00000002120	2
ENSRNOT00000063839	ENSRNOG00000029805	1	82968111	82980723		ENSRNOG00000002121	1
ENSRNOT00000051300	ENSRNOG00000029541	1	82982548	82983010		ENSRNOG00000002122	1
ENSRNOT00000025586	ENSRNOG00000018928	1	83003444	83016695		ENSRNOG00000002125	1
ENSRNOT00000066529	ENSRNOG00000018928	1	83003757	83017755		ENSRNOG00000002126	2
ENSRNOT00000051665	ENSRNOG00000018936	1	83048549	83063381		ENSRNOG00000002127	1
ENSRNOT00000031173	ENSRNOG00000018936	1	83062354	83063381		ENSRNOG00000002128	1
ENSRNOT00000025819	ENSRNOG00000018994	1	83151146	83159470		ENSRNOG00000002129	2
ENSRNOT00000057127	ENSRNOG00000019129	1	83177350	83185797		ENSRNOG00000002130	1
ENSRNOT00000057122	ENSRNOG00000019129	1	83177708	83215264		ENSRNOG00000002134	1
ENSRNOT00000034013	ENSRNOG00000042899	1	83236682	83241913		ENSRNOG00000002135	1
ENSRNOT00000057120	ENSRNOG00000042899	1	83241712	83264933		ENSRNOG00000002137	1
ENSRNOT00000026021	ENSRNOG00000019229	1	83271967	83281069		ENSRNOG00000002139	1
ENSRNOT00000026107	ENSRNOG00000019254	1	83281284	83288783		ENSRNOG00000002141	2
ENSRNOT00000067858	ENSRNOG00000019254	1	83281630	83288783		ENSRNOG00000002142	1
ENSRNOT00000026114	ENSRNOG00000019310	1	83349864	83350571		ENSRNOG00000002144	4
ENSRNOT00000057107	ENSRNOG00000037642	1	83362966	83370189		ENSRNOG00000002145	1
ENSRNOT00000026145	ENSRNOG00000019338	1	83373483	83381219		ENSRNOG00000002146	1
ENSRNOT00000026182	ENSRNOG00000019338	1	83373483	83381219		ENSRNOG00000002149	1
ENSRNOT00000057096	ENSRNOG00000037638	1	83398721	83400789		ENSRNOG00000002151	2
ENSRNOT00000048905	ENSRNOG00000032034	1	83404787	83433993		ENSRNOG00000002152	3
ENSRNOT00000057470	ENSRNOG00000032034	1	83404787	83433993		ENSRNOG00000002153	1
ENSRNOT00000068115	ENSRNOG00000032034	1	83433056	83434029		ENSRNOG00000002154	2
ENSRNOT00000026576	ENSRNOG00000019578	1	83460641	83463576		ENSRNOG00000002156	1
ENSRNOT00000044326	ENSRNOG00000030266	1	83469392	83482599		ENSRNOG00000002158	1
ENSRNOT00000043477	ENSRNOG00000030266	1	83469636	83482599		ENSRNOG00000002159	1
ENSRNOT00000026661	ENSRNOG00000019673	1	83486643	83489123		ENSRNOG00000002161	1
ENSRNOT00000026720	ENSRNOG00000019702	1	83495520	83500924		ENSRNOG00000002163	1
ENSRNOT00000026900	ENSRNOG00000019869	1	83500543	83574879		ENSRNOG00000002164	1
ENSRNOT00000057073	ENSRNOG00000019869	1	83500543	83580437		ENSRNOG00000002165	2
ENSRNOT00000026778	ENSRNOG00000019746	1	83501213	83506790		ENSRNOG00000002167	2
ENSRNOT00000026839	ENSRNOG00000019831	1	83506971	83531789		ENSRNOG00000002168	3
ENSRNOT00000026891	ENSRNOG00000019838	1	83552031	83557015		ENSRNOG00000002169	1
ENSRNOT00000035328	ENSRNOG00000026584	1	83617808	83619343		ENSRNOG00000002171	3
ENSRNOT00000063788	ENSRNOG00000043368	1	83634170	83640407		ENSRNOG00000002174	2
ENSRNOT00000026907	ENSRNOG00000019879	1	83651277	83652713		ENSRNOG00000002175	3
ENSRNOT00000038565	ENSRNOG00000026244	1	83654277	83657859		ENSRNOG00000002176	2
ENSRNOT00000067640	ENSRNOG00000026244	1	83654277	83657859		ENSRNOG00000002177	2
ENSRNOT00000026966	ENSRNOG00000019883	1	83670786	83680295		ENSRNOG00000002178	1
ENSRNOT00000026997	ENSRNOG00000019928	1	83788761	83807132		ENSRNOG00000002180	2
ENSRNOT00000027006	ENSRNOG00000019942	1	83838618	83843717		ENSRNOG00000002181	2
ENSRNOT00000027029	ENSRNOG00000019949	1	83845161	83848056		ENSRNOG00000002182	3
ENSRNOT00000027166	ENSRNOG00000019962	1	83848250	83859874		ENSRNOG00000002185	1
ENSRNOT00000027212	ENSRNOG00000020063	1	83865443	83873010		ENSRNOG00000002186	1
ENSRNOT00000036432	ENSRNOG00000020063	1	83866352	83873010		ENSRNOG00000002187	1
ENSRNOT00000027384	ENSRNOG00000020102	1	83873126	83895590		ENSRNOG00000002188	1
ENSRNOT00000064153	ENSRNOG00000020102	1	83873578	83896119		ENSRNOG00000002190	1
ENSRNOT00000066443	ENSRNOG00000020102	1	83883863	83895664		ENSRNOG00000002191	1
ENSRNOT00000036907	ENSRNOG00000025354	1	83896411	83907473		ENSRNOG00000002192	1
ENSRNOT00000027425	ENSRNOG00000020235	1	83919015	83929698		ENSRNOG00000002194	1
ENSRNOT00000027494	ENSRNOG00000020235	1	83919015	83929675		ENSRNOG00000002195	1
ENSRNOT00000057034	ENSRNOG00000020235	1	83919015	83929675		ENSRNOG00000002196	1
ENSRNOT00000027537	ENSRNOG00000020308	1	83932718	83938925		ENSRNOG00000002198	1
ENSRNOT00000027603	ENSRNOG00000020338	1	83942897	83950613		ENSRNOG00000002199	1
ENSRNOT00000041205	ENSRNOG00000020338	1	83942897	83950613		ENSRNOG00000002200	1
ENSRNOT00000027620	ENSRNOG00000020380	1	83968592	83970017		ENSRNOG00000002201	1
ENSRNOT00000027645	ENSRNOG00000020389	1	83989000	84001059		ENSRNOG00000002202	1
ENSRNOT00000064839	ENSRNOG00000020389	1	83989000	84000633		ENSRNOG00000002203	1
ENSRNOT00000066422	ENSRNOG00000020389	1	83989000	84001059		ENSRNOG00000002204	2
ENSRNOT00000027773	ENSRNOG00000020433	1	84000724	84073767		ENSRNOG00000002205	2
ENSRNOT00000027791	ENSRNOG00000020495	1	84083646	84093441		ENSRNOG00000002207	4
ENSRNOT00000067802	ENSRNOG00000020495	1	84083646	84088675		ENSRNOG00000002208	1
ENSRNOT00000027788	ENSRNOG00000020495	1	84084769	84093501		ENSRNOG00000002209	2
ENSRNOT00000027837	ENSRNOG00000020505	1	84094589	84116015		ENSRNOG00000002210	1
ENSRNOT00000027893	ENSRNOG00000020557	1	84116101	84254503		ENSRNOG00000002211	1
ENSRNOT00000064639	ENSRNOG00000020557	1	84116101	84254503		ENSRNOG00000002212	3
ENSRNOT00000056979	ENSRNOG00000037589	1	84241923	84448323		ENSRNOG00000002214	2
ENSRNOT00000048677	ENSRNOG00000033744	1	84265741	84284683		ENSRNOG00000002215	3
ENSRNOT00000031989	ENSRNOG00000024036	1	84285594	84289101		ENSRNOG00000002216	3
ENSRNOT00000056964	ENSRNOG00000024036	1	84285594	84289111		ENSRNOG00000002217	1
ENSRNOT00000027909	ENSRNOG00000020570	1	84295421	84302155		ENSRNOG00000002218	2
ENSRNOT00000065850	ENSRNOG00000020570	1	84295421	84304220		ENSRNOG00000002223	1
ENSRNOT00000056955	ENSRNOG00000023931	1	84304982	84308085		ENSRNOG00000002224	1
ENSRNOT00000039804	ENSRNOG00000023931	1	84305361	84307041		ENSRNOG00000002225	1
ENSRNOT00000027937	ENSRNOG00000037580	1	84308349	84315180		ENSRNOG00000002227	1
ENSRNOT00000044590	ENSRNOG00000020576	1	84323460	84344289		ENSRNOG00000002229	2
ENSRNOT00000035689	ENSRNOG00000020576	1	84329368	84341381		ENSRNOG00000002232	4
ENSRNOT00000027974	ENSRNOG00000020598	1	84359565	84367910		ENSRNOG00000002233	1
ENSRNOT00000032394	ENSRNOG00000020598	1	84360678	84367619		ENSRNOG00000002238	3
ENSRNOT00000027987	ENSRNOG00000020616	1	84373751	84383870		ENSRNOG00000002240	1
ENSRNOT00000044145	ENSRNOG00000020616	1	84373885	84383870		ENSRNOG00000002241	2
ENSRNOT00000056933	ENSRNOG00000020616	1	84373885	84383870		ENSRNOG00000002243	1
ENSRNOT00000027998	ENSRNOG00000020628	1	84383804	84384615		ENSRNOG00000002244	1
ENSRNOT00000028006	ENSRNOG00000020636	1	84393849	84416299		ENSRNOG00000002246	2
ENSRNOT00000046611	ENSRNOG00000020636	1	84393849	84416299		ENSRNOG00000002247	1
ENSRNOT00000028070	ENSRNOG00000020676	1	84421630	84427235		ENSRNOG00000002248	2
ENSRNOT00000028091	ENSRNOG00000020687	1	84444143	84452877		ENSRNOG00000002251	4
ENSRNOT00000046435	ENSRNOG00000020687	1	84444143	84452877		ENSRNOG00000002253	1
ENSRNOT00000038929	ENSRNOG00000020703	1	84456423	84540351		ENSRNOG00000002254	2
ENSRNOT00000042207	ENSRNOG00000020703	1	84456423	84515543		ENSRNOG00000002255	3
ENSRNOT00000040767	ENSRNOG00000029642	1	84760102	84760487		ENSRNOG00000002256	1
ENSRNOT00000028138	ENSRNOG00000029043	1	84777391	84788843		ENSRNOG00000002258	1
ENSRNOT00000035994	ENSRNOG00000029043	1	84777391	84792946		ENSRNOG00000002262	1
ENSRNOT00000028151	ENSRNOG00000042096	1	84797538	84805787		ENSRNOG00000002265	3
ENSRNOT00000056909	ENSRNOG00000037561	1	84826548	84826634		ENSRNOG00000002266	1
ENSRNOT00000028158	ENSRNOG00000033148	1	84830510	84843054		ENSRNOG00000002267	1
ENSRNOT00000045891	ENSRNOG00000031240	1	84847564	84849745		ENSRNOG00000002270	1
ENSRNOT00000044997	ENSRNOG00000029936	1	84864246	84868779		ENSRNOG00000002271	2
ENSRNOT00000032973	ENSRNOG00000037556	1	84896256	84897992		ENSRNOG00000002272	1
ENSRNOT00000037288	ENSRNOG00000023350	1	84910957	84914508		ENSRNOG00000002273	1
ENSRNOT00000038642	ENSRNOG00000023350	1	84910957	84914508		ENSRNOG00000002275	4
ENSRNOT00000056901	ENSRNOG00000037554	1	84917955	84919063		ENSRNOG00000002276	1
ENSRNOT00000033361	ENSRNOG00000020774	1	84936633	84937315		ENSRNOG00000002277	6
ENSRNOT00000034158	ENSRNOG00000020765	1	84954229	84957400		ENSRNOG00000002278	4
ENSRNOT00000039872	ENSRNOG00000033571	1	85006911	85048658		ENSRNOG00000002280	1
ENSRNOT00000020531	ENSRNOG00000033571	1	85047572	85049951		ENSRNOG00000002282	1
ENSRNOT00000033661	ENSRNOG00000030932	1	85064034	85075385		ENSRNOG00000002285	3
ENSRNOT00000050869	ENSRNOG00000030932	1	85064897	85066448		ENSRNOG00000002286	1
ENSRNOT00000025573	ENSRNOG00000034117	1	85089749	85101749		ENSRNOG00000002289	2
ENSRNOT00000033643	ENSRNOG00000034117	1	85089749	85100391		ENSRNOG00000002291	1
ENSRNOT00000046107	ENSRNOG00000031226	1	85114501	85127961		ENSRNOG00000002292	3
ENSRNOT00000049877	ENSRNOG00000020762	1	85141167	85144446		ENSRNOG00000002294	1
ENSRNOT00000028187	ENSRNOG00000020777	1	85173772	85185333		ENSRNOG00000002296	1
ENSRNOT00000043132	ENSRNOG00000033023	1	85233155	85234240		ENSRNOG00000002299	1
ENSRNOT00000028247	ENSRNOG00000020821	1	85238779	85253538		ENSRNOG00000002301	3
ENSRNOT00000051259	ENSRNOG00000025216	1	85255190	85260559		ENSRNOG00000002302	2
ENSRNOT00000028265	ENSRNOG00000020830	1	85261148	85265358		ENSRNOG00000002303	2
ENSRNOT00000051422	ENSRNOG00000020830	1	85261148	85265358		ENSRNOG00000002304	2
ENSRNOT00000056877	ENSRNOG00000037541	1	85268360	85268716		ENSRNOG00000002305	1
ENSRNOT00000028275	ENSRNOG00000020839	1	85308917	85314395		ENSRNOG00000002309	1
ENSRNOT00000028279	ENSRNOG00000020844	1	85351630	85352750		ENSRNOG00000002312	1
ENSRNOT00000028284	ENSRNOG00000020845	1	85365371	85369219		ENSRNOG00000002314	2
ENSRNOT00000028285	ENSRNOG00000020849	1	85369350	85371383		ENSRNOG00000002316	1
ENSRNOT00000028287	ENSRNOG00000020849	1	85369350	85371383		ENSRNOG00000002317	1
ENSRNOT00000029719	ENSRNOG00000025111	1	85377148	85383179		ENSRNOG00000002318	2
ENSRNOT00000028297	ENSRNOG00000020851	1	85390226	85399362		ENSRNOG00000002319	2
ENSRNOT00000056850	ENSRNOG00000020851	1	85390226	85399332		ENSRNOG00000002320	1
ENSRNOT00000028306	ENSRNOG00000020864	1	85403065	85411680		ENSRNOG00000002321	1
ENSRNOT00000028358	ENSRNOG00000020873	1	85414492	85444232		ENSRNOG00000002322	1
ENSRNOT00000045212	ENSRNOG00000020873	1	85414492	85444232		ENSRNOG00000002323	1
ENSRNOT00000035096	ENSRNOG00000020807	1	85448849	85479705		ENSRNOG00000002327	1
ENSRNOT00000047120	ENSRNOG00000020807	1	85448849	85482508		ENSRNOG00000002331	1
ENSRNOT00000065011	ENSRNOG00000020807	1	85448849	85482508		ENSRNOG00000002332	1
ENSRNOT00000041301	ENSRNOG00000024880	1	85486804	85488982		ENSRNOG00000002333	1
ENSRNOT00000028222	ENSRNOG00000020799	1	85489089	85490526		ENSRNOG00000002335	1
ENSRNOT00000028211	ENSRNOG00000020781	1	85490553	85496401		ENSRNOG00000002336	1
ENSRNOT00000002055	ENSRNOG00000001503	1	85519568	85525920		ENSRNOG00000002338	1
ENSRNOT00000028392	ENSRNOG00000020900	1	85546014	85559530		ENSRNOG00000002339	1
ENSRNOT00000056797	ENSRNOG00000037507	1	85562246	85565184		ENSRNOG00000002340	1
ENSRNOT00000034001	ENSRNOG00000024677	1	85568846	85581069		ENSRNOG00000002341	2
ENSRNOT00000032363	ENSRNOG00000024625	1	85585520	85597999		ENSRNOG00000002342	5
ENSRNOT00000028401	ENSRNOG00000020922	1	85599075	85601214		ENSRNOG00000002343	2
ENSRNOT00000028413	ENSRNOG00000020929	1	85601215	85605147		ENSRNOG00000002345	1
ENSRNOT00000028438	ENSRNOG00000020941	1	85607054	85608248		ENSRNOG00000002346	2
ENSRNOT00000046569	ENSRNOG00000024497	1	85607247	85610421		ENSRNOG00000002347	2
ENSRNOT00000038154	ENSRNOG00000024497	1	85608372	85610421		ENSRNOG00000002349	2
ENSRNOT00000028442	ENSRNOG00000020957	1	85611299	85613177		ENSRNOG00000002350	1
ENSRNOT00000046359	ENSRNOG00000020961	1	85613850	85633133		ENSRNOG00000002352	2
ENSRNOT00000028477	ENSRNOG00000042465	1	85635284	85637552		ENSRNOG00000002353	2
ENSRNOT00000063808	ENSRNOG00000042465	1	85635284	85637589		ENSRNOG00000002355	2
ENSRNOT00000033621	ENSRNOG00000024331	1	85654294	85664951		ENSRNOG00000002358	2
ENSRNOT00000032026	ENSRNOG00000024309	1	85669891	85677195		ENSRNOG00000002360	1
ENSRNOT00000031873	ENSRNOG00000024288	1	85684714	85686914		ENSRNOG00000002361	1
ENSRNOT00000031254	ENSRNOG00000024278	1	85692754	85702684		ENSRNOG00000002364	3
ENSRNOT00000031044	ENSRNOG00000024266	1	85706514	85717428		ENSRNOG00000002365	1
ENSRNOT00000056742	ENSRNOG00000037485	1	85743753	85744546		ENSRNOG00000002368	1
ENSRNOT00000028508	ENSRNOG00000020985	1	85756327	85769499		ENSRNOG00000002369	1
ENSRNOT00000028514	ENSRNOG00000021006	1	85771687	85773503		ENSRNOG00000002372	1
ENSRNOT00000028518	ENSRNOG00000021009	1	85773753	85788290		ENSRNOG00000002373	2
ENSRNOT00000067813	ENSRNOG00000021009	1	85773755	85783816		ENSRNOG00000002376	3
ENSRNOT00000028526	ENSRNOG00000021015	1	85796224	85800671		ENSRNOG00000002378	1
ENSRNOT00000040607	ENSRNOG00000024055	1	85811447	85828794		ENSRNOG00000002379	1
ENSRNOT00000028532	ENSRNOG00000021021	1	85878452	85879444		ENSRNOG00000002381	1
ENSRNOT00000056714	ENSRNOG00000037467	1	85910771	85912700		ENSRNOG00000002382	2
ENSRNOT00000028533	ENSRNOG00000024009	1	85917624	85918526		ENSRNOG00000002385	5
ENSRNOT00000033155	ENSRNOG00000024000	1	85923707	85938567		ENSRNOG00000002387	1
ENSRNOT00000028544	ENSRNOG00000021023	1	85954521	85970832		ENSRNOG00000002388	1
ENSRNOT00000044532	ENSRNOG00000021023	1	85955771	85970832		ENSRNOG00000002389	2
ENSRNOT00000065440	ENSRNOG00000043049	1	85972598	85973740		ENSRNOG00000002390	1
ENSRNOT00000028545	ENSRNOG00000021029	1	85978120	85980059		ENSRNOG00000002391	2
ENSRNOT00000028550	ENSRNOG00000021030	1	85981893	85992588		ENSRNOG00000002393	2
ENSRNOT00000041809	ENSRNOG00000021030	1	85981893	85992588		ENSRNOG00000002394	2
ENSRNOT00000028548	ENSRNOG00000021030	1	85992072	85992583		ENSRNOG00000002396	1
ENSRNOT00000028584	ENSRNOG00000021053	1	85993862	86009382		ENSRNOG00000002397	1
ENSRNOT00000028585	ENSRNOG00000021053	1	85993862	86009382		ENSRNOG00000002402	1
ENSRNOT00000044678	ENSRNOG00000021053	1	85993862	86009382		ENSRNOG00000002403	3
ENSRNOT00000028593	ENSRNOG00000021060	1	86012672	86026955		ENSRNOG00000002407	4
ENSRNOT00000028597	ENSRNOG00000021062	1	86076279	86085681		ENSRNOG00000002408	1
ENSRNOT00000028603	ENSRNOG00000021067	1	86086024	86095045		ENSRNOG00000002412	2
ENSRNOT00000028624	ENSRNOG00000021079	1	86095551	86098079		ENSRNOG00000002413	1
ENSRNOT00000028632	ENSRNOG00000021087	1	86103249	86113049		ENSRNOG00000002414	1
ENSRNOT00000056646	ENSRNOG00000021087	1	86103249	86113049		ENSRNOG00000002415	1
ENSRNOT00000028637	ENSRNOG00000021095	1	86113707	86117083		ENSRNOG00000002417	1
ENSRNOT00000028644	ENSRNOG00000021097	1	86145615	86155483		ENSRNOG00000002418	4
ENSRNOT00000056625	ENSRNOG00000021097	1	86145615	86155483		ENSRNOG00000002419	2
ENSRNOT00000056626	ENSRNOG00000021097	1	86145615	86157075		ENSRNOG00000002420	1
ENSRNOT00000056628	ENSRNOG00000021097	1	86145615	86157075		ENSRNOG00000002422	1
ENSRNOT00000028653	ENSRNOG00000021102	1	86162254	86172128		ENSRNOG00000002423	1
ENSRNOT00000028660	ENSRNOG00000021106	1	86175390	86196895		ENSRNOG00000002425	1
ENSRNOT00000028663	ENSRNOG00000021106	1	86175390	86196895		ENSRNOG00000002428	1
ENSRNOT00000031490	ENSRNOG00000023414	1	86243068	86243930		ENSRNOG00000002429	1
ENSRNOT00000030832	ENSRNOG00000028984	1	86251501	86252322		ENSRNOG00000002433	2
ENSRNOT00000046226	ENSRNOG00000030584	1	86328779	86329739		ENSRNOG00000002434	1
ENSRNOT00000030687	ENSRNOG00000023367	1	86335466	86337432		ENSRNOG00000002436	1
ENSRNOT00000029680	ENSRNOG00000023314	1	86393327	86394239		ENSRNOG00000002437	1
ENSRNOT00000066292	ENSRNOG00000029116	1	86401016	86547969		ENSRNOG00000002439	1
ENSRNOT00000046282	ENSRNOG00000030828	1	86401207	86402167		ENSRNOG00000002440	1
ENSRNOT00000066668	ENSRNOG00000042282	1	86445425	86447619		ENSRNOG00000002443	1
ENSRNOT00000056615	ENSRNOG00000037415	1	86491061	86492471		ENSRNOG00000002449	3
ENSRNOT00000056614	ENSRNOG00000037414	1	86536944	86538181		ENSRNOG00000002450	1
ENSRNOT00000052376	ENSRNOG00000029116	1	86546705	86547969		ENSRNOG00000002451	2
ENSRNOT00000037519	ENSRNOG00000023296	1	86561153	86594893		ENSRNOG00000002452	2
ENSRNOT00000028672	ENSRNOG00000021113	1	86606037	86633816		ENSRNOG00000002453	1
ENSRNOT00000028674	ENSRNOG00000021119	1	86640488	86653181		ENSRNOG00000002454	2
ENSRNOT00000032613	ENSRNOG00000023150	1	86658839	86686712		ENSRNOG00000002456	1
ENSRNOT00000066063	ENSRNOG00000023150	1	86672360	86686712		ENSRNOG00000002458	1
ENSRNOT00000056605	ENSRNOG00000037407	1	86674241	86757505		ENSRNOG00000002459	1
ENSRNOT00000028688	ENSRNOG00000021129	1	86694718	86721943		ENSRNOG00000002460	1
ENSRNOT00000030186	ENSRNOG00000021133	1	86795683	86840006		ENSRNOG00000002461	1
ENSRNOT00000058930	ENSRNOG00000021133	1	86795683	86840006		ENSRNOG00000002462	2
ENSRNOT00000028690	ENSRNOG00000021133	1	86799255	86840006		ENSRNOG00000002463	1
ENSRNOT00000065311	ENSRNOG00000042147	1	87093628	87094409		ENSRNOG00000002467	1
ENSRNOT00000028698	ENSRNOG00000021137	1	87117394	87132204		ENSRNOG00000002468	2
ENSRNOT00000037700	ENSRNOG00000022919	1	87152491	87311536		ENSRNOG00000002469	1
ENSRNOT00000047207	ENSRNOG00000032733	1	87364823	87365212		ENSRNOG00000002470	2
ENSRNOT00000028701	ENSRNOG00000021142	1	87429951	87547901		ENSRNOG00000002471	5
ENSRNOT00000028703	ENSRNOG00000021144	1	87550697	87559436		ENSRNOG00000002473	3
ENSRNOT00000014517	ENSRNOG00000010918	1	87626111	87627499		ENSRNOG00000002474	3
ENSRNOT00000015205	ENSRNOG00000010938	1	87695658	87711593		ENSRNOG00000002475	1
ENSRNOT00000056588	ENSRNOG00000011451	1	87710786	87725636		ENSRNOG00000002477	1
ENSRNOT00000015384	ENSRNOG00000011451	1	87711390	87725636		ENSRNOG00000002478	1
ENSRNOT00000067827	ENSRNOG00000011451	1	87711390	87725636		ENSRNOG00000002480	2
ENSRNOT00000056583	ENSRNOG00000037393	1	87751512	87790670		ENSRNOG00000002484	1
ENSRNOT00000015791	ENSRNOG00000011584	1	87793208	87833003		ENSRNOG00000002486	1
ENSRNOT00000066902	ENSRNOG00000011584	1	87793208	87833003		ENSRNOG00000002487	1
ENSRNOT00000016148	ENSRNOG00000011885	1	87853620	87917634		ENSRNOG00000002488	1
ENSRNOT00000033396	ENSRNOG00000022393	1	87917502	87923706		ENSRNOG00000002491	1
ENSRNOT00000016421	ENSRNOG00000012140	1	87924058	87966499		ENSRNOG00000002495	1
ENSRNOT00000031236	ENSRNOG00000012140	1	87924058	87966499		ENSRNOG00000002496	4
ENSRNOT00000016919	ENSRNOG00000012344	1	87977105	87999101		ENSRNOG00000002497	1
ENSRNOT00000017021	ENSRNOG00000012719	1	88001744	88067218		ENSRNOG00000002499	1
ENSRNOT00000047772	ENSRNOG00000037380	1	88006863	88007772		ENSRNOG00000002501	1
ENSRNOT00000017153	ENSRNOG00000012777	1	88080934	88092526		ENSRNOG00000002504	1
ENSRNOT00000017166	ENSRNOG00000012871	1	88093860	88094024		ENSRNOG00000002505	1
ENSRNOT00000017172	ENSRNOG00000012877	1	88115883	88116596		ENSRNOG00000002506	3
ENSRNOT00000017669	ENSRNOG00000012882	1	88117683	88139654		ENSRNOG00000002509	1
ENSRNOT00000017708	ENSRNOG00000013250	1	88194319	88199647		ENSRNOG00000002511	2
ENSRNOT00000039115	ENSRNOG00000021573	1	88244980	88311604		ENSRNOG00000002512	5
ENSRNOT00000018153	ENSRNOG00000013565	1	88332568	88362934		ENSRNOG00000002514	1
ENSRNOT00000018931	ENSRNOG00000013938	1	89163878	89236299		ENSRNOG00000002515	2
ENSRNOT00000045301	ENSRNOG00000031859	1	89339479	89339925		ENSRNOG00000002516	2
ENSRNOT00000018956	ENSRNOG00000014163	1	89955966	90036876		ENSRNOG00000002517	1
ENSRNOT00000019463	ENSRNOG00000014463	1	90430169	90490153		ENSRNOG00000002519	2
ENSRNOT00000020014	ENSRNOG00000014786	1	90568191	90577339		ENSRNOG00000002520	1
ENSRNOT00000020079	ENSRNOG00000014966	1	90662111	90673253		ENSRNOG00000002523	2
ENSRNOT00000020383	ENSRNOG00000027724	1	90697874	90698713		ENSRNOG00000002524	1
ENSRNOT00000033790	ENSRNOG00000027720	1	90728882	90729590		ENSRNOG00000002525	1
ENSRNOT00000020474	ENSRNOG00000027646	1	90749093	90757426		ENSRNOG00000002526	1
ENSRNOT00000056552	ENSRNOG00000037370	1	90772046	90772243		ENSRNOG00000002529	1
ENSRNOT00000052177	ENSRNOG00000014998	1	90776108	90788362		ENSRNOG00000002531	1
ENSRNOT00000049227	ENSRNOG00000014998	1	90780650	90788718		ENSRNOG00000002532	1
ENSRNOT00000046035	ENSRNOG00000032204	1	90807549	90808029		ENSRNOG00000002535	1
ENSRNOT00000028923	ENSRNOG00000027370	1	90846872	90850590		ENSRNOG00000002536	1
ENSRNOT00000056545	ENSRNOG00000037367	1	90861222	90862080		ENSRNOG00000002537	1
ENSRNOT00000020345	ENSRNOG00000015168	1	90869863	90873664		ENSRNOG00000002538	4
ENSRNOT00000039649	ENSRNOG00000037366	1	90898957	90899880		ENSRNOG00000002539	1
ENSRNOT00000015266	ENSRNOG00000011486	1	90953358	90957595		ENSRNOG00000002540	1
ENSRNOT00000056539	ENSRNOG00000037364	1	91097621	91097875		ENSRNOG00000002541	1
ENSRNOT00000056536	ENSRNOG00000037363	1	91133739	91411447		ENSRNOG00000002542	1
ENSRNOT00000023671	ENSRNOG00000017456	1	92438595	92466532		ENSRNOG00000002543	1
ENSRNOT00000027745	ENSRNOG00000027112	1	92517500	92524036		ENSRNOG00000002544	3
ENSRNOT00000030895	ENSRNOG00000027102	1	92610310	92614102		ENSRNOG00000002545	1
ENSRNOT00000047233	ENSRNOG00000027102	1	92610310	92613459		ENSRNOG00000002546	1
ENSRNOT00000056530	ENSRNOG00000027102	1	92610310	92613267		ENSRNOG00000002548	3
ENSRNOT00000019364	ENSRNOG00000014455	1	92614660	92616344		ENSRNOG00000002549	1
ENSRNOT00000041760	ENSRNOG00000011911	1	92753357	92756253		ENSRNOG00000002550	5
ENSRNOT00000043099	ENSRNOG00000011911	1	92753357	92756253		ENSRNOG00000002553	1
ENSRNOT00000046094	ENSRNOG00000011911	1	92753795	92811358		ENSRNOG00000002555	1
ENSRNOT00000019353	ENSRNOG00000014406	1	92761193	92762429		ENSRNOG00000002556	1
ENSRNOT00000056528	ENSRNOG00000037360	1	92880236	92880453		ENSRNOG00000002559	10
ENSRNOT00000019278	ENSRNOG00000014380	1	93059785	93062966		ENSRNOG00000002560	1
ENSRNOT00000056515	ENSRNOG00000043280	1	93203061	93270745		ENSRNOG00000002563	2
ENSRNOT00000023732	ENSRNOG00000017648	1	93311127	93374813		ENSRNOG00000002564	1
ENSRNOT00000056514	ENSRNOG00000037351	1	93542062	93542463		ENSRNOG00000002565	2
ENSRNOT00000050158	ENSRNOG00000037350	1	93586553	93589104		ENSRNOG00000002566	1
ENSRNOT00000046787	ENSRNOG00000037348	1	93659603	93660709		ENSRNOG00000002568	1
ENSRNOT00000030370	ENSRNOG00000024056	1	93675021	93687711		ENSRNOG00000002569	1
ENSRNOT00000034555	ENSRNOG00000024056	1	93675349	93679009		ENSRNOG00000002571	1
ENSRNOT00000033648	ENSRNOG00000021474	1	93734855	93743230		ENSRNOG00000002572	1
ENSRNOT00000015941	ENSRNOG00000037339	1	93785306	93793906		ENSRNOG00000002574	1
ENSRNOT00000067072	ENSRNOG00000037339	1	93787319	93793906		ENSRNOG00000002575	1
ENSRNOT00000023858	ENSRNOG00000017681	1	93805816	93811981		ENSRNOG00000002576	1
ENSRNOT00000023942	ENSRNOG00000017749	1	93813123	93814188		ENSRNOG00000002578	1
ENSRNOT00000056490	ENSRNOG00000037333	1	93816749	93819433		ENSRNOG00000002579	1
ENSRNOT00000024083	ENSRNOG00000017851	1	93820124	93834284		ENSRNOG00000002580	1
ENSRNOT00000039446	ENSRNOG00000023411	1	93841966	93847360		ENSRNOG00000002582	1
ENSRNOT00000024150	ENSRNOG00000017918	1	93851144	93857061		ENSRNOG00000002583	1
ENSRNOT00000024170	ENSRNOG00000032990	1	93872467	93881621		ENSRNOG00000002585	3
ENSRNOT00000068781	ENSRNOG00000032990	1	93872497	93881621		ENSRNOG00000002587	1
ENSRNOT00000067964	ENSRNOG00000042946	1	93888916	93890620		ENSRNOG00000002588	4
ENSRNOT00000047473	ENSRNOG00000037331	1	93905606	93910274		ENSRNOG00000002592	3
ENSRNOT00000032403	ENSRNOG00000023233	1	93966374	93976483		ENSRNOG00000002593	1
ENSRNOT00000024645	ENSRNOG00000033729	1	93985919	93992823		ENSRNOG00000002595	1
ENSRNOT00000024662	ENSRNOG00000030160	1	94012902	94019559		ENSRNOG00000002597	1
ENSRNOT00000038229	ENSRNOG00000022701	1	94042594	94056759		ENSRNOG00000002598	3
ENSRNOT00000067736	ENSRNOG00000022701	1	94044487	94050449		ENSRNOG00000002599	1
ENSRNOT00000048947	ENSRNOG00000022640	1	94062604	94071190		ENSRNOG00000002602	2
ENSRNOT00000024690	ENSRNOG00000018334	1	94083641	94089433		ENSRNOG00000002607	1
ENSRNOT00000029197	ENSRNOG00000033706	1	94102001	94105058		ENSRNOG00000002609	1
ENSRNOT00000049123	ENSRNOG00000030089	1	94116474	94116863		ENSRNOG00000002610	1
ENSRNOT00000039531	ENSRNOG00000022353	1	94134854	94145183		ENSRNOG00000002612	1
ENSRNOT00000024758	ENSRNOG00000034012	1	94198055	94203133		ENSRNOG00000002615	1
ENSRNOT00000063944	ENSRNOG00000042936	1	94201915	94202254		ENSRNOG00000002616	2
ENSRNOT00000025055	ENSRNOG00000018742	1	94204125	94208665		ENSRNOG00000002618	3
ENSRNOT00000048240	ENSRNOG00000030281	1	94210924	94214301		ENSRNOG00000002624	1
ENSRNOT00000037867	ENSRNOG00000022313	1	94221721	94226013		ENSRNOG00000002625	1
ENSRNOT00000025174	ENSRNOG00000018580	1	94227185	94234028		ENSRNOG00000002626	1
ENSRNOT00000025299	ENSRNOG00000018664	1	94242549	94246711		ENSRNOG00000002627	1
ENSRNOT00000025390	ENSRNOG00000031927	1	94254350	94261414		ENSRNOG00000002628	1
ENSRNOT00000065876	ENSRNOG00000031927	1	94254350	94261499		ENSRNOG00000002630	1
ENSRNOT00000025489	ENSRNOG00000018831	1	94273869	94281384		ENSRNOG00000002632	1
ENSRNOT00000025614	ENSRNOG00000018864	1	94321663	94327488		ENSRNOG00000002635	1
ENSRNOT00000046254	ENSRNOG00000032566	1	94353790	94354950		ENSRNOG00000002636	3
ENSRNOT00000025631	ENSRNOG00000033050	1	94355716	94359795		ENSRNOG00000002640	1
ENSRNOT00000056467	ENSRNOG00000037324	1	94378649	94379768		ENSRNOG00000002641	1
ENSRNOT00000041899	ENSRNOG00000029266	1	94380686	94384705		ENSRNOG00000002642	1
ENSRNOT00000045756	ENSRNOG00000030492	1	94412763	94418026		ENSRNOG00000002643	1
ENSRNOT00000046377	ENSRNOG00000033086	1	94447035	94455169		ENSRNOG00000002644	1
ENSRNOT00000025701	ENSRNOG00000029237	1	94471693	94475840		ENSRNOG00000002645	1
ENSRNOT00000025715	ENSRNOG00000029596	1	94527309	94531135		ENSRNOG00000002648	1
ENSRNOT00000056456	ENSRNOG00000037311	1	94537507	94548507		ENSRNOG00000002652	3
ENSRNOT00000025723	ENSRNOG00000032857	1	94579471	94583357		ENSRNOG00000002653	4
ENSRNOT00000025750	ENSRNOG00000029924	1	94624828	94628862		ENSRNOG00000002654	1
ENSRNOT00000025777	ENSRNOG00000033414	1	94657028	94658093		ENSRNOG00000002657	2
ENSRNOT00000038353	ENSRNOG00000033805	1	94683175	94690080		ENSRNOG00000002659	3
ENSRNOT00000025831	ENSRNOG00000029221	1	94692856	94697059		ENSRNOG00000002660	1
ENSRNOT00000046737	ENSRNOG00000032170	1	94697755	94698935		ENSRNOG00000002661	1
ENSRNOT00000025846	ENSRNOG00000019132	1	94717692	94720013		ENSRNOG00000002662	1
ENSRNOT00000032200	ENSRNOG00000021659	1	94720869	94727798		ENSRNOG00000002664	1
ENSRNOT00000025949	ENSRNOG00000019138	1	94785183	94788320		ENSRNOG00000002667	1
ENSRNOT00000026100	ENSRNOG00000019207	1	94791887	94840584		ENSRNOG00000002669	2
ENSRNOT00000044257	ENSRNOG00000019207	1	94791887	94840584		ENSRNOG00000002671	1
ENSRNOT00000048805	ENSRNOG00000019207	1	94791887	94840584		ENSRNOG00000002680	1
ENSRNOT00000049346	ENSRNOG00000019207	1	94791887	94837674		ENSRNOG00000002682	1
ENSRNOT00000046418	ENSRNOG00000019207	1	94817427	94840584		ENSRNOG00000002691	1
ENSRNOT00000056420	ENSRNOG00000037298	1	94842041	94855456		ENSRNOG00000002693	1
ENSRNOT00000056417	ENSRNOG00000019318	1	94866460	94872476		ENSRNOG00000002695	1
ENSRNOT00000026251	ENSRNOG00000019318	1	94866807	94880457		ENSRNOG00000002697	5
ENSRNOT00000026259	ENSRNOG00000019418	1	94923173	94940102		ENSRNOG00000002699	1
ENSRNOT00000026291	ENSRNOG00000019424	1	94942788	94945047		ENSRNOG00000002701	1
ENSRNOT00000067562	ENSRNOG00000019424	1	94942788	94945049		ENSRNOG00000002705	1
ENSRNOT00000026379	ENSRNOG00000019442	1	94945365	94949075		ENSRNOG00000002708	4
ENSRNOT00000026445	ENSRNOG00000019532	1	94967722	94974041		ENSRNOG00000002710	1
ENSRNOT00000042572	ENSRNOG00000019532	1	94968767	94974041		ENSRNOG00000002711	1
ENSRNOT00000043724	ENSRNOG00000031739	1	94974280	94978735		ENSRNOG00000002712	1
ENSRNOT00000067754	ENSRNOG00000019627	1	94979308	95002804		ENSRNOG00000002713	1
ENSRNOT00000026590	ENSRNOG00000019627	1	94980471	95002804		ENSRNOG00000002714	1
ENSRNOT00000026599	ENSRNOG00000019660	1	95004167	95009998		ENSRNOG00000002717	5
ENSRNOT00000026797	ENSRNOG00000019681	1	95010719	95021686		ENSRNOG00000002718	2
ENSRNOT00000026862	ENSRNOG00000019812	1	95027200	95032520		ENSRNOG00000002721	1
ENSRNOT00000026992	ENSRNOG00000019854	1	95050761	95062774		ENSRNOG00000002722	1
ENSRNOT00000027043	ENSRNOG00000019959	1	95066641	95072549		ENSRNOG00000002723	2
ENSRNOT00000027063	ENSRNOG00000019959	1	95066641	95080842		ENSRNOG00000002724	2
ENSRNOT00000068006	ENSRNOG00000019959	1	95066652	95078239		ENSRNOG00000002726	1
ENSRNOT00000027062	ENSRNOG00000019959	1	95066864	95077043		ENSRNOG00000002728	1
ENSRNOT00000027132	ENSRNOG00000020014	1	95081948	95146449		ENSRNOG00000002730	1
ENSRNOT00000030722	ENSRNOG00000020014	1	95081948	95146449		ENSRNOG00000002731	1
ENSRNOT00000027163	ENSRNOG00000020040	1	95184066	95196687		ENSRNOG00000002733	1
ENSRNOT00000037973	ENSRNOG00000026572	1	95212545	95218984		ENSRNOG00000002734	1
ENSRNOT00000035748	ENSRNOG00000026517	1	95231170	95258492		ENSRNOG00000002735	2
ENSRNOT00000027260	ENSRNOG00000020060	1	95284085	95288174		ENSRNOG00000002736	4
ENSRNOT00000027320	ENSRNOG00000020148	1	95288011	95313105		ENSRNOG00000002737	2
ENSRNOT00000056364	ENSRNOG00000020148	1	95308752	95313105		ENSRNOG00000002746	3
ENSRNOT00000027436	ENSRNOG00000020191	1	95313422	95321644		ENSRNOG00000002748	1
ENSRNOT00000027478	ENSRNOG00000020289	1	95325272	95328510		ENSRNOG00000002749	7
ENSRNOT00000027531	ENSRNOG00000020318	1	95330455	95335467		ENSRNOG00000002750	1
ENSRNOT00000051640	ENSRNOG00000020318	1	95330455	95335467		ENSRNOG00000002751	2
ENSRNOT00000056345	ENSRNOG00000020318	1	95330455	95335436		ENSRNOG00000002753	2
ENSRNOT00000027580	ENSRNOG00000020358	1	95335899	95342444		ENSRNOG00000002754	1
ENSRNOT00000027675	ENSRNOG00000020363	1	95351561	95364403		ENSRNOG00000002755	1
ENSRNOT00000064339	ENSRNOG00000020363	1	95351561	95364403		ENSRNOG00000002757	2
ENSRNOT00000027701	ENSRNOG00000020429	1	95368416	95373195		ENSRNOG00000002759	1
ENSRNOT00000056331	ENSRNOG00000020429	1	95368416	95373195		ENSRNOG00000002760	1
ENSRNOT00000020304	ENSRNOG00000026243	1	95373877	95403376		ENSRNOG00000002763	1
ENSRNOT00000042370	ENSRNOG00000026243	1	95373877	95403376		ENSRNOG00000002764	3
ENSRNOT00000049584	ENSRNOG00000020443	1	95417184	95431806		ENSRNOG00000002767	4
ENSRNOT00000035908	ENSRNOG00000026163	1	95432959	95447485		ENSRNOG00000002768	1
ENSRNOT00000027761	ENSRNOG00000026109	1	95449057	95458272		ENSRNOG00000002771	1
ENSRNOT00000064272	ENSRNOG00000026109	1	95449057	95458272		ENSRNOG00000002773	1
ENSRNOT00000066547	ENSRNOG00000026109	1	95449057	95455863		ENSRNOG00000002775	1
ENSRNOT00000027777	ENSRNOG00000020486	1	95462429	95471148		ENSRNOG00000002776	1
ENSRNOT00000027786	ENSRNOG00000043388	1	95470284	95475077		ENSRNOG00000002778	3
ENSRNOT00000027801	ENSRNOG00000020499	1	95475613	95486177		ENSRNOG00000002781	1
ENSRNOT00000065176	ENSRNOG00000020499	1	95483604	95488717		ENSRNOG00000002782	1
ENSRNOT00000027809	ENSRNOG00000037247	1	95490730	95495462		ENSRNOG00000002783	2
ENSRNOT00000038067	ENSRNOG00000025877	1	95501815	95524511		ENSRNOG00000002784	1
ENSRNOT00000027849	ENSRNOG00000020517	1	95525751	95533411		ENSRNOG00000002789	1
ENSRNOT00000027882	ENSRNOG00000020543	1	95534182	95551203		ENSRNOG00000002790	1
ENSRNOT00000027917	ENSRNOG00000043007	1	95555208	95566038		ENSRNOG00000002791	1
ENSRNOT00000027944	ENSRNOG00000020583	1	95566717	95575645		ENSRNOG00000002792	1
ENSRNOT00000066328	ENSRNOG00000020595	1	95596753	95598918		ENSRNOG00000002793	2
ENSRNOT00000027961	ENSRNOG00000020595	1	95596794	95598918		ENSRNOG00000002794	1
ENSRNOT00000027976	ENSRNOG00000020618	1	95600814	95603505		ENSRNOG00000002795	4
ENSRNOT00000027981	ENSRNOG00000042254	1	95608751	95611116		ENSRNOG00000002797	1
ENSRNOT00000027992	ENSRNOG00000020623	1	95617727	95630798		ENSRNOG00000002800	1
ENSRNOT00000028022	ENSRNOG00000020634	1	95632212	95636283		ENSRNOG00000002802	1
ENSRNOT00000028064	ENSRNOG00000020650	1	95640743	95651938		ENSRNOG00000002803	1
ENSRNOT00000064184	ENSRNOG00000020650	1	95640743	95651938		ENSRNOG00000002807	4
ENSRNOT00000028072	ENSRNOG00000020681	1	95657750	95658399		ENSRNOG00000002810	1
ENSRNOT00000037998	ENSRNOG00000025378	1	95660152	95678061		ENSRNOG00000002811	1
ENSRNOT00000028082	ENSRNOG00000020686	1	95684794	95690043		ENSRNOG00000002812	1
ENSRNOT00000028086	ENSRNOG00000020695	1	95694077	95709961		ENSRNOG00000002813	1
ENSRNOT00000064817	ENSRNOG00000020695	1	95694654	95709280		ENSRNOG00000002814	1
ENSRNOT00000028103	ENSRNOG00000020699	1	95709959	95715352		ENSRNOG00000002815	2
ENSRNOT00000066834	ENSRNOG00000020699	1	95709959	95715152		ENSRNOG00000002816	1
ENSRNOT00000033882	ENSRNOG00000025220	1	95728647	95739985		ENSRNOG00000002818	1
ENSRNOT00000051280	ENSRNOG00000037219	1	95745083	95756484		ENSRNOG00000002820	1
ENSRNOT00000041513	ENSRNOG00000020714	1	95773485	95803542		ENSRNOG00000002821	2
ENSRNOT00000028116	ENSRNOG00000020719	1	95805143	95808746		ENSRNOG00000002823	3
ENSRNOT00000031663	ENSRNOG00000020719	1	95805214	95808746		ENSRNOG00000002824	2
ENSRNOT00000050946	ENSRNOG00000020719	1	95805214	95808746		ENSRNOG00000002826	1
ENSRNOT00000028142	ENSRNOG00000020731	1	95809979	95837610		ENSRNOG00000002827	6
ENSRNOT00000039654	ENSRNOG00000020731	1	95809979	95837610		ENSRNOG00000002828	1
ENSRNOT00000028164	ENSRNOG00000020746	1	95838781	95841356		ENSRNOG00000002829	1
ENSRNOT00000028176	ENSRNOG00000020763	1	95847856	95868256		ENSRNOG00000002831	1
ENSRNOT00000049957	ENSRNOG00000020763	1	95854560	95868256		ENSRNOG00000002832	1
ENSRNOT00000051455	ENSRNOG00000020763	1	95855323	95868256		ENSRNOG00000002833	1
ENSRNOT00000028189	ENSRNOG00000020779	1	95878091	95883583		ENSRNOG00000002834	1
ENSRNOT00000028194	ENSRNOG00000020783	1	95885577	95888408		ENSRNOG00000002835	2
ENSRNOT00000042039	ENSRNOG00000020787	1	95890282	95893978		ENSRNOG00000002837	1
ENSRNOT00000067468	ENSRNOG00000020787	1	95893009	95893978		ENSRNOG00000002838	2
ENSRNOT00000028217	ENSRNOG00000020793	1	95894030	95906885		ENSRNOG00000002839	1
ENSRNOT00000028271	ENSRNOG00000020812	1	95907458	95928150		ENSRNOG00000002840	1
ENSRNOT00000028315	ENSRNOG00000020843	1	95929246	95931073		ENSRNOG00000002841	4
ENSRNOT00000028328	ENSRNOG00000020876	1	95932860	95938176		ENSRNOG00000002843	1
ENSRNOT00000066671	ENSRNOG00000020876	1	95932860	95938184		ENSRNOG00000002844	1
ENSRNOT00000028334	ENSRNOG00000020883	1	95947679	95957869		ENSRNOG00000002845	1
ENSRNOT00000064245	ENSRNOG00000020927	1	95955336	95993532		ENSRNOG00000002848	2
ENSRNOT00000028390	ENSRNOG00000020889	1	95961163	95982409		ENSRNOG00000002851	2
ENSRNOT00000042258	ENSRNOG00000020889	1	95962369	95982409		ENSRNOG00000002852	1
ENSRNOT00000068314	ENSRNOG00000020927	1	95984659	95993599		ENSRNOG00000002855	2
ENSRNOT00000028402	ENSRNOG00000020927	1	95984669	95993532		ENSRNOG00000002858	1
ENSRNOT00000044788	ENSRNOG00000020938	1	95994027	95997080		ENSRNOG00000002860	1
ENSRNOT00000028423	ENSRNOG00000020942	1	96000740	96024447		ENSRNOG00000002862	2
ENSRNOT00000028421	ENSRNOG00000020942	1	96005481	96018796		ENSRNOG00000002863	2
ENSRNOT00000028436	ENSRNOG00000020949	1	96024911	96034704		ENSRNOG00000002864	1
ENSRNOT00000028474	ENSRNOG00000020956	1	96038287	96055599		ENSRNOG00000002866	1
ENSRNOT00000028490	ENSRNOG00000020990	1	96082475	96083718		ENSRNOG00000002871	2
ENSRNOT00000028494	ENSRNOG00000020995	1	96085914	96089332		ENSRNOG00000002873	2
ENSRNOT00000033278	ENSRNOG00000024678	1	96090118	96095871		ENSRNOG00000002874	2
ENSRNOT00000032535	ENSRNOG00000021004	1	96096383	96108541		ENSRNOG00000002875	1
ENSRNOT00000029167	ENSRNOG00000024580	1	96109477	96114504		ENSRNOG00000002876	1
ENSRNOT00000029220	ENSRNOG00000024580	1	96112685	96114007		ENSRNOG00000002877	3
ENSRNOT00000028519	ENSRNOG00000021011	1	96118530	96137450		ENSRNOG00000002878	1
ENSRNOT00000028522	ENSRNOG00000021014	1	96149319	96154721		ENSRNOG00000002879	2
ENSRNOT00000028524	ENSRNOG00000021016	1	96154919	96163239		ENSRNOG00000002881	1
ENSRNOT00000028540	ENSRNOG00000021017	1	96167823	96172934		ENSRNOG00000002882	2
ENSRNOT00000028546	ENSRNOG00000021027	1	96173573	96178484		ENSRNOG00000002883	3
ENSRNOT00000042680	ENSRNOG00000021027	1	96173573	96178484		ENSRNOG00000002884	2
ENSRNOT00000052152	ENSRNOG00000021027	1	96173940	96178447		ENSRNOG00000002886	3
ENSRNOT00000028549	ENSRNOG00000021032	1	96178616	96182920		ENSRNOG00000002887	1
ENSRNOT00000028555	ENSRNOG00000021035	1	96186553	96189193		ENSRNOG00000002889	1
ENSRNOT00000028564	ENSRNOG00000021039	1	96190389	96197022		ENSRNOG00000002890	1
ENSRNOT00000028558	ENSRNOG00000021037	1	96193341	96193724		ENSRNOG00000002894	1
ENSRNOT00000028570	ENSRNOG00000021046	1	96197898	96227621		ENSRNOG00000002895	1
ENSRNOT00000067430	ENSRNOG00000021046	1	96197898	96262346		ENSRNOG00000002896	2
ENSRNOT00000043219	ENSRNOG00000021048	1	96264173	96280623		ENSRNOG00000002898	2
ENSRNOT00000067679	ENSRNOG00000021048	1	96271986	96280810		ENSRNOG00000002899	1
ENSRNOT00000028588	ENSRNOG00000021051	1	96284658	96291450		ENSRNOG00000002903	3
ENSRNOT00000028591	ENSRNOG00000021056	1	96293795	96297204		ENSRNOG00000002904	1
ENSRNOT00000028594	ENSRNOG00000021058	1	96301560	96307090		ENSRNOG00000002905	1
ENSRNOT00000056181	ENSRNOG00000021058	1	96301560	96307090		ENSRNOG00000002906	1
ENSRNOT00000028615	ENSRNOG00000021063	1	96308955	96345931		ENSRNOG00000002907	4
ENSRNOT00000028627	ENSRNOG00000021082	1	96348396	96359282		ENSRNOG00000002908	2
ENSRNOT00000028635	ENSRNOG00000021093	1	96361593	96372794		ENSRNOG00000002909	1
ENSRNOT00000028643	ENSRNOG00000021096	1	96373069	96389120		ENSRNOG00000002911	1
ENSRNOT00000028650	ENSRNOG00000021096	1	96373069	96389120		ENSRNOG00000002912	1
ENSRNOT00000028656	ENSRNOG00000021104	1	96389785	96392960		ENSRNOG00000002914	1
ENSRNOT00000028662	ENSRNOG00000021109	1	96395953	96422204		ENSRNOG00000002915	2
ENSRNOT00000042115	ENSRNOG00000028781	1	96448588	96524655		ENSRNOG00000002916	1
ENSRNOT00000028680	ENSRNOG00000021118	1	96528675	96579476		ENSRNOG00000002917	2
ENSRNOT00000056159	ENSRNOG00000023374	1	96609103	96610465		ENSRNOG00000002918	1
ENSRNOT00000028685	ENSRNOG00000021128	1	96616585	96617757		ENSRNOG00000002919	3
ENSRNOT00000028691	ENSRNOG00000021130	1	96622502	96625214		ENSRNOG00000002921	1
ENSRNOT00000028696	ENSRNOG00000021130	1	96622574	96703738		ENSRNOG00000002922	1
ENSRNOT00000038798	ENSRNOG00000021130	1	96622574	96703738		ENSRNOG00000002923	1
ENSRNOT00000042980	ENSRNOG00000021130	1	96622574	96703738		ENSRNOG00000002925	1
ENSRNOT00000024982	ENSRNOG00000021130	1	96636067	96703738		ENSRNOG00000002926	2
ENSRNOT00000028717	ENSRNOG00000021149	1	96720185	96768550		ENSRNOG00000002928	1
ENSRNOT00000028719	ENSRNOG00000021149	1	96720185	96768550		ENSRNOG00000002930	1
ENSRNOT00000067392	ENSRNOG00000021149	1	96720185	96768550		ENSRNOG00000002932	1
ENSRNOT00000068434	ENSRNOG00000010983	1	96771215	96840351		ENSRNOG00000002934	1
ENSRNOT00000014996	ENSRNOG00000010983	1	96771257	96840351		ENSRNOG00000002935	2
ENSRNOT00000056118	ENSRNOG00000010983	1	96771257	96790048		ENSRNOG00000002936	3
ENSRNOT00000015109	ENSRNOG00000011306	1	96910190	96912900		ENSRNOG00000002937	1
ENSRNOT00000015260	ENSRNOG00000011380	1	96929374	96970062		ENSRNOG00000002940	4
ENSRNOT00000015352	ENSRNOG00000011488	1	97129223	97181144		ENSRNOG00000002941	1
ENSRNOT00000056109	ENSRNOG00000011672	1	97188196	97207505		ENSRNOG00000002942	1
ENSRNOT00000016254	ENSRNOG00000011895	1	97228537	97251332		ENSRNOG00000002943	1
ENSRNOT00000015923	ENSRNOG00000011895	1	97229936	97247263		ENSRNOG00000002944	1
ENSRNOT00000065320	ENSRNOG00000011895	1	97231721	97247263		ENSRNOG00000002946	1
ENSRNOT00000039185	ENSRNOG00000012232	1	97279644	97329325		ENSRNOG00000002947	2
ENSRNOT00000016444	ENSRNOG00000012232	1	97312474	97351792		ENSRNOG00000002948	2
ENSRNOT00000035983	ENSRNOG00000012232	1	97329614	97351792		ENSRNOG00000002949	2
ENSRNOT00000017342	ENSRNOG00000012360	1	97352251	97380298		ENSRNOG00000002950	1
ENSRNOT00000066791	ENSRNOG00000012360	1	97352251	97380298		ENSRNOG00000002951	1
ENSRNOT00000017468	ENSRNOG00000013009	1	97403075	97412547		ENSRNOG00000002953	1
ENSRNOT00000017851	ENSRNOG00000013103	1	97418622	97435271		ENSRNOG00000002956	2
ENSRNOT00000018194	ENSRNOG00000013381	1	97445044	97475100		ENSRNOG00000002959	1
ENSRNOT00000045719	ENSRNOG00000013624	1	97490350	97518197		ENSRNOG00000002960	1
ENSRNOT00000018688	ENSRNOG00000013663	1	97604511	97608859		ENSRNOG00000002963	1
ENSRNOT00000018860	ENSRNOG00000013981	1	97629192	97644612		ENSRNOG00000002964	1
ENSRNOT00000019051	ENSRNOG00000014227	1	97729773	97757150		ENSRNOG00000002968	1
ENSRNOT00000051589	ENSRNOG00000028982	1	97861237	97861980		ENSRNOG00000002969	1
ENSRNOT00000019061	ENSRNOG00000014242	1	97919939	97920952		ENSRNOG00000002970	1
ENSRNOT00000045792	ENSRNOG00000033021	1	97967375	97968346		ENSRNOG00000002972	1
ENSRNOT00000019073	ENSRNOG00000014250	1	98066867	98067049		ENSRNOG00000002974	1
ENSRNOT00000029958	ENSRNOG00000022703	1	98075556	98076617		ENSRNOG00000002975	1
ENSRNOT00000066353	ENSRNOG00000043175	1	98094582	98095440		ENSRNOG00000002976	2
ENSRNOT00000049022	ENSRNOG00000034044	1	98165585	98166571		ENSRNOG00000002977	3
ENSRNOT00000029920	ENSRNOG00000022680	1	98231460	98232971		ENSRNOG00000002978	1
ENSRNOT00000049722	ENSRNOG00000033665	1	98260012	98260896		ENSRNOG00000002979	2
ENSRNOT00000030162	ENSRNOG00000022729	1	98335041	98335985		ENSRNOG00000002980	1
ENSRNOT00000019103	ENSRNOG00000014266	1	98453760	98454695		ENSRNOG00000002981	6
ENSRNOT00000056081	ENSRNOG00000037156	1	98479122	98480042		ENSRNOG00000002983	4
ENSRNOT00000019175	ENSRNOG00000014277	1	98560384	98599520		ENSRNOG00000002984	1
ENSRNOT00000019311	ENSRNOG00000014327	1	98601682	98611747		ENSRNOG00000002985	2
ENSRNOT00000035512	ENSRNOG00000022537	1	98640382	98650943		ENSRNOG00000002986	1
ENSRNOT00000056074	ENSRNOG00000022537	1	98640382	98649244		ENSRNOG00000002987	10
ENSRNOT00000052141	ENSRNOG00000033842	1	98699149	98699573		ENSRNOG00000002989	1
ENSRNOT00000050109	ENSRNOG00000037152	1	99018030	99298225		ENSRNOG00000002991	2
ENSRNOT00000019441	ENSRNOG00000014530	1	99160397	99204758		ENSRNOG00000002993	1
ENSRNOT00000046529	ENSRNOG00000014530	1	99160397	99407197		ENSRNOG00000002994	1
ENSRNOT00000019460	ENSRNOG00000014530	1	99194973	99287852		ENSRNOG00000002997	3
ENSRNOT00000019739	ENSRNOG00000014706	1	99437189	99441619		ENSRNOG00000002999	1
ENSRNOT00000041040	ENSRNOG00000029455	1	99518604	99754407		ENSRNOG00000003003	1
ENSRNOT00000036258	ENSRNOG00000022189	1	99562812	99577782		ENSRNOG00000003005	3
ENSRNOT00000056052	ENSRNOG00000022189	1	99562812	99577782		ENSRNOG00000003008	1
ENSRNOT00000020853	ENSRNOG00000014829	1	99581943	99668610		ENSRNOG00000003009	1
ENSRNOT00000041950	ENSRNOG00000031662	1	99743289	99789023		ENSRNOG00000003011	2
ENSRNOT00000021340	ENSRNOG00000015675	1	99805900	100757606		ENSRNOG00000003013	6
ENSRNOT00000056030	ENSRNOG00000015675	1	99973884	100758004		ENSRNOG00000003014	1
ENSRNOT00000021365	ENSRNOG00000015960	1	101125241	101125827		ENSRNOG00000003018	1
ENSRNOT00000042952	ENSRNOG00000015972	1	101320710	101394418		ENSRNOG00000003019	3
ENSRNOT00000064193	ENSRNOG00000015972	1	101320710	101394418		ENSRNOG00000003020	1
ENSRNOT00000021583	ENSRNOG00000015972	1	101320713	101394227		ENSRNOG00000003021	1
ENSRNOT00000022383	ENSRNOG00000016147	1	101425975	101466022		ENSRNOG00000003025	1
ENSRNOT00000051605	ENSRNOG00000031542	1	101583944	101584950		ENSRNOG00000003026	2
ENSRNOT00000032922	ENSRNOG00000023968	1	101665582	101666622		ENSRNOG00000003027	1
ENSRNOT00000022499	ENSRNOG00000016717	1	101697265	101798495		ENSRNOG00000003028	3
ENSRNOT00000056024	ENSRNOG00000037137	1	101803606	101808694		ENSRNOG00000003029	1
ENSRNOT00000056023	ENSRNOG00000037136	1	102787882	102788559		ENSRNOG00000003030	1
ENSRNOT00000013847	ENSRNOG00000023294	1	102991025	102991967		ENSRNOG00000003031	4
ENSRNOT00000056018	ENSRNOG00000032120	1	103698392	103897736		ENSRNOG00000003033	1
ENSRNOT00000045029	ENSRNOG00000032120	1	103721104	103897736		ENSRNOG00000003035	1
ENSRNOT00000046752	ENSRNOG00000032120	1	103721104	103897736		ENSRNOG00000003038	1
ENSRNOT00000056017	ENSRNOG00000032120	1	103721104	103895646		ENSRNOG00000003039	1
ENSRNOT00000056014	ENSRNOG00000037133	1	103980551	103981232		ENSRNOG00000003041	2
ENSRNOT00000056007	ENSRNOG00000037130	1	106105439	106360704		ENSRNOG00000003042	3
ENSRNOT00000033811	ENSRNOG00000021507	1	106260590	106379222		ENSRNOG00000003048	1
ENSRNOT00000039961	ENSRNOG00000031370	1	106346933	106348905		ENSRNOG00000003049	1
ENSRNOT00000056004	ENSRNOG00000029569	1	106616095	106617796		ENSRNOG00000003050	2
ENSRNOT00000032337	ENSRNOG00000021986	1	106919708	106920720		ENSRNOG00000003052	1
ENSRNOT00000032254	ENSRNOG00000021499	1	107126060	107130299		ENSRNOG00000003054	7
ENSRNOT00000032154	ENSRNOG00000021484	1	107158637	107159218		ENSRNOG00000003059	4
ENSRNOT00000015789	ENSRNOG00000011480	1	107171399	107206919		ENSRNOG00000003062	1
ENSRNOT00000055989	ENSRNOG00000011480	1	107171399	107206919		ENSRNOG00000003063	3
ENSRNOT00000015854	ENSRNOG00000011480	1	107184050	107191972		ENSRNOG00000003064	1
ENSRNOT00000001543	ENSRNOG00000001166	1	107217402	107218060		ENSRNOG00000003065	1
ENSRNOT00000016256	ENSRNOG00000011945	1	107245993	107334337		ENSRNOG00000003066	2
ENSRNOT00000016376	ENSRNOG00000011945	1	107245993	107334337		ENSRNOG00000003067	1
ENSRNOT00000018028	ENSRNOG00000012690	1	107335238	107359088		ENSRNOG00000003068	1
ENSRNOT00000068501	ENSRNOG00000042702	1	107373113	107390777		ENSRNOG00000003069	1
ENSRNOT00000018172	ENSRNOG00000013513	1	107374188	107374522		ENSRNOG00000003070	1
ENSRNOT00000019245	ENSRNOG00000013718	1	107440126	107645117		ENSRNOG00000003071	2
ENSRNOT00000019318	ENSRNOG00000013718	1	107513803	107644458		ENSRNOG00000003073	2
ENSRNOT00000055965	ENSRNOG00000013718	1	107513803	107644458		ENSRNOG00000003075	2
ENSRNOT00000019498	ENSRNOG00000014465	1	107670478	107999350		ENSRNOG00000003076	2
ENSRNOT00000032326	ENSRNOG00000028389	1	107695144	107704671		ENSRNOG00000003078	1
ENSRNOT00000067406	ENSRNOG00000014862	1	108189317	108246575		ENSRNOG00000003080	1
ENSRNOT00000019971	ENSRNOG00000014862	1	108189425	108820931		ENSRNOG00000003081	1
ENSRNOT00000042228	ENSRNOG00000032462	1	108276119	108276975		ENSRNOG00000003084	1
ENSRNOT00000055951	ENSRNOG00000037110	1	108821460	108844241		ENSRNOG00000003085	1
ENSRNOT00000014573	ENSRNOG00000010803	1	108843086	108955159		ENSRNOG00000003086	1
ENSRNOT00000031497	ENSRNOG00000028354	1	108906022	108906626		ENSRNOG00000003087	4
ENSRNOT00000020006	ENSRNOG00000014898	1	109036008	109036619		ENSRNOG00000003088	1
ENSRNOT00000020099	ENSRNOG00000014938	1	109047399	109277756		ENSRNOG00000003089	1
ENSRNOT00000065223	ENSRNOG00000014938	1	109215399	109277756		ENSRNOG00000003094	2
ENSRNOT00000030707	ENSRNOG00000028324	1	109360784	109361699		ENSRNOG00000003095	1
ENSRNOT00000023888	ENSRNOG00000022581	1	110175554	110360215		ENSRNOG00000003096	3
ENSRNOT00000055943	ENSRNOG00000022581	1	110175554	110360215		ENSRNOG00000003098	4
ENSRNOT00000031110	ENSRNOG00000027518	1	110609821	110611226		ENSRNOG00000003099	1
ENSRNOT00000021366	ENSRNOG00000015734	1	110729520	110813926		ENSRNOG00000003100	2
ENSRNOT00000021763	ENSRNOG00000015976	1	111570588	111592846		ENSRNOG00000003103	1
ENSRNOT00000014641	ENSRNOG00000015976	1	111570605	111592659		ENSRNOG00000003104	2
ENSRNOT00000034149	ENSRNOG00000021990	1	111898122	111900612		ENSRNOG00000003105	2
ENSRNOT00000021855	ENSRNOG00000016331	1	111906267	111907208		ENSRNOG00000003108	4
ENSRNOT00000064980	ENSRNOG00000042437	1	114403846	114406728		ENSRNOG00000003109	1
ENSRNOT00000013468	ENSRNOG00000010146	1	116594603	116596199		ENSRNOG00000003110	1
ENSRNOT00000055934	ENSRNOG00000037102	1	116626304	116628367		ENSRNOG00000003111	1
ENSRNOT00000013483	ENSRNOG00000010158	1	116628371	116629840		ENSRNOG00000003112	1
ENSRNOT00000013551	ENSRNOG00000010172	1	116673748	116675369		ENSRNOG00000003114	1
ENSRNOT00000031973	ENSRNOG00000024429	1	116710241	116711065		ENSRNOG00000003115	1
ENSRNOT00000031834	ENSRNOG00000024391	1	116721869	116722534		ENSRNOG00000003116	1
ENSRNOT00000049126	ENSRNOG00000037099	1	116738907	116739533		ENSRNOG00000003117	3
ENSRNOT00000051883	ENSRNOG00000010853	1	117587005	117716267		ENSRNOG00000003119	1
ENSRNOT00000055925	ENSRNOG00000010853	1	117587005	117716267		ENSRNOG00000003120	1
ENSRNOT00000020760	ENSRNOG00000010853	1	117640777	117716267		ENSRNOG00000003121	2
ENSRNOT00000066719	ENSRNOG00000042036	1	118025172	118079992		ENSRNOG00000003122	1
ENSRNOT00000048744	ENSRNOG00000029078	1	118081267	118084295		ENSRNOG00000003123	3
ENSRNOT00000021068	ENSRNOG00000015503	1	118106689	118247339		ENSRNOG00000003125	1
ENSRNOT00000032085	ENSRNOG00000037096	1	118188558	118189865		ENSRNOG00000003127	1
ENSRNOT00000021182	ENSRNOG00000015822	1	118368164	118411359		ENSRNOG00000003129	1
ENSRNOT00000066380	ENSRNOG00000015822	1	118368164	118398938		ENSRNOG00000003131	2
ENSRNOT00000021262	ENSRNOG00000015829	1	118583516	118700653		ENSRNOG00000003132	1
ENSRNOT00000065343	ENSRNOG00000015829	1	118583516	118700653		ENSRNOG00000003133	2
ENSRNOT00000021530	ENSRNOG00000016090	1	118726116	118777542		ENSRNOG00000003134	2
ENSRNOT00000031067	ENSRNOG00000023985	1	118785270	118811928		ENSRNOG00000003135	1
ENSRNOT00000038511	ENSRNOG00000016266	1	118815636	118832462		ENSRNOG00000003136	1
ENSRNOT00000065499	ENSRNOG00000016266	1	118815636	118825416		ENSRNOG00000003137	1
ENSRNOT00000021884	ENSRNOG00000016327	1	118832889	118856087		ENSRNOG00000003138	6
ENSRNOT00000022049	ENSRNOG00000016358	1	118970876	119156598		ENSRNOG00000003139	1
ENSRNOT00000055917	ENSRNOG00000037094	1	119065781	119068068		ENSRNOG00000003143	2
ENSRNOT00000031488	ENSRNOG00000023496	1	119162300	119224210		ENSRNOG00000003144	1
ENSRNOT00000022069	ENSRNOG00000016489	1	119276848	119277684		ENSRNOG00000003146	1
ENSRNOT00000055913	ENSRNOG00000037093	1	119407238	119409976		ENSRNOG00000003147	3
ENSRNOT00000055914	ENSRNOG00000037093	1	119407238	119409976		ENSRNOG00000003148	2
ENSRNOT00000055911	ENSRNOG00000037093	1	119407242	119412008		ENSRNOG00000003149	1
ENSRNOT00000022127	ENSRNOG00000016498	1	119538208	119540760		ENSRNOG00000003150	2
ENSRNOT00000014988	ENSRNOG00000011077	1	119684774	119750781		ENSRNOG00000003151	1
ENSRNOT00000049025	ENSRNOG00000037092	1	119865327	119868408		ENSRNOG00000003153	3
ENSRNOT00000033822	ENSRNOG00000024460	1	120050878	120102655		ENSRNOG00000003158	1
ENSRNOT00000051000	ENSRNOG00000024460	1	120050878	120087514		ENSRNOG00000003160	2
ENSRNOT00000015133	ENSRNOG00000011290	1	120105142	120116942		ENSRNOG00000003163	1
ENSRNOT00000015287	ENSRNOG00000011290	1	120105142	120116942		ENSRNOG00000003164	1
ENSRNOT00000015313	ENSRNOG00000011510	1	120179468	120180146		ENSRNOG00000003170	3
ENSRNOT00000015845	ENSRNOG00000011526	1	120324843	120476913		ENSRNOG00000003171	2
ENSRNOT00000064889	ENSRNOG00000011526	1	120324843	120476913		ENSRNOG00000003172	2
ENSRNOT00000055902	ENSRNOG00000011526	1	120348627	120476913		ENSRNOG00000003173	1
ENSRNOT00000045742	ENSRNOG00000011932	1	120490926	120500958		ENSRNOG00000003174	1
ENSRNOT00000016758	ENSRNOG00000011932	1	120490980	120503971		ENSRNOG00000003176	1
ENSRNOT00000016916	ENSRNOG00000012576	1	120509096	120518861		ENSRNOG00000003177	1
ENSRNOT00000016939	ENSRNOG00000012698	1	120538995	120600102		ENSRNOG00000003178	1
ENSRNOT00000016959	ENSRNOG00000012730	1	120695815	120788595		ENSRNOG00000003180	1
ENSRNOT00000017368	ENSRNOG00000012730	1	120696111	120788568		ENSRNOG00000003181	1
ENSRNOT00000043019	ENSRNOG00000013028	1	120847746	120881883		ENSRNOG00000003182	1
ENSRNOT00000017506	ENSRNOG00000013028	1	120863561	120881883		ENSRNOG00000003183	1
ENSRNOT00000018436	ENSRNOG00000013795	1	121100976	121142773		ENSRNOG00000003185	1
ENSRNOT00000031750	ENSRNOG00000013795	1	121131502	121142773		ENSRNOG00000003186	1
ENSRNOT00000055887	ENSRNOG00000013811	1	121163418	121164899		ENSRNOG00000003187	1
ENSRNOT00000018463	ENSRNOG00000042776	1	121165554	121169007		ENSRNOG00000003189	2
ENSRNOT00000049340	ENSRNOG00000013823	1	121193993	121298746		ENSRNOG00000003191	1
ENSRNOT00000055877	ENSRNOG00000037080	1	121324404	121491069		ENSRNOG00000003192	2
ENSRNOT00000065992	ENSRNOG00000042540	1	122050031	122105063		ENSRNOG00000003194	1
ENSRNOT00000046145	ENSRNOG00000043395	1	122130455	122131157		ENSRNOG00000003195	3
ENSRNOT00000033858	ENSRNOG00000023274	1	122267092	122385096		ENSRNOG00000003198	2
ENSRNOT00000018639	ENSRNOG00000013877	1	122402368	122469865		ENSRNOG00000003201	1
ENSRNOT00000038104	ENSRNOG00000014030	1	122474211	122484571		ENSRNOG00000003202	2
ENSRNOT00000050832	ENSRNOG00000014030	1	122474211	122504084		ENSRNOG00000003203	1
ENSRNOT00000048740	ENSRNOG00000014030	1	122503189	122503949		ENSRNOG00000003205	2
ENSRNOT00000018974	ENSRNOG00000014167	1	122545485	122546024		ENSRNOG00000003206	2
ENSRNOT00000045893	ENSRNOG00000031382	1	122633537	122634049		ENSRNOG00000003207	3
ENSRNOT00000019267	ENSRNOG00000014187	1	122704987	122990007		ENSRNOG00000003208	1
ENSRNOT00000019418	ENSRNOG00000014402	1	122999111	123001794		ENSRNOG00000003209	2
ENSRNOT00000044428	ENSRNOG00000032310	1	123010296	123010769		ENSRNOG00000003210	1
ENSRNOT00000040147	ENSRNOG00000022822	1	123057582	123115563		ENSRNOG00000003211	1
ENSRNOT00000051402	ENSRNOG00000010775	1	123522704	123531698		ENSRNOG00000003213	1
ENSRNOT00000014351	ENSRNOG00000010775	1	123523960	123535321		ENSRNOG00000003214	1
ENSRNOT00000014152	ENSRNOG00000010308	1	125280974	125286929		ENSRNOG00000003215	1
ENSRNOT00000055860	ENSRNOG00000010308	1	125280974	125293051		ENSRNOG00000003217	1
ENSRNOT00000013367	ENSRNOG00000010043	1	125470729	125471962		ENSRNOG00000003218	1
ENSRNOT00000044247	ENSRNOG00000010043	1	125470732	125471869		ENSRNOG00000003219	2
ENSRNOT00000047994	ENSRNOG00000033319	1	125544960	125545646		ENSRNOG00000003220	1
ENSRNOT00000046645	ENSRNOG00000009932	1	127132844	127308205		ENSRNOG00000003221	1
ENSRNOT00000039412	ENSRNOG00000023058	1	127524671	127528946		ENSRNOG00000003223	1
ENSRNOT00000068766	ENSRNOG00000012874	1	128547399	128591304		ENSRNOG00000003224	2
ENSRNOT00000017473	ENSRNOG00000012874	1	128563323	128591304		ENSRNOG00000003225	1
ENSRNOT00000055829	ENSRNOG00000012716	1	128609727	128720325		ENSRNOG00000003226	5
ENSRNOT00000017160	ENSRNOG00000012716	1	128631602	128641597		ENSRNOG00000003227	1
ENSRNOT00000055825	ENSRNOG00000012716	1	128683479	128719440		ENSRNOG00000003228	1
ENSRNOT00000016719	ENSRNOG00000012461	1	128844194	128852576		ENSRNOG00000003229	3
ENSRNOT00000016597	ENSRNOG00000012384	1	128894301	128894849		ENSRNOG00000003232	1
ENSRNOT00000016481	ENSRNOG00000012369	1	128936112	128989452		ENSRNOG00000003233	1
ENSRNOT00000016461	ENSRNOG00000012345	1	129086361	129086803		ENSRNOG00000003234	3
ENSRNOT00000016427	ENSRNOG00000012031	1	129158714	129191810		ENSRNOG00000003235	2
ENSRNOT00000055813	ENSRNOG00000032798	1	129571750	129624523		ENSRNOG00000003237	1
ENSRNOT00000043854	ENSRNOG00000032798	1	129580126	130077110		ENSRNOG00000003239	3
ENSRNOT00000015084	ENSRNOG00000011160	1	130683153	130884752		ENSRNOG00000003241	3
ENSRNOT00000046660	ENSRNOG00000037061	1	131052698	131212817		ENSRNOG00000003242	2
ENSRNOT00000055811	ENSRNOG00000037061	1	131156731	131212817		ENSRNOG00000003243	2
ENSRNOT00000014802	ENSRNOG00000010964	1	131224569	131360512		ENSRNOG00000003244	1
ENSRNOT00000055809	ENSRNOG00000010964	1	131224570	131360512		ENSRNOG00000003245	1
ENSRNOT00000065887	ENSRNOG00000010964	1	131224570	131302644		ENSRNOG00000003246	1
ENSRNOT00000014697	ENSRNOG00000010964	1	131307248	131360512		ENSRNOG00000003247	2
ENSRNOT00000014553	ENSRNOG00000010959	1	131540949	131566140		ENSRNOG00000003248	2
ENSRNOT00000044080	ENSRNOG00000033460	1	131572401	131573212		ENSRNOG00000003251	1
ENSRNOT00000046989	ENSRNOG00000042148	1	131574910	131575935		ENSRNOG00000003253	1
ENSRNOT00000031334	ENSRNOG00000022610	1	131756899	131881608		ENSRNOG00000003254	1
ENSRNOT00000052187	ENSRNOG00000043187	1	131828759	131829507		ENSRNOG00000003256	2
ENSRNOT00000055802	ENSRNOG00000037057	1	132370704	132741626		ENSRNOG00000003258	1
ENSRNOT00000041839	ENSRNOG00000018674	1	133925530	134302139		ENSRNOG00000003259	2
ENSRNOT00000045165	ENSRNOG00000018674	1	133925530	134302139		ENSRNOG00000003260	2
ENSRNOT00000046849	ENSRNOG00000018674	1	133925530	134302139		ENSRNOG00000003261	2
ENSRNOT00000050151	ENSRNOG00000018674	1	133925530	134302139		ENSRNOG00000003262	1
ENSRNOT00000025536	ENSRNOG00000018674	1	134028023	134302139		ENSRNOG00000003263	1
ENSRNOT00000046080	ENSRNOG00000018674	1	134028023	134302139		ENSRNOG00000003264	1
ENSRNOT00000047776	ENSRNOG00000018674	1	134055047	134302139		ENSRNOG00000003266	1
ENSRNOT00000025276	ENSRNOG00000018674	1	134169231	134302139		ENSRNOG00000003267	1
ENSRNOT00000067172	ENSRNOG00000018547	1	134498792	134507602		ENSRNOG00000003268	2
ENSRNOT00000025042	ENSRNOG00000018547	1	134499053	134507602		ENSRNOG00000003269	1
ENSRNOT00000025008	ENSRNOG00000018531	1	134507836	134517222		ENSRNOG00000003272	1
ENSRNOT00000024985	ENSRNOG00000018515	1	134549457	134566070		ENSRNOG00000003273	1
ENSRNOT00000065457	ENSRNOG00000018515	1	134552240	134566070		ENSRNOG00000003275	1
ENSRNOT00000064438	ENSRNOG00000018421	1	134615998	134625363		ENSRNOG00000003276	2
ENSRNOT00000024962	ENSRNOG00000018421	1	134619174	134624345		ENSRNOG00000003278	2
ENSRNOT00000024826	ENSRNOG00000018151	1	134631524	134637866		ENSRNOG00000003279	1
ENSRNOT00000047848	ENSRNOG00000028992	1	134816598	134848930		ENSRNOG00000003280	2
ENSRNOT00000049681	ENSRNOG00000028992	1	134816598	134848930		ENSRNOG00000003281	1
ENSRNOT00000032174	ENSRNOG00000022321	1	134851846	134859702		ENSRNOG00000003283	2
ENSRNOT00000024253	ENSRNOG00000017510	1	134870030	134885431		ENSRNOG00000003284	2
ENSRNOT00000042158	ENSRNOG00000017510	1	134870030	134885431		ENSRNOG00000003285	1
ENSRNOT00000064953	ENSRNOG00000017510	1	134870030	134885431		ENSRNOG00000003286	1
ENSRNOT00000067889	ENSRNOG00000017510	1	134870030	134885431		ENSRNOG00000003287	2
ENSRNOT00000023520	ENSRNOG00000017501	1	134904793	134905226		ENSRNOG00000003288	1
ENSRNOT00000023506	ENSRNOG00000017120	1	135025144	135111792		ENSRNOG00000003289	1
ENSRNOT00000022962	ENSRNOG00000016897	1	135122063	135135420		ENSRNOG00000003290	3
ENSRNOT00000022606	ENSRNOG00000016689	1	135144029	135158386		ENSRNOG00000003291	1
ENSRNOT00000022638	ENSRNOG00000016689	1	135144029	135171350		ENSRNOG00000003294	1
ENSRNOT00000050759	ENSRNOG00000016689	1	135144029	135197025		ENSRNOG00000003296	1
ENSRNOT00000044567	ENSRNOG00000032293	1	135197016	135212178		ENSRNOG00000003298	1
ENSRNOT00000055694	ENSRNOG00000037016	1	135213795	135214013		ENSRNOG00000003299	1
ENSRNOT00000048584	ENSRNOG00000030679	1	135239236	135239571		ENSRNOG00000003300	1
ENSRNOT00000051411	ENSRNOG00000031802	1	135242864	135243407		ENSRNOG00000003302	1
ENSRNOT00000021109	ENSRNOG00000015526	1	135361420	135386461		ENSRNOG00000003303	1
ENSRNOT00000031783	ENSRNOG00000015520	1	135428695	135471349		ENSRNOG00000003304	1
ENSRNOT00000033491	ENSRNOG00000026857	1	135473063	135489513		ENSRNOG00000003305	1
ENSRNOT00000020690	ENSRNOG00000015367	1	135485115	135486985		ENSRNOG00000003307	1
ENSRNOT00000020559	ENSRNOG00000015086	1	135497431	135509926		ENSRNOG00000003308	1
ENSRNOT00000065759	ENSRNOG00000015086	1	135497431	135509926		ENSRNOG00000003310	1
ENSRNOT00000020229	ENSRNOG00000015003	1	135513735	135520816		ENSRNOG00000003312	1
ENSRNOT00000034042	ENSRNOG00000026514	1	135527818	135566862		ENSRNOG00000003313	2
ENSRNOT00000068376	ENSRNOG00000026514	1	135527818	135567038		ENSRNOG00000003315	1
ENSRNOT00000040164	ENSRNOG00000034206	1	135543220	135543498		ENSRNOG00000003324	1
ENSRNOT00000020117	ENSRNOG00000014951	1	135571777	135573295		ENSRNOG00000003326	1
ENSRNOT00000020047	ENSRNOG00000014925	1	135590020	135592617		ENSRNOG00000003327	1
ENSRNOT00000020002	ENSRNOG00000014610	1	135600751	135619208		ENSRNOG00000003328	1
ENSRNOT00000068084	ENSRNOG00000043141	1	135653108	135681472		ENSRNOG00000003329	1
ENSRNOT00000019568	ENSRNOG00000014589	1	135696980	135704728		ENSRNOG00000003330	1
ENSRNOT00000021439	ENSRNOG00000014278	1	135861678	135871826		ENSRNOG00000003332	1
ENSRNOT00000064034	ENSRNOG00000014278	1	135861678	135868221		ENSRNOG00000003334	1
ENSRNOT00000068580	ENSRNOG00000014278	1	135861678	135871665		ENSRNOG00000003336	2
[truncated: 32,723 more rows]

## Sheet: Table S13-3
Table S13-3. Corresponding information between gene-based eQTL and transcript-based eQTL among genes with only one transcript in HS rats amygdala.
G_id	G_chr	G_pos	G_logP_AD	G_OD	T1_id	T1_ph_chr	T1_ph_start	T1_ph_end	T1_chr	T1_pos	T1_logP_AD	T1_OD
ENSRNOG00000000001	NA	NA	NA	NA	ENSRNOT00000055633	2	223574825	223666259	NA	NA	NA	NA
ENSRNOG00000000009	NA	NA	NA	NA	ENSRNOT00000000010	3	99125476	99145587	NA	NA	NA	NA
ENSRNOG00000000010	NA	NA	NA	NA	ENSRNOT00000000011	19	20941254	20945063	NA	NA	NA	NA
ENSRNOG00000000012	15	24177884	6.10377	-28.0132	ENSRNOT00000000013	3	142491727	142497097	NA	NA	NA	NA
ENSRNOG00000000014	2	192261685	5.70732	-0.982691	ENSRNOT00000000015	3	147403379	147422630	3	147280100	37.9462	-0.0494511
ENSRNOG00000000017	NA	NA	NA	NA	ENSRNOT00000000018	4	24962598	24973106	1	266968012	5.08851	-1.16457
ENSRNOG00000000021	NA	NA	NA	NA	ENSRNOT00000000022	4	155824986	155826188	NA	NA	NA	NA
ENSRNOG00000000024	NA	NA	NA	NA	ENSRNOT00000000025	4	172058449	172095009	NA	NA	NA	NA
ENSRNOG00000000033	NA	NA	NA	NA	ENSRNOT00000000036	13	45247294	45283883	NA	NA	NA	NA
ENSRNOG00000000035	NA	NA	NA	NA	ENSRNOT00000000040	14	1466847	1487827	NA	NA	NA	NA
ENSRNOG00000000036	NA	NA	NA	NA	ENSRNOT00000000041	13	45188546	45195227	NA	NA	NA	NA
ENSRNOG00000000039	NA	NA	NA	NA	ENSRNOT00000000043	5	18864495	18868814	7	32861242	4.84551	0.984676
ENSRNOG00000000041	NA	NA	NA	NA	ENSRNOT00000000047	14	1581267	1586873	NA	NA	NA	NA
ENSRNOG00000000042	NA	NA	NA	NA	ENSRNOT00000000049	13	70238356	70379254	NA	NA	NA	NA
ENSRNOG00000000045	NA	NA	NA	NA	ENSRNOT00000000053	13	87513413	87531211	NA	NA	NA	NA
ENSRNOG00000000047	NA	NA	NA	NA	ENSRNOT00000000052	3	77831776	77875764	NA	NA	NA	NA
ENSRNOG00000000050	NA	NA	NA	NA	ENSRNOT00000000056	20	48078144	48078949	NA	NA	NA	NA
ENSRNOG00000000053	NA	NA	NA	NA	ENSRNOT00000000058	13	88702175	88704041	NA	NA	NA	NA
ENSRNOG00000000054	NA	NA	NA	NA	ENSRNOT00000000060	16	18628138	18634875	NA	NA	NA	NA
ENSRNOG00000000055	NA	NA	NA	NA	ENSRNOT00000000059	13	88606174	88611105	NA	NA	NA	NA
ENSRNOG00000000064	NA	NA	NA	NA	ENSRNOT00000000072	14	1867344	1868472	NA	NA	NA	NA
ENSRNOG00000000065	NA	NA	NA	NA	ENSRNOT00000000077	14	1871037	1914170	NA	NA	NA	NA
ENSRNOG00000000066	NA	NA	NA	NA	ENSRNOT00000000074	13	98317303	98342771	NA	NA	NA	NA
ENSRNOG00000000068	NA	NA	NA	NA	ENSRNOT00000000078	13	107413761	107458156	NA	NA	NA	NA
ENSRNOG00000000070	NA	NA	NA	NA	ENSRNOT00000000080	14	2005939	2017291	NA	NA	NA	NA
ENSRNOG00000000073	NA	NA	NA	NA	ENSRNOT00000000083	14	2155594	2177986	NA	NA	NA	NA
ENSRNOG00000000081	NA	NA	NA	NA	ENSRNOT00000000092	14	13013956	13107467	NA	NA	NA	NA
ENSRNOG00000000091	NA	NA	NA	NA	ENSRNOT00000000102	2	144014436	144030672	NA	NA	NA	NA
ENSRNOG00000000093	NA	NA	NA	NA	ENSRNOT00000000104	2	107491528	107491895	11	63889775	5.00084	1.08003
ENSRNOG00000000095	NA	NA	NA	NA	ENSRNOT00000000106	2	191676243	191700448	NA	NA	NA	NA
ENSRNOG00000000097	NA	NA	NA	NA	ENSRNOT00000000109	2	191611721	191619320	NA	NA	NA	NA
ENSRNOG00000000104	NA	NA	NA	NA	ENSRNOT00000000116	17	16233851	16243042	NA	NA	NA	NA
ENSRNOG00000000105	NA	NA	NA	NA	ENSRNOT00000000117	17	16314592	16322938	NA	NA	NA	NA
ENSRNOG00000000108	NA	NA	NA	NA	ENSRNOT00000000120	16	41383536	41395394	9	45848693	5.12094	1.0042
ENSRNOG00000000109	NA	NA	NA	NA	ENSRNOT00000000121	16	55386987	55393744	NA	NA	NA	NA
ENSRNOG00000000111	NA	NA	NA	NA	ENSRNOT00000000123	16	80557030	80562140	NA	NA	NA	NA
ENSRNOG00000000112	NA	NA	NA	NA	ENSRNOT00000000124	16	80571255	80573660	NA	NA	NA	NA
ENSRNOG00000000113	NA	NA	NA	NA	ENSRNOT00000000125	18	70512719	70530066	NA	NA	NA	NA
ENSRNOG00000000117	NA	NA	NA	NA	ENSRNOT00000000129	18	59251133	59302720	NA	NA	NA	NA
ENSRNOG00000000119	NA	NA	NA	NA	ENSRNOT00000049143	5	1884683	1885433	NA	NA	NA	NA
ENSRNOG00000000120	NA	NA	NA	NA	ENSRNOT00000000132	5	1960609	1975903	NA	NA	NA	NA
ENSRNOG00000000121	NA	NA	NA	NA	ENSRNOT00000000133	5	151404858	151416744	8	34331287	5.08415	1.09024
ENSRNOG00000000122	NA	NA	NA	NA	ENSRNOT00000000134	5	148156764	148176195	NA	NA	NA	NA
ENSRNOG00000000124	NA	NA	NA	NA	ENSRNOT00000000136	9	1624967	1626196	NA	NA	NA	NA
ENSRNOG00000000127	NA	NA	NA	NA	ENSRNOT00000000139	5	148783562	148793601	NA	NA	NA	NA
ENSRNOG00000000133	NA	NA	NA	NA	ENSRNOT00000000146	17	14938295	14950842	NA	NA	NA	NA
ENSRNOG00000000137	NA	NA	NA	NA	ENSRNOT00000000149	17	33667680	33768108	5	21667505	5.34359	1.04924
ENSRNOG00000000142	NA	NA	NA	NA	ENSRNOT00000000155	17	90572391	90982073	NA	NA	NA	NA
ENSRNOG00000000150	NA	NA	NA	NA	ENSRNOT00000000162	17	92395864	92552165	NA	NA	NA	NA
ENSRNOG00000000151	NA	NA	NA	NA	ENSRNOT00000000163	5	153504535	153527523	NA	NA	NA	NA
ENSRNOG00000000155	NA	NA	NA	NA	ENSRNOT00000000168	15	56600798	56648037	NA	NA	NA	NA
ENSRNOG00000000157	NA	NA	NA	NA	ENSRNOT00000000170	18	40933794	40943970	NA	NA	NA	NA
ENSRNOG00000000158	NA	NA	NA	NA	ENSRNOT00000000172	18	40914028	40928671	NA	NA	NA	NA
ENSRNOG00000000164	NA	NA	NA	NA	ENSRNOT00000000177	X	6908285	6951772	NA	NA	NA	NA
ENSRNOG00000000167	NA	NA	NA	NA	ENSRNOT00000000180	X	39800526	39810464	NA	NA	NA	NA
ENSRNOG00000000168	NA	NA	NA	NA	ENSRNOT00000000181	3	109558049	109565432	NA	NA	NA	NA
ENSRNOG00000000169	NA	NA	NA	NA	ENSRNOT00000043414	3	109584705	109597704	NA	NA	NA	NA
ENSRNOG00000000177	NA	NA	NA	NA	ENSRNOT00000000193	7	11694272	11702348	NA	NA	NA	NA
ENSRNOG00000000185	NA	NA	NA	NA	ENSRNOT00000000201	7	116359469	116364248	NA	NA	NA	NA
ENSRNOG00000000187	NA	NA	NA	NA	ENSRNOT00000000203	7	116237279	116271993	NA	NA	NA	NA
ENSRNOG00000000190	NA	NA	NA	NA	ENSRNOT00000000206	7	119938507	120007805	NA	NA	NA	NA
ENSRNOG00000000196	NA	NA	NA	NA	ENSRNOT00000000212	8	57651923	57672055	NA	NA	NA	NA
ENSRNOG00000000199	NA	NA	NA	NA	ENSRNOT00000000215	8	83334204	83335056	1	201032712	4.81554	1.31754
ENSRNOG00000000201	NA	NA	NA	NA	ENSRNOT00000044944	8	83299036	83315635	NA	NA	NA	NA
ENSRNOG00000000207	6	20485039	9.02342	0.0188649	ENSRNOT00000000223	6	26913435	26914175	7	37901439	5.28485	0.843883
ENSRNOG00000000216	NA	NA	NA	NA	ENSRNOT00000000231	6	42296221	42307927	NA	NA	NA	NA
ENSRNOG00000000221	NA	NA	NA	NA	ENSRNOT00000000239	8	122148903	122173378	NA	NA	NA	NA
ENSRNOG00000000233	NA	NA	NA	NA	ENSRNOT00000000249	10	36421806	36436564	NA	NA	NA	NA
ENSRNOG00000000239	NA	NA	NA	NA	ENSRNOT00000000256	10	70267281	70269131	NA	NA	NA	NA
ENSRNOG00000000244	NA	NA	NA	NA	ENSRNOT00000037693	10	77435825	77444876	NA	NA	NA	NA
ENSRNOG00000000246	NA	NA	NA	NA	ENSRNOT00000000263	10	98889304	98899839	NA	NA	NA	NA
ENSRNOG00000000251	NA	NA	NA	NA	ENSRNOT00000042321	10	106871548	106881619	NA	NA	NA	NA
ENSRNOG00000000252	NA	NA	NA	NA	ENSRNOT00000000269	19	3434773	3435039	NA	NA	NA	NA
ENSRNOG00000000254	NA	NA	NA	NA	ENSRNOT00000000271	6	127604904	127605785	NA	NA	NA	NA
ENSRNOG00000000258	NA	NA	NA	NA	ENSRNOT00000000275	19	36059837	36111354	1	202048821	5.37657	1.17221
ENSRNOG00000000262	NA	NA	NA	NA	ENSRNOT00000000279	19	39585976	39604192	NA	NA	NA	NA
ENSRNOG00000000264	NA	NA	NA	NA	ENSRNOT00000000281	19	53765017	53781286	NA	NA	NA	NA
ENSRNOG00000000279	20	47826168	22.5449	-0.192449	ENSRNOT00000000304	20	47818499	47857741	20	47826168	14.6717	0.0877069
ENSRNOG00000000281	NA	NA	NA	NA	ENSRNOT00000002576	11	84905060	84922229	7	83321183	5.45996	57.8642
ENSRNOG00000000282	NA	NA	NA	NA	ENSRNOT00000041975	11	85060271	85062259	11	79475735	5.80756	1.03831
ENSRNOG00000000283	NA	NA	NA	NA	ENSRNOT00000000308	11	85064074	85072979	NA	NA	NA	NA
ENSRNOG00000000288	NA	NA	NA	NA	ENSRNOT00000000313	11	85164352	85175734	NA	NA	NA	NA
ENSRNOG00000000297	NA	NA	NA	NA	ENSRNOT00000000324	7	138325855	138330891	NA	NA	NA	NA
ENSRNOG00000000299	NA	NA	NA	NA	ENSRNOT00000000327	20	46171784	46262818	NA	NA	NA	NA
ENSRNOG00000000304	NA	NA	NA	NA	ENSRNOT00000000334	20	45486587	45498165	NA	NA	NA	NA
ENSRNOG00000000306	NA	NA	NA	NA	ENSRNOT00000000336	20	45448776	45451887	NA	NA	NA	NA
ENSRNOG00000000311	5	74865975	5.47614	1.39035	ENSRNOT00000000342	20	45272632	45274117	NA	NA	NA	NA
ENSRNOG00000000312	NA	NA	NA	NA	ENSRNOT00000000343	20	45123352	45248795	NA	NA	NA	NA
ENSRNOG00000000315	3	31689020	5.29278	-1.06296	ENSRNOT00000000346	20	46769480	46769867	NA	NA	NA	NA
ENSRNOG00000000316	NA	NA	NA	NA	ENSRNOT00000000348	20	46918487	47079823	NA	NA	NA	NA
ENSRNOG00000000320	NA	NA	NA	NA	ENSRNOT00000000351	20	47476320	47476986	NA	NA	NA	NA
ENSRNOG00000000321	NA	NA	NA	NA	ENSRNOT00000000352	20	47502354	47507662	NA	NA	NA	NA
ENSRNOG00000000325	NA	NA	NA	NA	ENSRNOT00000000360	20	49024917	49144670	NA	NA	NA	NA
ENSRNOG00000000326	NA	NA	NA	NA	ENSRNOT00000000361	10	46756793	46757583	8	6817867	5.75946	0.643582
ENSRNOG00000000335	NA	NA	NA	NA	ENSRNOT00000039305	5	139764935	139774822	NA	NA	NA	NA
ENSRNOG00000000341	NA	NA	NA	NA	ENSRNOT00000000383	15	4801183	4856895	NA	NA	NA	NA
ENSRNOG00000000345	NA	NA	NA	NA	ENSRNOT00000000387	6	103892157	103893017	NA	NA	NA	NA
ENSRNOG00000000373	NA	NA	NA	NA	ENSRNOT00000057950	20	24636187	24763749	NA	NA	NA	NA
ENSRNOG00000000376	NA	NA	NA	NA	ENSRNOT00000000423	20	25960127	25960457	NA	NA	NA	NA
ENSRNOG00000000378	NA	NA	NA	NA	ENSRNOT00000049437	20	25900945	25978520	NA	NA	NA	NA
ENSRNOG00000000379	NA	NA	NA	NA	ENSRNOT00000000426	20	25729726	25751388	NA	NA	NA	NA
ENSRNOG00000000384	8	97550902	5.47012	-1.22668	ENSRNOT00000000432	20	25448296	25448745	NA	NA	NA	NA
ENSRNOG00000000386	20	25112040	25.6871	0.156014	ENSRNOT00000000434	20	25413995	25428298	20	25112799	11.4493	0.162841
ENSRNOG00000000389	NA	NA	NA	NA	ENSRNOT00000000438	20	25288334	25316851	NA	NA	NA	NA
ENSRNOG00000000392	NA	NA	NA	NA	ENSRNOT00000000441	20	29681432	29700662	NA	NA	NA	NA
ENSRNOG00000000394	NA	NA	NA	NA	ENSRNOT00000000443	20	29746732	29761072	NA	NA	NA	NA
ENSRNOG00000000399	NA	NA	NA	NA	ENSRNOT00000035611	11	66552626	66595967	NA	NA	NA	NA
ENSRNOG00000000402	NA	NA	NA	NA	ENSRNOT00000000453	20	30483849	30484366	8	15227557	9.09969	1.00194
ENSRNOG00000000403	NA	NA	NA	NA	ENSRNOT00000000454	20	30691244	30692935	7	110496126	5.40269	1.32741
ENSRNOG00000000404	NA	NA	NA	NA	ENSRNOT00000000455	20	30706690	30707698	NA	NA	NA	NA
ENSRNOG00000000405	NA	NA	NA	NA	ENSRNOT00000000456	20	30732016	30737872	NA	NA	NA	NA
ENSRNOG00000000406	NA	NA	NA	NA	ENSRNOT00000000459	20	30755101	30910604	NA	NA	NA	NA
ENSRNOG00000000407	NA	NA	NA	NA	ENSRNOT00000000462	20	30945776	31037959	NA	NA	NA	NA
ENSRNOG00000000411	NA	NA	NA	NA	ENSRNOT00000000467	20	31143977	31168232	NA	NA	NA	NA
ENSRNOG00000000412	NA	NA	NA	NA	ENSRNOT00000000468	20	31621873	31770087	NA	NA	NA	NA
ENSRNOG00000000413	6	105623188	5.46661	-0.741878	ENSRNOT00000000469	20	32000371	32008360	NA	NA	NA	NA
ENSRNOG00000000415	NA	NA	NA	NA	ENSRNOT00000000471	20	32261624	32276470	NA	NA	NA	NA
ENSRNOG00000000418	NA	NA	NA	NA	ENSRNOT00000000476	20	4039951	4041330	NA	NA	NA	NA
ENSRNOG00000000420	NA	NA	NA	NA	ENSRNOT00000000478	20	4077925	4249956	18	63555661	4.73505	2.47105
ENSRNOG00000000421	NA	NA	NA	NA	ENSRNOT00000000481	20	4084410	4093496	NA	NA	NA	NA
ENSRNOG00000000422	NA	NA	NA	NA	ENSRNOT00000000483	20	4093667	4095822	NA	NA	NA	NA
ENSRNOG00000000423	NA	NA	NA	NA	ENSRNOT00000000484	20	4095978	4105508	NA	NA	NA	NA
ENSRNOG00000000428	NA	NA	NA	NA	ENSRNOT00000031548	20	4125357	4128518	NA	NA	NA	NA
ENSRNOG00000000431	NA	NA	NA	NA	ENSRNOT00000000492	20	4192192	4200027	NA	NA	NA	NA
ENSRNOG00000000432	NA	NA	NA	NA	ENSRNOT00000000494	20	4201111	4202576	NA	NA	NA	NA
ENSRNOG00000000433	NA	NA	NA	NA	ENSRNOT00000000495	20	4219837	4223478	NA	NA	NA	NA
ENSRNOG00000000435	NA	NA	NA	NA	ENSRNOT00000000497	20	4225668	4234651	NA	NA	NA	NA
ENSRNOG00000000438	NA	NA	NA	NA	ENSRNOT00000000501	20	4248002	4250446	NA	NA	NA	NA
ENSRNOG00000000439	NA	NA	NA	NA	ENSRNOT00000000508	20	4250613	4253540	NA	NA	NA	NA
ENSRNOG00000000440	NA	NA	NA	NA	ENSRNOT00000000509	20	4254010	4257811	2	40846770	5.75185	1.85372
ENSRNOG00000000442	NA	NA	NA	NA	ENSRNOT00000000513	20	4263205	4287312	NA	NA	NA	NA
ENSRNOG00000000443	NA	NA	NA	NA	ENSRNOT00000000514	20	4106165	4118041	NA	NA	NA	NA
ENSRNOG00000000451	NA	NA	NA	NA	ENSRNOT00000000523	20	4697999	4702565	NA	NA	NA	NA
ENSRNOG00000000454	NA	NA	NA	NA	ENSRNOT00000000526	20	4753940	4759648	NA	NA	NA	NA
ENSRNOG00000000455	20	4743928	6.01019	-0.0710626	ENSRNOT00000000527	20	4770456	4784421	NA	NA	NA	NA
ENSRNOG00000000456	NA	NA	NA	NA	ENSRNOT00000000528	20	4786264	4789173	NA	NA	NA	NA
ENSRNOG00000000457	NA	NA	NA	NA	ENSRNOT00000000529	20	4790364	4800997	NA	NA	NA	NA
ENSRNOG00000000459	NA	NA	NA	NA	ENSRNOT00000000532	20	4801199	4806570	NA	NA	NA	NA
ENSRNOG00000000460	1	163932363	5.55363	-0.983323	ENSRNOT00000000533	20	4843459	4846844	1	163932363	5.04372	0.940771
ENSRNOG00000000466	NA	NA	NA	NA	ENSRNOT00000000542	20	4964860	4966855	NA	NA	NA	NA
ENSRNOG00000000467	NA	NA	NA	NA	ENSRNOT00000000543	20	4968251	4972149	NA	NA	NA	NA
ENSRNOG00000000471	NA	NA	NA	NA	ENSRNOT00000000550	20	5087884	5089425	NA	NA	NA	NA
ENSRNOG00000000473	6	58669589	5.52436	-1.66968	ENSRNOT00000000553	20	5097762	5099190	NA	NA	NA	NA
ENSRNOG00000000474	NA	NA	NA	NA	ENSRNOT00000000554	20	5100262	5107987	NA	NA	NA	NA
ENSRNOG00000000476	NA	NA	NA	NA	ENSRNOT00000000558	20	5118096	5121262	NA	NA	NA	NA
ENSRNOG00000000478	NA	NA	NA	NA	ENSRNOT00000000560	20	5133024	5133236	NA	NA	NA	NA
ENSRNOG00000000480	NA	NA	NA	NA	ENSRNOT00000059548	20	5170050	5175028	NA	NA	NA	NA
ENSRNOG00000000481	10	89236493	5.69794	-1.79554	ENSRNOT00000000568	20	5175117	5176607	NA	NA	NA	NA
ENSRNOG00000000486	NA	NA	NA	NA	ENSRNOT00000000577	20	5265345	5271651	20	5103383	6.75803	-0.0780245
ENSRNOG00000000488	NA	NA	NA	NA	ENSRNOT00000000580	20	5769052	5772284	2	25048979	4.98115	4.49654
ENSRNOG00000000489	NA	NA	NA	NA	ENSRNOT00000000581	20	5789037	5841633	NA	NA	NA	NA
ENSRNOG00000000491	20	5966747	5.52157	-0.574672	ENSRNOT00000000583	20	5927866	5942091	20	6124569	6.13737	-0.0398317
ENSRNOG00000000493	1	197539452	5.81097	-1.23508	ENSRNOT00000000586	20	6053264	6063839	NA	NA	NA	NA
ENSRNOG00000000499	NA	NA	NA	NA	ENSRNOT00000045044	20	6283359	6293412	NA	NA	NA	NA
ENSRNOG00000000501	NA	NA	NA	NA	ENSRNOT00000000595	20	6423716	6446497	NA	NA	NA	NA
ENSRNOG00000000503	NA	NA	NA	NA	ENSRNOT00000042539	20	6479092	6543024	NA	NA	NA	NA
ENSRNOG00000000504	20	6503422	6.375	-0.382989	ENSRNOT00000006191	20	6555897	6566913	NA	NA	NA	NA
ENSRNOG00000000505	NA	NA	NA	NA	ENSRNOT00000000603	20	6569078	6571639	6	58669589	5.17712	1.15318
ENSRNOG00000000508	NA	NA	NA	NA	ENSRNOT00000000609	20	6769884	6780374	6	51167819	4.95579	1.78322
ENSRNOG00000000511	NA	NA	NA	NA	ENSRNOT00000000612	20	6829411	6870877	1	197517256	4.90036	1.14799
ENSRNOG00000000512	20	6823813	8.33996	-0.0634108	ENSRNOT00000059264	20	6886488	6898565	1	196175892	5.25385	0.751343
ENSRNOG00000000515	NA	NA	NA	NA	ENSRNOT00000000621	20	7055313	7064204	NA	NA	NA	NA
ENSRNOG00000000516	NA	NA	NA	NA	ENSRNOT00000000623	20	7225694	7226754	NA	NA	NA	NA
ENSRNOG00000000521	NA	NA	NA	NA	ENSRNOT00000000628	20	7379386	7385595	NA	NA	NA	NA
ENSRNOG00000000525	NA	NA	NA	NA	ENSRNOT00000000632	20	7636282	7644479	NA	NA	NA	NA
ENSRNOG00000000527	NA	NA	NA	NA	ENSRNOT00000000635	20	7649783	7673289	NA	NA	NA	NA
ENSRNOG00000000528	NA	NA	NA	NA	ENSRNOT00000041665	20	7684792	7702115	NA	NA	NA	NA
ENSRNOG00000000529	NA	NA	NA	NA	ENSRNOT00000000637	20	7817154	7821800	NA	NA	NA	NA
ENSRNOG00000000531	20	7954505	5.76082	0.0984664	ENSRNOT00000000639	20	8014954	8029711	NA	NA	NA	NA
ENSRNOG00000000534	NA	NA	NA	NA	ENSRNOT00000000642	20	7880190	7919503	2	248607376	5.4402	-10.8988
ENSRNOG00000000540	NA	NA	NA	NA	ENSRNOT00000000649	20	8836806	8881312	NA	NA	NA	NA
ENSRNOG00000000541	NA	NA	NA	NA	ENSRNOT00000000650	20	8900987	8919003	NA	NA	NA	NA
ENSRNOG00000000542	NA	NA	NA	NA	ENSRNOT00000000651	20	8936173	9199913	NA	NA	NA	NA
ENSRNOG00000000543	NA	NA	NA	NA	ENSRNOT00000000653	20	38882037	38908084	NA	NA	NA	NA
ENSRNOG00000000545	NA	NA	NA	NA	ENSRNOT00000000655	20	38725164	38730482	NA	NA	NA	NA
ENSRNOG00000000547	NA	NA	NA	NA	ENSRNOT00000000658	20	38639281	38641264	NA	NA	NA	NA
ENSRNOG00000000549	NA	NA	NA	NA	ENSRNOT00000000660	20	38622288	38624846	NA	NA	NA	NA
ENSRNOG00000000551	NA	NA	NA	NA	ENSRNOT00000000662	20	29495047	29497738	NA	NA	NA	NA
ENSRNOG00000000554	NA	NA	NA	NA	ENSRNOT00000000670	20	29590539	29591118	NA	NA	NA	NA
ENSRNOG00000000555	NA	NA	NA	NA	ENSRNOT00000000671	20	29562641	29579090	NA	NA	NA	NA
ENSRNOG00000000556	NA	NA	NA	NA	ENSRNOT00000000672	20	29546982	29555419	NA	NA	NA	NA
ENSRNOG00000000557	NA	NA	NA	NA	ENSRNOT00000000673	20	29048217	29060622	NA	NA	NA	NA
ENSRNOG00000000558	NA	NA	NA	NA	ENSRNOT00000000674	20	29015647	29042396	NA	NA	NA	NA
ENSRNOG00000000559	NA	NA	NA	NA	ENSRNOT00000000675	20	28983732	28995194	NA	NA	NA	NA
ENSRNOG00000000560	NA	NA	NA	NA	ENSRNOT00000000676	20	28889910	28951225	4	151064031	5.44368	-1.4924
ENSRNOG00000000562	NA	NA	NA	NA	ENSRNOT00000000681	20	28658367	28663866	NA	NA	NA	NA
ENSRNOG00000000566	NA	NA	NA	NA	ENSRNOT00000000687	20	28366640	28454164	NA	NA	NA	NA
ENSRNOG00000000568	NA	NA	NA	NA	ENSRNOT00000000689	20	28042065	28080232	NA	NA	NA	NA
ENSRNOG00000000569	NA	NA	NA	NA	ENSRNOT00000057752	20	27662633	27684889	NA	NA	NA	NA
ENSRNOG00000000571	NA	NA	NA	NA	ENSRNOT00000000696	20	27595065	27621904	1	266968012	5.05713	-0.792563
ENSRNOG00000000572	NA	NA	NA	NA	ENSRNOT00000000697	20	27480448	27482990	NA	NA	NA	NA
ENSRNOG00000000573	NA	NA	NA	NA	ENSRNOT00000000698	20	27397827	27421531	NA	NA	NA	NA
ENSRNOG00000000574	NA	NA	NA	NA	ENSRNOT00000000700	20	27320410	27320727	18	15456449	4.99657	0.624232
ENSRNOG00000000575	NA	NA	NA	NA	ENSRNOT00000000701	20	27301682	27391498	NA	NA	NA	NA
ENSRNOG00000000576	20	27348592	5.76601	-0.0435308	ENSRNOT00000000702	20	27288122	27301907	20	27348592	4.86541	0.169859
ENSRNOG00000000577	NA	NA	NA	NA	ENSRNOT00000000703	20	27252608	27254371	NA	NA	NA	NA
ENSRNOG00000000579	NA	NA	NA	NA	ENSRNOT00000000707	20	41306446	41309742	NA	NA	NA	NA
ENSRNOG00000000580	NA	NA	NA	NA	ENSRNOT00000000708	20	37780887	37783598	NA	NA	NA	NA
ENSRNOG00000000586	20	43191189	6.30156	-0.145737	ENSRNOT00000000716	20	44415016	44424722	NA	NA	NA	NA
ENSRNOG00000000587	NA	NA	NA	NA	ENSRNOT00000000717	20	44388649	44410093	NA	NA	NA	NA
ENSRNOG00000000588	NA	NA	NA	NA	ENSRNOT00000000718	20	44211652	44325332	NA	NA	NA	NA
ENSRNOG00000000589	NA	NA	NA	NA	ENSRNOT00000000720	20	44189595	44201498	NA	NA	NA	NA
ENSRNOG00000000595	NA	NA	NA	NA	ENSRNOT00000000728	20	43747622	43792253	NA	NA	NA	NA
ENSRNOG00000000597	NA	NA	NA	NA	ENSRNOT00000000734	20	43298332	43312790	NA	NA	NA	NA
ENSRNOG00000000599	NA	NA	NA	NA	ENSRNOT00000000737	20	43180813	43260729	NA	NA	NA	NA
ENSRNOG00000000604	NA	NA	NA	NA	ENSRNOT00000000742	20	41162093	41186492	NA	NA	NA	NA
ENSRNOG00000000605	NA	NA	NA	NA	ENSRNOT00000000743	20	40711763	41022773	NA	NA	NA	NA
ENSRNOG00000000607	NA	NA	NA	NA	ENSRNOT00000000745	20	17281051	17281848	4	32725162	4.7493	0.77674
ENSRNOG00000000610	16	9835950	6.92376	-1.09088	ENSRNOT00000000749	20	17985985	17999365	NA	NA	NA	NA
ENSRNOG00000000611	NA	NA	NA	NA	ENSRNOT00000000750	20	18040687	18086179	NA	NA	NA	NA
ENSRNOG00000000614	NA	NA	NA	NA	ENSRNOT00000000754	20	18288079	18477016	NA	NA	NA	NA
ENSRNOG00000000620	NA	NA	NA	NA	ENSRNOT00000045110	X	30226835	30251284	18	13432274	5.51263	1.14383
ENSRNOG00000000621	NA	NA	NA	NA	ENSRNOT00000000771	X	29808964	29809488	NA	NA	NA	NA
ENSRNOG00000000626	NA	NA	NA	NA	ENSRNOT00000000776	X	29645076	29645563	7	128911767	4.81042	1.23879
ENSRNOG00000000630	NA	NA	NA	NA	ENSRNOT00000000780	20	19967762	19968363	NA	NA	NA	NA
ENSRNOG00000000632	NA	NA	NA	NA	ENSRNOT00000000783	20	20018044	20044030	NA	NA	NA	NA
ENSRNOG00000000634	NA	NA	NA	NA	ENSRNOT00000000785	20	20871970	20981865	NA	NA	NA	NA
ENSRNOG00000000639	NA	NA	NA	NA	ENSRNOT00000000791	20	21877446	21878612	NA	NA	NA	NA
ENSRNOG00000000640	NA	NA	NA	NA	ENSRNOT00000000792	20	21883892	21888177	NA	NA	NA	NA
ENSRNOG00000000641	NA	NA	NA	NA	ENSRNOT00000000794	20	22128235	22146505	NA	NA	NA	NA
ENSRNOG00000000650	NA	NA	NA	NA	ENSRNOT00000000807	20	22562674	22563316	NA	NA	NA	NA
ENSRNOG00000000651	NA	NA	NA	NA	ENSRNOT00000035259	20	23019395	23020585	NA	NA	NA	NA
ENSRNOG00000000656	NA	NA	NA	NA	ENSRNOT00000000816	13	51648197	51649871	NA	NA	NA	NA
ENSRNOG00000000657	NA	NA	NA	NA	ENSRNOT00000000817	13	51679282	51942636	NA	NA	NA	NA
ENSRNOG00000000660	NA	NA	NA	NA	ENSRNOT00000000823	19	14362089	14373336	NA	NA	NA	NA
ENSRNOG00000000661	NA	NA	NA	NA	ENSRNOT00000000824	19	14326647	14355769	NA	NA	NA	NA
ENSRNOG00000000662	NA	NA	NA	NA	ENSRNOT00000000826	19	14319141	14324697	NA	NA	NA	NA
ENSRNOG00000000663	NA	NA	NA	NA	ENSRNOT00000000828	19	14307576	14319807	1	197517256	5.02989	0.95438
ENSRNOG00000000664	NA	NA	NA	NA	ENSRNOT00000000831	19	14258613	14297516	NA	NA	NA	NA
ENSRNOG00000000687	NA	NA	NA	NA	ENSRNOT00000000865	4	27893480	27896740	NA	NA	NA	NA
ENSRNOG00000000697	NA	NA	NA	NA	ENSRNOT00000000886	12	43747188	43819356	NA	NA	NA	NA
ENSRNOG00000000699	NA	NA	NA	NA	ENSRNOT00000000888	12	43842268	43843560	NA	NA	NA	NA
ENSRNOG00000000700	12	43686360	5.81446	-0.0291297	ENSRNOT00000000889	12	43863011	43870068	12	44695274	7.03685	0.12379
ENSRNOG00000000701	NA	NA	NA	NA	ENSRNOT00000000890	12	43886419	43892329	NA	NA	NA	NA
ENSRNOG00000000702	NA	NA	NA	NA	ENSRNOT00000000891	12	43893486	43921131	NA	NA	NA	NA
ENSRNOG00000000703	NA	NA	NA	NA	ENSRNOT00000000892	12	43924665	43927515	NA	NA	NA	NA
ENSRNOG00000000704	12	44109283	12.3564	0.0320382	ENSRNOT00000000893	12	44056527	44061043	12	44109283	8.71751	0.112799
ENSRNOG00000000705	NA	NA	NA	NA	ENSRNOT00000000895	12	44092531	44107066	NA	NA	NA	NA
ENSRNOG00000000711	NA	NA	NA	NA	ENSRNOT00000000901	12	44548303	44559584	NA	NA	NA	NA
ENSRNOG00000000713	NA	NA	NA	NA	ENSRNOT00000000903	11	3115601	3116890	NA	NA	NA	NA
ENSRNOG00000000715	NA	NA	NA	NA	ENSRNOT00000000905	11	2959383	2980543	NA	NA	NA	NA
ENSRNOG00000000716	NA	NA	NA	NA	ENSRNOT00000000907	11	2260587	2261687	8	3559807	5.284	17.063
ENSRNOG00000000718	NA	NA	NA	NA	ENSRNOT00000000909	11	2182858	2190449	NA	NA	NA	NA
ENSRNOG00000000720	NA	NA	NA	NA	ENSRNOT00000000911	11	2100192	2104839	6	68802086	4.68328	4.52221
ENSRNOG00000000724	NA	NA	NA	NA	ENSRNOT00000030174	20	1644324	1647588	NA	NA	NA	NA
ENSRNOG00000000726	NA	NA	NA	NA	ENSRNOT00000000953	20	177887	178934	NA	NA	NA	NA
ENSRNOG00000000728	20	64148	16.2002	0.140031	ENSRNOT00000000955	20	66518	81536	20	64148	16.4782	0.254643
ENSRNOG00000000730	NA	NA	NA	NA	ENSRNOT00000000957	20	801	2533	NA	NA	NA	NA
ENSRNOG00000000737	NA	NA	NA	NA	ENSRNOT00000000964	20	407207	408149	NA	NA	NA	NA
ENSRNOG00000000740	NA	NA	NA	NA	ENSRNOT00000000967	20	783080	784040	NA	NA	NA	NA
ENSRNOG00000000741	NA	NA	NA	NA	ENSRNOT00000000968	20	788258	788893	NA	NA	NA	NA
ENSRNOG00000000746	NA	NA	NA	NA	ENSRNOT00000000973	20	678312	679277	NA	NA	NA	NA
ENSRNOG00000000747	NA	NA	NA	NA	ENSRNOT00000000974	20	664186	665358	NA	NA	NA	NA
ENSRNOG00000000748	NA	NA	NA	NA	ENSRNOT00000000975	20	661424	661921	1	47341372	5.04641	0.953576
ENSRNOG00000000749	NA	NA	NA	NA	ENSRNOT00000000976	20	646784	647746	NA	NA	NA	NA
ENSRNOG00000000759	NA	NA	NA	NA	ENSRNOT00000000986	20	1246310	1247263	NA	NA	NA	NA
ENSRNOG00000000763	NA	NA	NA	NA	ENSRNOT00000000990	20	1412553	1416692	NA	NA	NA	NA
ENSRNOG00000000765	NA	NA	NA	NA	ENSRNOT00000000992	20	1444984	1445925	NA	NA	NA	NA
ENSRNOG00000000767	NA	NA	NA	NA	ENSRNOT00000000994	20	1474039	1475077	NA	NA	NA	NA
ENSRNOG00000000769	NA	NA	NA	NA	ENSRNOT00000000996	20	1489421	1490359	5	47568042	6.36828	1.2235
ENSRNOG00000000775	NA	NA	NA	NA	ENSRNOT00000001008	20	1601731	1611964	NA	NA	NA	NA
ENSRNOG00000000778	NA	NA	NA	NA	ENSRNOT00000001011	20	1680875	1682756	NA	NA	NA	NA
ENSRNOG00000000779	NA	NA	NA	NA	ENSRNOT00000001012	20	1687850	1691468	NA	NA	NA	NA
ENSRNOG00000000781	NA	NA	NA	NA	ENSRNOT00000001014	20	1697530	1703019	NA	NA	NA	NA
ENSRNOG00000000782	NA	NA	NA	NA	ENSRNOT00000001016	20	1781873	1790921	NA	NA	NA	NA
ENSRNOG00000000783	NA	NA	NA	NA	ENSRNOT00000029070	20	1768482	1777393	NA	NA	NA	NA
ENSRNOG00000000786	NA	NA	NA	NA	ENSRNOT00000001024	20	2106819	2108749	NA	NA	NA	NA
ENSRNOG00000000787	NA	NA	NA	NA	ENSRNOT00000061299	20	2884354	2887849	NA	NA	NA	NA
ENSRNOG00000000790	NA	NA	NA	NA	ENSRNOT00000061415	20	2643496	2646028	NA	NA	NA	NA
ENSRNOG00000000795	NA	NA	NA	NA	ENSRNOT00000001035	20	2806610	2810442	20	2934492	6.58939	0.242312
ENSRNOG00000000796	NA	NA	NA	NA	ENSRNOT00000001044	20	37272072	37322651	NA	NA	NA	NA
ENSRNOG00000000799	NA	NA	NA	NA	ENSRNOT00000001049	20	2953601	2962140	NA	NA	NA	NA
ENSRNOG00000000801	NA	NA	NA	NA	ENSRNOT00000001050	20	34905785	34907244	NA	NA	NA	NA
ENSRNOG00000000803	NA	NA	NA	NA	ENSRNOT00000001053	20	2971496	2984407	NA	NA	NA	NA
ENSRNOG00000000805	NA	NA	NA	NA	ENSRNOT00000001054	20	35409815	35422252	NA	NA	NA	NA
ENSRNOG00000000812	NA	NA	NA	NA	ENSRNOT00000001077	20	3005613	3009722	NA	NA	NA	NA
ENSRNOG00000000814	NA	NA	NA	NA	ENSRNOT00000001079	20	36812518	36816050	NA	NA	NA	NA
ENSRNOG00000000815	NA	NA	NA	NA	ENSRNOT00000001081	20	36821916	36844891	NA	NA	NA	NA
ENSRNOG00000000816	NA	NA	NA	NA	ENSRNOT00000001084	20	3025507	3034831	NA	NA	NA	NA
ENSRNOG00000000818	NA	NA	NA	NA	ENSRNOT00000001085	20	3035771	3039251	NA	NA	NA	NA
ENSRNOG00000000819	NA	NA	NA	NA	ENSRNOT00000001086	20	3039043	3039416	NA	NA	NA	NA
ENSRNOG00000000823	NA	NA	NA	NA	ENSRNOT00000001092	20	37472178	37518324	1	197094662	6.09697	1.28348
ENSRNOG00000000824	NA	NA	NA	NA	ENSRNOT00000001093	20	37568786	37647573	NA	NA	NA	NA
ENSRNOG00000000825	NA	NA	NA	NA	ENSRNOT00000057313	20	37693422	37699448	NA	NA	NA	NA
ENSRNOG00000000827	NA	NA	NA	NA	ENSRNOT00000001099	20	3076569	3077748	NA	NA	NA	NA
ENSRNOG00000000831	NA	NA	NA	NA	ENSRNOT00000001103	20	3222293	3227915	NA	NA	NA	NA
ENSRNOG00000000833	NA	NA	NA	NA	ENSRNOT00000048103	20	3228063	3238909	20	3857700	4.7775	-0.0966146
ENSRNOG00000000836	NA	NA	NA	NA	ENSRNOT00000001108	20	3666525	3668369	NA	NA	NA	NA
ENSRNOG00000000837	NA	NA	NA	NA	ENSRNOT00000001110	20	3661000	3663610	NA	NA	NA	NA
ENSRNOG00000000838	NA	NA	NA	NA	ENSRNOT00000001111	20	3657842	3659848	NA	NA	NA	NA
ENSRNOG00000000839	NA	NA	NA	NA	ENSRNOT00000001113	20	3629241	3644222	NA	NA	NA	NA
ENSRNOG00000000842	NA	NA	NA	NA	ENSRNOT00000001118	20	3829768	3831770	16	4475660	5.09226	0.784738
ENSRNOG00000000843	NA	NA	NA	NA	ENSRNOT00000001119	20	3817976	3820673	NA	NA	NA	NA
ENSRNOG00000000844	20	438641	5.67519	-0.765773	ENSRNOT00000001120	20	3813286	3816525	20	3769551	5.90337	-0.0787643
ENSRNOG00000000845	20	1688744	8.73563	0.246759	ENSRNOT00000001121	20	3782758	3797594	20	438641	10.3499	-0.135209
ENSRNOG00000000846	NA	NA	NA	NA	ENSRNOT00000001122	20	3773183	3777262	NA	NA	NA	NA
ENSRNOG00000000847	NA	NA	NA	NA	ENSRNOT00000001123	20	3764565	3768980	6	35859706	4.69026	0.270537
ENSRNOG00000000848	NA	NA	NA	NA	ENSRNOT00000001124	20	3761295	3764338	NA	NA	NA	NA
ENSRNOG00000000850	NA	NA	NA	NA	ENSRNOT00000001126	20	3754627	3757204	NA	NA	NA	NA
ENSRNOG00000000852	NA	NA	NA	NA	ENSRNOT00000001133	20	3724278	3737617	NA	NA	NA	NA
ENSRNOG00000000854	NA	NA	NA	NA	ENSRNOT00000001139	20	3701808	3707399	NA	NA	NA	NA
ENSRNOG00000000857	NA	NA	NA	NA	ENSRNOT00000060762	20	3845731	3862010	NA	NA	NA	NA
ENSRNOG00000000858	NA	NA	NA	NA	ENSRNOT00000001146	20	3862654	3864396	NA	NA	NA	NA
ENSRNOG00000000859	NA	NA	NA	NA	ENSRNOT00000001147	X	143394456	143394930	NA	NA	NA	NA
ENSRNOG00000000860	NA	NA	NA	NA	ENSRNOT00000001153	20	3863665	3874196	NA	NA	NA	NA
ENSRNOG00000000866	4	26282987	5.3358	0.850456	ENSRNOT00000001154	X	142112809	142119269	NA	NA	NA	NA
ENSRNOG00000000867	NA	NA	NA	NA	ENSRNOT00000001160	20	3874447	3888969	NA	NA	NA	NA
ENSRNOG00000000868	NA	NA	NA	NA	ENSRNOT00000001155	X	141999158	141999956	NA	NA	NA	NA
ENSRNOG00000000871	NA	NA	NA	NA	ENSRNOT00000001162	X	141925019	141937187	NA	NA	NA	NA
ENSRNOG00000000872	NA	NA	NA	NA	ENSRNOT00000001163	20	3908012	3908634	NA	NA	NA	NA
ENSRNOG00000000873	NA	NA	NA	NA	ENSRNOT00000001164	X	141688650	141693028	NA	NA	NA	NA
ENSRNOG00000000878	NA	NA	NA	NA	ENSRNOT00000001174	20	4005154	4021270	NA	NA	NA	NA
ENSRNOG00000000881	NA	NA	NA	NA	ENSRNOT00000001179	X	141127270	141136208	NA	NA	NA	NA
ENSRNOG00000000885	NA	NA	NA	NA	ENSRNOT00000001182	12	26127299	26166581	NA	NA	NA	NA
ENSRNOG00000000886	NA	NA	NA	NA	ENSRNOT00000001185	12	26860409	27287503	NA	NA	NA	NA
ENSRNOG00000000887	NA	NA	NA	NA	ENSRNOT00000001186	12	330509	331252	NA	NA	NA	NA
ENSRNOG00000000888	NA	NA	NA	NA	ENSRNOT00000001190	12	27457313	27466470	NA	NA	NA	NA
ENSRNOG00000000893	NA	NA	NA	NA	ENSRNOT00000058725	12	27469776	27494475	6	34866955	4.94114	-0.0736477
ENSRNOG00000000895	NA	NA	NA	NA	ENSRNOT00000001196	12	27497545	27525385	NA	NA	NA	NA
ENSRNOG00000000896	NA	NA	NA	NA	ENSRNOT00000001195	8	87915867	87916373	NA	NA	NA	NA
ENSRNOG00000000899	NA	NA	NA	NA	ENSRNOT00000001199	12	5667677	5750081	NA	NA	NA	NA
ENSRNOG00000000901	NA	NA	NA	NA	ENSRNOT00000001202	12	27666928	27693130	NA	NA	NA	NA
ENSRNOG00000000903	NA	NA	NA	NA	ENSRNOT00000001211	12	27702882	27720223	NA	NA	NA	NA
ENSRNOG00000000905	12	5861127	6.03605	-0.351482	ENSRNOT00000061246	12	6064844	6096175	NA	NA	NA	NA
ENSRNOG00000000906	NA	NA	NA	NA	ENSRNOT00000001205	12	6105289	6126331	NA	NA	NA	NA
ENSRNOG00000000907	NA	NA	NA	NA	ENSRNOT00000001207	12	6245811	6269796	NA	NA	NA	NA
ENSRNOG00000000909	NA	NA	NA	NA	ENSRNOT00000001210	12	6318581	6345858	NA	NA	NA	NA
ENSRNOG00000000916	12	6528680	5.96481	0.0259222	ENSRNOT00000001219	12	6604616	6657791	2	40300272	4.83463	2.38336
ENSRNOG00000000917	NA	NA	NA	NA	ENSRNOT00000001218	12	27850539	27850850	NA	NA	NA	NA
ENSRNOG00000000918	NA	NA	NA	NA	ENSRNOT00000001220	12	27855832	27861887	NA	NA	NA	NA
ENSRNOG00000000920	NA	NA	NA	NA	ENSRNOT00000001222	12	28029616	28043499	NA	NA	NA	NA
ENSRNOG00000000923	NA	NA	NA	NA	ENSRNOT00000001227	12	27992348	28002576	NA	NA	NA	NA
ENSRNOG00000000924	NA	NA	NA	NA	ENSRNOT00000001234	12	7230519	7253858	NA	NA	NA	NA
ENSRNOG00000000925	NA	NA	NA	NA	ENSRNOT00000001228	12	27969750	27984318	NA	NA	NA	NA
ENSRNOG00000000929	NA	NA	NA	NA	ENSRNOT00000001232	8	19373913	19386658	NA	NA	NA	NA
ENSRNOG00000000934	NA	NA	NA	NA	ENSRNOT00000001238	12	29015659	29036491	NA	NA	NA	NA
ENSRNOG00000000937	NA	NA	NA	NA	ENSRNOT00000001243	12	7698889	7715295	NA	NA	NA	NA
ENSRNOG00000000938	16	8858734	5.28822	-0.511405	ENSRNOT00000001247	12	28736789	28739921	NA	NA	NA	NA
ENSRNOG00000000939	NA	NA	NA	NA	ENSRNOT00000001244	12	7719634	7732587	NA	NA	NA	NA
ENSRNOG00000000940	NA	NA	NA	NA	ENSRNOT00000001248	12	7858092	8035966	1	196175892	4.77562	1.04769
ENSRNOG00000000943	NA	NA	NA	NA	ENSRNOT00000001251	12	28667155	28667559	2	237954365	4.81985	0.738984
ENSRNOG00000000946	17	28830329	5.28358	-1.41207	ENSRNOT00000001254	3	167390575	167391288	2	40309116	4.86999	4.3534
ENSRNOG00000000947	NA	NA	NA	NA	ENSRNOT00000001255	12	8186022	8186535	NA	NA	NA	NA
ENSRNOG00000000952	NA	NA	NA	NA	ENSRNOT00000001260	12	8551150	8552445	4	2652505	5.2589	5.04238
ENSRNOG00000000955	NA	NA	NA	NA	ENSRNOT00000001263	12	8359540	8420393	NA	NA	NA	NA
ENSRNOG00000000956	NA	NA	NA	NA	ENSRNOT00000001264	12	8705993	8710040	NA	NA	NA	NA
ENSRNOG00000000957	NA	NA	NA	NA	ENSRNOT00000001265	12	8716675	8719754	16	4475660	6.38502	1.14564
ENSRNOG00000000958	NA	NA	NA	NA	ENSRNOT00000001268	7	4292567	4293681	NA	NA	NA	NA
ENSRNOG00000000962	NA	NA	NA	NA	ENSRNOT00000001277	12	30111863	30131134	NA	NA	NA	NA
ENSRNOG00000000963	NA	NA	NA	NA	ENSRNOT00000048474	12	30165729	30370807	NA	NA	NA	NA
ENSRNOG00000000964	9	81694072	5.2898	0.00461824	ENSRNOT00000001279	12	31330420	31331196	NA	NA	NA	NA
ENSRNOG00000000967	2	40840244	6.26507	-3.54326	ENSRNOT00000001292	12	32206867	32250624	NA	NA	NA	NA
ENSRNOG00000000969	NA	NA	NA	NA	ENSRNOT00000001285	12	9086750	9136606	NA	NA	NA	NA
ENSRNOG00000000973	NA	NA	NA	NA	ENSRNOT00000049512	12	2676818	2687753	NA	NA	NA	NA
ENSRNOG00000000974	6	58669589	5.7737	-0.635675	ENSRNOT00000001289	12	2658623	2662716	NA	NA	NA	NA
ENSRNOG00000000977	NA	NA	NA	NA	ENSRNOT00000001298	12	2610784	2639853	NA	NA	NA	NA
ENSRNOG00000000978	NA	NA	NA	NA	ENSRNOT00000001291	12	9517446	9541005	NA	NA	NA	NA
ENSRNOG00000000979	NA	NA	NA	NA	ENSRNOT00000001295	12	32270911	32282728	NA	NA	NA	NA
ENSRNOG00000000983	NA	NA	NA	NA	ENSRNOT00000001302	12	9722100	9730085	NA	NA	NA	NA
ENSRNOG00000000986	NA	NA	NA	NA	ENSRNOT00000001305	12	2546678	2572838	NA	NA	NA	NA
ENSRNOG00000000988	NA	NA	NA	NA	ENSRNOT00000001309	12	2533687	2545690	NA	NA	NA	NA
ENSRNOG00000000990	NA	NA	NA	NA	ENSRNOT00000001310	12	9784730	9794968	NA	NA	NA	NA
ENSRNOG00000000991	NA	NA	NA	NA	ENSRNOT00000001315	12	9796269	9803618	NA	NA	NA	NA
ENSRNOG00000000994	NA	NA	NA	NA	ENSRNOT00000001322	12	2511793	2522812	NA	NA	NA	NA
ENSRNOG00000000999	NA	NA	NA	NA	ENSRNOT00000031901	12	9950304	10042391	2	148900410	5.1567	0.633004
ENSRNOG00000001002	NA	NA	NA	NA	ENSRNOT00000001326	12	32925243	33017072	NA	NA	NA	NA
ENSRNOG00000001003	6	118634986	5.70422	-0.928055	ENSRNOT00000001327	12	2471236	2474780	NA	NA	NA	NA
ENSRNOG00000001006	NA	NA	NA	NA	ENSRNOT00000001331	12	10359406	10370315	NA	NA	NA	NA
ENSRNOG00000001007	12	10070703	6.02117	-0.705415	ENSRNOT00000060843	12	10584749	10813129	NA	NA	NA	NA
ENSRNOG00000001009	NA	NA	NA	NA	ENSRNOT00000001336	12	10670023	10678705	NA	NA	NA	NA
ENSRNOG00000001010	NA	NA	NA	NA	ENSRNOT00000001347	12	10719095	10747011	2	243966007	5.2162	-4.98733
ENSRNOG00000001011	NA	NA	NA	NA	ENSRNOT00000001337	12	32730785	32739680	NA	NA	NA	NA
ENSRNOG00000001023	NA	NA	NA	NA	ENSRNOT00000038995	12	1973888	1978855	NA	NA	NA	NA
ENSRNOG00000001024	NA	NA	NA	NA	ENSRNOT00000001353	12	2166975	2168270	NA	NA	NA	NA
ENSRNOG00000001025	NA	NA	NA	NA	ENSRNOT00000001355	12	1825278	1826662	16	57402588	4.81677	0.97034
ENSRNOG00000001027	NA	NA	NA	NA	ENSRNOT00000042857	12	1716813	1719369	4	136293460	4.98945	1.36247
ENSRNOG00000001031	NA	NA	NA	NA	ENSRNOT00000043439	12	10919773	10925595	NA	NA	NA	NA
ENSRNOG00000001032	NA	NA	NA	NA	ENSRNOT00000001365	12	10929886	10953934	1	202048821	5.60249	1.06703
ENSRNOG00000001033	NA	NA	NA	NA	ENSRNOT00000001366	15	57028109	57058834	NA	NA	NA	NA
ENSRNOG00000001035	NA	NA	NA	NA	ENSRNOT00000001368	12	33121883	33138233	NA	NA	NA	NA
ENSRNOG00000001037	NA	NA	NA	NA	ENSRNOT00000001371	15	57010466	57027968	1	196175892	5.30357	0.83878
ENSRNOG00000001039	NA	NA	NA	NA	ENSRNOT00000001373	12	33138323	33146596	8	27648389	6.19584	-13.4748
ENSRNOG00000001041	NA	NA	NA	NA	ENSRNOT00000001372	15	56872898	56873677	5	7936333	5.22189	-7.28791
ENSRNOG00000001043	NA	NA	NA	NA	ENSRNOT00000001387	12	33147712	33162964	1	137886109	4.81894	0.968508
ENSRNOG00000001044	NA	NA	NA	NA	ENSRNOT00000001379	12	11028904	11038457	2	28823674	4.70714	-0.026761
ENSRNOG00000001049	NA	NA	NA	NA	ENSRNOT00000001383	15	56752452	56755287	NA	NA	NA	NA
ENSRNOG00000001050	NA	NA	NA	NA	ENSRNOT00000001392	12	11039150	11072741	NA	NA	NA	NA
ENSRNOG00000001055	4	87506661	5.90975	-1.4199	ENSRNOT00000001401	12	33184828	33221531	NA	NA	NA	NA
ENSRNOG00000001056	NA	NA	NA	NA	ENSRNOT00000001398	12	1535313	1538056	NA	NA	NA	NA
ENSRNOG00000001057	NA	NA	NA	NA	ENSRNOT00000001399	12	1531822	1533432	NA	NA	NA	NA
ENSRNOG00000001058	NA	NA	NA	NA	ENSRNOT00000001409	12	1514616	1531316	NA	NA	NA	NA
ENSRNOG00000001059	NA	NA	NA	NA	ENSRNOT00000001404	12	11151534	11170068	NA	NA	NA	NA
ENSRNOG00000001060	NA	NA	NA	NA	ENSRNOT00000001402	12	33224507	33231813	NA	NA	NA	NA
ENSRNOG00000001065	NA	NA	NA	NA	ENSRNOT00000001412	12	11169430	11198148	NA	NA	NA	NA
ENSRNOG00000001069	NA	NA	NA	NA	ENSRNOT00000001415	12	1459040	1500042	NA	NA	NA	NA
ENSRNOG00000001070	NA	NA	NA	NA	ENSRNOT00000001419	12	33365372	33374595	NA	NA	NA	NA
ENSRNOG00000001071	14	17029925	6.21177	-0.966096	ENSRNOT00000001416	12	1366296	1366616	NA	NA	NA	NA
ENSRNOG00000001072	12	780442	9.34722	0.690044	ENSRNOT00000001418	12	1256396	1291578	4	9637091	4.8279	0.358041
ENSRNOG00000001074	NA	NA	NA	NA	ENSRNOT00000049985	12	33393999	33457830	NA	NA	NA	NA
ENSRNOG00000001080	NA	NA	NA	NA	ENSRNOT00000001432	12	33603787	33605929	NA	NA	NA	NA
ENSRNOG00000001081	NA	NA	NA	NA	ENSRNOT00000001433	12	33606538	33609847	NA	NA	NA	NA
ENSRNOG00000001083	5	121237571	5.44811	3.06503	ENSRNOT00000001438	12	11498112	11513554	11	30201542	4.89541	-1.39094
ENSRNOG00000001086	NA	NA	NA	NA	ENSRNOT00000001445	12	33684358	33713075	NA	NA	NA	NA
ENSRNOG00000001088	NA	NA	NA	NA	ENSRNOT00000001444	12	3224502	3235256	8	6030137	4.95617	0.729626
ENSRNOG00000001089	7	122915068	5.41303	-0.990339	ENSRNOT00000001447	12	11594931	11605772	NA	NA	NA	NA
ENSRNOG00000001090	NA	NA	NA	NA	ENSRNOT00000001446	12	3502402	3696144	NA	NA	NA	NA
ENSRNOG00000001099	NA	NA	NA	NA	ENSRNOT00000001455	12	11755519	11759756	NA	NA	NA	NA
ENSRNOG00000001104	NA	NA	NA	NA	ENSRNOT00000001466	12	12513060	12568394	16	9534390	4.81671	1.03547
ENSRNOG00000001107	NA	NA	NA	NA	ENSRNOT00000001469	12	12492160	12505621	NA	NA	NA	NA
ENSRNOG00000001108	NA	NA	NA	NA	ENSRNOT00000001468	12	4184417	4205549	NA	NA	NA	NA
ENSRNOG00000001110	NA	NA	NA	NA	ENSRNOT00000061446	12	4256571	4280940	NA	NA	NA	NA
ENSRNOG00000001111	12	2900736	6.40121	-0.284096	ENSRNOT00000001475	12	4282952	4323693	NA	NA	NA	NA
ENSRNOG00000001113	NA	NA	NA	NA	ENSRNOT00000060608	12	12359069	12406098	NA	NA	NA	NA
ENSRNOG00000001114	NA	NA	NA	NA	ENSRNOT00000001476	12	12306565	12334993	NA	NA	NA	NA
ENSRNOG00000001115	NA	NA	NA	NA	ENSRNOT00000001477	12	12241259	12251676	NA	NA	NA	NA
ENSRNOG00000001117	NA	NA	NA	NA	ENSRNOT00000001479	12	12066198	12083885	NA	NA	NA	NA
ENSRNOG00000001123	12	40205752	16.2264	-0.381563	ENSRNOT00000001485	12	39441308	39461715	12	40381862	7.24235	-0.274892
ENSRNOG00000001124	NA	NA	NA	NA	ENSRNOT00000001486	12	39464260	39520071	NA	NA	NA	NA
ENSRNOG00000001125	NA	NA	NA	NA	ENSRNOT00000001487	12	39543622	39543876	NA	NA	NA	NA
ENSRNOG00000001128	NA	NA	NA	NA	ENSRNOT00000001490	12	39669715	39703561	NA	NA	NA	NA
ENSRNOG00000001134	NA	NA	NA	NA	ENSRNOT00000001498	12	40395942	40405469	NA	NA	NA	NA
ENSRNOG00000001135	NA	NA	NA	NA	ENSRNOT00000001499	12	40406893	40427103	NA	NA	NA	NA
ENSRNOG00000001136	NA	NA	NA	NA	ENSRNOT00000001500	12	40491378	40495590	NA	NA	NA	NA
ENSRNOG00000001138	NA	NA	NA	NA	ENSRNOT00000001503	12	40502497	40651593	16	9534390	5.14701	1.27157
ENSRNOG00000001139	NA	NA	NA	NA	ENSRNOT00000001504	12	40668754	40689476	NA	NA	NA	NA
ENSRNOG00000001141	NA	NA	NA	NA	ENSRNOT00000001507	12	41330636	41373052	16	52936498	4.70637	-2.7382
ENSRNOG00000001142	NA	NA	NA	NA	ENSRNOT00000001508	12	41840866	41851241	NA	NA	NA	NA
ENSRNOG00000001148	NA	NA	NA	NA	ENSRNOT00000001518	12	42315766	42318750	NA	NA	NA	NA
ENSRNOG00000001150	NA	NA	NA	NA	ENSRNOT00000001522	20	9199590	9199946	NA	NA	NA	NA
ENSRNOG00000001151	NA	NA	NA	NA	ENSRNOT00000001523	12	42394536	42402714	NA	NA	NA	NA
ENSRNOG00000001153	NA	NA	NA	NA	ENSRNOT00000001525	12	42405475	42415189	NA	NA	NA	NA
ENSRNOG00000001158	NA	NA	NA	NA	ENSRNOT00000001533	20	9390485	9459574	NA	NA	NA	NA
ENSRNOG00000001160	NA	NA	NA	NA	ENSRNOT00000001534	12	42535655	42538148	NA	NA	NA	NA
ENSRNOG00000001161	NA	NA	NA	NA	ENSRNOT00000001536	12	42538202	42546158	NA	NA	NA	NA
ENSRNOG00000001162	NA	NA	NA	NA	ENSRNOT00000001537	20	9492352	9510558	NA	NA	NA	NA
ENSRNOG00000001163	NA	NA	NA	NA	ENSRNOT00000001539	12	42546332	42552590	NA	NA	NA	NA
ENSRNOG00000001164	NA	NA	NA	NA	ENSRNOT00000001538	20	9526674	9530534	NA	NA	NA	NA
ENSRNOG00000001165	NA	NA	NA	NA	ENSRNOT00000001540	20	9545077	9565331	NA	NA	NA	NA
ENSRNOG00000001166	NA	NA	NA	NA	ENSRNOT00000001543	1	107217402	107218060	NA	NA	NA	NA
ENSRNOG00000001167	NA	NA	NA	NA	ENSRNOT00000001541	20	9583659	9620767	7	14651550	5.25695	0.479704
ENSRNOG00000001168	NA	NA	NA	NA	ENSRNOT00000001542	20	9633457	9648414	NA	NA	NA	NA
ENSRNOG00000001169	NA	NA	NA	NA	ENSRNOT00000001544	20	9689661	9745104	NA	NA	NA	NA
ENSRNOG00000001170	NA	NA	NA	NA	ENSRNOT00000001545	12	42530091	42533144	NA	NA	NA	NA
ENSRNOG00000001171	9	93039699	5.45552	-0.992947	ENSRNOT00000001546	12	42585095	42602004	NA	NA	NA	NA
ENSRNOG00000001174	NA	NA	NA	NA	ENSRNOT00000001559	20	9815898	9901583	14	87931274	5.36286	-10.8596
ENSRNOG00000001177	NA	NA	NA	NA	ENSRNOT00000001556	12	42765265	42774528	NA	NA	NA	NA
ENSRNOG00000001178	NA	NA	NA	NA	ENSRNOT00000001562	12	42788820	42824633	11	30201542	5.43985	-1.03208
ENSRNOG00000001183	NA	NA	NA	NA	ENSRNOT00000001565	12	42919574	42945670	NA	NA	NA	NA
ENSRNOG00000001184	NA	NA	NA	NA	ENSRNOT00000001566	20	10019507	10041679	NA	NA	NA	NA
ENSRNOG00000001185	NA	NA	NA	NA	ENSRNOT00000050782	12	42945686	42951259	NA	NA	NA	NA
ENSRNOG00000001187	12	43104784	6.09466	-0.416682	ENSRNOT00000001570	12	42956466	42969826	NA	NA	NA	NA
ENSRNOG00000001189	NA	NA	NA	NA	ENSRNOT00000001579	20	10280194	10291787	NA	NA	NA	NA
ENSRNOG00000001191	NA	NA	NA	NA	ENSRNOT00000001577	12	43167157	43181569	NA	NA	NA	NA
ENSRNOG00000001192	NA	NA	NA	NA	ENSRNOT00000001581	12	43195541	43215691	NA	NA	NA	NA
ENSRNOG00000001193	NA	NA	NA	NA	ENSRNOT00000001580	20	10367674	10452266	NA	NA	NA	NA
ENSRNOG00000001194	NA	NA	NA	NA	ENSRNOT00000001583	20	10454204	10477619	5	161283828	5.2137	-4.11005
ENSRNOG00000001195	NA	NA	NA	NA	ENSRNOT00000001586	12	43226933	43265889	1	266968012	5.05726	-1.11456
ENSRNOG00000001197	NA	NA	NA	NA	ENSRNOT00000001589	20	10541656	10563199	NA	NA	NA	NA
ENSRNOG00000001198	NA	NA	NA	NA	ENSRNOT00000001588	12	43276320	43295296	NA	NA	NA	NA
ENSRNOG00000001199	12	41787634	11.7441	-0.121689	ENSRNOT00000001591	12	42644912	42649407	12	41787718	11.6022	0.25263
ENSRNOG00000001201	NA	NA	NA	NA	ENSRNOT00000001593	20	10576665	10578706	NA	NA	NA	NA
ENSRNOG00000001203	NA	NA	NA	NA	ENSRNOT00000001597	20	10594298	10606941	NA	NA	NA	NA
ENSRNOG00000001204	NA	NA	NA	NA	ENSRNOT00000001595	12	43086128	43115877	NA	NA	NA	NA
ENSRNOG00000001205	NA	NA	NA	NA	ENSRNOT00000001602	20	10720044	10751589	NA	NA	NA	NA
ENSRNOG00000001210	NA	NA	NA	NA	ENSRNOT00000001605	20	10836155	10849719	NA	NA	NA	NA
ENSRNOG00000001211	NA	NA	NA	NA	ENSRNOT00000001609	20	10851555	10859651	NA	NA	NA	NA
ENSRNOG00000001212	NA	NA	NA	NA	ENSRNOT00000001610	20	10958957	10973422	NA	NA	NA	NA
ENSRNOG00000001214	20	10770881	5.42417	0.0418602	ENSRNOT00000001625	20	11009349	11032513	8	34331287	4.69265	1.34471
ENSRNOG00000001215	20	11915136	7.7904	0.165075	ENSRNOT00000049745	20	11034059	11040919	6	134685124	6.16887	-2.27207
ENSRNOG00000001216	NA	NA	NA	NA	ENSRNOT00000001631	20	11053270	11099740	NA	NA	NA	NA
ENSRNOG00000001217	NA	NA	NA	NA	ENSRNOT00000001632	20	11107145	11108095	NA	NA	NA	NA
ENSRNOG00000001222	NA	NA	NA	NA	ENSRNOT00000001636	20	11368627	11389283	NA	NA	NA	NA
ENSRNOG00000001223	NA	NA	NA	NA	ENSRNOT00000001638	20	11414678	11431939	NA	NA	NA	NA
ENSRNOG00000001224	20	10808586	8.5708	0.151864	ENSRNOT00000001639	20	11446531	11485009	NA	NA	NA	NA
ENSRNOG00000001226	NA	NA	NA	NA	ENSRNOT00000037297	20	11570131	11570562	8	95895084	4.71728	1.27534
ENSRNOG00000001227	NA	NA	NA	NA	ENSRNOT00000001642	20	11616718	11747293	NA	NA	NA	NA
ENSRNOG00000001235	NA	NA	NA	NA	ENSRNOT00000001654	12	14275708	14354843	NA	NA	NA	NA
ENSRNOG00000001237	NA	NA	NA	NA	ENSRNOT00000001659	20	13444801	13569455	NA	NA	NA	NA
ENSRNOG00000001239	NA	NA	NA	NA	ENSRNOT00000001664	20	13591787	13594256	NA	NA	NA	NA
ENSRNOG00000001243	NA	NA	NA	NA	ENSRNOT00000001668	12	34007554	34029866	NA	NA	NA	NA
ENSRNOG00000001249	20	12229318	16.1033	-0.306873	ENSRNOT00000001679	20	12320155	12337691	20	12229318	9.13039	0.302157
ENSRNOG00000001250	NA	NA	NA	NA	ENSRNOT00000001682	12	14497705	14505723	NA	NA	NA	NA
ENSRNOG00000001251	12	14548143	6.73786	0.00610505	ENSRNOT00000001686	12	14547385	14549352	12	14548143	9.94109	-0.242447
ENSRNOG00000001252	NA	NA	NA	NA	ENSRNOT00000001688	12	14577777	14578972	NA	NA	NA	NA
ENSRNOG00000001254	NA	NA	NA	NA	ENSRNOT00000001695	20	12444920	12464512	NA	NA	NA	NA
ENSRNOG00000001258	NA	NA	NA	NA	ENSRNOT00000001696	12	14724880	14773455	NA	NA	NA	NA
ENSRNOG00000001260	NA	NA	NA	NA	ENSRNOT00000001700	12	14775716	14778845	NA	NA	NA	NA
ENSRNOG00000001261	20	12481090	6.70773	0.387385	ENSRNOT00000001699	20	12470291	12483825	20	12481090	7.28217	-0.522669
ENSRNOG00000001262	20	12481090	17.9352	-0.502046	ENSRNOT00000001704	20	12488957	12498060	20	12481090	11.946	0.244977
ENSRNOG00000001265	NA	NA	NA	NA	ENSRNOT00000001709	12	14793899	15107476	NA	NA	NA	NA
ENSRNOG00000001267	20	12478335	10.1421	0.753986	ENSRNOT00000042499	20	12507574	12534635	NA	NA	NA	NA
ENSRNOG00000001270	NA	NA	NA	NA	ENSRNOT00000001712	12	35537755	35560336	12	36158566	7.53823	0.157273
ENSRNOG00000001271	9	37178783	5.71592	33.6696	ENSRNOT00000039057	2	54282217	54293630	3	10622315	4.79868	0.902464
ENSRNOG00000001273	NA	NA	NA	NA	ENSRNOT00000001716	12	15287243	15290088	NA	NA	NA	NA
ENSRNOG00000001275	NA	NA	NA	NA	ENSRNOT00000001718	12	15301547	15309857	NA	NA	NA	NA
ENSRNOG00000001276	NA	NA	NA	NA	ENSRNOT00000048218	20	12608650	12694357	1	197517256	5.34035	1.02862
ENSRNOG00000001277	NA	NA	NA	NA	ENSRNOT00000001720	12	15312421	15323137	NA	NA	NA	NA
ENSRNOG00000001278	NA	NA	NA	NA	ENSRNOT00000001722	12	35384026	35392646	NA	NA	NA	NA
ENSRNOG00000001283	NA	NA	NA	NA	ENSRNOT00000001729	12	35327644	35354125	NA	NA	NA	NA
ENSRNOG00000001284	NA	NA	NA	NA	ENSRNOT00000001730	12	15576546	15581062	NA	NA	NA	NA
ENSRNOG00000001287	NA	NA	NA	NA	ENSRNOT00000001732	12	15718721	15719848	NA	NA	NA	NA
ENSRNOG00000001288	NA	NA	NA	NA	ENSRNOT00000001733	12	15754815	15767922	NA	NA	NA	NA
ENSRNOG00000001290	NA	NA	NA	NA	ENSRNOT00000001735	12	15804279	15812139	NA	NA	NA	NA
ENSRNOG00000001293	NA	NA	NA	NA	ENSRNOT00000001745	12	15879382	15895468	NA	NA	NA	NA
ENSRNOG00000001295	NA	NA	NA	NA	ENSRNOT00000001743	20	12791440	12824508	NA	NA	NA	NA
ENSRNOG00000001296	NA	NA	NA	NA	ENSRNOT00000001746	12	35074218	35117152	NA	NA	NA	NA
ENSRNOG00000001298	NA	NA	NA	NA	ENSRNOT00000045375	20	12960558	13006358	1	110824941	11.7651	-0.0652803
ENSRNOG00000001302	NA	NA	NA	NA	ENSRNOT00000001759	20	13815719	13834131	16	79373950	4.80431	-0.705668
ENSRNOG00000001304	NA	NA	NA	NA	ENSRNOT00000001766	20	13972774	14097396	4	136586875	4.80631	1.37408
ENSRNOG00000001311	20	14171393	11.2349	-0.195679	ENSRNOT00000001772	20	14111729	14127278	6	146049091	4.71264	-6.31133
ENSRNOG00000001313	NA	NA	NA	NA	ENSRNOT00000001779	20	14148003	14174136	NA	NA	NA	NA
ENSRNOG00000001314	NA	NA	NA	NA	ENSRNOT00000001783	12	16340407	16399325	NA	NA	NA	NA
ENSRNOG00000001316	NA	NA	NA	NA	ENSRNOT00000001794	12	34850485	34884725	NA	NA	NA	NA
ENSRNOG00000001317	NA	NA	NA	NA	ENSRNOT00000001784	12	16537826	16549408	1	196175892	5.66688	1.11724
ENSRNOG00000001318	NA	NA	NA	NA	ENSRNOT00000001785	12	16556461	16557100	9	70377201	4.75401	1.07194
ENSRNOG00000001323	NA	NA	NA	NA	ENSRNOT00000030757	12	16758817	16780022	NA	NA	NA	NA
ENSRNOG00000001324	NA	NA	NA	NA	ENSRNOT00000001791	12	16811886	16817210	NA	NA	NA	NA
ENSRNOG00000001325	NA	NA	NA	NA	ENSRNOT00000001792	12	16825703	16830035	NA	NA	NA	NA
ENSRNOG00000001327	NA	NA	NA	NA	ENSRNOT00000041068	12	17426159	17427642	NA	NA	NA	NA
ENSRNOG00000001329	NA	NA	NA	NA	ENSRNOT00000001797	12	17460857	17461633	NA	NA	NA	NA
ENSRNOG00000001331	NA	NA	NA	NA	ENSRNOT00000001799	12	34805137	34826016	NA	NA	NA	NA
ENSRNOG00000001333	NA	NA	NA	NA	ENSRNOT00000001801	12	17492913	17498949	NA	NA	NA	NA
ENSRNOG00000001336	12	35086135	5.75446	-0.027178	ENSRNOT00000001806	12	34631272	34672093	12	34636069	5.94115	-0.199419
ENSRNOG00000001338	NA	NA	NA	NA	ENSRNOT00000001809	12	34548316	34558387	NA	NA	NA	NA
ENSRNOG00000001341	NA	NA	NA	NA	ENSRNOT00000001815	12	17588576	17598744	NA	NA	NA	NA
ENSRNOG00000001343	NA	NA	NA	NA	ENSRNOT00000001814	12	34366493	34393577	NA	NA	NA	NA
ENSRNOG00000001344	NA	NA	NA	NA	ENSRNOT00000001816	12	36081803	36116445	NA	NA	NA	NA
ENSRNOG00000001346	NA	NA	NA	NA	ENSRNOT00000001820	12	17604017	17606856	NA	NA	NA	NA
ENSRNOG00000001347	12	37395042	6.536	-0.0164272	ENSRNOT00000001818	12	36152123	36155069	12	37395042	7.50297	0.0113501
ENSRNOG00000001348	1	197517256	6.0494	-0.800263	ENSRNOT00000001822	12	36225082	36231357	NA	NA	NA	NA
ENSRNOG00000001349	NA	NA	NA	NA	ENSRNOT00000001825	12	17607250	17615101	NA	NA	NA	NA
ENSRNOG00000001351	NA	NA	NA	NA	ENSRNOT00000033984	12	36301824	36315741	16	9534390	4.70967	1.02571
ENSRNOG00000001353	NA	NA	NA	NA	ENSRNOT00000001827	12	17614824	17620988	NA	NA	NA	NA
ENSRNOG00000001355	NA	NA	NA	NA	ENSRNOT00000001829	12	17621049	17629268	6	34866955	4.9352	-0.484541
ENSRNOG00000001357	NA	NA	NA	NA	ENSRNOT00000001831	12	17636473	17637734	NA	NA	NA	NA
ENSRNOG00000001367	NA	NA	NA	NA	ENSRNOT00000001849	12	17858354	17864687	13	51352415	4.71921	1.97661
ENSRNOG00000001368	NA	NA	NA	NA	ENSRNOT00000001844	12	36705578	36753316	NA	NA	NA	NA
ENSRNOG00000001372	12	36760014	18.87	0.253731	ENSRNOT00000001853	12	36858396	36869582	NA	NA	NA	NA
ENSRNOG00000001375	12	18074447	6.07917	-0.0999016	ENSRNOT00000001855	12	17848556	17857313	NA	NA	NA	NA
ENSRNOG00000001376	NA	NA	NA	NA	ENSRNOT00000052075	7	139062220	139062749	7	139028817	5.00079	-0.123613
ENSRNOG00000001377	NA	NA	NA	NA	ENSRNOT00000001859	12	37103442	37117533	NA	NA	NA	NA
ENSRNOG00000001379	NA	NA	NA	NA	ENSRNOT00000001863	12	17164378	17204604	NA	NA	NA	NA
ENSRNOG00000001380	NA	NA	NA	NA	ENSRNOT00000001866	12	37211425	37227711	16	9534390	4.82121	0.601438
ENSRNOG00000001385	6	58669589	6.94846	-1.1981	ENSRNOT00000001872	12	37260666	37279848	NA	NA	NA	NA
ENSRNOG00000001387	NA	NA	NA	NA	ENSRNOT00000001871	12	19848928	19853041	NA	NA	NA	NA
ENSRNOG00000001389	NA	NA	NA	NA	ENSRNOT00000001874	12	19709141	19711279	NA	NA	NA	NA
ENSRNOG00000001391	12	37051784	6.58103	0.339865	ENSRNOT00000001882	12	37297342	37307847	12	37051784	7.56623	-0.221591
ENSRNOG00000001392	NA	NA	NA	NA	ENSRNOT00000001883	12	37323820	37332257	NA	NA	NA	NA
ENSRNOG00000001396	NA	NA	NA	NA	ENSRNOT00000001890	12	19663149	19666904	NA	NA	NA	NA
ENSRNOG00000001399	NA	NA	NA	NA	ENSRNOT00000001893	12	37956658	38004255	NA	NA	NA	NA
ENSRNOG00000001402	NA	NA	NA	NA	ENSRNOT00000001899	12	19694434	19705423	NA	NA	NA	NA
ENSRNOG00000001408	NA	NA	NA	NA	ENSRNOT00000001910	12	19621722	19638177	NA	NA	NA	NA
ENSRNOG00000001409	NA	NA	NA	NA	ENSRNOT00000001911	12	19597312	19602329	NA	NA	NA	NA
ENSRNOG00000001410	NA	NA	NA	NA	ENSRNOT00000001912	12	19586308	19595243	NA	NA	NA	NA
ENSRNOG00000001412	20	42950634	6.24601	1.6357	ENSRNOT00000001914	12	19551770	19555208	20	42950634	5.23296	-1.36827
ENSRNOG00000001414	NA	NA	NA	NA	ENSRNOT00000001916	12	20931996	20942374	17	14297151	5.00069	-2.81738
ENSRNOG00000001415	NA	NA	NA	NA	ENSRNOT00000001918	12	20907855	20918301	NA	NA	NA	NA
ENSRNOG00000001416	NA	NA	NA	NA	ENSRNOT00000041808	12	20903304	20906327	NA	NA	NA	NA
ENSRNOG00000001417	NA	NA	NA	NA	ENSRNOT00000001921	12	20856527	20867086	NA	NA	NA	NA
ENSRNOG00000001419	NA	NA	NA	NA	ENSRNOT00000001923	12	20823334	20845172	NA	NA	NA	NA
ENSRNOG00000001422	NA	NA	NA	NA	ENSRNOT00000059530	12	21036863	21048501	NA	NA	NA	NA
ENSRNOG00000001425	NA	NA	NA	NA	ENSRNOT00000001935	12	21544434	21572231	NA	NA	NA	NA
ENSRNOG00000001426	NA	NA	NA	NA	ENSRNOT00000001937	12	21586183	21604466	14	14689530	5.2428	-1.08679
ENSRNOG00000001427	12	20745460	19.7293	0.230417	ENSRNOT00000001938	12	21615679	21633402	12	21650467	17.9898	-0.0406729
ENSRNOG00000001428	NA	NA	NA	NA	ENSRNOT00000001939	12	21639400	21645317	16	4475660	5.00678	0.639577
ENSRNOG00000001429	NA	NA	NA	NA	ENSRNOT00000001940	12	21645473	21658440	NA	NA	NA	NA
ENSRNOG00000001430	NA	NA	NA	NA	ENSRNOT00000001941	12	21658406	21663958	NA	NA	NA	NA
ENSRNOG00000001434	NA	NA	NA	NA	ENSRNOT00000001952	12	21805746	21812711	6	104394747	5.82239	1.11388
ENSRNOG00000001436	NA	NA	NA	NA	ENSRNOT00000001954	12	21859804	21888049	NA	NA	NA	NA
ENSRNOG00000001439	NA	NA	NA	NA	ENSRNOT00000001957	12	21927857	22005681	NA	NA	NA	NA
ENSRNOG00000001440	NA	NA	NA	NA	ENSRNOT00000001958	12	22021302	22034257	6	5529005	4.79257	1.54604
ENSRNOG00000001441	NA	NA	NA	NA	ENSRNOT00000001960	12	22069814	22078472	NA	NA	NA	NA
ENSRNOG00000001442	NA	NA	NA	NA	ENSRNOT00000001961	12	22078629	22154339	NA	NA	NA	NA
ENSRNOG00000001443	NA	NA	NA	NA	ENSRNOT00000001962	12	22198587	22208471	NA	NA	NA	NA
ENSRNOG00000001444	NA	NA	NA	NA	ENSRNOT00000001963	12	22265430	22268793	NA	NA	NA	NA
ENSRNOG00000001445	NA	NA	NA	NA	ENSRNOT00000001964	12	22279737	22280262	NA	NA	NA	NA
ENSRNOG00000001448	NA	NA	NA	NA	ENSRNOT00000030497	12	22287861	22422163	3	10622315	4.82769	1.04326
ENSRNOG00000001449	NA	NA	NA	NA	ENSRNOT00000001968	12	22431380	22448734	NA	NA	NA	NA
ENSRNOG00000001450	NA	NA	NA	NA	ENSRNOT00000001970	12	22448731	22453696	NA	NA	NA	NA
ENSRNOG00000001452	NA	NA	NA	NA	ENSRNOT00000001973	12	22581510	22583824	NA	NA	NA	NA
ENSRNOG00000001453	NA	NA	NA	NA	ENSRNOT00000001975	12	22588080	22644371	NA	NA	NA	NA
ENSRNOG00000001456	6	118603423	5.87996	-1.27574	ENSRNOT00000001979	17	24032182	24084210	NA	NA	NA	NA
ENSRNOG00000001457	NA	NA	NA	NA	ENSRNOT00000001989	12	23185552	23198655	NA	NA	NA	NA
ENSRNOG00000001460	NA	NA	NA	NA	ENSRNOT00000001982	1	213185210	213210283	NA	NA	NA	NA
ENSRNOG00000001476	NA	NA	NA	NA	ENSRNOT00000002003	12	22816134	22817929	NA	NA	NA	NA
ENSRNOG00000001477	NA	NA	NA	NA	ENSRNOT00000002004	12	22799638	22800097	NA	NA	NA	NA
ENSRNOG00000001480	NA	NA	NA	NA	ENSRNOT00000002028	12	23578097	23587291	NA	NA	NA	NA
ENSRNOG00000001482	NA	NA	NA	NA	ENSRNOT00000002030	12	23650480	23681954	NA	NA	NA	NA
ENSRNOG00000001483	NA	NA	NA	NA	ENSRNOT00000002032	12	23697692	23727908	19	30360801	5.05142	1.03473
ENSRNOG00000001484	NA	NA	NA	NA	ENSRNOT00000002033	12	23737179	23773813	NA	NA	NA	NA
ENSRNOG00000001488	NA	NA	NA	NA	ENSRNOT00000002037	1	54369775	54388816	NA	NA	NA	NA
ENSRNOG00000001490	NA	NA	NA	NA	ENSRNOT00000002040	1	54412081	54417571	NA	NA	NA	NA
ENSRNOG00000001493	NA	NA	NA	NA	ENSRNOT00000002043	1	76460132	76467761	NA	NA	NA	NA
ENSRNOG00000001494	1	74076871	5.89029	-0.246526	ENSRNOT00000002044	1	76438561	76457231	NA	NA	NA	NA
ENSRNOG00000001501	NA	NA	NA	NA	ENSRNOT00000002053	1	82265661	82274283	NA	NA	NA	NA
ENSRNOG00000001503	1	85071688	7.99218	-0.211904	ENSRNOT00000002055	1	85519568	85525920	1	85110866	17.3001	-0.104588
ENSRNOG00000001506	NA	NA	NA	NA	ENSRNOT00000002058	X	121773572	121784478	NA	NA	NA	NA
ENSRNOG00000001510	NA	NA	NA	NA	ENSRNOT00000002062	3	55384192	55384649	8	62580962	5.01026	1.37954
ENSRNOG00000001511	NA	NA	NA	NA	ENSRNOT00000002063	3	66685190	66686489	NA	NA	NA	NA
ENSRNOG00000001512	NA	NA	NA	NA	ENSRNOT00000002064	10	44889371	44890444	NA	NA	NA	NA
ENSRNOG00000001514	NA	NA	NA	NA	ENSRNOT00000002066	3	54948493	54959126	NA	NA	NA	NA
ENSRNOG00000001517	NA	NA	NA	NA	ENSRNOT00000002072	3	54292076	54319240	NA	NA	NA	NA
ENSRNOG00000001519	NA	NA	NA	NA	ENSRNOT00000002076	3	53852164	53854092	NA	NA	NA	NA
ENSRNOG00000001520	NA	NA	NA	NA	ENSRNOT00000002078	3	53837052	53841642	NA	NA	NA	NA
ENSRNOG00000001527	NA	NA	NA	NA	ENSRNOT00000002089	11	64045341	64070083	NA	NA	NA	NA
ENSRNOG00000001528	NA	NA	NA	NA	ENSRNOT00000002091	11	59989085	60083969	NA	NA	NA	NA
ENSRNOG00000001544	NA	NA	NA	NA	ENSRNOT00000002109	11	25041701	25157303	NA	NA	NA	NA
ENSRNOG00000001547	NA	NA	NA	NA	ENSRNOT00000002111	3	58528669	58547726	NA	NA	NA	NA
ENSRNOG00000001548	NA	NA	NA	NA	ENSRNOT00000002114	3	58366693	58394118	NA	NA	NA	NA
ENSRNOG00000001549	4	62745457	5.73613	1.55284	ENSRNOT00000002115	11	24323963	24352754	4	63043916	5.26039	-0.305742
ENSRNOG00000001551	NA	NA	NA	NA	ENSRNOT00000002116	11	24316746	24323800	1	171356860	4.99213	1.5068
ENSRNOG00000001554	NA	NA	NA	NA	ENSRNOT00000002119	11	17446314	17476402	NA	NA	NA	NA
ENSRNOG00000001555	NA	NA	NA	NA	ENSRNOT00000002121	11	17241631	17257841	11	18263979	6.55953	-0.169287
ENSRNOG00000001557	6	55407159	5.69794	-1.07837	ENSRNOT00000050701	11	17193505	17241547	NA	NA	NA	NA
ENSRNOG00000001559	NA	NA	NA	NA	ENSRNOT00000002134	3	57460900	57523378	NA	NA	NA	NA
ENSRNOG00000001560	NA	NA	NA	NA	ENSRNOT00000002126	11	16590410	16591471	10	22926339	5.12485	-11.7691
ENSRNOG00000001566	NA	NA	NA	NA	ENSRNOT00000002131	11	28744019	28744222	NA	NA	NA	NA
ENSRNOG00000001567	NA	NA	NA	NA	ENSRNOT00000002132	11	28649305	28649520	NA	NA	NA	NA
ENSRNOG00000001570	NA	NA	NA	NA	ENSRNOT00000002137	11	28546255	28546782	NA	NA	NA	NA
ENSRNOG00000001571	4	66528469	5.30376	-1.17473	ENSRNOT00000002138	11	28421182	28421859	NA	NA	NA	NA
ENSRNOG00000001572	NA	NA	NA	NA	ENSRNOT00000002140	3	57377839	57379978	NA	NA	NA	NA
ENSRNOG00000001574	NA	NA	NA	NA	ENSRNOT00000002139	11	27948257	27949549	NA	NA	NA	NA
ENSRNOG00000001577	NA	NA	NA	NA	ENSRNOT00000033511	3	57358585	57361651	NA	NA	NA	NA
ENSRNOG00000001578	NA	NA	NA	NA	ENSRNOT00000002145	3	57326880	57343942	2	255880844	4.70491	1.15904
ENSRNOG00000001581	NA	NA	NA	NA	ENSRNOT00000002148	3	57306064	57309273	NA	NA	NA	NA
ENSRNOG00000001582	NA	NA	NA	NA	ENSRNOT00000002151	11	27467207	27500173	NA	NA	NA	NA
ENSRNOG00000001584	NA	NA	NA	NA	ENSRNOT00000002158	11	27316515	27360820	NA	NA	NA	NA
ENSRNOG00000001585	NA	NA	NA	NA	ENSRNOT00000002152	11	15070158	15073646	NA	NA	NA	NA
ENSRNOG00000001588	NA	NA	NA	NA	ENSRNOT00000002155	3	57283681	57286998	NA	NA	NA	NA
ENSRNOG00000001589	NA	NA	NA	NA	ENSRNOT00000002156	3	57271604	57274916	NA	NA	NA	NA
ENSRNOG00000001591	16	60871749	5.93681	-1.11389	ENSRNOT00000002159	8	88843584	88844077	NA	NA	NA	NA
ENSRNOG00000001592	NA	NA	NA	NA	ENSRNOT00000002169	11	27233711	27245369	NA	NA	NA	NA
ENSRNOG00000001595	NA	NA	NA	NA	ENSRNOT00000002166	3	57072190	57073530	1	88129828	5.96465	0.821325
ENSRNOG00000001596	NA	NA	NA	NA	ENSRNOT00000058234	3	56511750	56514124	7	51796531	4.69476	0.0170577
ENSRNOG00000001598	NA	NA	NA	NA	ENSRNOT00000002173	11	27204766	27233879	NA	NA	NA	NA
ENSRNOG00000001599	NA	NA	NA	NA	ENSRNOT00000050902	11	27189247	27197900	NA	NA	NA	NA
ENSRNOG00000001601	NA	NA	NA	NA	ENSRNOT00000002177	11	46382795	46383091	NA	NA	NA	NA
ENSRNOG00000001602	NA	NA	NA	NA	ENSRNOT00000002180	11	27126258	27184111	1	196175892	4.71605	1.37331
ENSRNOG00000001603	1	53514551	6.01759	0.267372	ENSRNOT00000002182	11	27107113	27119291	1	53519545	4.89041	-0.602849
ENSRNOG00000001606	NA	NA	NA	NA	ENSRNOT00000002185	11	25503380	25548851	NA	NA	NA	NA
ENSRNOG00000001607	NA	NA	NA	NA	ENSRNOT00000002187	11	25434265	25443144	NA	NA	NA	NA
ENSRNOG00000001608	NA	NA	NA	NA	ENSRNOT00000002188	11	45714387	45770951	NA	NA	NA	NA
ENSRNOG00000001611	NA	NA	NA	NA	ENSRNOT00000002194	11	45628843	45634182	1	197517256	4.82918	1.67549
ENSRNOG00000001613	NA	NA	NA	NA	ENSRNOT00000034940	11	45591191	45625950	1	196939787	5.37947	0.911367
ENSRNOG00000001618	NA	NA	NA	NA	ENSRNOT00000002206	11	37767796	37790029	NA	NA	NA	NA
ENSRNOG00000001621	NA	NA	NA	NA	ENSRNOT00000002209	11	37873370	37935054	3	10622315	4.81794	0.670183
ENSRNOG00000001629	NA	NA	NA	NA	ENSRNOT00000002222	11	36453285	36467216	NA	NA	NA	NA
ENSRNOG00000001634	NA	NA	NA	NA	ENSRNOT00000002232	11	44754925	44817439	NA	NA	NA	NA
ENSRNOG00000001640	11	44095152	6.3762	0.3417	ENSRNOT00000002238	11	44302536	44341250	NA	NA	NA	NA
ENSRNOG00000001643	NA	NA	NA	NA	ENSRNOT00000002242	11	36283570	36293003	NA	NA	NA	NA
ENSRNOG00000001644	11	43781554	17.0034	-0.365815	ENSRNOT00000002241	11	44077493	44094851	11	43966702	11.8	-0.069545
ENSRNOG00000001645	NA	NA	NA	NA	ENSRNOT00000046383	11	43790257	43859932	NA	NA	NA	NA
ENSRNOG00000001647	NA	NA	NA	NA	ENSRNOT00000002247	11	36017639	36028857	NA	NA	NA	NA
ENSRNOG00000001651	NA	NA	NA	NA	ENSRNOT00000002251	11	42941795	42980244	NA	NA	NA	NA
ENSRNOG00000001653	NA	NA	NA	NA	ENSRNOT00000002255	11	42893712	42937784	NA	NA	NA	NA
ENSRNOG00000001654	NA	NA	NA	NA	ENSRNOT00000002257	11	42748709	42758686	9	45848693	5.95734	1.28724
ENSRNOG00000001656	NA	NA	NA	NA	ENSRNOT00000002259	11	35577083	35594291	NA	NA	NA	NA
ENSRNOG00000001657	5	118009587	6.28681	-0.43742	ENSRNOT00000002260	11	42694734	42700946	NA	NA	NA	NA
ENSRNOG00000001662	NA	NA	NA	NA	ENSRNOT00000050342	11	34879733	34971000	1	197094662	4.93909	1.15571
ENSRNOG00000001675	NA	NA	NA	NA	ENSRNOT00000002277	11	41893019	41893934	NA	NA	NA	NA
ENSRNOG00000001679	NA	NA	NA	NA	ENSRNOT00000002281	11	41667754	41720246	NA	NA	NA	NA
ENSRNOG00000001680	NA	NA	NA	NA	ENSRNOT00000002285	11	41626342	41649489	NA	NA	NA	NA
ENSRNOG00000001681	NA	NA	NA	NA	ENSRNOT00000002284	11	34778323	34803060	NA	NA	NA	NA
ENSRNOG00000001685	NA	NA	NA	NA	ENSRNOT00000002290	11	34460102	34460353	1	105623725	5.2392	1.34253
ENSRNOG00000001686	NA	NA	NA	NA	ENSRNOT00000002291	11	34382010	34525999	NA	NA	NA	NA
ENSRNOG00000001687	NA	NA	NA	NA	ENSRNOT00000002292	11	41564149	41625620	NA	NA	NA	NA
ENSRNOG00000001688	NA	NA	NA	NA	ENSRNOT00000002294	11	34335645	34376925	NA	NA	NA	NA
ENSRNOG00000001691	NA	NA	NA	NA	ENSRNOT00000002297	11	34142138	34151928	NA	NA	NA	NA
ENSRNOG00000001692	NA	NA	NA	NA	ENSRNOT00000002299	11	34110848	34130925	3	117646951	4.95874	-0.418475
ENSRNOG00000001694	NA	NA	NA	NA	ENSRNOT00000002300	11	41204373	41205382	NA	NA	NA	NA
ENSRNOG00000001699	11	35094262	20.3124	-0.186557	ENSRNOT00000002308	11	33765400	33785529	11	35371789	10.2671	0.0724614
ENSRNOG00000001701	NA	NA	NA	NA	ENSRNOT00000002310	11	33913961	33922221	NA	NA	NA	NA
ENSRNOG00000001702	11	36026532	8.24922	-0.342783	ENSRNOT00000002311	11	33889579	33895872	NA	NA	NA	NA
ENSRNOG00000001708	NA	NA	NA	NA	ENSRNOT00000002323	11	82597654	82621890	NA	NA	NA	NA
ENSRNOG00000001710	NA	NA	NA	NA	ENSRNOT00000002327	11	82570496	82582228	NA	NA	NA	NA
ENSRNOG00000001711	20	114486	5.84823	-8.66589	ENSRNOT00000002329	11	73420971	73439334	NA	NA	NA	NA
ENSRNOG00000001712	NA	NA	NA	NA	ENSRNOT00000002331	11	82531566	82535341	NA	NA	NA	NA
ENSRNOG00000001713	NA	NA	NA	NA	ENSRNOT00000002330	11	73147652	73148932	8	88902953	4.72468	1.36536
ENSRNOG00000001719	NA	NA	NA	NA	ENSRNOT00000002358	11	82478179	82488804	NA	NA	NA	NA
ENSRNOG00000001720	NA	NA	NA	NA	ENSRNOT00000002346	11	72603851	72606212	NA	NA	NA	NA
ENSRNOG00000001726	NA	NA	NA	NA	ENSRNOT00000002353	11	72062843	72083318	NA	NA	NA	NA
ENSRNOG00000001728	NA	NA	NA	NA	ENSRNOT00000002355	11	72011372	72012664	NA	NA	NA	NA
ENSRNOG00000001729	NA	NA	NA	NA	ENSRNOT00000002356	11	71532958	71658701	NA	NA	NA	NA
ENSRNOG00000001732	NA	NA	NA	NA	ENSRNOT00000002360	11	71328053	71328492	NA	NA	NA	NA
ENSRNOG00000001733	NA	NA	NA	NA	ENSRNOT00000002361	11	71319294	71342715	4	136114018	5.06885	3.68356
ENSRNOG00000001736	NA	NA	NA	NA	ENSRNOT00000002366	11	71130561	71165695	NA	NA	NA	NA
ENSRNOG00000001739	NA	NA	NA	NA	ENSRNOT00000002373	11	70706384	70728239	NA	NA	NA	NA
ENSRNOG00000001741	NA	NA	NA	NA	ENSRNOT00000002372	11	82442381	82449490	NA	NA	NA	NA
ENSRNOG00000001746	NA	NA	NA	NA	ENSRNOT00000002381	11	70642907	70651744	NA	NA	NA	NA
ENSRNOG00000001747	6	68890897	6.23171	2.45235	ENSRNOT00000049862	11	70529961	70588515	NA	NA	NA	NA
ENSRNOG00000001748	NA	NA	NA	NA	ENSRNOT00000002382	11	82421657	82426105	NA	NA	NA	NA
ENSRNOG00000001749	NA	NA	NA	NA	ENSRNOT00000002383	11	82412552	82417807	NA	NA	NA	NA
ENSRNOG00000001750	NA	NA	NA	NA	ENSRNOT00000002394	11	82401720	82410380	NA	NA	NA	NA
ENSRNOG00000001753	NA	NA	NA	NA	ENSRNOT00000002391	11	70371625	70383636	16	52936498	5.55168	-34.2225
ENSRNOG00000001754	NA	NA	NA	NA	ENSRNOT00000002392	11	70362385	70370721	NA	NA	NA	NA
ENSRNOG00000001757	NA	NA	NA	NA	ENSRNOT00000002396	11	70189725	70201499	NA	NA	NA	NA
ENSRNOG00000001758	NA	NA	NA	NA	ENSRNOT00000002397	11	70175484	70183844	NA	NA	NA	NA
ENSRNOG00000001762	NA	NA	NA	NA	ENSRNOT00000002403	11	70130574	70173684	NA	NA	NA	NA
ENSRNOG00000001765	NA	NA	NA	NA	ENSRNOT00000002405	11	70115430	70129828	NA	NA	NA	NA
ENSRNOG00000001766	6	58669589	6.32885	-0.779376	ENSRNOT00000002407	11	69977856	69993632	1	196175892	5.65163	1.0358
ENSRNOG00000001767	12	43053430	5.29458	-8.64554	ENSRNOT00000002408	11	81578739	81625179	NA	NA	NA	NA
ENSRNOG00000001770	NA	NA	NA	NA	ENSRNOT00000002410	11	81474172	81507660	NA	NA	NA	NA
ENSRNOG00000001776	NA	NA	NA	NA	ENSRNOT00000002418	11	69808275	69823525	NA	NA	NA	NA
ENSRNOG00000001777	NA	NA	NA	NA	ENSRNOT00000002421	11	69830276	69858342	NA	NA	NA	NA
ENSRNOG00000001781	NA	NA	NA	NA	ENSRNOT00000002427	11	69481117	69547133	NA	NA	NA	NA
ENSRNOG00000001782	NA	NA	NA	NA	ENSRNOT00000002428	11	69356220	69418534	NA	NA	NA	NA
ENSRNOG00000001783	NA	NA	NA	NA	ENSRNOT00000002429	11	81026729	81044936	1	196175892	5.52411	0.989742
ENSRNOG00000001785	NA	NA	NA	NA	ENSRNOT00000002445	11	80846286	80904013	NA	NA	NA	NA
ENSRNOG00000001786	6	58669589	6.69184	-0.977545	ENSRNOT00000002432	11	69283047	69340448	1	196939787	5.81216	1.01957
ENSRNOG00000001794	NA	NA	NA	NA	ENSRNOT00000002444	11	68772165	68794880	NA	NA	NA	NA
ENSRNOG00000001797	NA	NA	NA	NA	ENSRNOT00000002450	11	68619835	68630244	NA	NA	NA	NA
ENSRNOG00000001803	7	51823143	5.68646	-0.270209	ENSRNOT00000002462	11	80360407	80376870	NA	NA	NA	NA
ENSRNOG00000001807	4	186053109	7.34127	-0.182254	ENSRNOT00000002465	4	183546152	183578667	4	186074616	4.69081	0.325551
ENSRNOG00000001816	NA	NA	NA	NA	ENSRNOT00000002487	11	79935273	79950588	1	196175892	5.37215	0.788193
ENSRNOG00000001817	4	184104992	9.0068	-0.0774932	ENSRNOT00000002486	4	184180213	184212869	4	184198450	9.8297	0.107804
ENSRNOG00000001818	NA	NA	NA	NA	ENSRNOT00000002491	11	86701396	86767834	NA	NA	NA	NA
ENSRNOG00000001820	NA	NA	NA	NA	ENSRNOT00000002500	4	184223483	184230139	NA	NA	NA	NA
ENSRNOG00000001821	NA	NA	NA	NA	ENSRNOT00000002492	11	79907786	79921124	NA	NA	NA	NA
ENSRNOG00000001825	NA	NA	NA	NA	ENSRNOT00000002498	11	86553491	86584425	NA	NA	NA	NA
ENSRNOG00000001828	NA	NA	NA	NA	ENSRNOT00000002502	4	184356923	184371065	3	10623002	4.73356	0.0464515
ENSRNOG00000001830	NA	NA	NA	NA	ENSRNOT00000055473	4	184383855	184419834	4	181993367	5.04301	-0.553587
ENSRNOG00000001833	NA	NA	NA	NA	ENSRNOT00000002510	11	87169935	87183140	NA	NA	NA	NA
ENSRNOG00000001834	11	86889332	6.65338	-0.676592	ENSRNOT00000002511	11	86934910	86940800	NA	NA	NA	NA
ENSRNOG00000001837	NA	NA	NA	NA	ENSRNOT00000002519	11	79125031	79126216	NA	NA	NA	NA
ENSRNOG00000001839	NA	NA	NA	NA	ENSRNOT00000002517	11	84997534	84998244	5	128957581	5.32213	1.38587
ENSRNOG00000001840	NA	NA	NA	NA	ENSRNOT00000002518	4	184636280	184637353	NA	NA	NA	NA
ENSRNOG00000001842	4	184722652	8.53892	-0.0733473	ENSRNOT00000002520	4	184642428	184672056	4	184700297	11.492	0.119014
ENSRNOG00000001843	NA	NA	NA	NA	ENSRNOT00000002522	11	79006123	79030555	NA	NA	NA	NA
ENSRNOG00000001844	NA	NA	NA	NA	ENSRNOT00000002523	4	184688926	184709859	NA	NA	NA	NA
ENSRNOG00000001845	11	85787118	15.7952	0.0208157	ENSRNOT00000002524	11	86116944	86145314	11	86348844	7.05604	-0.139181
ENSRNOG00000001847	NA	NA	NA	NA	ENSRNOT00000002527	4	185187768	185258770	NA	NA	NA	NA
ENSRNOG00000001858	11	87657875	6.55164	0.889854	ENSRNOT00000002539	11	85929712	85941751	10	58638824	5.38391	-14.09
ENSRNOG00000001859	NA	NA	NA	NA	ENSRNOT00000002540	11	85878093	85880335	NA	NA	NA	NA
ENSRNOG00000001860	1	230679139	5.63861	-2.74281	ENSRNOT00000041557	11	85849737	85852819	NA	NA	NA	NA
ENSRNOG00000001864	NA	NA	NA	NA	ENSRNOT00000002546	11	85728708	85730549	NA	NA	NA	NA
ENSRNOG00000001865	NA	NA	NA	NA	ENSRNOT00000031819	11	85666715	85677716	NA	NA	NA	NA
ENSRNOG00000001867	NA	NA	NA	NA	ENSRNOT00000002550	11	85579159	85609842	1	197535426	4.71922	0.970659
ENSRNOG00000001868	NA	NA	NA	NA	ENSRNOT00000002552	11	85520247	85554667	8	6158067	4.95477	2.51067
ENSRNOG00000001869	NA	NA	NA	NA	ENSRNOT00000002553	20	7434525	7443138	NA	NA	NA	NA
ENSRNOG00000001870	NA	NA	NA	NA	ENSRNOT00000002554	11	85479495	85495053	NA	NA	NA	NA
ENSRNOG00000001873	NA	NA	NA	NA	ENSRNOT00000002558	11	85431259	85441174	NA	NA	NA	NA
ENSRNOG00000001876	NA	NA	NA	NA	ENSRNOT00000002567	11	85347336	85349783	NA	NA	NA	NA
ENSRNOG00000001880	NA	NA	NA	NA	ENSRNOT00000002574	11	84922649	84927694	NA	NA	NA	NA
ENSRNOG00000001884	NA	NA	NA	NA	ENSRNOT00000002579	11	84736402	84744635	NA	NA	NA	NA
ENSRNOG00000001886	NA	NA	NA	NA	ENSRNOT00000002581	11	84698795	84731041	NA	NA	NA	NA
ENSRNOG00000001889	NA	NA	NA	NA	ENSRNOT00000050269	11	84561591	84581705	NA	NA	NA	NA
ENSRNOG00000001892	NA	NA	NA	NA	ENSRNOT00000002597	11	84400980	84410631	NA	NA	NA	NA
ENSRNOG00000001893	NA	NA	NA	NA	ENSRNOT00000002599	11	84270087	84271016	7	13482271	6.77541	1.08324
ENSRNOG00000001896	NA	NA	NA	NA	ENSRNOT00000002604	15	53706995	53709023	NA	NA	NA	NA
ENSRNOG00000001907	NA	NA	NA	NA	ENSRNOT00000002616	11	83398435	83399568	NA	NA	NA	NA
ENSRNOG00000001908	NA	NA	NA	NA	ENSRNOT00000002617	11	83221776	83260528	NA	NA	NA	NA
ENSRNOG00000001911	NA	NA	NA	NA	ENSRNOT00000058043	11	82981697	82987926	NA	NA	NA	NA
ENSRNOG00000001912	NA	NA	NA	NA	ENSRNOT00000002621	14	26619939	26693786	5	29701425	4.73169	1.18537
ENSRNOG00000001916	NA	NA	NA	NA	ENSRNOT00000051213	11	18017213	18167545	NA	NA	NA	NA
ENSRNOG00000001918	NA	NA	NA	NA	ENSRNOT00000002629	11	22683930	22684317	2	246152519	6.95465	1.16142
ENSRNOG00000001920	NA	NA	NA	NA	ENSRNOT00000002631	11	22964540	22965818	NA	NA	NA	NA
ENSRNOG00000001923	NA	NA	NA	NA	ENSRNOT00000002634	11	77477085	77601486	NA	NA	NA	NA
ENSRNOG00000001925	11	76823689	14.1169	0.275116	ENSRNOT00000002639	11	76687590	76828687	11	76642706	12.5877	-0.215805
ENSRNOG00000001926	NA	NA	NA	NA	ENSRNOT00000002640	11	76473654	76488805	1	266968012	4.85615	-1.16873
ENSRNOG00000001931	NA	NA	NA	NA	ENSRNOT00000002650	11	74208696	74481037	NA	NA	NA	NA
ENSRNOG00000001932	NA	NA	NA	NA	ENSRNOT00000002652	11	73603487	73604484	NA	NA	NA	NA
ENSRNOG00000001943	13	89674434	7.81024	-1.25491	ENSRNOT00000002673	11	53174617	53175956	NA	NA	NA	NA
ENSRNOG00000001945	NA	NA	NA	NA	ENSRNOT00000002667	14	21438442	21444907	NA	NA	NA	NA
ENSRNOG00000001947	NA	NA	NA	NA	ENSRNOT00000002672	X	69386332	69387074	NA	NA	NA	NA
ENSRNOG00000001948	NA	NA	NA	NA	ENSRNOT00000002668	14	21488360	21488725	NA	NA	NA	NA
ENSRNOG00000001949	18	10498992	5.62545	-0.986454	ENSRNOT00000002669	14	21573264	21577058	13	58133742	5.5163	1.29835
ENSRNOG00000001950	NA	NA	NA	NA	ENSRNOT00000002670	14	21616285	21618346	NA	NA	NA	NA
ENSRNOG00000001951	NA	NA	NA	NA	ENSRNOT00000002671	14	21674805	21681362	NA	NA	NA	NA
ENSRNOG00000001953	NA	NA	NA	NA	ENSRNOT00000002679	11	37345553	37428364	NA	NA	NA	NA
ENSRNOG00000001955	NA	NA	NA	NA	ENSRNOT00000002676	11	53205246	53206745	NA	NA	NA	NA
ENSRNOG00000001957	NA	NA	NA	NA	ENSRNOT00000002680	14	21948484	21965556	NA	NA	NA	NA
ENSRNOG00000001958	NA	NA	NA	NA	ENSRNOT00000002684	11	52251655	52321489	NA	NA	NA	NA
ENSRNOG00000001959	4	153982988	6.51585	5.81501	ENSRNOT00000039876	11	37438474	37462363	4	153998815	4.84521	-3.23055
ENSRNOG00000001960	NA	NA	NA	NA	ENSRNOT00000060179	14	21983703	22002194	NA	NA	NA	NA
ENSRNOG00000001962	9	104332799	5.69552	-2.25202	ENSRNOT00000002683	11	37470404	37505705	9	104332799	5.03403	2.03426
ENSRNOG00000001966	NA	NA	NA	NA	ENSRNOT00000002692	11	58662837	59399213	NA	NA	NA	NA
ENSRNOG00000001967	NA	NA	NA	NA	ENSRNOT00000002699	14	22019193	22031908	4	89668472	7.36738	1.06278
ENSRNOG00000001974	NA	NA	NA	NA	ENSRNOT00000002722	11	58205061	58283274	NA	NA	NA	NA
ENSRNOG00000001975	NA	NA	NA	NA	ENSRNOT00000002705	14	22099350	22116820	NA	NA	NA	NA
ENSRNOG00000001980	NA	NA	NA	NA	ENSRNOT00000002712	14	22454256	22493508	NA	NA	NA	NA
ENSRNOG00000001984	NA	NA	NA	NA	ENSRNOT00000002717	11	32344529	32355189	2	250448797	5.7727	0.882776
ENSRNOG00000001986	NA	NA	NA	NA	ENSRNOT00000002718	11	32312548	32313303	NA	NA	NA	NA
ENSRNOG00000001990	NA	NA	NA	NA	ENSRNOT00000002724	14	22639182	22650931	NA	NA	NA	NA
ENSRNOG00000001991	NA	NA	NA	NA	ENSRNOT00000002732	11	31914322	31920636	NA	NA	NA	NA
ENSRNOG00000001992	NA	NA	NA	NA	ENSRNOT00000002727	11	58127307	58180225	NA	NA	NA	NA
ENSRNOG00000002002	NA	NA	NA	NA	ENSRNOT00000002743	14	23009055	23029587	13	31655987	5.73349	1.0341
ENSRNOG00000002005	NA	NA	NA	NA	ENSRNOT00000002745	14	23142182	23184319	NA	NA	NA	NA
ENSRNOG00000002010	NA	NA	NA	NA	ENSRNOT00000002752	11	32085851	32097909	NA	NA	NA	NA
ENSRNOG00000002011	NA	NA	NA	NA	ENSRNOT00000002755	14	23625135	23656583	NA	NA	NA	NA
ENSRNOG00000002028	NA	NA	NA	NA	ENSRNOT00000002775	11	31533825	31566625	NA	NA	NA	NA
ENSRNOG00000002029	9	86652984	5.31455	3.95626	ENSRNOT00000002777	14	385072	386062	14	3258486	6.27699	-0.795403
ENSRNOG00000002031	NA	NA	NA	NA	ENSRNOT00000002776	14	13633055	13643090	NA	NA	NA	NA
ENSRNOG00000002032	NA	NA	NA	NA	ENSRNOT00000002779	11	31508721	31526993	NA	NA	NA	NA
ENSRNOG00000002034	NA	NA	NA	NA	ENSRNOT00000041274	18	33905590	33907178	NA	NA	NA	NA
ENSRNOG00000002035	NA	NA	NA	NA	ENSRNOT00000032130	14	13915443	13932807	NA	NA	NA	NA
ENSRNOG00000002036	NA	NA	NA	NA	ENSRNOT00000002800	11	31002168	31030820	NA	NA	NA	NA
ENSRNOG00000002044	NA	NA	NA	NA	ENSRNOT00000002797	11	57484578	57494405	NA	NA	NA	NA
ENSRNOG00000002050	NA	NA	NA	NA	ENSRNOT00000002809	14	33010198	33070052	NA	NA	NA	NA
ENSRNOG00000002052	NA	NA	NA	NA	ENSRNOT00000059735	11	57222552	57257162	NA	NA	NA	NA
ENSRNOG00000002053	NA	NA	NA	NA	ENSRNOT00000002814	14	14309717	14565184	NA	NA	NA	NA
ENSRNOG00000002057	NA	NA	NA	NA	ENSRNOT00000002819	14	7270695	7292036	NA	NA	NA	NA
ENSRNOG00000002061	NA	NA	NA	NA	ENSRNOT00000061162	14	7298778	7433464	NA	NA	NA	NA
ENSRNOG00000002069	NA	NA	NA	NA	ENSRNOT00000002853	11	57190763	57210524	NA	NA	NA	NA
ENSRNOG00000002075	NA	NA	NA	NA	ENSRNOT00000002843	14	14924620	15011984	NA	NA	NA	NA
ENSRNOG00000002080	NA	NA	NA	NA	ENSRNOT00000002851	11	30733154	30793473	NA	NA	NA	NA
ENSRNOG00000002084	NA	NA	NA	NA	ENSRNOT00000002846	9	1231094	1231736	NA	NA	NA	NA
ENSRNOG00000002085	6	100114499	5.43279	-0.612504	ENSRNOT00000002860	14	33403956	33446249	NA	NA	NA	NA
ENSRNOG00000002089	NA	NA	NA	NA	ENSRNOT00000002876	14	16338133	16346628	16	72239204	4.79604	-0.142221
ENSRNOG00000002091	NA	NA	NA	NA	ENSRNOT00000002864	9	53186285	53219830	1	197094662	6.38439	0.830083
ENSRNOG00000002092	11	30765686	6.01477	0.174785	ENSRNOT00000002866	11	29511976	29626139	11	30765686	7.05996	-0.211298
ENSRNOG00000002093	NA	NA	NA	NA	ENSRNOT00000002867	14	3051039	3240286	NA	NA	NA	NA
ENSRNOG00000002094	11	56569698	5.85652	-0.055361	ENSRNOT00000002906	11	57162205	57190580	8	64576232	6.09558	1.94274
ENSRNOG00000002097	NA	NA	NA	NA	ENSRNOT00000002869	14	36392951	36397168	NA	NA	NA	NA
ENSRNOG00000002106	NA	NA	NA	NA	ENSRNOT00000002879	14	36569462	36606433	1	197094662	4.74211	1.17021
ENSRNOG00000002110	NA	NA	NA	NA	ENSRNOT00000002917	9	110989629	110991376	14	44811392	16.4284	0.0242077
ENSRNOG00000002112	NA	NA	NA	NA	ENSRNOT00000002882	14	3645610	3720694	1	196939787	8.38379	0.967114
ENSRNOG00000002114	NA	NA	NA	NA	ENSRNOT00000002886	10	34223103	34284961	NA	NA	NA	NA
ENSRNOG00000002115	NA	NA	NA	NA	ENSRNOT00000002885	11	29810766	29816342	NA	NA	NA	NA
ENSRNOG00000002116	NA	NA	NA	NA	ENSRNOT00000038691	1	201635581	201637851	NA	NA	NA	NA
ENSRNOG00000002117	NA	NA	NA	NA	ENSRNOT00000002887	14	3888153	3893041	NA	NA	NA	NA
ENSRNOG00000002121	NA	NA	NA	NA	ENSRNOT00000002888	14	5104879	5120038	NA	NA	NA	NA
ENSRNOG00000002122	NA	NA	NA	NA	ENSRNOT00000002896	14	5306228	5393820	NA	NA	NA	NA
ENSRNOG00000002125	NA	NA	NA	NA	ENSRNOT00000002924	14	16437340	16460130	NA	NA	NA	NA
ENSRNOG00000002127	NA	NA	NA	NA	ENSRNOT00000002894	14	33525748	33526183	NA	NA	NA	NA
ENSRNOG00000002128	NA	NA	NA	NA	ENSRNOT00000002905	14	33509364	33543743	NA	NA	NA	NA
ENSRNOG00000002130	NA	NA	NA	NA	ENSRNOT00000052308	14	5767246	5783502	NA	NA	NA	NA
ENSRNOG00000002134	9	96049324	5.57777	-0.609824	ENSRNOT00000040985	14	5846652	5863162	13	35924614	5.25523	0.756187
ENSRNOG00000002135	NA	NA	NA	NA	ENSRNOT00000002921	14	36959936	36972341	1	202048821	4.89046	1.35481
ENSRNOG00000002137	14	33837740	11.6761	-0.144041	ENSRNOT00000002907	14	33553214	33575419	8	27187329	4.87104	0.207793
ENSRNOG00000002139	NA	NA	NA	NA	ENSRNOT00000002908	14	33580469	33607176	NA	NA	NA	NA
ENSRNOG00000002142	NA	NA	NA	NA	ENSRNOT00000002918	14	9073008	9135335	NA	NA	NA	NA
ENSRNOG00000002145	11	56577945	5.378	0.170246	ENSRNOT00000045521	11	56617542	56653697	11	56581661	5.90497	-0.107741
ENSRNOG00000002146	NA	NA	NA	NA	ENSRNOT00000002916	14	6351100	6392988	NA	NA	NA	NA
ENSRNOG00000002149	NA	NA	NA	NA	ENSRNOT00000002928	14	9214743	9221668	NA	NA	NA	NA
ENSRNOG00000002153	NA	NA	NA	NA	ENSRNOT00000032156	14	33801215	33861257	NA	NA	NA	NA
ENSRNOG00000002156	NA	NA	NA	NA	ENSRNOT00000002935	14	34017429	34018553	17	28790941	5.79325	1.21657
ENSRNOG00000002158	NA	NA	NA	NA	ENSRNOT00000002938	14	6548545	6561169	14	5313472	4.69363	-0.111433
ENSRNOG00000002159	14	10116670	10.5366	0.465234	ENSRNOT00000002936	14	9998568	10050154	14	10116670	11.9959	-0.404539
ENSRNOG00000002161	NA	NA	NA	NA	ENSRNOT00000002933	14	46098197	46100686	NA	NA	NA	NA
ENSRNOG00000002163	NA	NA	NA	NA	ENSRNOT00000002960	14	46203638	46226077	NA	NA	NA	NA
ENSRNOG00000002164	7	37559472	7.38783	-1.21144	ENSRNOT00000002941	14	34115472	34143662	NA	NA	NA	NA
ENSRNOG00000002169	NA	NA	NA	NA	ENSRNOT00000002953	14	34151825	34166988	NA	NA	NA	NA
ENSRNOG00000002178	NA	NA	NA	NA	ENSRNOT00000002962	14	10096209	10102427	16	77599469	5.28686	-0.418282
ENSRNOG00000002185	NA	NA	NA	NA	ENSRNOT00000002977	14	46827168	46862303	NA	NA	NA	NA
ENSRNOG00000002186	NA	NA	NA	NA	ENSRNOT00000002973	14	6809092	6840664	NA	NA	NA	NA
ENSRNOG00000002187	NA	NA	NA	NA	ENSRNOT00000002975	11	67915537	67944757	NA	NA	NA	NA
ENSRNOG00000002188	NA	NA	NA	NA	ENSRNOT00000002983	14	10177167	10185114	NA	NA	NA	NA
ENSRNOG00000002190	NA	NA	NA	NA	ENSRNOT00000002978	14	47022091	47036123	NA	NA	NA	NA
ENSRNOG00000002191	NA	NA	NA	NA	ENSRNOT00000002982	14	47155921	47158360	NA	NA	NA	NA
ENSRNOG00000002192	NA	NA	NA	NA	ENSRNOT00000002984	14	47179974	47229627	NA	NA	NA	NA
ENSRNOG00000002194	NA	NA	NA	NA	ENSRNOT00000002987	14	10189565	10208995	14	10512174	7.60727	0.520163
ENSRNOG00000002195	20	26115653	6.05955	-0.937851	ENSRNOT00000002985	14	47763866	47764876	14	80005815	5.0757	0.685976
ENSRNOG00000002196	2	143405515	6.70404	-1.68723	ENSRNOT00000002991	14	37278680	37291755	NA	NA	NA	NA
ENSRNOG00000002198	NA	NA	NA	NA	ENSRNOT00000002988	14	48544576	48545408	NA	NA	NA	NA
ENSRNOG00000002199	NA	NA	NA	NA	ENSRNOT00000003010	14	34265576	34290800	NA	NA	NA	NA
ENSRNOG00000002200	20	22682872	8.00903	-0.540647	ENSRNOT00000002990	14	10233098	10233961	1	159077776	4.79545	1.13234
ENSRNOG00000002201	NA	NA	NA	NA	ENSRNOT00000029824	14	50473926	50474796	10	53931321	4.95201	1.71439
ENSRNOG00000002202	NA	NA	NA	NA	ENSRNOT00000002995	14	16587783	16590086	NA	NA	NA	NA
ENSRNOG00000002203	NA	NA	NA	NA	ENSRNOT00000003006	14	10398080	10439951	NA	NA	NA	NA
ENSRNOG00000002208	NA	NA	NA	NA	ENSRNOT00000003001	14	16658586	16704854	NA	NA	NA	NA
ENSRNOG00000002210	NA	NA	NA	NA	ENSRNOT00000003004	14	6859573	6891510	NA	NA	NA	NA
ENSRNOG00000002211	6	11740962	5.47706	-1.17156	ENSRNOT00000003002	8	83157745	83158477	3	10622315	4.73242	1.15158
ENSRNOG00000002217	NA	NA	NA	NA	ENSRNOT00000003012	14	10302667	10325559	NA	NA	NA	NA
ENSRNOG00000002223	NA	NA	NA	NA	ENSRNOT00000003022	2	191251365	191251613	NA	NA	NA	NA
ENSRNOG00000002224	NA	NA	NA	NA	ENSRNOT00000003024	14	41101422	41129397	NA	NA	NA	NA
ENSRNOG00000002225	NA	NA	NA	NA	ENSRNOT00000003052	14	17119366	17170850	NA	NA	NA	NA
ENSRNOG00000002227	NA	NA	NA	NA	ENSRNOT00000003050	14	34906043	34984819	4	53558772	4.95366	0.690831
ENSRNOG00000002233	NA	NA	NA	NA	ENSRNOT00000003034	14	42554408	42555573	1	257553690	6.79498	0.667703
ENSRNOG00000002240	NA	NA	NA	NA	ENSRNOT00000003048	11	66829715	66910198	NA	NA	NA	NA
ENSRNOG00000002243	NA	NA	NA	NA	ENSRNOT00000003053	14	43238982	43239987	NA	NA	NA	NA
ENSRNOG00000002244	NA	NA	NA	NA	ENSRNOT00000003077	14	35369423	35418126	NA	NA	NA	NA
ENSRNOG00000002247	NA	NA	NA	NA	ENSRNOT00000003070	14	17178761	17197061	NA	NA	NA	NA
ENSRNOG00000002253	NA	NA	NA	NA	ENSRNOT00000003068	11	66546483	66547469	NA	NA	NA	NA
ENSRNOG00000002256	NA	NA	NA	NA	ENSRNOT00000052035	14	17198270	17280642	NA	NA	NA	NA
ENSRNOG00000002258	NA	NA	NA	NA	ENSRNOT00000003076	14	10810825	10827607	NA	NA	NA	NA
ENSRNOG00000002262	NA	NA	NA	NA	ENSRNOT00000003083	14	10833648	10859844	14	11047048	5.16647	-0.605114
ENSRNOG00000002266	NA	NA	NA	NA	ENSRNOT00000003080	14	35489441	35491165	NA	NA	NA	NA
ENSRNOG00000002267	NA	NA	NA	NA	ENSRNOT00000003085	14	35522760	35556779	NA	NA	NA	NA
ENSRNOG00000002270	NA	NA	NA	NA	ENSRNOT00000003106	14	10860787	10864319	NA	NA	NA	NA
ENSRNOG00000002272	NA	NA	NA	NA	ENSRNOT00000003088	14	35888702	35992436	6	143898402	5.12572	-2.23994
ENSRNOG00000002273	NA	NA	NA	NA	ENSRNOT00000003102	14	17338759	17358273	NA	NA	NA	NA
ENSRNOG00000002276	NA	NA	NA	NA	ENSRNOT00000003091	X	139854401	139889809	NA	NA	NA	NA
ENSRNOG00000002280	NA	NA	NA	NA	ENSRNOT00000042827	X	97453916	97559775	NA	NA	NA	NA
ENSRNOG00000002282	NA	NA	NA	NA	ENSRNOT00000003122	14	17359298	17392821	NA	NA	NA	NA
ENSRNOG00000002286	NA	NA	NA	NA	ENSRNOT00000003115	10	1117878	1124352	NA	NA	NA	NA
ENSRNOG00000002291	10	33126888	5.77636	1.07618	ENSRNOT00000050336	X	97009765	97131277	NA	NA	NA	NA
ENSRNOG00000002294	NA	NA	NA	NA	ENSRNOT00000003150	10	3765525	4114661	NA	NA	NA	NA
ENSRNOG00000002296	NA	NA	NA	NA	ENSRNOT00000003131	14	38054861	38095841	1	197094662	4.87566	1.03749
ENSRNOG00000002299	7	20523243	5.59753	-9.62999	ENSRNOT00000003136	14	43675014	43677970	7	21622614	4.92029	10.1743
ENSRNOG00000002305	NA	NA	NA	NA	ENSRNOT00000003189	11	65819539	65849928	NA	NA	NA	NA
ENSRNOG00000002309	NA	NA	NA	NA	ENSRNOT00000003155	13	100685761	100691658	NA	NA	NA	NA
ENSRNOG00000002312	NA	NA	NA	NA	ENSRNOT00000003146	14	38343949	38433736	NA	NA	NA	NA
ENSRNOG00000002316	NA	NA	NA	NA	ENSRNOT00000003152	7	137861471	137864381	NA	NA	NA	NA
ENSRNOG00000002317	NA	NA	NA	NA	ENSRNOT00000003157	10	4117949	4168821	NA	NA	NA	NA
ENSRNOG00000002320	NA	NA	NA	NA	ENSRNOT00000059516	14	38498899	38509468	NA	NA	NA	NA
ENSRNOG00000002321	NA	NA	NA	NA	ENSRNOT00000003156	X	96628911	96629378	9	100218325	4.78858	0.572531
ENSRNOG00000002322	NA	NA	NA	NA	ENSRNOT00000003177	13	100875934	100885668	NA	NA	NA	NA
ENSRNOG00000002323	NA	NA	NA	NA	ENSRNOT00000003188	X	96012174	96053210	NA	NA	NA	NA
ENSRNOG00000002327	NA	NA	NA	NA	ENSRNOT00000003170	14	38530273	39005617	NA	NA	NA	NA
ENSRNOG00000002331	NA	NA	NA	NA	ENSRNOT00000003182	10	47365155	47374873	NA	NA	NA	NA
ENSRNOG00000002332	NA	NA	NA	NA	ENSRNOT00000003192	X	140303317	140329610	NA	NA	NA	NA
ENSRNOG00000002333	NA	NA	NA	NA	ENSRNOT00000003174	7	5825103	5826038	NA	NA	NA	NA
ENSRNOG00000002335	NA	NA	NA	NA	ENSRNOT00000003213	10	4249196	4283831	1	197517256	5.31159	0.937871
ENSRNOG00000002336	NA	NA	NA	NA	ENSRNOT00000003191	14	39047461	39122521	1	196175892	5.13027	1.1549
ENSRNOG00000002338	NA	NA	NA	NA	ENSRNOT00000003179	10	77513435	77534864	NA	NA	NA	NA
ENSRNOG00000002339	NA	NA	NA	NA	ENSRNOT00000003198	13	100905369	101009161	NA	NA	NA	NA
ENSRNOG00000002340	NA	NA	NA	NA	ENSRNOT00000003180	10	77499062	77499293	5	128318914	4.83603	1.28463
ENSRNOG00000002345	6	74978437	5.81946	-0.532948	ENSRNOT00000003207	14	11659227	11693005	NA	NA	NA	NA
ENSRNOG00000002350	NA	NA	NA	NA	ENSRNOT00000003208	11	65763410	65809967	NA	NA	NA	NA
ENSRNOG00000002360	4	63043916	6.10244	0.367386	ENSRNOT00000003240	14	39878182	39951390	NA	NA	NA	NA
ENSRNOG00000002361	NA	NA	NA	NA	ENSRNOT00000003237	14	11889530	12005547	NA	NA	NA	NA
ENSRNOG00000002365	NA	NA	NA	NA	ENSRNOT00000003265	X	95637903	95643845	1	196175892	5.38306	0.848083
ENSRNOG00000002368	NA	NA	NA	NA	ENSRNOT00000057395	13	101289607	101337362	1	197517256	5.34848	1.05188
ENSRNOG00000002369	NA	NA	NA	NA	ENSRNOT00000003239	13	68735814	68766955	NA	NA	NA	NA
ENSRNOG00000002372	NA	NA	NA	NA	ENSRNOT00000003224	10	32084678	32186433	NA	NA	NA	NA
ENSRNOG00000002378	NA	NA	NA	NA	ENSRNOT00000003249	13	101351124	101367549	3	149775704	4.95308	-4.04768
ENSRNOG00000002379	NA	NA	NA	NA	ENSRNOT00000003235	X	140014912	140055813	NA	NA	NA	NA
ENSRNOG00000002381	NA	NA	NA	NA	ENSRNOT00000038872	14	12065635	12090295	NA	NA	NA	NA
ENSRNOG00000002387	NA	NA	NA	NA	ENSRNOT00000044372	X	124358772	124360679	NA	NA	NA	NA
ENSRNOG00000002388	NA	NA	NA	NA	ENSRNOT00000003246	10	34072993	34084077	NA	NA	NA	NA
ENSRNOG00000002390	NA	NA	NA	NA	ENSRNOT00000003334	10	34067224	34072593	16	4475660	4.98355	1.02338
ENSRNOG00000002396	NA	NA	NA	NA	ENSRNOT00000003274	13	13718139	13740929	NA	NA	NA	NA
ENSRNOG00000002397	NA	NA	NA	NA	ENSRNOT00000049499	13	101474867	101492180	NA	NA	NA	NA
ENSRNOG00000002402	NA	NA	NA	NA	ENSRNOT00000003260	13	101631128	101631910	NA	NA	NA	NA
ENSRNOG00000002408	NA	NA	NA	NA	ENSRNOT00000003327	14	44815888	44846214	1	266968012	4.93615	-1.08463
ENSRNOG00000002413	NA	NA	NA	NA	ENSRNOT00000003282	X	138966580	139077074	NA	NA	NA	NA
ENSRNOG00000002414	NA	NA	NA	NA	ENSRNOT00000003280	13	31288228	31341965	NA	NA	NA	NA
ENSRNOG00000002415	NA	NA	NA	NA	ENSRNOT00000003281	10	77815193	77955222	NA	NA	NA	NA
ENSRNOG00000002417	NA	NA	NA	NA	ENSRNOT00000003314	13	13644612	13662299	NA	NA	NA	NA
ENSRNOG00000002420	NA	NA	NA	NA	ENSRNOT00000003309	10	4361356	4400822	NA	NA	NA	NA
ENSRNOG00000002422	NA	NA	NA	NA	ENSRNOT00000003279	10	42613424	42672503	NA	NA	NA	NA
ENSRNOG00000002423	17	70053593	5.94802	-2.49199	ENSRNOT00000058619	10	43092595	43106236	17	70062280	5.37323	3.35869
ENSRNOG00000002425	NA	NA	NA	NA	ENSRNOT00000003295	10	78400328	78420774	NA	NA	NA	NA
ENSRNOG00000002428	NA	NA	NA	NA	ENSRNOT00000003286	X	95180476	95194380	NA	NA	NA	NA
ENSRNOG00000002429	NA	NA	NA	NA	ENSRNOT00000003296	X	95091549	95093417	NA	NA	NA	NA
ENSRNOG00000002434	NA	NA	NA	NA	ENSRNOT00000003297	10	78446217	78452069	NA	NA	NA	NA
ENSRNOG00000002436	3	88562756	5.33023	-1.60869	ENSRNOT00000003308	10	78664115	78692401	7	1269009	4.70972	-2.9395
ENSRNOG00000002437	NA	NA	NA	NA	ENSRNOT00000003300	X	124527886	124528491	NA	NA	NA	NA
ENSRNOG00000002439	NA	NA	NA	NA	ENSRNOT00000003302	13	32172882	32176689	NA	NA	NA	NA
ENSRNOG00000002440	NA	NA	NA	NA	ENSRNOT00000003413	13	32229645	32239041	NA	NA	NA	NA
ENSRNOG00000002443	NA	NA	NA	NA	ENSRNOT00000003361	10	43106313	43118800	NA	NA	NA	NA
ENSRNOG00000002450	NA	NA	NA	NA	ENSRNOT00000003359	13	102833813	102856894	1	197094662	5.72543	1.08413
ENSRNOG00000002453	NA	NA	NA	NA	ENSRNOT00000003335	X	94342056	94351988	NA	NA	NA	NA
ENSRNOG00000002456	NA	NA	NA	NA	ENSRNOT00000055664	10	78749958	78754973	NA	NA	NA	NA
ENSRNOG00000002458	NA	NA	NA	NA	ENSRNOT00000003344	10	79039704	79046277	NA	NA	NA	NA
ENSRNOG00000002459	NA	NA	NA	NA	ENSRNOT00000003340	11	65608431	65613124	NA	NA	NA	NA
ENSRNOG00000002460	NA	NA	NA	NA	ENSRNOT00000003409	13	13632596	13641604	NA	NA	NA	NA
ENSRNOG00000002461	NA	NA	NA	NA	ENSRNOT00000003349	17	66857919	66930273	NA	NA	NA	NA
ENSRNOG00000002463	NA	NA	NA	NA	ENSRNOT00000003333	10	4488376	4494728	15	97698114	4.82467	-1.1604
ENSRNOG00000002467	NA	NA	NA	NA	ENSRNOT00000003390	X	94324142	94340190	NA	NA	NA	NA
ENSRNOG00000002469	NA	NA	NA	NA	ENSRNOT00000003339	10	34104521	34117902	NA	NA	NA	NA
ENSRNOG00000002475	NA	NA	NA	NA	ENSRNOT00000003348	7	136155570	136156088	NA	NA	NA	NA
ENSRNOG00000002477	NA	NA	NA	NA	ENSRNOT00000003350	10	34236413	34237705	NA	NA	NA	NA
ENSRNOG00000002478	NA	NA	NA	NA	ENSRNOT00000003391	13	33330360	33352692	NA	NA	NA	NA
ENSRNOG00000002484	NA	NA	NA	NA	ENSRNOT00000003382	14	44906574	44913821	NA	NA	NA	NA
ENSRNOG00000002486	NA	NA	NA	NA	ENSRNOT00000003363	10	34779191	34780128	NA	NA	NA	NA
ENSRNOG00000002487	NA	NA	NA	NA	ENSRNOT00000043258	X	137891633	137941868	NA	NA	NA	NA
ENSRNOG00000002488	NA	NA	NA	NA	ENSRNOT00000003447	10	43237411	43381584	NA	NA	NA	NA
ENSRNOG00000002491	NA	NA	NA	NA	ENSRNOT00000003368	X	40043487	40044065	NA	NA	NA	NA
ENSRNOG00000002495	NA	NA	NA	NA	ENSRNOT00000003371	7	128926	129702	NA	NA	NA	NA
ENSRNOG00000002497	NA	NA	NA	NA	ENSRNOT00000003376	10	71861031	71861878	NA	NA	NA	NA
ENSRNOG00000002499	NA	NA	NA	NA	ENSRNOT00000003373	10	34676719	34679494	NA	NA	NA	NA
ENSRNOG00000002501	NA	NA	NA	NA	ENSRNOT00000003378	13	103083158	103086327	15	25655194	5.63538	8.75285
ENSRNOG00000002504	NA	NA	NA	NA	ENSRNOT00000057326	13	103233618	103317635	NA	NA	NA	NA
ENSRNOG00000002505	NA	NA	NA	NA	ENSRNOT00000042828	X	40077269	40112652	1	9368077	9.17095	1.03944
ENSRNOG00000002509	6	58669589	6.6414	-1.08534	ENSRNOT00000003397	X	40301219	40334396	1	197094662	5.3758	1.15594
ENSRNOG00000002514	NA	NA	NA	NA	ENSRNOT00000003435	13	33465846	33534210	NA	NA	NA	NA
ENSRNOG00000002517	13	65475740	5.88777	0.0441057	ENSRNOT00000003405	13	64622463	64635970	13	64476268	6.23527	-0.412858
ENSRNOG00000002520	NA	NA	NA	NA	ENSRNOT00000003412	10	4587487	4623903	NA	NA	NA	NA
ENSRNOG00000002524	NA	NA	NA	NA	ENSRNOT00000003593	4	52166928	52189057	NA	NA	NA	NA
ENSRNOG00000002525	NA	NA	NA	NA	ENSRNOT00000003567	13	64427288	64433974	NA	NA	NA	NA
ENSRNOG00000002526	NA	NA	NA	NA	ENSRNOT00000003411	X	40342956	40343615	NA	NA	NA	NA
ENSRNOG00000002529	NA	NA	NA	NA	ENSRNOT00000003414	X	137743297	137756293	NA	NA	NA	NA
ENSRNOG00000002531	NA	NA	NA	NA	ENSRNOT00000003418	X	40345305	40345707	NA	NA	NA	NA
ENSRNOG00000002532	NA	NA	NA	NA	ENSRNOT00000003420	10	4808270	4808756	NA	NA	NA	NA
ENSRNOG00000002535	NA	NA	NA	NA	ENSRNOT00000003421	10	79994737	79996731	1	122693365	4.91006	1.11015
ENSRNOG00000002536	NA	NA	NA	NA	ENSRNOT00000003449	X	6744670	6749115	NA	NA	NA	NA
ENSRNOG00000002537	NA	NA	NA	NA	ENSRNOT00000047444	X	40531972	40635583	NA	NA	NA	NA
ENSRNOG00000002539	NA	NA	NA	NA	ENSRNOT00000003450	10	4813692	4814128	NA	NA	NA	NA
ENSRNOG00000002540	NA	NA	NA	NA	ENSRNOT00000003425	14	45024482	45055940	NA	NA	NA	NA
ENSRNOG00000002541	NA	NA	NA	NA	ENSRNOT00000003437	14	45242856	45339943	NA	NA	NA	NA
ENSRNOG00000002542	NA	NA	NA	NA	ENSRNOT00000003492	10	71976964	72005551	NA	NA	NA	NA
ENSRNOG00000002543	NA	NA	NA	NA	ENSRNOT00000003431	14	17672943	17684124	NA	NA	NA	NA
ENSRNOG00000002545	NA	NA	NA	NA	ENSRNOT00000003439	10	6781181	6810122	1	196939787	5.86719	1.03825
ENSRNOG00000002546	NA	NA	NA	NA	ENSRNOT00000003470	14	17683377	17698981	NA	NA	NA	NA
ENSRNOG00000002549	NA	NA	NA	NA	ENSRNOT00000003441	13	33545266	33558050	NA	NA	NA	NA
ENSRNOG00000002553	NA	NA	NA	NA	ENSRNOT00000003552	14	45477213	45520783	NA	NA	NA	NA
ENSRNOG00000002555	19	32696455	5.96427	-1.16986	ENSRNOT00000003466	13	13464818	13506372	NA	NA	NA	NA
ENSRNOG00000002556	NA	NA	NA	NA	ENSRNOT00000003540	X	40404748	40413065	NA	NA	NA	NA
ENSRNOG00000002560	5	150322835	8.04224	-1.02105	ENSRNOT00000003463	X	93870222	93880819	NA	NA	NA	NA
ENSRNOG00000002564	NA	NA	NA	NA	ENSRNOT00000003451	10	4814767	4815281	NA	NA	NA	NA
ENSRNOG00000002566	NA	NA	NA	NA	ENSRNOT00000003455	10	4816612	4817338	NA	NA	NA	NA
ENSRNOG00000002568	NA	NA	NA	NA	ENSRNOT00000003458	10	4819971	4820609	NA	NA	NA	NA
ENSRNOG00000002569	NA	NA	NA	NA	ENSRNOT00000003460	13	75614841	75620584	NA	NA	NA	NA
ENSRNOG00000002571	NA	NA	NA	NA	ENSRNOT00000003465	10	5230548	5267791	NA	NA	NA	NA
ENSRNOG00000002572	NA	NA	NA	NA	ENSRNOT00000003586	13	75623167	75633644	NA	NA	NA	NA
ENSRNOG00000002574	NA	NA	NA	NA	ENSRNOT00000003479	10	5206634	5217205	19	46104966	5.90517	11.8181
ENSRNOG00000002575	NA	NA	NA	NA	ENSRNOT00000003473	10	43396906	43404387	NA	NA	NA	NA
ENSRNOG00000002576	NA	NA	NA	NA	ENSRNOT00000003481	13	45655018	45655591	NA	NA	NA	NA
ENSRNOG00000002578	NA	NA	NA	NA	ENSRNOT00000003475	13	13306378	13311107	19	10445940	4.84153	1.01894
ENSRNOG00000002579	NA	NA	NA	NA	ENSRNOT00000003472	14	18046002	18078330	14	17822007	5.03229	0.451103
ENSRNOG00000002580	NA	NA	NA	NA	ENSRNOT00000003517	13	66301000	66334060	NA	NA	NA	NA
ENSRNOG00000002582	NA	NA	NA	NA	ENSRNOT00000003486	10	43423371	43425933	NA	NA	NA	NA
ENSRNOG00000002583	NA	NA	NA	NA	ENSRNOT00000003495	13	13391087	13409501	NA	NA	NA	NA
ENSRNOG00000002587	NA	NA	NA	NA	ENSRNOT00000058968	13	79711036	79754920	NA	NA	NA	NA
ENSRNOG00000002593	NA	NA	NA	NA	ENSRNOT00000003489	13	104137717	104405301	NA	NA	NA	NA
ENSRNOG00000002595	NA	NA	NA	NA	ENSRNOT00000003527	13	35536212	35722537	18	66307802	5.06215	2.73195
ENSRNOG00000002597	NA	NA	NA	NA	ENSRNOT00000003498	7	1118193	1128401	3	162203670	5.06406	1.03361
ENSRNOG00000002599	NA	NA	NA	NA	ENSRNOT00000003515	10	47812362	47831472	NA	NA	NA	NA
ENSRNOG00000002607	NA	NA	NA	NA	ENSRNOT00000003511	10	102387471	102389219	NA	NA	NA	NA
ENSRNOG00000002609	NA	NA	NA	NA	ENSRNOT00000003526	17	67014582	67056056	NA	NA	NA	NA
ENSRNOG00000002610	NA	NA	NA	NA	ENSRNOT00000003514	10	6986583	7000175	NA	NA	NA	NA
ENSRNOG00000002612	NA	NA	NA	NA	ENSRNOT00000003600	10	72222687	72245429	NA	NA	NA	NA
ENSRNOG00000002615	NA	NA	NA	NA	ENSRNOT00000003542	10	7001340	7022517	NA	NA	NA	NA
ENSRNOG00000002624	NA	NA	NA	NA	ENSRNOT00000003535	17	67115037	67143933	NA	NA	NA	NA
ENSRNOG00000002625	NA	NA	NA	NA	ENSRNOT00000003568	13	32438211	32610876	NA	NA	NA	NA
ENSRNOG00000002626	NA	NA	NA	NA	ENSRNOT00000003553	10	82215709	82238335	NA	NA	NA	NA
ENSRNOG00000002627	NA	NA	NA	NA	ENSRNOT00000003556	13	105117483	105155705	NA	NA	NA	NA
ENSRNOG00000002628	NA	NA	NA	NA	ENSRNOT00000003545	1	71160395	71180865	NA	NA	NA	NA
ENSRNOG00000002630	10	43814198	18.0026	-0.0200791	ENSRNOT00000003555	10	43743277	43751851	10	43814198	10.44	-0.094204
ENSRNOG00000002632	NA	NA	NA	NA	ENSRNOT00000003550	7	1330795	1342502	NA	NA	NA	NA
ENSRNOG00000002635	12	3351580	5.34394	-1.11862	ENSRNOT00000003544	10	5072036	5084723	NA	NA	NA	NA
ENSRNOG00000002640	NA	NA	NA	NA	ENSRNOT00000003625	13	13037587	13057785	NA	NA	NA	NA
ENSRNOG00000002641	NA	NA	NA	NA	ENSRNOT00000038169	1	64923948	64953030	NA	NA	NA	NA
ENSRNOG00000002642	NA	NA	NA	NA	ENSRNOT00000003787	7	1351206	1368857	NA	NA	NA	NA
ENSRNOG00000002643	NA	NA	NA	NA	ENSRNOT00000003691	14	45542781	45570961	NA	NA	NA	NA
ENSRNOG00000002644	NA	NA	NA	NA	ENSRNOT00000003582	10	82515700	82542665	8	34050088	4.78066	1.14617
ENSRNOG00000002645	NA	NA	NA	NA	ENSRNOT00000044299	10	43755054	43796368	NA	NA	NA	NA
ENSRNOG00000002648	NA	NA	NA	NA	ENSRNOT00000003560	10	61612922	61613873	NA	NA	NA	NA
ENSRNOG00000002654	NA	NA	NA	NA	ENSRNOT00000003565	X	40666583	40822656	NA	NA	NA	NA
ENSRNOG00000002660	NA	NA	NA	NA	ENSRNOT00000003573	X	93192442	93195243	NA	NA	NA	NA
ENSRNOG00000002661	NA	NA	NA	NA	ENSRNOT00000003575	10	5322565	5323348	NA	NA	NA	NA
ENSRNOG00000002662	NA	NA	NA	NA	ENSRNOT00000003667	X	93151907	93156607	NA	NA	NA	NA
ENSRNOG00000002664	NA	NA	NA	NA	ENSRNOT00000003615	10	5311157	5348037	NA	NA	NA	NA
ENSRNOG00000002667	NA	NA	NA	NA	ENSRNOT00000036947	13	68152254	68210665	NA	NA	NA	NA
ENSRNOG00000002671	NA	NA	NA	NA	ENSRNOT00000003611	10	82582766	82588269	NA	NA	NA	NA
ENSRNOG00000002680	NA	NA	NA	NA	ENSRNOT00000003605	13	68243610	68369172	NA	NA	NA	NA
ENSRNOG00000002682	NA	NA	NA	NA	ENSRNOT00000038123	10	43945269	43952696	16	9534390	5.28111	1.09059
ENSRNOG00000002691	NA	NA	NA	NA	ENSRNOT00000003661	13	68437443	68468087	19	4956591	5.12423	0.330206
ENSRNOG00000002693	NA	NA	NA	NA	ENSRNOT00000003658	10	82591705	82601075	NA	NA	NA	NA
ENSRNOG00000002695	NA	NA	NA	NA	ENSRNOT00000003618	13	95228520	95246255	7	51796531	5.04137	1.87555
ENSRNOG00000002699	NA	NA	NA	NA	ENSRNOT00000003622	10	5565123	5565784	NA	NA	NA	NA
ENSRNOG00000002701	NA	NA	NA	NA	ENSRNOT00000003645	11	64876271	64928243	NA	NA	NA	NA
ENSRNOG00000002705	NA	NA	NA	NA	ENSRNOT00000003715	13	12959843	12984933	NA	NA	NA	NA
ENSRNOG00000002710	NA	NA	NA	NA	ENSRNOT00000003641	13	95246549	95320925	19	46233151	5.05286	-15.4646
ENSRNOG00000002711	2	245858243	5.52016	-8.75848	ENSRNOT00000003650	13	85286634	85315366	NA	NA	NA	NA
ENSRNOG00000002712	NA	NA	NA	NA	ENSRNOT00000003646	13	79773029	79774250	NA	NA	NA	NA
ENSRNOG00000002713	NA	NA	NA	NA	ENSRNOT00000003639	10	43953238	43961467	NA	NA	NA	NA
ENSRNOG00000002714	NA	NA	NA	NA	ENSRNOT00000003700	10	7157963	7172133	NA	NA	NA	NA
ENSRNOG00000002721	NA	NA	NA	NA	ENSRNOT00000003674	11	64852589	64859549	4	116482859	5.07007	0.884438
ENSRNOG00000002722	NA	NA	NA	NA	ENSRNOT00000003690	10	107220734	107267940	NA	NA	NA	NA
ENSRNOG00000002726	NA	NA	NA	NA	ENSRNOT00000003656	13	85397577	85398212	NA	NA	NA	NA
ENSRNOG00000002728	NA	NA	NA	NA	ENSRNOT00000003686	14	18213721	18235228	1	57028484	4.86071	-0.917381
ENSRNOG00000002730	NA	NA	NA	NA	ENSRNOT00000003705	13	85445263	85482498	NA	NA	NA	NA
ENSRNOG00000002731	NA	NA	NA	NA	ENSRNOT00000003659	13	76017012	76018754	NA	NA	NA	NA
ENSRNOG00000002733	NA	NA	NA	NA	ENSRNOT00000003662	13	76234383	76234842	9	39754292	5.02823	-13.4561
ENSRNOG00000002734	NA	NA	NA	NA	ENSRNOT00000003664	X	150054414	150056923	NA	NA	NA	NA
ENSRNOG00000002748	NA	NA	NA	NA	ENSRNOT00000003685	10	91801180	91813365	NA	NA	NA	NA
ENSRNOG00000002750	NA	NA	NA	NA	ENSRNOT00000003689	13	76493355	76530038	NA	NA	NA	NA
ENSRNOG00000002754	NA	NA	NA	NA	ENSRNOT00000003703	14	18466328	18475571	NA	NA	NA	NA
ENSRNOG00000002755	NA	NA	NA	NA	ENSRNOT00000003696	10	61955349	61966566	3	134605983	5.29972	-3.89125
ENSRNOG00000002759	NA	NA	NA	NA	ENSRNOT00000003779	14	45575335	45592514	NA	NA	NA	NA
ENSRNOG00000002760	NA	NA	NA	NA	ENSRNOT00000003755	13	61675818	61676815	NA	NA	NA	NA
ENSRNOG00000002763	NA	NA	NA	NA	ENSRNOT00000003792	10	47933309	48009470	NA	NA	NA	NA
ENSRNOG00000002768	NA	NA	NA	NA	ENSRNOT00000003749	10	7216358	7232102	NA	NA	NA	NA
ENSRNOG00000002771	NA	NA	NA	NA	ENSRNOT00000003716	14	18521069	18534844	NA	NA	NA	NA
ENSRNOG00000002773	NA	NA	NA	NA	ENSRNOT00000003774	13	85533882	85540173	NA	NA	NA	NA
ENSRNOG00000002775	NA	NA	NA	NA	ENSRNOT00000003713	13	68524024	68567312	NA	NA	NA	NA
ENSRNOG00000002776	NA	NA	NA	NA	ENSRNOT00000003733	13	79827342	79845296	3	133807885	5.04374	0.789909
ENSRNOG00000002781	NA	NA	NA	NA	ENSRNOT00000003728	13	12914967	12946853	NA	NA	NA	NA
ENSRNOG00000002782	NA	NA	NA	NA	ENSRNOT00000003720	14	18573036	18579934	14	25844116	4.73479	0.781082
ENSRNOG00000002784	NA	NA	NA	NA	ENSRNOT00000003724	X	99214474	99215723	NA	NA	NA	NA
ENSRNOG00000002789	NA	NA	NA	NA	ENSRNOT00000003730	X	98881871	98882604	18	65821637	4.80598	1.07072
ENSRNOG00000002790	NA	NA	NA	NA	ENSRNOT00000003739	X	92280129	92349910	NA	NA	NA	NA
ENSRNOG00000002791	NA	NA	NA	NA	ENSRNOT00000003768	13	12730736	12905108	NA	NA	NA	NA
ENSRNOG00000002792	14	18293344	12.3904	-0.487118	ENSRNOT00000003745	14	18677161	18679175	14	18293344	5.30969	0.0782333
ENSRNOG00000002794	NA	NA	NA	NA	ENSRNOT00000003759	13	79896091	79922180	NA	NA	NA	NA
ENSRNOG00000002797	NA	NA	NA	NA	ENSRNOT00000003773	11	64506980	64571771	11	64861621	5.75113	-0.0262739
ENSRNOG00000002800	NA	NA	NA	NA	ENSRNOT00000003772	X	88744485	88753272	NA	NA	NA	NA
ENSRNOG00000002802	NA	NA	NA	NA	ENSRNOT00000003778	14	18690346	18692118	NA	NA	NA	NA
ENSRNOG00000002803	NA	NA	NA	NA	ENSRNOT00000003752	10	35139393	35172546	NA	NA	NA	NA
ENSRNOG00000002810	NA	NA	NA	NA	ENSRNOT00000003770	10	35301982	35335443	10	77352722	5.10147	1.41539
ENSRNOG00000002811	NA	NA	NA	NA	ENSRNOT00000003788	13	60584348	61024200	3	144058229	5.11937	76.264
ENSRNOG00000002812	NA	NA	NA	NA	ENSRNOT00000003799	10	72800497	72805799	NA	NA	NA	NA
ENSRNOG00000002813	NA	NA	NA	NA	ENSRNOT00000003828	13	76599897	76628866	16	52936498	4.7802	-13.8358
ENSRNOG00000002814	NA	NA	NA	NA	ENSRNOT00000003765	10	92009959	92011727	NA	NA	NA	NA
ENSRNOG00000002816	NA	NA	NA	NA	ENSRNOT00000003785	19	25598805	25601584	NA	NA	NA	NA
ENSRNOG00000002818	NA	NA	NA	NA	ENSRNOT00000055176	10	92012168	92049552	1	196175892	5.2227	0.965369
ENSRNOG00000002820	NA	NA	NA	NA	ENSRNOT00000003797	10	44072418	44080647	NA	NA	NA	NA
ENSRNOG00000002826	NA	NA	NA	NA	ENSRNOT00000003812	13	85776077	85792977	NA	NA	NA	NA
ENSRNOG00000002828	NA	NA	NA	NA	ENSRNOT00000003780	10	82852555	82853655	NA	NA	NA	NA
ENSRNOG00000002829	1	223232067	6.1389	-1.24726	ENSRNOT00000003794	14	18816434	18817238	NA	NA	NA	NA
ENSRNOG00000002831	NA	NA	NA	NA	ENSRNOT00000003784	10	82876277	82880846	1	266968012	4.85681	-0.915275
ENSRNOG00000002832	NA	NA	NA	NA	ENSRNOT00000040637	X	91700554	91825108	NA	NA	NA	NA
ENSRNOG00000002833	NA	NA	NA	NA	ENSRNOT00000003867	11	64284767	64428698	NA	NA	NA	NA
ENSRNOG00000002834	NA	NA	NA	NA	ENSRNOT00000003811	14	45649557	45650432	NA	NA	NA	NA
ENSRNOG00000002837	NA	NA	NA	NA	ENSRNOT00000003793	19	25159276	25160796	NA	NA	NA	NA
ENSRNOG00000002839	NA	NA	NA	NA	ENSRNOT00000003817	13	80017780	80031776	NA	NA	NA	NA
ENSRNOG00000002840	NA	NA	NA	NA	ENSRNOT00000003965	7	1376552	1383228	NA	NA	NA	NA
ENSRNOG00000002843	NA	NA	NA	NA	ENSRNOT00000003823	14	18825357	18826269	NA	NA	NA	NA
ENSRNOG00000002844	NA	NA	NA	NA	ENSRNOT00000003800	X	27198446	27199762	NA	NA	NA	NA
ENSRNOG00000002845	NA	NA	NA	NA	ENSRNOT00000003801	10	44085243	44094060	NA	NA	NA	NA
ENSRNOG00000002852	NA	NA	NA	NA	ENSRNOT00000003886	10	73156525	73185184	NA	NA	NA	NA
ENSRNOG00000002858	NA	NA	NA	NA	ENSRNOT00000003818	10	44488968	44489939	NA	NA	NA	NA
ENSRNOG00000002860	NA	NA	NA	NA	ENSRNOT00000003844	13	80040171	80053828	NA	NA	NA	NA
ENSRNOG00000002864	NA	NA	NA	NA	ENSRNOT00000003884	19	25131782	25148584	NA	NA	NA	NA
ENSRNOG00000002866	NA	NA	NA	NA	ENSRNOT00000003836	14	18956709	18987700	NA	NA	NA	NA
ENSRNOG00000002875	9	97132219	6.51406	-0.70873	ENSRNOT00000003851	13	76655800	76700630	NA	NA	NA	NA
ENSRNOG00000002876	NA	NA	NA	NA	ENSRNOT00000003843	10	10450534	10460596	NA	NA	NA	NA
ENSRNOG00000002878	NA	NA	NA	NA	ENSRNOT00000060535	14	19048771	19082977	NA	NA	NA	NA
ENSRNOG00000002881	NA	NA	NA	NA	ENSRNOT00000003901	13	85801451	85846636	NA	NA	NA	NA
ENSRNOG00000002887	NA	NA	NA	NA	ENSRNOT00000003852	10	45222644	45227331	NA	NA	NA	NA
ENSRNOG00000002889	NA	NA	NA	NA	ENSRNOT00000003879	14	19092563	19110728	NA	NA	NA	NA
ENSRNOG00000002890	NA	NA	NA	NA	ENSRNOT00000003857	13	76724565	76738282	NA	NA	NA	NA
ENSRNOG00000002894	NA	NA	NA	NA	ENSRNOT00000003933	10	62146582	62161832	NA	NA	NA	NA
ENSRNOG00000002895	NA	NA	NA	NA	ENSRNOT00000003888	10	10495244	10503572	NA	NA	NA	NA
ENSRNOG00000002899	NA	NA	NA	NA	ENSRNOT00000003871	10	48031107	48087922	NA	NA	NA	NA
ENSRNOG00000002904	NA	NA	NA	NA	ENSRNOT00000003946	X	88602642	88614621	NA	NA	NA	NA
ENSRNOG00000002905	NA	NA	NA	NA	ENSRNOT00000003890	10	92053347	92056747	NA	NA	NA	NA
ENSRNOG00000002906	NA	NA	NA	NA	ENSRNOT00000003934	11	64239918	64276701	3	101491499	5.53133	-0.193428
ENSRNOG00000002909	NA	NA	NA	NA	ENSRNOT00000003880	18	83426275	83427269	NA	NA	NA	NA
ENSRNOG00000002911	14	18874280	12.4894	0.534844	ENSRNOT00000003921	14	19126953	19142214	14	19135323	40.3661	-0.0838804
ENSRNOG00000002912	NA	NA	NA	NA	ENSRNOT00000061644	10	1788754	1922063	NA	NA	NA	NA
ENSRNOG00000002914	NA	NA	NA	NA	ENSRNOT00000003941	19	25119864	25130026	NA	NA	NA	NA
ENSRNOG00000002916	NA	NA	NA	NA	ENSRNOT00000003908	10	73229211	73237707	NA	NA	NA	NA
ENSRNOG00000002918	NA	NA	NA	NA	ENSRNOT00000003892	10	92057851	92059316	NA	NA	NA	NA
ENSRNOG00000002921	NA	NA	NA	NA	ENSRNOT00000003939	X	27515009	27524606	NA	NA	NA	NA
ENSRNOG00000002922	NA	NA	NA	NA	ENSRNOT00000003966	10	48421584	48437966	NA	NA	NA	NA
ENSRNOG00000002923	NA	NA	NA	NA	ENSRNOT00000003899	X	91615417	91615930	NA	NA	NA	NA
ENSRNOG00000002925	NA	NA	NA	NA	ENSRNOT00000003922	X	91398417	91408922	NA	NA	NA	NA
ENSRNOG00000002928	NA	NA	NA	NA	ENSRNOT00000003926	10	45489206	45497364	10	45088428	4.86831	-0.478748
ENSRNOG00000002930	NA	NA	NA	NA	ENSRNOT00000004026	10	10566823	10612474	NA	NA	NA	NA
ENSRNOG00000002932	6	58669589	5.34603	-1.51099	ENSRNOT00000003991	14	45744253	45804826	NA	NA	NA	NA
ENSRNOG00000002934	NA	NA	NA	NA	ENSRNOT00000003932	13	80214054	80234899	NA	NA	NA	NA
ENSRNOG00000002937	NA	NA	NA	NA	ENSRNOT00000003951	13	46262767	46275209	NA	NA	NA	NA
ENSRNOG00000002941	NA	NA	NA	NA	ENSRNOT00000003950	13	86010861	86025965	NA	NA	NA	NA
ENSRNOG00000002942	NA	NA	NA	NA	ENSRNOT00000003952	14	61359326	61359693	NA	NA	NA	NA
ENSRNOG00000002943	NA	NA	NA	NA	ENSRNOT00000003931	10	45506262	45509410	6	36373860	4.77535	-0.148503
ENSRNOG00000002944	NA	NA	NA	NA	ENSRNOT00000004011	10	45512640	45515065	NA	NA	NA	NA
ENSRNOG00000002946	NA	NA	NA	NA	ENSRNOT00000003940	10	107958636	107959313	NA	NA	NA	NA
ENSRNOG00000002950	NA	NA	NA	NA	ENSRNOT00000003980	19	25115234	25118100	NA	NA	NA	NA
ENSRNOG00000002951	NA	NA	NA	NA	ENSRNOT00000003954	X	27565649	27623293	NA	NA	NA	NA
ENSRNOG00000002953	NA	NA	NA	NA	ENSRNOT00000045907	X	88589534	88590947	NA	NA	NA	NA
ENSRNOG00000002959	NA	NA	NA	NA	ENSRNOT00000003971	X	29139761	29334302	NA	NA	NA	NA
ENSRNOG00000002960	NA	NA	NA	NA	ENSRNOT00000003984	X	17416946	17441393	NA	NA	NA	NA
ENSRNOG00000002963	NA	NA	NA	NA	ENSRNOT00000003986	10	92109126	92116298	NA	NA	NA	NA
ENSRNOG00000002964	NA	NA	NA	NA	ENSRNOT00000003976	13	80691195	80694638	NA	NA	NA	NA
ENSRNOG00000002968	NA	NA	NA	NA	ENSRNOT00000003969	13	77026337	77050202	NA	NA	NA	NA
ENSRNOG00000002969	NA	NA	NA	NA	ENSRNOT00000004032	13	96044260	96138455	NA	NA	NA	NA
ENSRNOG00000002970	NA	NA	NA	NA	ENSRNOT00000003974	10	48438941	48450809	NA	NA	NA	NA
ENSRNOG00000002972	NA	NA	NA	NA	ENSRNOT00000003979	13	86150692	86154317	NA	NA	NA	NA
ENSRNOG00000002974	NA	NA	NA	NA	ENSRNOT00000003973	X	91285627	91294213	NA	NA	NA	NA
ENSRNOG00000002975	NA	NA	NA	NA	ENSRNOT00000003981	X	29090197	29090813	4	149131871	6.73396	1.1724
ENSRNOG00000002978	NA	NA	NA	NA	ENSRNOT00000003998	13	77472950	77480210	NA	NA	NA	NA
ENSRNOG00000002980	NA	NA	NA	NA	ENSRNOT00000003992	10	62207449	62218857	NA	NA	NA	NA
ENSRNOG00000002984	4	177122921	7.2608	-1.48804	ENSRNOT00000003989	X	29003933	29008996	NA	NA	NA	NA
ENSRNOG00000002986	NA	NA	NA	NA	ENSRNOT00000037360	X	16981096	17181453	2	75050205	5.33172	1.4958
ENSRNOG00000002989	NA	NA	NA	NA	ENSRNOT00000004046	10	92196640	92230568	NA	NA	NA	NA
ENSRNOG00000002993	6	118634986	7.11518	-0.67981	ENSRNOT00000004025	13	46546434	46585149	NA	NA	NA	NA
ENSRNOG00000002994	NA	NA	NA	NA	ENSRNOT00000003999	11	64154287	64170282	NA	NA	NA	NA
ENSRNOG00000002999	NA	NA	NA	NA	ENSRNOT00000004023	11	64007362	64031771	NA	NA	NA	NA
ENSRNOG00000003003	NA	NA	NA	NA	ENSRNOT00000004030	14	61840253	61958275	NA	NA	NA	NA
ENSRNOG00000003008	NA	NA	NA	NA	ENSRNOT00000004016	X	91184150	91184431	3	85101684	7.25026	0.842698
ENSRNOG00000003009	1	266968012	5.87733	0.710627	ENSRNOT00000037886	X	91143391	91175090	1	266968012	4.82864	-1.0829
ENSRNOG00000003014	NA	NA	NA	NA	ENSRNOT00000051428	11	63975945	64004761	NA	NA	NA	NA
ENSRNOG00000003018	NA	NA	NA	NA	ENSRNOT00000004117	13	86481620	86518793	NA	NA	NA	NA
ENSRNOG00000003020	NA	NA	NA	NA	ENSRNOT00000004070	6	133192140	133197783	10	30238289	6.79405	0.896552
ENSRNOG00000003021	NA	NA	NA	NA	ENSRNOT00000004034	X	19569715	19570591	NA	NA	NA	NA
ENSRNOG00000003025	NA	NA	NA	NA	ENSRNOT00000004038	X	91128595	91129980	NA	NA	NA	NA
ENSRNOG00000003027	NA	NA	NA	NA	ENSRNOT00000004045	X	90805741	90806525	NA	NA	NA	NA
ENSRNOG00000003029	NA	NA	NA	NA	ENSRNOT00000004091	19	24964775	24969670	NA	NA	NA	NA
ENSRNOG00000003030	NA	NA	NA	NA	ENSRNOT00000004048	X	88395929	88404189	NA	NA	NA	NA
ENSRNOG00000003033	NA	NA	NA	NA	ENSRNOT00000004140	10	92234662	92275433	NA	NA	NA	NA
ENSRNOG00000003035	NA	NA	NA	NA	ENSRNOT00000004052	X	87965955	87966421	NA	NA	NA	NA
ENSRNOG00000003038	13	81631759	7.35589	-0.174744	ENSRNOT00000004065	13	80929521	80946228	13	80978893	4.80978	0.622337
ENSRNOG00000003039	NA	NA	NA	NA	ENSRNOT00000004089	10	45552131	45580847	4	136078706	7.6018	1.12952
ENSRNOG00000003048	NA	NA	NA	NA	ENSRNOT00000004083	13	80969816	80994662	NA	NA	NA	NA
ENSRNOG00000003049	NA	NA	NA	NA	ENSRNOT00000043559	X	41489343	41491788	NA	NA	NA	NA
ENSRNOG00000003052	NA	NA	NA	NA	ENSRNOT00000004074	14	19390299	19401922	NA	NA	NA	NA
ENSRNOG00000003062	NA	NA	NA	NA	ENSRNOT00000004086	X	90624184	90625404	15	19107824	4.69231	4.08568
ENSRNOG00000003064	NA	NA	NA	NA	ENSRNOT00000004094	14	72404263	72414470	NA	NA	NA	NA
ENSRNOG00000003065	NA	NA	NA	NA	ENSRNOT00000004159	10	10648071	10683531	NA	NA	NA	NA
ENSRNOG00000003067	NA	NA	NA	NA	ENSRNOT00000004153	14	20041856	20050499	6	104331267	6.15215	2.06031
ENSRNOG00000003068	NA	NA	NA	NA	ENSRNOT00000004111	10	35724312	35751252	NA	NA	NA	NA
ENSRNOG00000003069	14	71255418	7.62486	0.160749	ENSRNOT00000004121	14	72320479	72360329	NA	NA	NA	NA
ENSRNOG00000003070	NA	NA	NA	NA	ENSRNOT00000004113	10	48629286	48689381	NA	NA	NA	NA
ENSRNOG00000003078	NA	NA	NA	NA	ENSRNOT00000004199	13	81082713	81183649	18	52374271	4.86573	2.25646
ENSRNOG00000003080	1	48900508	6.69613	-1.2628	ENSRNOT00000004114	13	97700927	97702233	NA	NA	NA	NA
ENSRNOG00000003081	NA	NA	NA	NA	ENSRNOT00000004184	X	41491915	41503095	NA	NA	NA	NA
ENSRNOG00000003084	10	82620395	5.81253	1.4493	ENSRNOT00000004232	13	96309670	96341485	1	197517256	5.8481	0.878728
ENSRNOG00000003085	NA	NA	NA	NA	ENSRNOT00000004118	X	28062010	28063302	NA	NA	NA	NA
ENSRNOG00000003086	NA	NA	NA	NA	ENSRNOT00000004127	10	48705074	48718608	NA	NA	NA	NA
ENSRNOG00000003088	NA	NA	NA	NA	ENSRNOT00000004138	11	63814916	63929011	NA	NA	NA	NA
ENSRNOG00000003089	11	82288165	5.5804	-1.31746	ENSRNOT00000004122	6	125722903	125723345	NA	NA	NA	NA
ENSRNOG00000003095	NA	NA	NA	NA	ENSRNOT00000004128	14	72242271	72243351	NA	NA	NA	NA
ENSRNOG00000003099	NA	NA	NA	NA	ENSRNOT00000026214	X	37992935	37996327	8	110522909	4.93987	1.85194
ENSRNOG00000003103	NA	NA	NA	NA	ENSRNOT00000029841	13	97814439	97834860	NA	NA	NA	NA
ENSRNOG00000003109	NA	NA	NA	NA	ENSRNOT00000004191	10	104674002	104680503	NA	NA	NA	NA
ENSRNOG00000003110	NA	NA	NA	NA	ENSRNOT00000004145	X	79036635	79040204	NA	NA	NA	NA
ENSRNOG00000003111	NA	NA	NA	NA	ENSRNOT00000004150	10	62485113	62486231	NA	NA	NA	NA
ENSRNOG00000003112	NA	NA	NA	NA	ENSRNOT00000004151	10	96877374	96877804	NA	NA	NA	NA
ENSRNOG00000003114	11	63999349	5.535	0.485028	ENSRNOT00000004289	11	63772145	63797917	NA	NA	NA	NA
ENSRNOG00000003115	NA	NA	NA	NA	ENSRNOT00000004152	X	78499906	78500923	NA	NA	NA	NA
ENSRNOG00000003116	NA	NA	NA	NA	ENSRNOT00000004161	10	62486391	62492058	16	9534390	4.83112	1.4534
ENSRNOG00000003119	NA	NA	NA	NA	ENSRNOT00000004174	14	20166181	20201613	NA	NA	NA	NA
ENSRNOG00000003120	NA	NA	NA	NA	ENSRNOT00000004241	13	46863396	46874172	NA	NA	NA	NA
ENSRNOG00000003122	NA	NA	NA	NA	ENSRNOT00000004224	X	90336002	90544504	NA	NA	NA	NA
ENSRNOG00000003125	6	58669589	5.39509	-1.5466	ENSRNOT00000004176	10	10683729	10688347	NA	NA	NA	NA
ENSRNOG00000003127	NA	NA	NA	NA	ENSRNOT00000004173	7	1495475	1497060	NA	NA	NA	NA
ENSRNOG00000003129	NA	NA	NA	NA	ENSRNOT00000058308	10	45790582	45807452	NA	NA	NA	NA
ENSRNOG00000003132	NA	NA	NA	NA	ENSRNOT00000004223	7	1509023	1516128	NA	NA	NA	NA
ENSRNOG00000003135	17	26548116	5.73065	30.8054	ENSRNOT00000004181	13	86764668	86770041	NA	NA	NA	NA
ENSRNOG00000003136	NA	NA	NA	NA	ENSRNOT00000004183	13	86775185	86785281	NA	NA	NA	NA
ENSRNOG00000003137	NA	NA	NA	NA	ENSRNOT00000061208	10	10697736	10707561	10	103927655	6.12496	0.829832
ENSRNOG00000003139	NA	NA	NA	NA	ENSRNOT00000004364	X	41503393	41547650	1	137886109	4.92731	0.673208
ENSRNOG00000003144	NA	NA	NA	NA	ENSRNOT00000004256	10	104731909	104754466	NA	NA	NA	NA
ENSRNOG00000003146	NA	NA	NA	NA	ENSRNOT00000004202	10	635532	658264	NA	NA	NA	NA
ENSRNOG00000003149	NA	NA	NA	NA	ENSRNOT00000004370	19	24947664	24957186	NA	NA	NA	NA
ENSRNOG00000003151	NA	NA	NA	NA	ENSRNOT00000004217	10	47	13311	NA	NA	NA	NA
ENSRNOG00000003158	NA	NA	NA	NA	ENSRNOT00000004213	X	38248286	38248639	NA	NA	NA	NA
ENSRNOG00000003163	NA	NA	NA	NA	ENSRNOT00000004228	13	87014570	87035239	NA	NA	NA	NA
ENSRNOG00000003164	NA	NA	NA	NA	ENSRNOT00000004237	10	26035	37273	NA	NA	NA	NA
ENSRNOG00000003173	NA	NA	NA	NA	ENSRNOT00000004233	10	23591535	23592040	NA	NA	NA	NA
ENSRNOG00000003174	NA	NA	NA	NA	ENSRNOT00000004274	14	72004598	72049398	NA	NA	NA	NA
ENSRNOG00000003176	NA	NA	NA	NA	ENSRNOT00000004244	13	96427597	96431628	NA	NA	NA	NA
ENSRNOG00000003177	NA	NA	NA	NA	ENSRNOT00000004269	10	25713134	25718889	NA	NA	NA	NA
ENSRNOG00000003178	NA	NA	NA	NA	ENSRNOT00000004238	X	38584236	38584892	NA	NA	NA	NA
ENSRNOG00000003180	4	153641620	6.03105	-12.0431	ENSRNOT00000004240	X	38742958	38744958	20	29846358	9.61501	0.243437
ENSRNOG00000003181	NA	NA	NA	NA	ENSRNOT00000004250	X	39681113	39688811	NA	NA	NA	NA
ENSRNOG00000003182	NA	NA	NA	NA	ENSRNOT00000004242	12	10826164	10827131	NA	NA	NA	NA
ENSRNOG00000003183	NA	NA	NA	NA	ENSRNOT00000004382	13	46987714	46998330	NA	NA	NA	NA
ENSRNOG00000003185	NA	NA	NA	NA	ENSRNOT00000004293	13	96461327	96489142	NA	NA	NA	NA
ENSRNOG00000003186	NA	NA	NA	NA	ENSRNOT00000004298	10	10732109	10752776	NA	NA	NA	NA
ENSRNOG00000003187	NA	NA	NA	NA	ENSRNOT00000004252	X	123061382	123063085	NA	NA	NA	NA
ENSRNOG00000003191	NA	NA	NA	NA	ENSRNOT00000049375	X	123149167	123151848	NA	NA	NA	NA
ENSRNOG00000003194	NA	NA	NA	NA	ENSRNOT00000004262	X	123283537	123284261	NA	NA	NA	NA
ENSRNOG00000003201	NA	NA	NA	NA	ENSRNOT00000004278	X	90249468	90253826	NA	NA	NA	NA
ENSRNOG00000003203	NA	NA	NA	NA	ENSRNOT00000004272	10	92290289	92292399	NA	NA	NA	NA
ENSRNOG00000003208	NA	NA	NA	NA	ENSRNOT00000004310	X	90195318	90212006	NA	NA	NA	NA
ENSRNOG00000003210	NA	NA	NA	NA	ENSRNOT00000004282	10	45896339	45897298	NA	NA	NA	NA
ENSRNOG00000003211	NA	NA	NA	NA	ENSRNOT00000004297	13	98125510	98133650	NA	NA	NA	NA
ENSRNOG00000003213	NA	NA	NA	NA	ENSRNOT00000030300	10	96952234	97091028	NA	NA	NA	NA
ENSRNOG00000003214	NA	NA	NA	NA	ENSRNOT00000004285	10	48852193	48853975	NA	NA	NA	NA
ENSRNOG00000003215	NA	NA	NA	NA	ENSRNOT00000004291	10	48896296	48913856	1	197094662	4.87452	1.04307
ENSRNOG00000003217	NA	NA	NA	NA	ENSRNOT00000004320	10	108388185	108397523	NA	NA	NA	NA
ENSRNOG00000003218	NA	NA	NA	NA	ENSRNOT00000004294	10	48951687	48961122	15	78358943	5.69127	0.775335
ENSRNOG00000003220	NA	NA	NA	NA	ENSRNOT00000004329	13	96539602	96551145	NA	NA	NA	NA
ENSRNOG00000003221	NA	NA	NA	NA	ENSRNOT00000004386	13	78303830	78314227	NA	NA	NA	NA
ENSRNOG00000003223	NA	NA	NA	NA	ENSRNOT00000004319	13	98242982	98249638	NA	NA	NA	NA
ENSRNOG00000003225	NA	NA	NA	NA	ENSRNOT00000004339	10	25763376	25767915	NA	NA	NA	NA
ENSRNOG00000003227	NA	NA	NA	NA	ENSRNOT00000004303	X	22880372	22880644	NA	NA	NA	NA
ENSRNOG00000003228	NA	NA	NA	NA	ENSRNOT00000004305	X	24205682	24207860	NA	NA	NA	NA
ENSRNOG00000003232	NA	NA	NA	NA	ENSRNOT00000004351	10	105237637	105254750	NA	NA	NA	NA
ENSRNOG00000003233	NA	NA	NA	NA	ENSRNOT00000004322	10	62748116	62756200	NA	NA	NA	NA
ENSRNOG00000003237	13	98143008	6.0721	0.0533636	ENSRNOT00000004330	13	98432135	98467891	NA	NA	NA	NA
ENSRNOG00000003244	10	35721969	7.34937	-0.156629	ENSRNOT00000004359	10	35786877	35788838	10	35721969	4.79364	0.482465
ENSRNOG00000003245	NA	NA	NA	NA	ENSRNOT00000004349	10	97105707	97118400	NA	NA	NA	NA
ENSRNOG00000003246	NA	NA	NA	NA	ENSRNOT00000004332	13	57427185	57427756	NA	NA	NA	NA
ENSRNOG00000003251	NA	NA	NA	NA	ENSRNOT00000004342	13	57474131	57483142	NA	NA	NA	NA
ENSRNOG00000003253	NA	NA	NA	NA	ENSRNOT00000004385	14	70741985	70755600	NA	NA	NA	NA
ENSRNOG00000003254	NA	NA	NA	NA	ENSRNOT00000004363	7	1584112	1586226	NA	NA	NA	NA
ENSRNOG00000003258	NA	NA	NA	NA	ENSRNOT00000004495	13	57441674	57534385	NA	NA	NA	NA
ENSRNOG00000003262	NA	NA	NA	NA	ENSRNOT00000004383	10	97139397	97214444	NA	NA	NA	NA
ENSRNOG00000003263	NA	NA	NA	NA	ENSRNOT00000004354	13	96621422	96626509	NA	NA	NA	NA
ENSRNOG00000003264	NA	NA	NA	NA	ENSRNOT00000004372	10	105256792	105261562	NA	NA	NA	NA
ENSRNOG00000003266	NA	NA	NA	NA	ENSRNOT00000004356	10	92384152	92394425	NA	NA	NA	NA
ENSRNOG00000003267	NA	NA	NA	NA	ENSRNOT00000004379	13	96633455	96637248	NA	NA	NA	NA
ENSRNOG00000003269	NA	NA	NA	NA	ENSRNOT00000004653	10	16741507	16764579	NA	NA	NA	NA
ENSRNOG00000003272	NA	NA	NA	NA	ENSRNOT00000004369	X	41846307	41847429	NA	NA	NA	NA
ENSRNOG00000003273	NA	NA	NA	NA	ENSRNOT00000004377	10	83117661	83124501	7	42930637	5.77481	1.85572
ENSRNOG00000003275	10	92816186	5.93248	0.388705	ENSRNOT00000004371	10	92393990	92404825	10	92816186	6.71499	-0.25902
ENSRNOG00000003279	NA	NA	NA	NA	ENSRNOT00000004404	19	24925121	24943271	NA	NA	NA	NA
ENSRNOG00000003281	NA	NA	NA	NA	ENSRNOT00000004499	20	32217045	32297306	NA	NA	NA	NA
ENSRNOG00000003285	NA	NA	NA	NA	ENSRNOT00000004384	10	1655565	1672663	NA	NA	NA	NA
ENSRNOG00000003286	NA	NA	NA	NA	ENSRNOT00000004407	13	96664408	96667805	NA	NA	NA	NA
ENSRNOG00000003288	NA	NA	NA	NA	ENSRNOT00000004578	10	97300594	97309023	NA	NA	NA	NA
ENSRNOG00000003289	NA	NA	NA	NA	ENSRNOT00000004770	14	70680078	70699061	NA	NA	NA	NA
ENSRNOG00000003291	NA	NA	NA	NA	ENSRNOT00000004394	13	81491290	81503753	NA	NA	NA	NA
ENSRNOG00000003294	NA	NA	NA	NA	ENSRNOT00000004392	10	49165212	49166289	6	49421091	4.74974	1.18315
ENSRNOG00000003296	14	20634165	5.74068	-0.24896	ENSRNOT00000004440	14	20886826	20904305	NA	NA	NA	NA
ENSRNOG00000003298	NA	NA	NA	NA	ENSRNOT00000004403	13	81515383	81594699	NA	NA	NA	NA
ENSRNOG00000003299	NA	NA	NA	NA	ENSRNOT00000004399	10	25876355	25877582	NA	NA	NA	NA
ENSRNOG00000003300	NA	NA	NA	NA	ENSRNOT00000004408	13	47026986	47030745	NA	NA	NA	NA
ENSRNOG00000003302	NA	NA	NA	NA	ENSRNOT00000004412	10	46110530	46129613	NA	NA	NA	NA
ENSRNOG00000003303	NA	NA	NA	NA	ENSRNOT00000004402	10	26735980	26737499	17	14297151	5.53503	-1.68033
ENSRNOG00000003304	NA	NA	NA	NA	ENSRNOT00000004435	10	83201982	83205752	NA	NA	NA	NA
ENSRNOG00000003305	NA	NA	NA	NA	ENSRNOT00000004406	X	89794277	89796927	NA	NA	NA	NA
ENSRNOG00000003307	19	26211930	12.2829	0.237149	ENSRNOT00000004570	19	24919470	24925943	19	26224541	10.2575	0.216085
ENSRNOG00000003308	13	89674434	9.5103	0.104308	ENSRNOT00000004471	13	89534727	89536130	13	89922846	7.53188	-0.224397
ENSRNOG00000003310	NA	NA	NA	NA	ENSRNOT00000004519	13	96671527	96704177	NA	NA	NA	NA
ENSRNOG00000003312	NA	NA	NA	NA	ENSRNOT00000060710	13	47139658	47147591	16	4475660	4.69752	0.733069
ENSRNOG00000003315	NA	NA	NA	NA	ENSRNOT00000004438	10	46139839	46163246	18	65962083	5.12897	-6.30318
ENSRNOG00000003324	NA	NA	NA	NA	ENSRNOT00000004434	10	10809552	10810469	NA	NA	NA	NA
ENSRNOG00000003326	NA	NA	NA	NA	ENSRNOT00000004459	10	1492181	1527197	NA	NA	NA	NA
ENSRNOG00000003327	NA	NA	NA	NA	ENSRNOT00000004447	10	53485362	53485920	NA	NA	NA	NA
ENSRNOG00000003328	NA	NA	NA	NA	ENSRNOT00000004999	10	10891559	10914045	NA	NA	NA	NA
ENSRNOG00000003329	NA	NA	NA	NA	ENSRNOT00000004540	10	73575506	73612063	NA	NA	NA	NA
ENSRNOG00000003330	NA	NA	NA	NA	ENSRNOT00000004673	10	83194327	83238284	NA	NA	NA	NA
ENSRNOG00000003332	NA	NA	NA	NA	ENSRNOT00000004448	10	46174750	46201386	NA	NA	NA	NA
ENSRNOG00000003334	NA	NA	NA	NA	ENSRNOT00000004508	5	169236427	169246001	NA	NA	NA	NA
ENSRNOG00000003338	NA	NA	NA	NA	ENSRNOT00000041606	10	49305835	49335864	NA	NA	NA	NA
ENSRNOG00000003341	NA	NA	NA	NA	ENSRNOT00000004455	10	46274790	46290413	NA	NA	NA	NA
ENSRNOG00000003342	NA	NA	NA	NA	ENSRNOT00000004451	X	50031217	50031740	11	80170026	5.26937	1.24117
ENSRNOG00000003343	NA	NA	NA	NA	ENSRNOT00000049942	10	35850944	35869404	NA	NA	NA	NA
ENSRNOG00000003345	NA	NA	NA	NA	ENSRNOT00000004460	X	77009879	77012222	NA	NA	NA	NA
ENSRNOG00000003347	NA	NA	NA	NA	ENSRNOT00000004458	7	6876274	6877197	NA	NA	NA	NA
ENSRNOG00000003348	NA	NA	NA	NA	ENSRNOT00000004475	10	46291405	46293136	NA	NA	NA	NA
ENSRNOG00000003354	NA	NA	NA	NA	ENSRNOT00000004462	X	109402246	109403607	NA	NA	NA	NA
ENSRNOG00000003355	NA	NA	NA	NA	ENSRNOT00000004464	13	69959761	69995711	8	60455686	37.2329	0.250117
ENSRNOG00000003357	NA	NA	NA	NA	ENSRNOT00000004956	9	44281582	44317827	NA	NA	NA	NA
ENSRNOG00000003359	NA	NA	NA	NA	ENSRNOT00000004692	X	89721369	89766216	NA	NA	NA	NA
ENSRNOG00000003361	NA	NA	NA	NA	ENSRNOT00000004472	7	6799184	6800152	NA	NA	NA	NA
ENSRNOG00000003363	NA	NA	NA	NA	ENSRNOT00000004563	10	2144770	2177554	NA	NA	NA	NA
ENSRNOG00000003365	NA	NA	NA	NA	ENSRNOT00000004613	13	89538625	89569915	NA	NA	NA	NA
ENSRNOG00000003368	NA	NA	NA	NA	ENSRNOT00000004504	X	41836843	41842168	6	53870862	4.6982	0.718215
ENSRNOG00000003377	NA	NA	NA	NA	ENSRNOT00000004491	X	114934080	114935225	NA	NA	NA	NA
ENSRNOG00000003382	NA	NA	NA	NA	ENSRNOT00000004503	10	12199166	12200107	NA	NA	NA	NA
ENSRNOG00000003384	NA	NA	NA	NA	ENSRNOT00000004546	10	50118452	50151368	11	71162359	5.29436	-32.043
ENSRNOG00000003387	NA	NA	NA	NA	ENSRNOT00000004592	10	105342687	105351381	NA	NA	NA	NA
ENSRNOG00000003388	NA	NA	NA	NA	ENSRNOT00000004525	13	105921073	105962427	NA	NA	NA	NA
ENSRNOG00000003395	NA	NA	NA	NA	ENSRNOT00000004517	10	35909479	35910030	NA	NA	NA	NA
ENSRNOG00000003397	NA	NA	NA	NA	ENSRNOT00000004560	10	53738763	53751242	NA	NA	NA	NA
ENSRNOG00000003398	NA	NA	NA	NA	ENSRNOT00000004641	13	87109486	87112175	NA	NA	NA	NA
ENSRNOG00000003401	NA	NA	NA	NA	ENSRNOT00000004583	10	12807764	12808689	NA	NA	NA	NA
ENSRNOG00000003403	NA	NA	NA	NA	ENSRNOT00000004581	13	38057106	38093225	NA	NA	NA	NA
ENSRNOG00000003404	NA	NA	NA	NA	ENSRNOT00000004526	7	4776529	4777467	NA	NA	NA	NA
ENSRNOG00000003408	NA	NA	NA	NA	ENSRNOT00000004531	7	4784111	4792062	NA	NA	NA	NA
ENSRNOG00000003409	NA	NA	NA	NA	ENSRNOT00000004529	X	147294439	147294876	NA	NA	NA	NA
ENSRNOG00000003417	NA	NA	NA	NA	ENSRNOT00000056594	X	146510659	146511936	NA	NA	NA	NA
ENSRNOG00000003424	NA	NA	NA	NA	ENSRNOT00000004722	10	51290317	51313104	1	197517256	6.1018	1.25842
ENSRNOG00000003430	3	88712357	6.00376	-1.23563	ENSRNOT00000004559	X	145527960	145575226	19	43211136	6.51584	1.0762
ENSRNOG00000003434	NA	NA	NA	NA	ENSRNOT00000004701	13	57584676	57605648	NA	NA	NA	NA
ENSRNOG00000003435	NA	NA	NA	NA	ENSRNOT00000051550	X	145594582	145647644	NA	NA	NA	NA
ENSRNOG00000003439	NA	NA	NA	NA	ENSRNOT00000004590	19	27432935	27499255	NA	NA	NA	NA
ENSRNOG00000003441	NA	NA	NA	NA	ENSRNOT00000041515	X	50712266	50740003	NA	NA	NA	NA
ENSRNOG00000003442	NA	NA	NA	NA	ENSRNOT00000004602	13	47159042	47193163	NA	NA	NA	NA
ENSRNOG00000003443	NA	NA	NA	NA	ENSRNOT00000004601	19	24906887	24910058	NA	NA	NA	NA
ENSRNOG00000003453	NA	NA	NA	NA	ENSRNOT00000004741	13	38399434	38441498	NA	NA	NA	NA
ENSRNOG00000003454	NA	NA	NA	NA	ENSRNOT00000004588	5	55357324	55357837	NA	NA	NA	NA
ENSRNOG00000003455	NA	NA	NA	NA	ENSRNOT00000004589	10	12846897	12855039	NA	NA	NA	NA
ENSRNOG00000003456	NA	NA	NA	NA	ENSRNOT00000004591	X	132709316	132710669	NA	NA	NA	NA
ENSRNOG00000003457	NA	NA	NA	NA	ENSRNOT00000004638	10	12924246	12932683	NA	NA	NA	NA
ENSRNOG00000003461	NA	NA	NA	NA	ENSRNOT00000004614	19	27048575	27059878	NA	NA	NA	NA
ENSRNOG00000003470	NA	NA	NA	NA	ENSRNOT00000004676	X	16672818	16689473	NA	NA	NA	NA
ENSRNOG00000003475	NA	NA	NA	NA	ENSRNOT00000036789	10	37141492	37152433	10	38333204	5.33336	-0.0405958
ENSRNOG00000003476	NA	NA	NA	NA	ENSRNOT00000004717	10	67134790	67155891	1	104065286	4.76327	5.42243
ENSRNOG00000003480	NA	NA	NA	NA	ENSRNOT00000037655	13	89631813	89640470	NA	NA	NA	NA
ENSRNOG00000003486	NA	NA	NA	NA	ENSRNOT00000036040	13	89753001	89768812	NA	NA	NA	NA
ENSRNOG00000003492	NA	NA	NA	NA	ENSRNOT00000004729	10	54318524	54399546	1	197094662	5.88179	1.071
ENSRNOG00000003497	NA	NA	NA	NA	ENSRNOT00000004672	10	12933304	12938664	NA	NA	NA	NA
ENSRNOG00000003498	NA	NA	NA	NA	ENSRNOT00000004643	13	89782445	89783389	NA	NA	NA	NA
ENSRNOG00000003500	NA	NA	NA	NA	ENSRNOT00000004662	13	87114734	87116372	NA	NA	NA	NA
ENSRNOG00000003501	10	92597780	5.75036	-0.452436	ENSRNOT00000004650	10	92787372	92792857	6	144708509	4.79116	-3.32603
ENSRNOG00000003505	NA	NA	NA	NA	ENSRNOT00000004652	X	144614115	144614243	1	131834800	5.16757	0.760572
ENSRNOG00000003508	NA	NA	NA	NA	ENSRNOT00000005273	10	16795608	16839665	NA	NA	NA	NA
ENSRNOG00000003509	NA	NA	NA	NA	ENSRNOT00000004659	13	89821309	89822207	13	104973299	4.88196	-1.3495
ENSRNOG00000003512	NA	NA	NA	NA	ENSRNOT00000004725	10	27258817	27313725	1	196175892	4.78098	1.0871
ENSRNOG00000003515	13	96581510	6.40534	-0.523403	ENSRNOT00000004780	13	96722974	96799046	13	96581510	4.71106	0.491574
ENSRNOG00000003517	NA	NA	NA	NA	ENSRNOT00000004698	10	74084506	74092869	NA	NA	NA	NA
ENSRNOG00000003518	NA	NA	NA	NA	ENSRNOT00000004670	13	89885568	89886491	3	133863883	4.71051	0.998301
ENSRNOG00000003520	NA	NA	NA	NA	ENSRNOT00000004799	19	24836200	24841414	NA	NA	NA	NA
ENSRNOG00000003521	NA	NA	NA	NA	ENSRNOT00000004674	13	89912664	89913611	NA	NA	NA	NA
ENSRNOG00000003522	NA	NA	NA	NA	ENSRNOT00000004694	13	70089637	70107384	NA	NA	NA	NA
ENSRNOG00000003524	NA	NA	NA	NA	ENSRNOT00000004941	10	83264264	83278807	NA	NA	NA	NA
ENSRNOG00000003528	NA	NA	NA	NA	ENSRNOT00000004680	13	89937452	89938417	18	66485481	5.18806	1.30555
ENSRNOG00000003531	NA	NA	NA	NA	ENSRNOT00000004683	X	43393573	43396142	NA	NA	NA	NA
ENSRNOG00000003532	NA	NA	NA	NA	ENSRNOT00000004684	X	144114832	144120816	NA	NA	NA	NA
ENSRNOG00000003536	NA	NA	NA	NA	ENSRNOT00000004740	10	35933369	35977968	NA	NA	NA	NA
ENSRNOG00000003538	NA	NA	NA	NA	ENSRNOT00000004713	13	87142442	87151000	NA	NA	NA	NA
ENSRNOG00000003541	19	36870955	6.92472	0.378949	ENSRNOT00000004723	18	40410055	40452883	NA	NA	NA	NA
ENSRNOG00000003542	NA	NA	NA	NA	ENSRNOT00000004702	10	12938852	12940102	1	197517256	4.94125	1.01915
ENSRNOG00000003543	NA	NA	NA	NA	ENSRNOT00000004758	X	42481440	42506239	NA	NA	NA	NA
ENSRNOG00000003544	NA	NA	NA	NA	ENSRNOT00000004736	10	74136416	74166080	NA	NA	NA	NA
ENSRNOG00000003546	NA	NA	NA	NA	ENSRNOT00000004842	10	12940334	12942347	NA	NA	NA	NA
ENSRNOG00000003548	NA	NA	NA	NA	ENSRNOT00000062053	4	4962732	4964091	NA	NA	NA	NA
ENSRNOG00000003549	NA	NA	NA	NA	ENSRNOT00000004895	7	1611268	1615872	7	1945926	5.84115	0.397202
ENSRNOG00000003550	NA	NA	NA	NA	ENSRNOT00000004772	13	70519376	70654967	NA	NA	NA	NA
ENSRNOG00000003551	NA	NA	NA	NA	ENSRNOT00000004735	13	87164387	87170374	NA	NA	NA	NA
ENSRNOG00000003555	NA	NA	NA	NA	ENSRNOT00000004719	13	90030756	90031697	NA	NA	NA	NA
ENSRNOG00000003559	NA	NA	NA	NA	ENSRNOT00000004742	18	40455513	40489699	NA	NA	NA	NA
ENSRNOG00000003560	NA	NA	NA	NA	ENSRNOT00000004728	13	90101114	90102067	NA	NA	NA	NA
ENSRNOG00000003563	NA	NA	NA	NA	ENSRNOT00000005125	10	67195276	67238359	NA	NA	NA	NA
ENSRNOG00000003566	NA	NA	NA	NA	ENSRNOT00000004756	10	97725088	97739212	NA	NA	NA	NA
ENSRNOG00000003567	NA	NA	NA	NA	ENSRNOT00000004896	13	87170602	87174740	NA	NA	NA	NA
ENSRNOG00000003574	NA	NA	NA	NA	ENSRNOT00000004800	13	90305261	90520323	NA	NA	NA	NA
ENSRNOG00000003575	NA	NA	NA	NA	ENSRNOT00000004747	18	40672029	40672604	NA	NA	NA	NA
ENSRNOG00000003576	NA	NA	NA	NA	ENSRNOT00000004876	10	74439828	74485977	NA	NA	NA	NA
ENSRNOG00000003578	NA	NA	NA	NA	ENSRNOT00000004784	18	40715384	40740448	NA	NA	NA	NA
ENSRNOG00000003580	NA	NA	NA	NA	ENSRNOT00000004900	19	26527548	26535621	NA	NA	NA	NA
ENSRNOG00000003583	NA	NA	NA	NA	ENSRNOT00000004783	13	106160150	106201439	NA	NA	NA	NA
ENSRNOG00000003588	NA	NA	NA	NA	ENSRNOT00000004806	X	31836438	31840293	NA	NA	NA	NA
ENSRNOG00000003591	NA	NA	NA	NA	ENSRNOT00000004775	13	39307782	39308501	19	32422108	5.14395	-0.799319
ENSRNOG00000003592	NA	NA	NA	NA	ENSRNOT00000004912	14	70666489	70675285	NA	NA	NA	NA
ENSRNOG00000003594	NA	NA	NA	NA	ENSRNOT00000005272	13	47303581	47318813	NA	NA	NA	NA
ENSRNOG00000003596	NA	NA	NA	NA	ENSRNOT00000004888	X	89520700	89525600	NA	NA	NA	NA
ENSRNOG00000003597	NA	NA	NA	NA	ENSRNOT00000004797	9	74496509	74500192	NA	NA	NA	NA
ENSRNOG00000003599	NA	NA	NA	NA	ENSRNOT00000004787	14	21096021	21097433	1	197094662	5.11104	0.946629
ENSRNOG00000003601	NA	NA	NA	NA	ENSRNOT00000004815	13	96840774	96847914	NA	NA	NA	NA
ENSRNOG00000003606	11	74012440	5.28517	-0.821091	ENSRNOT00000004798	14	21105778	21106372	13	83019412	32.4561	-0.0472275
ENSRNOG00000003611	NA	NA	NA	NA	ENSRNOT00000004808	X	25480916	25490474	NA	NA	NA	NA
ENSRNOG00000003614	NA	NA	NA	NA	ENSRNOT00000004995	13	39833055	40135002	16	52936498	5.16659	-2.83231
ENSRNOG00000003616	NA	NA	NA	NA	ENSRNOT00000004803	13	90528920	90622303	NA	NA	NA	NA
ENSRNOG00000003620	NA	NA	NA	NA	ENSRNOT00000004864	13	78659518	78678524	NA	NA	NA	NA
ENSRNOG00000003625	NA	NA	NA	NA	ENSRNOT00000004878	13	40948249	40980456	14	87931274	5.73109	-4.20454
ENSRNOG00000003626	NA	NA	NA	NA	ENSRNOT00000004836	10	105494405	105499409	NA	NA	NA	NA
ENSRNOG00000003629	NA	NA	NA	NA	ENSRNOT00000004927	13	96862759	96917215	NA	NA	NA	NA
ENSRNOG00000003633	NA	NA	NA	NA	ENSRNOT00000004880	10	54409087	54416832	NA	NA	NA	NA
ENSRNOG00000003635	NA	NA	NA	NA	ENSRNOT00000004834	13	99095659	99242282	NA	NA	NA	NA
ENSRNOG00000003637	NA	NA	NA	NA	ENSRNOT00000004831	X	72109089	72109652	NA	NA	NA	NA
ENSRNOG00000003641	NA	NA	NA	NA	ENSRNOT00000004861	10	51480622	51481192	NA	NA	NA	NA
ENSRNOG00000003643	NA	NA	NA	NA	ENSRNOT00000004854	X	72270914	72287334	NA	NA	NA	NA
ENSRNOG00000003648	NA	NA	NA	NA	ENSRNOT00000004845	10	12944503	12947275	NA	NA	NA	NA
ENSRNOG00000003650	NA	NA	NA	NA	ENSRNOT00000004853	10	105574754	105576848	NA	NA	NA	NA
ENSRNOG00000003653	NA	NA	NA	NA	ENSRNOT00000004917	13	91329842	91355733	1	197517256	4.76342	1.0016
ENSRNOG00000003654	NA	NA	NA	NA	ENSRNOT00000004848	10	12947838	12948491	NA	NA	NA	NA
ENSRNOG00000003657	NA	NA	NA	NA	ENSRNOT00000004936	10	12982319	12993706	12	28356573	4.87434	-1.66632
ENSRNOG00000003664	NA	NA	NA	NA	ENSRNOT00000004949	13	99319508	99339291	1	196175892	5.25121	0.99494
ENSRNOG00000003666	NA	NA	NA	NA	ENSRNOT00000004866	14	21119194	21126595	NA	NA	NA	NA
ENSRNOG00000003668	NA	NA	NA	NA	ENSRNOT00000004865	10	36543421	36544368	NA	NA	NA	NA
ENSRNOG00000003670	10	105158810	14.9693	0.635118	ENSRNOT00000004867	10	105608098	105620148	NA	NA	NA	NA
ENSRNOG00000003671	NA	NA	NA	NA	ENSRNOT00000004872	10	36527112	36529573	NA	NA	NA	NA
ENSRNOG00000003672	NA	NA	NA	NA	ENSRNOT00000049462	14	21137021	21162569	NA	NA	NA	NA
ENSRNOG00000003673	NA	NA	NA	NA	ENSRNOT00000005035	10	105645505	105665076	1	196939787	6.38449	0.626907
ENSRNOG00000003674	NA	NA	NA	NA	ENSRNOT00000004884	X	50864982	50974861	15	78358943	5.22879	1.12393
ENSRNOG00000003679	NA	NA	NA	NA	ENSRNOT00000035280	10	74498274	74584146	NA	NA	NA	NA
ENSRNOG00000003680	NA	NA	NA	NA	ENSRNOT00000004970	10	27602085	27819145	NA	NA	NA	NA
ENSRNOG00000003681	NA	NA	NA	NA	ENSRNOT00000004908	13	40990505	41043387	NA	NA	NA	NA
ENSRNOG00000003683	NA	NA	NA	NA	ENSRNOT00000004946	10	54423127	54487060	NA	NA	NA	NA
ENSRNOG00000003686	NA	NA	NA	NA	ENSRNOT00000004901	X	63310560	63392534	16	52936498	6.21395	-6.33524
ENSRNOG00000003687	NA	NA	NA	NA	ENSRNOT00000005156	13	57890949	57894465	NA	NA	NA	NA
ENSRNOG00000003688	NA	NA	NA	NA	ENSRNOT00000004893	X	45030012	45031136	2	142831346	4.74505	0.555716
ENSRNOG00000003689	NA	NA	NA	NA	ENSRNOT00000004911	X	89502318	89520178	1	137886109	4.68828	0.978248
ENSRNOG00000003691	NA	NA	NA	NA	ENSRNOT00000004942	18	40800887	40808002	NA	NA	NA	NA
ENSRNOG00000003694	NA	NA	NA	NA	ENSRNOT00000004905	13	106421541	106471350	NA	NA	NA	NA
ENSRNOG00000003695	NA	NA	NA	NA	ENSRNOT00000004982	19	26447884	26495782	NA	NA	NA	NA
ENSRNOG00000003696	NA	NA	NA	NA	ENSRNOT00000004920	X	63484559	63533858	18	56902803	4.93185	1.15247
ENSRNOG00000003703	NA	NA	NA	NA	ENSRNOT00000004969	13	41045678	41070868	NA	NA	NA	NA
ENSRNOG00000003704	1	197591872	5.37346	-1.01805	ENSRNOT00000004923	14	70545077	70662164	3	10622315	5.06541	0.291642
ENSRNOG00000003705	NA	NA	NA	NA	ENSRNOT00000005181	X	50991381	51047351	NA	NA	NA	NA
ENSRNOG00000003706	NA	NA	NA	NA	ENSRNOT00000004938	13	87181637	87188347	NA	NA	NA	NA
ENSRNOG00000003713	NA	NA	NA	NA	ENSRNOT00000046768	X	63581742	63597497	NA	NA	NA	NA
ENSRNOG00000003716	NA	NA	NA	NA	ENSRNOT00000004962	13	107128770	107140193	NA	NA	NA	NA
ENSRNOG00000003717	19	5703982	5.56759	-0.566788	ENSRNOT00000004939	13	96921481	96940409	NA	NA	NA	NA
ENSRNOG00000003718	NA	NA	NA	NA	ENSRNOT00000005003	14	21183342	21196654	NA	NA	NA	NA
ENSRNOG00000003719	NA	NA	NA	NA	ENSRNOT00000004948	10	46668951	46684301	NA	NA	NA	NA
ENSRNOG00000003721	NA	NA	NA	NA	ENSRNOT00000005220	10	12993683	12997295	NA	NA	NA	NA
ENSRNOG00000003722	NA	NA	NA	NA	ENSRNOT00000004965	13	81826897	81854946	19	51072982	5.40446	-1.27643
ENSRNOG00000003723	6	58669589	5.67492	-1.12687	ENSRNOT00000005059	13	96944266	96986393	NA	NA	NA	NA
ENSRNOG00000003724	NA	NA	NA	NA	ENSRNOT00000004947	10	83287375	83293135	NA	NA	NA	NA
ENSRNOG00000003728	NA	NA	NA	NA	ENSRNOT00000055582	10	83297808	83311288	NA	NA	NA	NA
ENSRNOG00000003729	NA	NA	NA	NA	ENSRNOT00000005101	10	46718766	46732272	NA	NA	NA	NA
ENSRNOG00000003730	NA	NA	NA	NA	ENSRNOT00000004961	13	99339703	99357667	NA	NA	NA	NA
ENSRNOG00000003732	NA	NA	NA	NA	ENSRNOT00000004955	6	119569366	119658949	NA	NA	NA	NA
ENSRNOG00000003734	NA	NA	NA	NA	ENSRNOT00000004958	X	134065154	134067380	NA	NA	NA	NA
ENSRNOG00000003736	NA	NA	NA	NA	ENSRNOT00000005073	9	44375274	44440335	5	160108809	4.70122	2.19612
ENSRNOG00000003738	NA	NA	NA	NA	ENSRNOT00000004992	13	104481804	104605120	NA	NA	NA	NA
ENSRNOG00000003740	NA	NA	NA	NA	ENSRNOT00000004986	13	81858367	81892579	NA	NA	NA	NA
ENSRNOG00000003741	NA	NA	NA	NA	ENSRNOT00000005067	10	108922145	108927451	NA	NA	NA	NA
ENSRNOG00000003742	NA	NA	NA	NA	ENSRNOT00000005061	X	55033539	55228478	NA	NA	NA	NA
ENSRNOG00000003743	NA	NA	NA	NA	ENSRNOT00000005127	13	41076869	41132638	NA	NA	NA	NA
ENSRNOG00000003744	NA	NA	NA	NA	ENSRNOT00000004981	10	27947527	27948364	16	76923865	5.46257	0.997211
ENSRNOG00000003745	NA	NA	NA	NA	ENSRNOT00000005085	13	107191622	107223850	NA	NA	NA	NA
ENSRNOG00000003746	NA	NA	NA	NA	ENSRNOT00000004979	X	89448873	89456809	NA	NA	NA	NA
ENSRNOG00000003748	NA	NA	NA	NA	ENSRNOT00000004977	X	72641314	72660592	NA	NA	NA	NA
ENSRNOG00000003749	NA	NA	NA	NA	ENSRNOT00000051135	X	25591105	25624913	NA	NA	NA	NA
ENSRNOG00000003753	NA	NA	NA	NA	ENSRNOT00000004991	X	73108021	73109838	NA	NA	NA	NA
ENSRNOG00000003755	NA	NA	NA	NA	ENSRNOT00000005071	19	26404126	26436081	NA	NA	NA	NA
ENSRNOG00000003756	NA	NA	NA	NA	ENSRNOT00000005042	X	25632939	25763093	NA	NA	NA	NA
ENSRNOG00000003757	NA	NA	NA	NA	ENSRNOT00000039874	X	61861010	61861939	NA	NA	NA	NA
ENSRNOG00000003758	NA	NA	NA	NA	ENSRNOT00000033216	9	42474924	42477091	NA	NA	NA	NA
ENSRNOG00000003759	NA	NA	NA	NA	ENSRNOT00000005015	6	122355659	122416991	NA	NA	NA	NA
ENSRNOG00000003765	NA	NA	NA	NA	ENSRNOT00000005023	X	73006294	73010419	NA	NA	NA	NA
ENSRNOG00000003769	NA	NA	NA	NA	ENSRNOT00000005006	13	40144073	40327947	NA	NA	NA	NA
ENSRNOG00000003773	NA	NA	NA	NA	ENSRNOT00000005031	10	10914157	10929448	10	10608205	5.72729	0.445562
ENSRNOG00000003777	NA	NA	NA	NA	ENSRNOT00000005050	10	57497193	57501511	NA	NA	NA	NA
ENSRNOG00000003778	NA	NA	NA	NA	ENSRNOT00000005072	13	91396774	91427011	NA	NA	NA	NA
ENSRNOG00000003779	NA	NA	NA	NA	ENSRNOT00000005147	13	87238315	87241703	NA	NA	NA	NA
ENSRNOG00000003781	NA	NA	NA	NA	ENSRNOT00000029118	10	28319082	28436878	NA	NA	NA	NA
ENSRNOG00000003782	NA	NA	NA	NA	ENSRNOT00000005033	X	61548319	61600120	16	31977639	4.76073	3.92037
ENSRNOG00000003783	NA	NA	NA	NA	ENSRNOT00000005021	X	71792429	71793097	2	40870956	5.70979	1.08114
ENSRNOG00000003784	NA	NA	NA	NA	ENSRNOT00000005039	10	62831614	62834767	NA	NA	NA	NA
ENSRNOG00000003786	NA	NA	NA	NA	ENSRNOT00000005165	X	121432328	121439205	NA	NA	NA	NA
ENSRNOG00000003789	NA	NA	NA	NA	ENSRNOT00000005028	X	22085074	22085796	7	96836028	4.72181	1.21107
ENSRNOG00000003790	NA	NA	NA	NA	ENSRNOT00000005060	13	81935141	81975026	NA	NA	NA	NA
ENSRNOG00000003791	NA	NA	NA	NA	ENSRNOT00000005036	10	98575026	98575678	NA	NA	NA	NA
ENSRNOG00000003797	NA	NA	NA	NA	ENSRNOT00000005089	10	105683751	105686889	4	60146714	4.77686	-1.71525
ENSRNOG00000003800	NA	NA	NA	NA	ENSRNOT00000005076	10	98598326	98647948	NA	NA	NA	NA
ENSRNOG00000003802	NA	NA	NA	NA	ENSRNOT00000005070	10	28527432	28533074	NA	NA	NA	NA
ENSRNOG00000003805	NA	NA	NA	NA	ENSRNOT00000005064	10	76641991	76651070	NA	NA	NA	NA
ENSRNOG00000003806	NA	NA	NA	NA	ENSRNOT00000005055	6	122432615	122433628	NA	NA	NA	NA
ENSRNOG00000003807	NA	NA	NA	NA	ENSRNOT00000005074	10	92880020	92901641	NA	NA	NA	NA
ENSRNOG00000003813	NA	NA	NA	NA	ENSRNOT00000005175	6	122600156	122729583	NA	NA	NA	NA
ENSRNOG00000003815	6	118533200	7.05422	-0.969818	ENSRNOT00000005144	10	57524561	57526676	NA	NA	NA	NA
ENSRNOG00000003821	NA	NA	NA	NA	ENSRNOT00000005337	10	109001576	109302696	NA	NA	NA	NA
ENSRNOG00000003822	NA	NA	NA	NA	ENSRNOT00000005132	10	28536630	28551427	1	197517256	4.85738	0.831682
ENSRNOG00000003823	NA	NA	NA	NA	ENSRNOT00000005082	6	123936262	124094113	NA	NA	NA	NA
ENSRNOG00000003827	NA	NA	NA	NA	ENSRNOT00000005172	10	98722265	98753712	NA	NA	NA	NA
ENSRNOG00000003831	6	124060306	11.5831	-0.18398	ENSRNOT00000005167	6	124101329	124162811	6	123969791	8.02958	0.292763
ENSRNOG00000003832	NA	NA	NA	NA	ENSRNOT00000005095	13	107030990	107050269	NA	NA	NA	NA
ENSRNOG00000003833	NA	NA	NA	NA	ENSRNOT00000005190	13	107368359	107377301	NA	NA	NA	NA
ENSRNOG00000003834	NA	NA	NA	NA	ENSRNOT00000005293	10	52009149	52041614	NA	NA	NA	NA
ENSRNOG00000003836	NA	NA	NA	NA	ENSRNOT00000005141	X	64506270	64507559	NA	NA	NA	NA
ENSRNOG00000003837	18	12304934	5.71957	-2.04693	ENSRNOT00000005198	10	105687223	105691684	NA	NA	NA	NA
ENSRNOG00000003841	NA	NA	NA	NA	ENSRNOT00000005209	13	108129617	108407815	NA	NA	NA	NA
ENSRNOG00000003844	NA	NA	NA	NA	ENSRNOT00000005126	14	63563419	63600981	1	196175892	5.12207	1.18617
ENSRNOG00000003846	NA	NA	NA	NA	ENSRNOT00000005368	10	62908505	62948856	NA	NA	NA	NA
ENSRNOG00000003847	NA	NA	NA	NA	ENSRNOT00000005237	10	46684872	46804434	NA	NA	NA	NA
ENSRNOG00000003849	NA	NA	NA	NA	ENSRNOT00000005204	10	54700555	54942042	NA	NA	NA	NA
ENSRNOG00000003853	8	102062320	5.78332	-2.91558	ENSRNOT00000005124	19	26351894	26396469	NA	NA	NA	NA
ENSRNOG00000003858	NA	NA	NA	NA	ENSRNOT00000005138	X	22264150	22291959	NA	NA	NA	NA
ENSRNOG00000003860	NA	NA	NA	NA	ENSRNOT00000005120	X	62058845	62059471	NA	NA	NA	NA
ENSRNOG00000003861	NA	NA	NA	NA	ENSRNOT00000005148	13	79103919	79120536	NA	NA	NA	NA
ENSRNOG00000003863	NA	NA	NA	NA	ENSRNOT00000005270	19	24781364	24784781	20	12910673	5.17279	1.49726
ENSRNOG00000003864	NA	NA	NA	NA	ENSRNOT00000005374	19	26165665	26177257	NA	NA	NA	NA
ENSRNOG00000003865	NA	NA	NA	NA	ENSRNOT00000005129	10	67260664	67272691	1	219912444	7.28619	0.864546
ENSRNOG00000003869	NA	NA	NA	NA	ENSRNOT00000005155	14	63381448	63387180	NA	NA	NA	NA
ENSRNOG00000003870	NA	NA	NA	NA	ENSRNOT00000005161	10	28579033	28588521	NA	NA	NA	NA
ENSRNOG00000003872	NA	NA	NA	NA	ENSRNOT00000005228	9	44977430	44995358	NA	NA	NA	NA
ENSRNOG00000003876	NA	NA	NA	NA	ENSRNOT00000005314	13	91619024	91644366	NA	NA	NA	NA
ENSRNOG00000003878	NA	NA	NA	NA	ENSRNOT00000005212	13	42507000	43117492	14	87830610	4.86821	0.315662
ENSRNOG00000003879	NA	NA	NA	NA	ENSRNOT00000005242	10	57527033	57531318	NA	NA	NA	NA
ENSRNOG00000003880	8	115827433	6.80344	-0.600467	ENSRNOT00000005157	7	54321033	54430706	10	104024935	5.26774	-59.5521
ENSRNOG00000003881	13	87415960	12.2525	-0.137543	ENSRNOT00000005194	13	87242623	87246055	13	87243150	17.1829	0.16076
ENSRNOG00000003883	NA	NA	NA	NA	ENSRNOT00000005153	X	62092783	62093741	13	107048129	32.0247	0.0849632
ENSRNOG00000003884	NA	NA	NA	NA	ENSRNOT00000005206	13	40547366	40573857	NA	NA	NA	NA
ENSRNOG00000003886	NA	NA	NA	NA	ENSRNOT00000005158	X	76778520	76779174	NA	NA	NA	NA
ENSRNOG00000003888	NA	NA	NA	NA	ENSRNOT00000005163	13	58016245	58042762	NA	NA	NA	NA
ENSRNOG00000003890	NA	NA	NA	NA	ENSRNOT00000005286	7	50506870	50530176	NA	NA	NA	NA
ENSRNOG00000003891	NA	NA	NA	NA	ENSRNOT00000005162	6	114304704	114304817	NA	NA	NA	NA
ENSRNOG00000003893	NA	NA	NA	NA	ENSRNOT00000005171	10	28627418	28684596	NA	NA	NA	NA
ENSRNOG00000003894	NA	NA	NA	NA	ENSRNOT00000005169	6	114308225	114317000	NA	NA	NA	NA
ENSRNOG00000003895	NA	NA	NA	NA	ENSRNOT00000005251	13	58121191	58125514	7	15206861	5.05942	-10.0634
ENSRNOG00000003896	NA	NA	NA	NA	ENSRNOT00000005214	X	121396741	121412197	NA	NA	NA	NA
ENSRNOG00000003902	NA	NA	NA	NA	ENSRNOT00000005205	10	28694773	28699448	NA	NA	NA	NA
ENSRNOG00000003905	NA	NA	NA	NA	ENSRNOT00000006361	10	92974385	93082612	1	197094662	6.73295	1.28005
ENSRNOG00000003908	NA	NA	NA	NA	ENSRNOT00000057756	6	114833498	114968741	5	7616436	5.12257	-2.7729
ENSRNOG00000003909	NA	NA	NA	NA	ENSRNOT00000006119	7	1790700	1808060	NA	NA	NA	NA
ENSRNOG00000003910	NA	NA	NA	NA	ENSRNOT00000005187	13	82658733	82744565	NA	NA	NA	NA
ENSRNOG00000003912	1	53389909	7.54797	-1.05025	ENSRNOT00000005192	13	82832290	82832888	NA	NA	NA	NA
ENSRNOG00000003915	NA	NA	NA	NA	ENSRNOT00000005387	13	107387221	107412106	NA	NA	NA	NA
ENSRNOG00000003916	NA	NA	NA	NA	ENSRNOT00000005197	13	82863230	82863523	NA	NA	NA	NA
ENSRNOG00000003923	NA	NA	NA	NA	ENSRNOT00000005258	7	54550254	54575032	NA	NA	NA	NA
ENSRNOG00000003925	NA	NA	NA	NA	ENSRNOT00000005223	13	108480399	108637565	NA	NA	NA	NA
ENSRNOG00000003926	NA	NA	NA	NA	ENSRNOT00000005229	6	124174021	124174452	NA	NA	NA	NA
ENSRNOG00000003931	NA	NA	NA	NA	ENSRNOT00000005257	10	98754633	98833808	NA	NA	NA	NA
ENSRNOG00000003940	NA	NA	NA	NA	ENSRNOT00000005230	9	45020749	45021201	NA	NA	NA	NA
ENSRNOG00000003941	NA	NA	NA	NA	ENSRNOT00000038075	6	124366437	124367245	NA	NA	NA	NA
ENSRNOG00000003942	NA	NA	NA	NA	ENSRNOT00000059233	9	45084501	45089056	NA	NA	NA	NA
ENSRNOG00000003944	10	9740413	5.48245	-0.971787	ENSRNOT00000035662	X	55373996	55374564	NA	NA	NA	NA
ENSRNOG00000003947	NA	NA	NA	NA	ENSRNOT00000005255	10	54950521	55133536	NA	NA	NA	NA
ENSRNOG00000003948	18	66477979	5.28361	4.56649	ENSRNOT00000005366	10	46845810	46859100	NA	NA	NA	NA
ENSRNOG00000003950	NA	NA	NA	NA	ENSRNOT00000039733	18	41091421	41159543	NA	NA	NA	NA
ENSRNOG00000003951	NA	NA	NA	NA	ENSRNOT00000005329	6	124380963	124393337	NA	NA	NA	NA
ENSRNOG00000003952	NA	NA	NA	NA	ENSRNOT00000005244	13	40461969	40490269	NA	NA	NA	NA
ENSRNOG00000003953	NA	NA	NA	NA	ENSRNOT00000005289	13	40594350	40635727	NA	NA	NA	NA
ENSRNOG00000003957	NA	NA	NA	NA	ENSRNOT00000025188	13	58428358	58430319	NA	NA	NA	NA
ENSRNOG00000003958	NA	NA	NA	NA	ENSRNOT00000005260	18	41226869	41362840	NA	NA	NA	NA
ENSRNOG00000003959	NA	NA	NA	NA	ENSRNOT00000005324	13	58607898	58629597	NA	NA	NA	NA
ENSRNOG00000003960	NA	NA	NA	NA	ENSRNOT00000005348	X	51118665	51149825	1	266968012	4.90083	-1.01996
ENSRNOG00000003967	NA	NA	NA	NA	ENSRNOT00000005658	10	74865127	74964158	NA	NA	NA	NA
ENSRNOG00000003969	NA	NA	NA	NA	ENSRNOT00000005367	10	99113846	99170601	NA	NA	NA	NA
ENSRNOG00000003970	NA	NA	NA	NA	ENSRNOT00000005571	19	24755689	24775599	NA	NA	NA	NA
ENSRNOG00000003971	NA	NA	NA	NA	ENSRNOT00000005283	10	67407194	67572713	NA	NA	NA	NA
ENSRNOG00000003973	NA	NA	NA	NA	ENSRNOT00000060669	13	47347756	47354160	13	47492196	4.96037	0.220322
ENSRNOG00000003975	NA	NA	NA	NA	ENSRNOT00000005370	10	57531663	57534366	NA	NA	NA	NA
ENSRNOG00000003977	NA	NA	NA	NA	ENSRNOT00000005383	10	16942902	16945694	NA	NA	NA	NA
ENSRNOG00000003980	NA	NA	NA	NA	ENSRNOT00000005304	10	28836004	28860967	NA	NA	NA	NA
ENSRNOG00000003981	NA	NA	NA	NA	ENSRNOT00000005518	10	52518941	52533865	NA	NA	NA	NA
ENSRNOG00000003983	NA	NA	NA	NA	ENSRNOT00000005346	13	87246118	87264097	NA	NA	NA	NA
ENSRNOG00000003984	NA	NA	NA	NA	ENSRNOT00000005331	X	134389055	134396738	NA	NA	NA	NA
ENSRNOG00000003985	NA	NA	NA	NA	ENSRNOT00000005310	7	54606464	54632803	NA	NA	NA	NA
ENSRNOG00000003993	NA	NA	NA	NA	ENSRNOT00000005443	7	54644248	54655307	NA	NA	NA	NA
ENSRNOG00000003997	13	91598047	12.1177	-0.119556	ENSRNOT00000005332	13	91715109	91903004	13	91953814	10.5195	-0.213752
ENSRNOG00000003999	NA	NA	NA	NA	ENSRNOT00000005389	6	27118325	27202275	NA	NA	NA	NA
ENSRNOG00000004000	NA	NA	NA	NA	ENSRNOT00000005325	10	68341247	68345583	NA	NA	NA	NA
ENSRNOG00000004002	1	248247899	13.5384	0.467492	ENSRNOT00000005330	10	68350383	68351141	NA	NA	NA	NA
ENSRNOG00000004003	NA	NA	NA	NA	ENSRNOT00000005400	13	100022421	100059539	NA	NA	NA	NA
ENSRNOG00000004004	NA	NA	NA	NA	ENSRNOT00000005369	6	124395756	124435239	NA	NA	NA	NA
ENSRNOG00000004006	NA	NA	NA	NA	ENSRNOT00000005363	6	63583034	63587247	NA	NA	NA	NA
ENSRNOG00000004009	NA	NA	NA	NA	ENSRNOT00000005604	X	134474700	134501870	NA	NA	NA	NA
ENSRNOG00000004011	NA	NA	NA	NA	ENSRNOT00000005463	7	29704249	29745416	NA	NA	NA	NA
ENSRNOG00000004012	NA	NA	NA	NA	ENSRNOT00000005341	13	71237234	71238730	NA	NA	NA	NA
ENSRNOG00000004014	NA	NA	NA	NA	ENSRNOT00000005379	10	109317687	109323357	NA	NA	NA	NA
ENSRNOG00000004017	NA	NA	NA	NA	ENSRNOT00000005520	11	82674017	82674627	NA	NA	NA	NA
ENSRNOG00000004018	NA	NA	NA	NA	ENSRNOT00000005353	13	71241507	71288876	NA	NA	NA	NA
ENSRNOG00000004019	NA	NA	NA	NA	ENSRNOT00000005361	7	50541033	50542775	NA	NA	NA	NA
ENSRNOG00000004022	NA	NA	NA	NA	ENSRNOT00000005352	13	87262999	87266145	NA	NA	NA	NA
ENSRNOG00000004027	13	82942036	6.45605	-0.281376	ENSRNOT00000005611	13	83017310	83034043	13	82762452	6.36553	-0.230507
ENSRNOG00000004034	NA	NA	NA	NA	ENSRNOT00000005365	6	79054690	79054978	NA	NA	NA	NA
ENSRNOG00000004048	NA	NA	NA	NA	ENSRNOT00000005438	7	130105902	130268203	NA	NA	NA	NA
ENSRNOG00000004050	NA	NA	NA	NA	ENSRNOT00000005422	8	121958353	121968979	NA	NA	NA	NA
ENSRNOG00000004053	NA	NA	NA	NA	ENSRNOT00000005396	10	17165134	17165719	NA	NA	NA	NA
ENSRNOG00000004059	NA	NA	NA	NA	ENSRNOT00000005402	6	27210615	27214000	NA	NA	NA	NA
ENSRNOG00000004061	NA	NA	NA	NA	ENSRNOT00000005439	6	79759026	79767339	10	35380251	4.99534	0.450401
ENSRNOG00000004062	NA	NA	NA	NA	ENSRNOT00000005461	13	43552949	43588565	NA	NA	NA	NA
ENSRNOG00000004063	NA	NA	NA	NA	ENSRNOT00000005478	10	17184302	17265186	NA	NA	NA	NA
ENSRNOG00000004064	NA	NA	NA	NA	ENSRNOT00000005404	10	86490780	86491115	NA	NA	NA	NA
ENSRNOG00000004065	NA	NA	NA	NA	ENSRNOT00000005413	7	51297332	51297774	NA	NA	NA	NA
ENSRNOG00000004066	NA	NA	NA	NA	ENSRNOT00000005407	13	100021125	100021481	NA	NA	NA	NA
ENSRNOG00000004078	NA	NA	NA	NA	ENSRNOT00000005612	10	57536965	57542311	NA	NA	NA	NA
ENSRNOG00000004085	NA	NA	NA	NA	ENSRNOT00000005440	8	127504542	127534632	11	84964865	4.77433	-13.377
ENSRNOG00000004090	1	95254186	16.8644	0.608754	ENSRNOT00000005432	14	93881277	93882338	1	94899331	67.1501	0.0119296
ENSRNOG00000004092	NA	NA	NA	NA	ENSRNOT00000005433	10	55392250	55393566	NA	NA	NA	NA
ENSRNOG00000004094	NA	NA	NA	NA	ENSRNOT00000005470	19	26160728	26163156	NA	NA	NA	NA
ENSRNOG00000004100	NA	NA	NA	NA	ENSRNOT00000005885	7	96442239	96448785	NA	NA	NA	NA
ENSRNOG00000004101	16	76168223	5.63589	-1.21214	ENSRNOT00000005459	13	100747296	100806258	15	43078233	4.70279	0.308742
ENSRNOG00000004103	NA	NA	NA	NA	ENSRNOT00000005568	6	79741788	79752878	NA	NA	NA	NA
ENSRNOG00000004104	NA	NA	NA	NA	ENSRNOT00000043784	8	127591847	127606873	13	82813349	4.78209	5.46326
ENSRNOG00000004107	NA	NA	NA	NA	ENSRNOT00000005471	10	86527589	86531549	NA	NA	NA	NA
ENSRNOG00000004108	NA	NA	NA	NA	ENSRNOT00000005458	6	88849905	88850883	NA	NA	NA	NA
ENSRNOG00000004110	NA	NA	NA	NA	ENSRNOT00000005774	6	39474247	39496945	NA	NA	NA	NA
ENSRNOG00000004111	NA	NA	NA	NA	ENSRNOT00000005677	13	71420862	71463365	NA	NA	NA	NA
ENSRNOG00000004112	NA	NA	NA	NA	ENSRNOT00000005514	14	84547013	84555656	1	188684667	4.84606	-1.36882
ENSRNOG00000004117	NA	NA	NA	NA	ENSRNOT00000005556	7	81012246	81018587	NA	NA	NA	NA
ENSRNOG00000004120	NA	NA	NA	NA	ENSRNOT00000020999	X	51496651	51497849	NA	NA	NA	NA
ENSRNOG00000004122	NA	NA	NA	NA	ENSRNOT00000005718	10	12998108	13002565	NA	NA	NA	NA
ENSRNOG00000004124	6	58669589	5.50871	-1.16539	ENSRNOT00000005559	X	51743246	51783255	NA	NA	NA	NA
ENSRNOG00000004125	NA	NA	NA	NA	ENSRNOT00000005505	13	43598158	43608875	NA	NA	NA	NA
ENSRNOG00000004126	NA	NA	NA	NA	ENSRNOT00000005475	1	210396610	210396998	NA	NA	NA	NA
ENSRNOG00000004130	NA	NA	NA	NA	ENSRNOT00000006093	14	62879772	62911465	NA	NA	NA	NA
ENSRNOG00000004133	NA	NA	NA	NA	ENSRNOT00000005580	X	89159613	89164314	NA	NA	NA	NA
ENSRNOG00000004137	NA	NA	NA	NA	ENSRNOT00000005486	10	17343464	17359123	NA	NA	NA	NA
ENSRNOG00000004140	NA	NA	NA	NA	ENSRNOT00000005587	14	67475586	67486128	NA	NA	NA	NA
ENSRNOG00000004141	NA	NA	NA	NA	ENSRNOT00000005490	10	11047084	11057591	NA	NA	NA	NA
ENSRNOG00000004143	NA	NA	NA	NA	ENSRNOT00000005551	13	47358625	47379562	9	45848693	5.79161	1.40245
ENSRNOG00000004145	NA	NA	NA	NA	ENSRNOT00000005504	14	110530889	110533157	16	9534390	4.89379	1.32131
ENSRNOG00000004147	NA	NA	NA	NA	ENSRNOT00000005665	10	99478336	99548990	10	38494277	5.6992	0.370365
ENSRNOG00000004148	NA	NA	NA	NA	ENSRNOT00000005762	7	30194242	30272352	1	197094662	6.35633	1.2034
ENSRNOG00000004149	NA	NA	NA	NA	ENSRNOT00000005523	7	40171454	40383441	NA	NA	NA	NA
ENSRNOG00000004152	NA	NA	NA	NA	ENSRNOT00000005668	7	75458003	75529424	NA	NA	NA	NA
ENSRNOG00000004155	10	83665830	6.02169	-0.751526	ENSRNOT00000005519	10	83695829	83707778	6	134685124	5.12929	-1.0174
ENSRNOG00000004158	NA	NA	NA	NA	ENSRNOT00000005521	6	52714155	52963105	NA	NA	NA	NA
ENSRNOG00000004159	NA	NA	NA	NA	ENSRNOT00000006753	10	46860277	46874196	13	34145088	5.35439	2.17441
ENSRNOG00000004160	NA	NA	NA	NA	ENSRNOT00000005615	X	47274362	47315274	NA	NA	NA	NA
ENSRNOG00000004163	NA	NA	NA	NA	ENSRNOT00000005511	6	89632504	89633013	NA	NA	NA	NA
ENSRNOG00000004166	4	9637091	5.30268	-2.20192	ENSRNOT00000005582	10	28889092	28946500	4	10074156	4.74149	3.61293
ENSRNOG00000004172	NA	NA	NA	NA	ENSRNOT00000005641	10	83710448	83724973	6	34314459	4.76878	-0.32875
ENSRNOG00000004177	NA	NA	NA	NA	ENSRNOT00000005575	7	67701959	67712283	NA	NA	NA	NA
ENSRNOG00000004179	NA	NA	NA	NA	ENSRNOT00000005706	7	40474654	40484058	NA	NA	NA	NA
ENSRNOG00000004180	NA	NA	NA	NA	ENSRNOT00000005537	7	63504663	63506086	NA	NA	NA	NA
ENSRNOG00000004183	NA	NA	NA	NA	ENSRNOT00000005740	7	44496241	44502624	NA	NA	NA	NA
ENSRNOG00000004188	NA	NA	NA	NA	ENSRNOT00000005553	6	23095907	23096652	NA	NA	NA	NA
ENSRNOG00000004189	6	118603423	5.9354	-0.848122	ENSRNOT00000038147	7	59313070	59338961	NA	NA	NA	NA
ENSRNOG00000004193	NA	NA	NA	NA	ENSRNOT00000005832	13	47403577	47433300	NA	NA	NA	NA
ENSRNOG00000004196	NA	NA	NA	NA	ENSRNOT00000005577	6	91115709	91117072	5	15713956	4.74004	-19.2358
ENSRNOG00000004197	NA	NA	NA	NA	ENSRNOT00000005663	X	83013814	83102071	NA	NA	NA	NA
ENSRNOG00000004198	NA	NA	NA	NA	ENSRNOT00000005618	6	64250324	64490477	NA	NA	NA	NA
ENSRNOG00000004199	NA	NA	NA	NA	ENSRNOT00000005562	6	6288055	6288818	NA	NA	NA	NA
ENSRNOG00000004200	NA	NA	NA	NA	ENSRNOT00000005584	7	80552143	80636458	NA	NA	NA	NA
ENSRNOG00000004202	16	52619721	9.42367	8.73931	ENSRNOT00000005566	6	851807	852216	3	79340374	6.59315	1.15334
ENSRNOG00000004203	10	69723506	5.60119	-42.366	ENSRNOT00000005579	16	32718577	32719069	NA	NA	NA	NA
ENSRNOG00000004205	NA	NA	NA	NA	ENSRNOT00000005664	6	6554279	6563630	NA	NA	NA	NA
ENSRNOG00000004206	NA	NA	NA	NA	ENSRNOT00000005781	6	129233209	129243293	NA	NA	NA	NA
ENSRNOG00000004208	NA	NA	NA	NA	ENSRNOT00000005983	6	962545	1140873	NA	NA	NA	NA
ENSRNOG00000004209	NA	NA	NA	NA	ENSRNOT00000005586	X	52374745	52375747	NA	NA	NA	NA
ENSRNOG00000004210	NA	NA	NA	NA	ENSRNOT00000005666	6	33074410	33076768	NA	NA	NA	NA
ENSRNOG00000004212	NA	NA	NA	NA	ENSRNOT00000005581	19	24746820	24753726	NA	NA	NA	NA
ENSRNOG00000004214	NA	NA	NA	NA	ENSRNOT00000005588	10	55662220	55665752	10	66686143	4.82535	1.10827
ENSRNOG00000004216	NA	NA	NA	NA	ENSRNOT00000005595	6	91124122	91132796	NA	NA	NA	NA
ENSRNOG00000004218	NA	NA	NA	NA	ENSRNOT00000005821	6	86281944	86314935	NA	NA	NA	NA
ENSRNOG00000004219	NA	NA	NA	NA	ENSRNOT00000005656	19	24738740	24742830	NA	NA	NA	NA
ENSRNOG00000004220	20	25127690	5.30614	-0.900038	ENSRNOT00000005705	7	80515272	80533343	NA	NA	NA	NA
ENSRNOG00000004221	NA	NA	NA	NA	ENSRNOT00000005814	7	54737745	54876664	NA	NA	NA	NA
ENSRNOG00000004222	NA	NA	NA	NA	ENSRNOT00000005622	X	52446817	52449347	NA	NA	NA	NA
ENSRNOG00000004225	NA	NA	NA	NA	ENSRNOT00000005667	10	55680925	55686475	NA	NA	NA	NA
ENSRNOG00000004226	7	59165476	5.47884	-0.326778	ENSRNOT00000005686	7	59408211	59467896	7	59165476	6.21916	0.386827
ENSRNOG00000004229	NA	NA	NA	NA	ENSRNOT00000005679	7	67717068	67723674	NA	NA	NA	NA
ENSRNOG00000004232	NA	NA	NA	NA	ENSRNOT00000005670	6	71421049	71451405	NA	NA	NA	NA
ENSRNOG00000004234	NA	NA	NA	NA	ENSRNOT00000005608	6	91137262	91139745	NA	NA	NA	NA
ENSRNOG00000004239	NA	NA	NA	NA	ENSRNOT00000005614	6	58540587	58541691	1	11688466	4.78751	1.18669
ENSRNOG00000004242	NA	NA	NA	NA	ENSRNOT00000005835	6	91155519	91180096	10	9740640	5.61759	1.09334
ENSRNOG00000004245	NA	NA	NA	NA	ENSRNOT00000005719	13	83038048	83058821	NA	NA	NA	NA
ENSRNOG00000004246	NA	NA	NA	NA	ENSRNOT00000005653	10	57543647	57549804	NA	NA	NA	NA
ENSRNOG00000004248	13	96837664	7.10314	-0.996727	ENSRNOT00000005643	6	58607123	58608300	7	30422436	4.72106	1.07458
ENSRNOG00000004249	NA	NA	NA	NA	ENSRNOT00000005620	X	47330737	47356841	NA	NA	NA	NA
ENSRNOG00000004252	NA	NA	NA	NA	ENSRNOT00000005786	7	88069666	88154285	NA	NA	NA	NA
ENSRNOG00000004253	NA	NA	NA	NA	ENSRNOT00000005636	7	108496560	108500683	NA	NA	NA	NA
ENSRNOG00000004254	NA	NA	NA	NA	ENSRNOT00000005632	14	17066081	17066797	NA	NA	NA	NA
ENSRNOG00000004255	NA	NA	NA	NA	ENSRNOT00000005811	13	87336705	87344463	NA	NA	NA	NA
ENSRNOG00000004258	NA	NA	NA	NA	ENSRNOT00000005630	X	13817194	13853694	NA	NA	NA	NA
ENSRNOG00000004259	6	58669589	5.87672	-1.0706	ENSRNOT00000005640	7	9806009	9810744	NA	NA	NA	NA
ENSRNOG00000004262	NA	NA	NA	NA	ENSRNOT00000005634	6	142904237	142904968	NA	NA	NA	NA
ENSRNOG00000004265	NA	NA	NA	NA	ENSRNOT00000005659	X	15776105	15843788	NA	NA	NA	NA
ENSRNOG00000004273	NA	NA	NA	NA	ENSRNOT00000005645	1	201154450	201155509	NA	NA	NA	NA
ENSRNOG00000004278	NA	NA	NA	NA	ENSRNOT00000005797	10	83802169	83807546	NA	NA	NA	NA
ENSRNOG00000004280	NA	NA	NA	NA	ENSRNOT00000005934	14	84579191	84593641	14	89740659	4.93987	0.791502
ENSRNOG00000004282	NA	NA	NA	NA	ENSRNOT00000005800	6	59212601	59214695	NA	NA	NA	NA
ENSRNOG00000004284	NA	NA	NA	NA	ENSRNOT00000005910	7	34029300	34031557	NA	NA	NA	NA
ENSRNOG00000004287	NA	NA	NA	NA	ENSRNOT00000005917	19	24733303	24738851	19	26789356	6.93732	-0.254059
ENSRNOG00000004288	NA	NA	NA	NA	ENSRNOT00000005661	10	74964414	74974422	NA	NA	NA	NA
ENSRNOG00000004289	NA	NA	NA	NA	ENSRNOT00000005742	X	15912115	16052872	NA	NA	NA	NA
ENSRNOG00000004292	NA	NA	NA	NA	ENSRNOT00000005825	6	74962397	74973800	NA	NA	NA	NA
ENSRNOG00000004294	NA	NA	NA	NA	ENSRNOT00000005674	7	24145578	24147420	NA	NA	NA	NA
ENSRNOG00000004296	NA	NA	NA	NA	ENSRNOT00000005731	6	33849953	33867623	NA	NA	NA	NA
ENSRNOG00000004298	NA	NA	NA	NA	ENSRNOT00000006004	7	75368238	75446166	NA	NA	NA	NA
ENSRNOG00000004301	NA	NA	NA	NA	ENSRNOT00000005803	7	74668688	74703965	NA	NA	NA	NA
ENSRNOG00000004302	NA	NA	NA	NA	ENSRNOT00000005844	7	24175898	24243586	NA	NA	NA	NA
ENSRNOG00000004303	NA	NA	NA	NA	ENSRNOT00000005746	7	19677156	19727072	NA	NA	NA	NA
ENSRNOG00000004304	NA	NA	NA	NA	ENSRNOT00000006584	X	52547035	52580726	NA	NA	NA	NA
ENSRNOG00000004305	NA	NA	NA	NA	ENSRNOT00000059524	13	71837142	71915301	NA	NA	NA	NA
ENSRNOG00000004306	NA	NA	NA	NA	ENSRNOT00000005685	7	67731531	67739018	NA	NA	NA	NA
ENSRNOG00000004311	NA	NA	NA	NA	ENSRNOT00000005693	7	67740516	67743356	NA	NA	NA	NA
ENSRNOG00000004312	NA	NA	NA	NA	ENSRNOT00000005694	7	59473341	59487930	NA	NA	NA	NA
ENSRNOG00000004316	NA	NA	NA	NA	ENSRNOT00000005794	7	59490073	59494579	NA	NA	NA	NA
ENSRNOG00000004317	NA	NA	NA	NA	ENSRNOT00000005876	6	143347748	143416680	NA	NA	NA	NA
ENSRNOG00000004318	NA	NA	NA	NA	ENSRNOT00000005698	X	55829293	55830157	3	109083308	6.16442	1.22827
ENSRNOG00000004319	NA	NA	NA	NA	ENSRNOT00000005702	X	55835049	55835534	NA	NA	NA	NA
ENSRNOG00000004324	NA	NA	NA	NA	ENSRNOT00000005711	7	91629277	91630025	NA	NA	NA	NA
ENSRNOG00000004329	NA	NA	NA	NA	ENSRNOT00000005712	7	67799696	67800008	NA	NA	NA	NA
ENSRNOG00000004330	NA	NA	NA	NA	ENSRNOT00000006008	X	35143324	35246363	NA	NA	NA	NA
ENSRNOG00000004332	NA	NA	NA	NA	ENSRNOT00000006087	14	97617358	97788213	NA	NA	NA	NA
ENSRNOG00000004334	NA	NA	NA	NA	ENSRNOT00000005748	13	83061117	83061757	6	145767864	4.78063	0.83461
ENSRNOG00000004337	NA	NA	NA	NA	ENSRNOT00000006018	13	71877243	71913271	NA	NA	NA	NA
ENSRNOG00000004341	NA	NA	NA	NA	ENSRNOT00000005791	13	43672256	43678683	NA	NA	NA	NA
ENSRNOG00000004344	NA	NA	NA	NA	ENSRNOT00000005817	8	127830446	127852587	NA	NA	NA	NA
ENSRNOG00000004346	NA	NA	NA	NA	ENSRNOT00000037456	7	12688267	12740015	NA	NA	NA	NA
ENSRNOG00000004348	NA	NA	NA	NA	ENSRNOT00000005752	10	29498642	29499180	NA	NA	NA	NA
ENSRNOG00000004351	NA	NA	NA	NA	ENSRNOT00000005753	6	133166812	133177600	NA	NA	NA	NA
ENSRNOG00000004353	NA	NA	NA	NA	ENSRNOT00000005862	7	45439652	45616620	1	196939787	4.69253	0.959211
ENSRNOG00000004356	NA	NA	NA	NA	ENSRNOT00000005768	13	83108269	83132075	NA	NA	NA	NA
ENSRNOG00000004361	NA	NA	NA	NA	ENSRNOT00000006376	7	114264088	114273086	NA	NA	NA	NA
ENSRNOG00000004364	NA	NA	NA	NA	ENSRNOT00000005855	6	24406837	24791918	NA	NA	NA	NA
ENSRNOG00000004367	NA	NA	NA	NA	ENSRNOT00000005911	7	30278949	30314430	NA	NA	NA	NA
ENSRNOG00000004372	NA	NA	NA	NA	ENSRNOT00000005866	3	162913936	162921642	NA	NA	NA	NA
ENSRNOG00000004373	NA	NA	NA	NA	ENSRNOT00000045974	19	26109096	26117042	NA	NA	NA	NA
ENSRNOG00000004378	NA	NA	NA	NA	ENSRNOT00000005848	10	99724778	99793593	NA	NA	NA	NA
ENSRNOG00000004381	11	83102618	5.58431	-1.55223	ENSRNOT00000005784	3	85345817	85346284	NA	NA	NA	NA
ENSRNOG00000004382	NA	NA	NA	NA	ENSRNOT00000006240	6	108963520	108988541	1	197517256	5.24873	1.06565
ENSRNOG00000004387	NA	NA	NA	NA	ENSRNOT00000005828	7	88169421	88174702	NA	NA	NA	NA
ENSRNOG00000004390	NA	NA	NA	NA	ENSRNOT00000006007	7	41090488	41110281	NA	NA	NA	NA
ENSRNOG00000004391	NA	NA	NA	NA	ENSRNOT00000005875	7	67817933	67831746	NA	NA	NA	NA
ENSRNOG00000004392	NA	NA	NA	NA	ENSRNOT00000005839	10	109420525	109456068	9	45848693	5.04552	1.06908
ENSRNOG00000004393	NA	NA	NA	NA	ENSRNOT00000029694	13	43752437	43764514	NA	NA	NA	NA
ENSRNOG00000004399	NA	NA	NA	NA	ENSRNOT00000005807	10	83822815	83828210	NA	NA	NA	NA
ENSRNOG00000004400	NA	NA	NA	NA	ENSRNOT00000005829	7	62225553	62229616	NA	NA	NA	NA
ENSRNOG00000004401	NA	NA	NA	NA	ENSRNOT00000005815	7	92047294	92068851	NA	NA	NA	NA
ENSRNOG00000004403	NA	NA	NA	NA	ENSRNOT00000006029	7	74650549	74668364	NA	NA	NA	NA
ENSRNOG00000004407	NA	NA	NA	NA	ENSRNOT00000005818	13	87367038	87368041	NA	NA	NA	NA
ENSRNOG00000004409	NA	NA	NA	NA	ENSRNOT00000006035	X	134511776	134526487	NA	NA	NA	NA
ENSRNOG00000004411	NA	NA	NA	NA	ENSRNOT00000005909	7	55104257	55136905	NA	NA	NA	NA
ENSRNOG00000004413	NA	NA	NA	NA	ENSRNOT00000005975	8	127868051	127893391	NA	NA	NA	NA
ENSRNOG00000004414	NA	NA	NA	NA	ENSRNOT00000006141	13	87369918	87393503	NA	NA	NA	NA
ENSRNOG00000004417	NA	NA	NA	NA	ENSRNOT00000005939	10	84022262	84067048	NA	NA	NA	NA
ENSRNOG00000004419	NA	NA	NA	NA	ENSRNOT00000006006	10	37197988	37202000	NA	NA	NA	NA
ENSRNOG00000004420	NA	NA	NA	NA	ENSRNOT00000006209	7	88267649	88294703	NA	NA	NA	NA
ENSRNOG00000004421	NA	NA	NA	NA	ENSRNOT00000006051	7	61857943	61870960	NA	NA	NA	NA
ENSRNOG00000004423	NA	NA	NA	NA	ENSRNOT00000005849	13	93343458	93347473	NA	NA	NA	NA
ENSRNOG00000004424	NA	NA	NA	NA	ENSRNOT00000005845	13	47437328	47448826	NA	NA	NA	NA
ENSRNOG00000004426	NA	NA	NA	NA	ENSRNOT00000005872	14	110559619	110561451	NA	NA	NA	NA
ENSRNOG00000004432	NA	NA	NA	NA	ENSRNOT00000005854	6	124953672	124954533	NA	NA	NA	NA
ENSRNOG00000004433	6	58669589	6.09459	-1.14323	ENSRNOT00000006290	13	47502602	47576946	NA	NA	NA	NA
ENSRNOG00000004437	NA	NA	NA	NA	ENSRNOT00000006217	10	99859584	99974617	NA	NA	NA	NA
ENSRNOG00000004438	NA	NA	NA	NA	ENSRNOT00000006219	7	130658836	130845071	16	8873446	5.07682	1.12945
ENSRNOG00000004440	NA	NA	NA	NA	ENSRNOT00000005857	14	92685443	92693967	NA	NA	NA	NA
ENSRNOG00000004441	NA	NA	NA	NA	ENSRNOT00000038822	13	43815827	43830061	NA	NA	NA	NA
ENSRNOG00000004442	NA	NA	NA	NA	ENSRNOT00000005903	6	125052346	125128645	NA	NA	NA	NA
ENSRNOG00000004443	NA	NA	NA	NA	ENSRNOT00000005920	3	127691668	127825206	NA	NA	NA	NA
ENSRNOG00000004451	10	54060656	5.89052	-1.49021	ENSRNOT00000005871	3	163158776	163159873	NA	NA	NA	NA
ENSRNOG00000004452	NA	NA	NA	NA	ENSRNOT00000005935	9	92277514	92282986	NA	NA	NA	NA
ENSRNOG00000004453	NA	NA	NA	NA	ENSRNOT00000005884	7	60137562	60138233	NA	NA	NA	NA
ENSRNOG00000004455	NA	NA	NA	NA	ENSRNOT00000005886	3	163202256	163202668	NA	NA	NA	NA
ENSRNOG00000004456	17	11544499	6.6024	-1.01168	ENSRNOT00000006085	14	110561609	110602189	NA	NA	NA	NA
ENSRNOG00000004458	NA	NA	NA	NA	ENSRNOT00000005881	6	115258140	115369129	NA	NA	NA	NA
ENSRNOG00000004459	NA	NA	NA	NA	ENSRNOT00000005919	7	67850985	67863306	NA	NA	NA	NA
ENSRNOG00000004460	NA	NA	NA	NA	ENSRNOT00000051337	7	125976766	126055251	NA	NA	NA	NA
ENSRNOG00000004461	NA	NA	NA	NA	ENSRNOT00000005899	10	13033994	13036971	NA	NA	NA	NA
ENSRNOG00000004466	NA	NA	NA	NA	ENSRNOT00000005901	3	163260490	163268813	NA	NA	NA	NA
ENSRNOG00000004469	NA	NA	NA	NA	ENSRNOT00000005897	7	60299627	60300098	NA	NA	NA	NA
ENSRNOG00000004470	NA	NA	NA	NA	ENSRNOT00000006106	13	43831511	43836908	NA	NA	NA	NA
ENSRNOG00000004471	NA	NA	NA	NA	ENSRNOT00000005943	7	120267585	120277894	NA	NA	NA	NA
ENSRNOG00000004474	NA	NA	NA	NA	ENSRNOT00000006223	6	91259826	91274819	NA	NA	NA	NA
ENSRNOG00000004476	NA	NA	NA	NA	ENSRNOT00000006426	7	60330517	60400696	NA	NA	NA	NA
ENSRNOG00000004477	NA	NA	NA	NA	ENSRNOT00000006063	10	29612059	29627325	1	197517256	5.37273	0.976696
ENSRNOG00000004479	NA	NA	NA	NA	ENSRNOT00000055102	3	163270483	163286473	13	104622333	4.71707	2.39725
ENSRNOG00000004481	NA	NA	NA	NA	ENSRNOT00000005961	13	93681036	93711373	NA	NA	NA	NA
ENSRNOG00000004484	NA	NA	NA	NA	ENSRNOT00000005925	7	114949723	114951144	NA	NA	NA	NA
ENSRNOG00000004486	NA	NA	NA	NA	ENSRNOT00000005923	7	30467960	30468556	NA	NA	NA	NA
ENSRNOG00000004487	NA	NA	NA	NA	ENSRNOT00000006235	13	107895671	107907236	NA	NA	NA	NA
ENSRNOG00000004488	NA	NA	NA	NA	ENSRNOT00000005953	6	129760129	129762545	NA	NA	NA	NA
ENSRNOG00000004492	NA	NA	NA	NA	ENSRNOT00000006185	7	67969814	67988047	NA	NA	NA	NA
ENSRNOG00000004493	NA	NA	NA	NA	ENSRNOT00000055630	3	128002481	128228127	1	197094662	4.94419	1.04946
ENSRNOG00000004494	NA	NA	NA	NA	ENSRNOT00000005930	7	30482213	30515061	NA	NA	NA	NA
ENSRNOG00000004497	NA	NA	NA	NA	ENSRNOT00000005960	7	114954058	114956336	7	116017306	4.88421	0.34582
ENSRNOG00000004499	NA	NA	NA	NA	ENSRNOT00000005933	6	94262988	94264361	NA	NA	NA	NA
ENSRNOG00000004500	NA	NA	NA	NA	ENSRNOT00000006188	7	98953142	98957835	NA	NA	NA	NA
ENSRNOG00000004502	7	61156443	5.66176	-0.167532	ENSRNOT00000006971	7	30520884	30551143	NA	NA	NA	NA
ENSRNOG00000004503	NA	NA	NA	NA	ENSRNOT00000006284	6	94270120	94280916	NA	NA	NA	NA
ENSRNOG00000004506	NA	NA	NA	NA	ENSRNOT00000006187	6	42127301	42204300	NA	NA	NA	NA
ENSRNOG00000004508	NA	NA	NA	NA	ENSRNOT00000006122	6	47878704	47912087	NA	NA	NA	NA
ENSRNOG00000004510	NA	NA	NA	NA	ENSRNOT00000006179	10	84069903	84076976	NA	NA	NA	NA
ENSRNOG00000004515	NA	NA	NA	NA	ENSRNOT00000005996	14	84616451	84632829	NA	NA	NA	NA
ENSRNOG00000004519	6	118603423	6.33475	-1.24373	ENSRNOT00000006131	6	129774672	129841598	NA	NA	NA	NA
ENSRNOG00000004520	NA	NA	NA	NA	ENSRNOT00000006144	6	143478865	143534960	NA	NA	NA	NA
ENSRNOG00000004522	NA	NA	NA	NA	ENSRNOT00000050580	3	3138523	3139018	NA	NA	NA	NA
ENSRNOG00000004523	NA	NA	NA	NA	ENSRNOT00000006023	7	114960731	114965240	NA	NA	NA	NA
ENSRNOG00000004524	NA	NA	NA	NA	ENSRNOT00000005967	13	93895171	93903454	NA	NA	NA	NA
ENSRNOG00000004527	NA	NA	NA	NA	ENSRNOT00000006083	7	45970622	46116986	14	88106693	5.06837	1.29644
ENSRNOG00000004531	NA	NA	NA	NA	ENSRNOT00000005981	X	48642414	48643490	NA	NA	NA	NA
ENSRNOG00000004532	NA	NA	NA	NA	ENSRNOT00000006186	3	4809288	4817040	NA	NA	NA	NA
ENSRNOG00000004534	NA	NA	NA	NA	ENSRNOT00000006073	6	24016297	24060920	16	55402135	5.76436	-39.6559
ENSRNOG00000004535	NA	NA	NA	NA	ENSRNOT00000006094	6	6947526	6995752	NA	NA	NA	NA
ENSRNOG00000004536	5	7863642	5.4835	-57.1576	ENSRNOT00000006197	3	95747735	95786852	NA	NA	NA	NA
ENSRNOG00000004537	NA	NA	NA	NA	ENSRNOT00000006117	13	83256823	83298723	13	83102634	5.6875	-0.17545
ENSRNOG00000004540	NA	NA	NA	NA	ENSRNOT00000006055	8	127904567	127910010	NA	NA	NA	NA
ENSRNOG00000004543	NA	NA	NA	NA	ENSRNOT00000005986	13	93912805	93913271	NA	NA	NA	NA
ENSRNOG00000004544	NA	NA	NA	NA	ENSRNOT00000006429	3	61554636	61610913	NA	NA	NA	NA
ENSRNOG00000004553	NA	NA	NA	NA	ENSRNOT00000006154	13	93969033	93973203	NA	NA	NA	NA
ENSRNOG00000004554	NA	NA	NA	NA	ENSRNOT00000006070	7	35004234	35045174	NA	NA	NA	NA
ENSRNOG00000004555	NA	NA	NA	NA	ENSRNOT00000006053	14	84666417	84683703	NA	NA	NA	NA
ENSRNOG00000004556	NA	NA	NA	NA	ENSRNOT00000006005	6	103365240	103451568	NA	NA	NA	NA
ENSRNOG00000004559	NA	NA	NA	NA	ENSRNOT00000006322	7	137729408	137733103	NA	NA	NA	NA
ENSRNOG00000004564	NA	NA	NA	NA	ENSRNOT00000031320	7	41284347	41350185	NA	NA	NA	NA
ENSRNOG00000004571	NA	NA	NA	NA	ENSRNOT00000006177	3	101607751	101710949	NA	NA	NA	NA
ENSRNOG00000004572	NA	NA	NA	NA	ENSRNOT00000006044	7	13653117	13661310	NA	NA	NA	NA
ENSRNOG00000004574	NA	NA	NA	NA	ENSRNOT00000006074	X	48701675	48742438	1	197094662	5.60931	1.07717
ENSRNOG00000004580	NA	NA	NA	NA	ENSRNOT00000006045	7	9369292	9372063	NA	NA	NA	NA
ENSRNOG00000004581	NA	NA	NA	NA	ENSRNOT00000006484	X	134537440	134573364	NA	NA	NA	NA
ENSRNOG00000004582	NA	NA	NA	NA	ENSRNOT00000006043	6	103485890	103486816	NA	NA	NA	NA
ENSRNOG00000004583	NA	NA	NA	NA	ENSRNOT00000006184	7	115087559	115094789	NA	NA	NA	NA
ENSRNOG00000004585	NA	NA	NA	NA	ENSRNOT00000006086	7	43849864	43962966	NA	NA	NA	NA
ENSRNOG00000004588	NA	NA	NA	NA	ENSRNOT00000006050	7	127060344	127097464	1	196175892	4.9384	1.25895
ENSRNOG00000004589	NA	NA	NA	NA	ENSRNOT00000006460	6	104285440	104366254	6	102161641	4.73651	1.09856
ENSRNOG00000004593	7	61610092	7.45182	-0.377707	ENSRNOT00000006064	7	61856166	61857594	7	61562517	6.25433	0.353364
ENSRNOG00000004601	NA	NA	NA	NA	ENSRNOT00000006330	3	122506918	122564012	NA	NA	NA	NA
ENSRNOG00000004607	NA	NA	NA	NA	ENSRNOT00000006091	3	86416878	86417948	NA	NA	NA	NA
ENSRNOG00000004608	NA	NA	NA	NA	ENSRNOT00000006314	10	11072402	11079980	NA	NA	NA	NA
ENSRNOG00000004610	NA	NA	NA	NA	ENSRNOT00000006109	7	35083480	35090283	NA	NA	NA	NA
ENSRNOG00000004612	NA	NA	NA	NA	ENSRNOT00000006190	6	24067545	24099280	8	34050088	5.19547	1.0341
ENSRNOG00000004622	NA	NA	NA	NA	ENSRNOT00000006462	3	67552220	67647137	NA	NA	NA	NA
ENSRNOG00000004623	NA	NA	NA	NA	ENSRNOT00000006097	3	86770109	86771692	NA	NA	NA	NA
ENSRNOG00000004624	NA	NA	NA	NA	ENSRNOT00000006111	3	32100646	32118816	NA	NA	NA	NA
ENSRNOG00000004626	NA	NA	NA	NA	ENSRNOT00000048509	14	62660006	62679311	NA	NA	NA	NA
ENSRNOG00000004628	NA	NA	NA	NA	ENSRNOT00000006239	7	139362248	139367384	NA	NA	NA	NA
ENSRNOG00000004629	NA	NA	NA	NA	ENSRNOT00000006531	6	86410859	86422588	NA	NA	NA	NA
ENSRNOG00000004630	NA	NA	NA	NA	ENSRNOT00000006115	3	86780782	86791878	NA	NA	NA	NA
ENSRNOG00000004632	NA	NA	NA	NA	ENSRNOT00000006174	7	24778133	24779449	7	60674207	5.23704	1.18738
ENSRNOG00000004635	6	10016141	5.45954	-0.678519	ENSRNOT00000006234	7	35121875	35129326	NA	NA	NA	NA
ENSRNOG00000004639	NA	NA	NA	NA	ENSRNOT00000006148	3	86827582	86847408	NA	NA	NA	NA
ENSRNOG00000004640	NA	NA	NA	NA	ENSRNOT00000006160	14	84723121	84726953	NA	NA	NA	NA
ENSRNOG00000004641	NA	NA	NA	NA	ENSRNOT00000006181	3	137150477	137151633	NA	NA	NA	NA
ENSRNOG00000004642	NA	NA	NA	NA	ENSRNOT00000006163	13	83354523	83498511	NA	NA	NA	NA
ENSRNOG00000004645	NA	NA	NA	NA	ENSRNOT00000006319	3	39767515	39814610	NA	NA	NA	NA
ENSRNOG00000004646	NA	NA	NA	NA	ENSRNOT00000006526	6	47954848	48025740	NA	NA	NA	NA
ENSRNOG00000004647	NA	NA	NA	NA	ENSRNOT00000006246	13	43953859	43958331	NA	NA	NA	NA
ENSRNOG00000004649	NA	NA	NA	NA	ENSRNOT00000006308	3	116964427	116970887	NA	NA	NA	NA
ENSRNOG00000004650	NA	NA	NA	NA	ENSRNOT00000041903	6	133296175	133317921	NA	NA	NA	NA
ENSRNOG00000004657	NA	NA	NA	NA	ENSRNOT00000006369	6	79660578	79706898	1	197094662	4.86322	1.31156
ENSRNOG00000004659	NA	NA	NA	NA	ENSRNOT00000006357	7	127123883	127130727	NA	NA	NA	NA
ENSRNOG00000004660	NA	NA	NA	NA	ENSRNOT00000006195	7	74562307	74594014	NA	NA	NA	NA
ENSRNOG00000004661	NA	NA	NA	NA	ENSRNOT00000006169	18	86044172	86044673	NA	NA	NA	NA
ENSRNOG00000004662	NA	NA	NA	NA	ENSRNOT00000042108	7	13799337	13800061	NA	NA	NA	NA
ENSRNOG00000004666	NA	NA	NA	NA	ENSRNOT00000006291	3	86868132	86948468	NA	NA	NA	NA
ENSRNOG00000004667	NA	NA	NA	NA	ENSRNOT00000006470	6	34679618	34709812	NA	NA	NA	NA
ENSRNOG00000004668	NA	NA	NA	NA	ENSRNOT00000006597	10	55727383	55731376	NA	NA	NA	NA
ENSRNOG00000004671	NA	NA	NA	NA	ENSRNOT00000006165	6	125416800	125420474	NA	NA	NA	NA
ENSRNOG00000004672	NA	NA	NA	NA	ENSRNOT00000006542	14	84728487	84748418	NA	NA	NA	NA
ENSRNOG00000004673	NA	NA	NA	NA	ENSRNOT00000006172	3	32939067	32958882	NA	NA	NA	NA
ENSRNOG00000004677	NA	NA	NA	NA	ENSRNOT00000006350	3	25513009	25654964	NA	NA	NA	NA
ENSRNOG00000004678	NA	NA	NA	NA	ENSRNOT00000006196	13	87445119	87455222	NA	NA	NA	NA
ENSRNOG00000004679	NA	NA	NA	NA	ENSRNOT00000006175	3	45868500	46130212	17	33460935	5.06377	7.15697
ENSRNOG00000004680	NA	NA	NA	NA	ENSRNOT00000006341	3	30602210	30755482	1	197094662	5.41947	1.42303
ENSRNOG00000004681	NA	NA	NA	NA	ENSRNOT00000006402	7	80299884	80308682	NA	NA	NA	NA
ENSRNOG00000004687	NA	NA	NA	NA	ENSRNOT00000006200	3	137160721	137162454	NA	NA	NA	NA
ENSRNOG00000004689	NA	NA	NA	NA	ENSRNOT00000006317	7	67988402	68061040	NA	NA	NA	NA
ENSRNOG00000004692	NA	NA	NA	NA	ENSRNOT00000006273	7	97799117	97802842	NA	NA	NA	NA
ENSRNOG00000004694	NA	NA	NA	NA	ENSRNOT00000006211	6	24695796	24696328	NA	NA	NA	NA
ENSRNOG00000004695	NA	NA	NA	NA	ENSRNOT00000061219	7	9709875	9735811	NA	NA	NA	NA
ENSRNOG00000004698	NA	NA	NA	NA	ENSRNOT00000006266	13	87552323	87574412	NA	NA	NA	NA
ENSRNOG00000004699	NA	NA	NA	NA	ENSRNOT00000006203	3	95879028	95879681	NA	NA	NA	NA
ENSRNOG00000004700	NA	NA	NA	NA	ENSRNOT00000006205	3	137404957	137407877	NA	NA	NA	NA
ENSRNOG00000004703	NA	NA	NA	NA	ENSRNOT00000006256	3	96181642	96193770	16	2859454	5.23536	4.82899
ENSRNOG00000004704	NA	NA	NA	NA	ENSRNOT00000006243	7	75329123	75336382	NA	NA	NA	NA
ENSRNOG00000004705	NA	NA	NA	NA	ENSRNOT00000006262	3	137410884	137414864	NA	NA	NA	NA
ENSRNOG00000004706	NA	NA	NA	NA	ENSRNOT00000006360	6	1329714	1399221	NA	NA	NA	NA
ENSRNOG00000004707	NA	NA	NA	NA	ENSRNOT00000006210	6	123382337	123382483	15	1779347	5.93828	4.30767
ENSRNOG00000004708	NA	NA	NA	NA	ENSRNOT00000006257	7	88346189	88351028	7	88375730	9.64956	0.485882
ENSRNOG00000004709	NA	NA	NA	NA	ENSRNOT00000006604	6	123385156	123762322	NA	NA	NA	NA
ENSRNOG00000004710	6	24053012	6.98009	-0.0731898	ENSRNOT00000006452	6	24792303	24868759	NA	NA	NA	NA
ENSRNOG00000004713	NA	NA	NA	NA	ENSRNOT00000006238	10	100514180	100515948	NA	NA	NA	NA
ENSRNOG00000004714	8	44697125	6.48804	-1.47776	ENSRNOT00000006250	7	131546242	131547318	NA	NA	NA	NA
ENSRNOG00000004716	NA	NA	NA	NA	ENSRNOT00000029880	6	91276394	91319272	1	196939787	5.14592	0.77467
ENSRNOG00000004717	NA	NA	NA	NA	ENSRNOT00000006450	7	35160934	35198459	NA	NA	NA	NA
ENSRNOG00000004719	NA	NA	NA	NA	ENSRNOT00000006325	9	1470847	1491827	NA	NA	NA	NA
ENSRNOG00000004720	NA	NA	NA	NA	ENSRNOT00000006254	10	100574985	100576268	NA	NA	NA	NA
ENSRNOG00000004723	NA	NA	NA	NA	ENSRNOT00000006297	6	109016578	109028436	NA	NA	NA	NA
ENSRNOG00000004725	NA	NA	NA	NA	ENSRNOT00000006351	7	139439306	139452738	NA	NA	NA	NA
ENSRNOG00000004727	NA	NA	NA	NA	ENSRNOT00000006760	7	24847159	24875363	NA	NA	NA	NA
ENSRNOG00000004731	NA	NA	NA	NA	ENSRNOT00000006349	3	96123781	96237184	NA	NA	NA	NA
ENSRNOG00000004732	5	139492595	6.3928	-1.08126	ENSRNOT00000006275	7	88395351	88396147	NA	NA	NA	NA
ENSRNOG00000004733	NA	NA	NA	NA	ENSRNOT00000006281	6	133322643	133369485	14	11945508	4.91406	0.976323
ENSRNOG00000004735	NA	NA	NA	NA	ENSRNOT00000006287	3	137415095	137427203	NA	NA	NA	NA
ENSRNOG00000004737	13	83165379	6.22314	-0.0688395	ENSRNOT00000006306	13	87684509	87708088	13	88121726	6.05195	0.0933325
ENSRNOG00000004739	NA	NA	NA	NA	ENSRNOT00000006286	15	108709199	108749243	NA	NA	NA	NA
ENSRNOG00000004741	NA	NA	NA	NA	ENSRNOT00000006359	10	86788838	86792126	16	4475660	5.40759	1.15659
ENSRNOG00000004742	17	22219878	5.45095	1.36501	ENSRNOT00000056405	3	106066389	106101626	NA	NA	NA	NA
ENSRNOG00000004743	NA	NA	NA	NA	ENSRNOT00000006272	8	127951811	127988666	NA	NA	NA	NA
ENSRNOG00000004744	NA	NA	NA	NA	ENSRNOT00000006279	7	97686803	97687735	NA	NA	NA	NA
ENSRNOG00000004747	NA	NA	NA	NA	ENSRNOT00000006410	7	88583770	88618671	NA	NA	NA	NA
ENSRNOG00000004749	NA	NA	NA	NA	ENSRNOT00000006340	13	107980864	107984027	NA	NA	NA	NA
ENSRNOG00000004751	NA	NA	NA	NA	ENSRNOT00000006321	6	94281853	94295840	NA	NA	NA	NA
ENSRNOG00000004753	NA	NA	NA	NA	ENSRNOT00000006329	3	137447072	137490500	1	197094662	4.77545	1.24062
ENSRNOG00000004755	NA	NA	NA	NA	ENSRNOT00000006628	3	87041201	87055633	NA	NA	NA	NA
ENSRNOG00000004756	NA	NA	NA	NA	ENSRNOT00000006637	13	47690510	47698221	NA	NA	NA	NA
ENSRNOG00000004757	NA	NA	NA	NA	ENSRNOT00000006300	8	128037020	128037877	NA	NA	NA	NA
ENSRNOG00000004761	NA	NA	NA	NA	ENSRNOT00000033868	13	87769569	87804963	NA	NA	NA	NA
ENSRNOG00000004762	14	7694825	6.35962	-1.05264	ENSRNOT00000050752	6	129861576	129933918	NA	NA	NA	NA
ENSRNOG00000004765	NA	NA	NA	NA	ENSRNOT00000006326	13	87920246	87920633	NA	NA	NA	NA
ENSRNOG00000004766	NA	NA	NA	NA	ENSRNOT00000006680	10	11080702	11100905	NA	NA	NA	NA
ENSRNOG00000004768	NA	NA	NA	NA	ENSRNOT00000006453	7	46189256	46192487	NA	NA	NA	NA
ENSRNOG00000004772	NA	NA	NA	NA	ENSRNOT00000006387	3	39893893	39921114	NA	NA	NA	NA
ENSRNOG00000004774	NA	NA	NA	NA	ENSRNOT00000006346	6	94296124	94378812	NA	NA	NA	NA
ENSRNOG00000004775	NA	NA	NA	NA	ENSRNOT00000055101	3	163287021	163298462	NA	NA	NA	NA
ENSRNOG00000004776	NA	NA	NA	NA	ENSRNOT00000006365	X	26276234	26283123	11	29459679	6.61766	-0.945432
ENSRNOG00000004778	11	20682031	5.84377	-0.211037	ENSRNOT00000006469	14	38017750	38033098	NA	NA	NA	NA
ENSRNOG00000004783	NA	NA	NA	NA	ENSRNOT00000006504	3	67037142	67089325	1	197094662	5.30312	1.1698
ENSRNOG00000004784	NA	NA	NA	NA	ENSRNOT00000006412	3	128353866	128384211	NA	NA	NA	NA
ENSRNOG00000004786	7	13941296	5.55864	-0.264598	ENSRNOT00000006533	7	13589664	13600856	6	54160213	4.85631	1.02141
ENSRNOG00000004787	NA	NA	NA	NA	ENSRNOT00000006385	3	91154993	91309484	NA	NA	NA	NA
ENSRNOG00000004791	NA	NA	NA	NA	ENSRNOT00000006355	6	91337496	91338642	NA	NA	NA	NA
ENSRNOG00000004793	7	10760257	8.05694	0.206465	ENSRNOT00000007110	7	9695951	9705988	7	10760257	10.2503	-0.272197
ENSRNOG00000004794	NA	NA	NA	NA	ENSRNOT00000006373	6	94397065	94426283	NA	NA	NA	NA
ENSRNOG00000004806	NA	NA	NA	NA	ENSRNOT00000006527	6	1428537	1510823	NA	NA	NA	NA
ENSRNOG00000004809	NA	NA	NA	NA	ENSRNOT00000006507	3	96787460	96793965	NA	NA	NA	NA
ENSRNOG00000004813	NA	NA	NA	NA	ENSRNOT00000006570	7	20045925	20065340	NA	NA	NA	NA
ENSRNOG00000004814	NA	NA	NA	NA	ENSRNOT00000006892	10	13084814	13089471	NA	NA	NA	NA
ENSRNOG00000004820	NA	NA	NA	NA	ENSRNOT00000006567	10	37283985	37313599	NA	NA	NA	NA
ENSRNOG00000004821	NA	NA	NA	NA	ENSRNOT00000006423	7	92156715	92426444	NA	NA	NA	NA
ENSRNOG00000004826	NA	NA	NA	NA	ENSRNOT00000006425	6	91609463	91722481	NA	NA	NA	NA
ENSRNOG00000004829	NA	NA	NA	NA	ENSRNOT00000006406	3	91408827	91436628	NA	NA	NA	NA
ENSRNOG00000004831	NA	NA	NA	NA	ENSRNOT00000006970	7	135021757	135077363	NA	NA	NA	NA
ENSRNOG00000004834	NA	NA	NA	NA	ENSRNOT00000006519	10	105925312	105960548	1	266458240	4.98907	-1.20117
ENSRNOG00000004836	NA	NA	NA	NA	ENSRNOT00000040706	7	115652261	115658693	NA	NA	NA	NA
ENSRNOG00000004837	NA	NA	NA	NA	ENSRNOT00000006554	8	128249326	128294573	NA	NA	NA	NA
ENSRNOG00000004839	NA	NA	NA	NA	ENSRNOT00000046099	7	67120782	67127696	NA	NA	NA	NA
ENSRNOG00000004842	9	100982053	6.132	-11.1693	ENSRNOT00000006431	3	91437906	91473268	NA	NA	NA	NA
ENSRNOG00000004843	NA	NA	NA	NA	ENSRNOT00000006416	7	115569846	115570283	NA	NA	NA	NA
ENSRNOG00000004846	NA	NA	NA	NA	ENSRNOT00000006917	7	74341301	74378806	NA	NA	NA	NA
ENSRNOG00000004848	NA	NA	NA	NA	ENSRNOT00000006439	X	101745132	101746301	NA	NA	NA	NA
ENSRNOG00000004852	NA	NA	NA	NA	ENSRNOT00000033562	3	128433509	128508501	NA	NA	NA	NA
ENSRNOG00000004854	NA	NA	NA	NA	ENSRNOT00000006517	7	93230135	93256139	NA	NA	NA	NA
ENSRNOG00000004855	NA	NA	NA	NA	ENSRNOT00000006441	3	128611998	128613685	NA	NA	NA	NA
ENSRNOG00000004857	NA	NA	NA	NA	ENSRNOT00000006473	6	91730715	91771825	NA	NA	NA	NA
ENSRNOG00000004858	NA	NA	NA	NA	ENSRNOT00000006555	3	137537722	137544441	NA	NA	NA	NA
ENSRNOG00000004864	NA	NA	NA	NA	ENSRNOT00000006549	3	34661461	34721438	NA	NA	NA	NA
ENSRNOG00000004865	NA	NA	NA	NA	ENSRNOT00000006498	14	89362633	89379465	NA	NA	NA	NA
ENSRNOG00000004870	6	73607265	5.55045	0.892574	ENSRNOT00000006502	13	44077972	44086527	NA	NA	NA	NA
ENSRNOG00000004873	NA	NA	NA	NA	ENSRNOT00000006729	6	96069354	96281786	NA	NA	NA	NA
ENSRNOG00000004874	NA	NA	NA	NA	ENSRNOT00000006454	3	128922733	128934866	1	196939787	5.20367	0.766201
ENSRNOG00000004875	NA	NA	NA	NA	ENSRNOT00000006455	7	35209832	35211564	NA	NA	NA	NA
ENSRNOG00000004876	NA	NA	NA	NA	ENSRNOT00000006485	6	24961744	24962673	8	122729242	4.767	4.9274
ENSRNOG00000004878	NA	NA	NA	NA	ENSRNOT00000006523	7	46199972	46201867	3	22282306	5.74965	0.929137
ENSRNOG00000004880	NA	NA	NA	NA	ENSRNOT00000006466	3	5026632	5028491	NA	NA	NA	NA
ENSRNOG00000004882	NA	NA	NA	NA	ENSRNOT00000006638	X	34697658	34722369	NA	NA	NA	NA
ENSRNOG00000004889	10	95971673	5.28058	2.13216	ENSRNOT00000006849	13	87964426	87988364	NA	NA	NA	NA
ENSRNOG00000004890	NA	NA	NA	NA	ENSRNOT00000006789	7	101957821	102210346	NA	NA	NA	NA
ENSRNOG00000004891	NA	NA	NA	NA	ENSRNOT00000006481	3	92462495	92472493	1	197517256	6.20398	1.01793
ENSRNOG00000004893	NA	NA	NA	NA	ENSRNOT00000006509	6	91771989	91799618	6	54160213	4.76946	1.61543
ENSRNOG00000004898	NA	NA	NA	NA	ENSRNOT00000006512	3	92568147	92571954	NA	NA	NA	NA
ENSRNOG00000004899	NA	NA	NA	NA	ENSRNOT00000006499	6	34534533	34593887	NA	NA	NA	NA
ENSRNOG00000004903	NA	NA	NA	NA	ENSRNOT00000007015	X	26331199	26337539	NA	NA	NA	NA
ENSRNOG00000004904	NA	NA	NA	NA	ENSRNOT00000006578	7	1846629	1854096	NA	NA	NA	NA
ENSRNOG00000004906	NA	NA	NA	NA	ENSRNOT00000006506	7	97235407	97236462	2	140880628	5.28878	1.38123
ENSRNOG00000004908	NA	NA	NA	NA	ENSRNOT00000007073	6	34710177	34763158	1	197094662	6.24502	1.0341
ENSRNOG00000004911	NA	NA	NA	NA	ENSRNOT00000006605	3	43660137	43699397	15	74729124	4.95663	0.341295
ENSRNOG00000004912	NA	NA	NA	NA	ENSRNOT00000006961	3	66953401	67029774	NA	NA	NA	NA
ENSRNOG00000004914	NA	NA	NA	NA	ENSRNOT00000006510	7	96870032	96871564	10	17692149	5.01543	1.109
ENSRNOG00000004918	NA	NA	NA	NA	ENSRNOT00000006524	3	92781795	92784921	14	88837042	4.77301	2.65639
ENSRNOG00000004920	NA	NA	NA	NA	ENSRNOT00000006522	3	96847999	96848910	NA	NA	NA	NA
ENSRNOG00000004923	NA	NA	NA	NA	ENSRNOT00000006705	6	91885973	91978735	NA	NA	NA	NA
ENSRNOG00000004927	NA	NA	NA	NA	ENSRNOT00000006543	6	24994268	25004405	NA	NA	NA	NA
ENSRNOG00000004932	14	62573284	8.65917	0.650624	ENSRNOT00000006610	14	62523780	62630809	NA	NA	NA	NA
ENSRNOG00000004936	NA	NA	NA	NA	ENSRNOT00000007255	7	68290768	68406187	NA	NA	NA	NA
ENSRNOG00000004938	NA	NA	NA	NA	ENSRNOT00000006545	3	97038083	97039033	NA	NA	NA	NA
ENSRNOG00000004939	NA	NA	NA	NA	ENSRNOT00000006594	10	84857020	84886808	NA	NA	NA	NA
ENSRNOG00000004940	NA	NA	NA	NA	ENSRNOT00000006827	14	84761366	84767769	NA	NA	NA	NA
ENSRNOG00000004946	NA	NA	NA	NA	ENSRNOT00000006608	3	137548057	137551910	NA	NA	NA	NA
ENSRNOG00000004947	NA	NA	NA	NA	ENSRNOT00000006697	7	13432363	13435489	NA	NA	NA	NA
ENSRNOG00000004950	NA	NA	NA	NA	ENSRNOT00000006668	6	28188233	28213080	NA	NA	NA	NA
ENSRNOG00000004958	NA	NA	NA	NA	ENSRNOT00000006596	7	93866367	93895294	NA	NA	NA	NA
ENSRNOG00000004962	NA	NA	NA	NA	ENSRNOT00000006886	7	20096859	20117628	NA	NA	NA	NA
ENSRNOG00000004964	NA	NA	NA	NA	ENSRNOT00000006796	7	1858057	1877353	NA	NA	NA	NA
ENSRNOG00000004967	NA	NA	NA	NA	ENSRNOT00000006900	3	131416677	131426007	NA	NA	NA	NA
ENSRNOG00000004968	NA	NA	NA	NA	ENSRNOT00000035255	6	143693508	143752892	NA	NA	NA	NA
ENSRNOG00000004972	NA	NA	NA	NA	ENSRNOT00000006765	14	89651263	89669626	NA	NA	NA	NA
ENSRNOG00000004975	NA	NA	NA	NA	ENSRNOT00000006601	3	97220059	97221014	NA	NA	NA	NA
ENSRNOG00000004976	NA	NA	NA	NA	ENSRNOT00000006676	10	18100544	18102787	NA	NA	NA	NA
ENSRNOG00000004977	NA	NA	NA	NA	ENSRNOT00000006775	6	86576051	86577860	NA	NA	NA	NA
ENSRNOG00000004981	NA	NA	NA	NA	ENSRNOT00000016206	6	25069101	25075254	NA	NA	NA	NA
ENSRNOG00000004989	NA	NA	NA	NA	ENSRNOT00000006667	3	137557637	137564274	NA	NA	NA	NA
ENSRNOG00000004993	NA	NA	NA	NA	ENSRNOT00000006622	3	97492995	97493921	NA	NA	NA	NA
ENSRNOG00000004994	NA	NA	NA	NA	ENSRNOT00000006652	6	54629032	54652276	NA	NA	NA	NA
ENSRNOG00000004996	NA	NA	NA	NA	ENSRNOT00000006780	7	131852635	131865971	NA	NA	NA	NA
ENSRNOG00000004998	11	61974021	5.70259	4.98778	ENSRNOT00000006771	14	79234982	79280217	1	197094662	7.76681	1.07631
ENSRNOG00000004999	NA	NA	NA	NA	ENSRNOT00000006823	7	101134842	101145325	NA	NA	NA	NA
ENSRNOG00000005002	NA	NA	NA	NA	ENSRNOT00000029247	2	61255560	61256614	1	161110105	5.86159	1.28967
ENSRNOG00000005003	NA	NA	NA	NA	ENSRNOT00000006942	6	143787884	144549042	NA	NA	NA	NA
ENSRNOG00000005006	NA	NA	NA	NA	ENSRNOT00000006874	3	106171381	106181742	NA	NA	NA	NA
ENSRNOG00000005007	6	118634986	5.46117	-1.34996	ENSRNOT00000006646	3	47421321	47446073	1	197094662	4.75478	1.34268
[truncated: 16,394 more rows]

## Sheet: Table S13-4
Table S13-4. Corresponding information between gene-based eQTL and transcript-based eQTL among genes with two transcripts in HS rats amygdala.
G_id	G_chr	G_pos	G_logP_AD	G_OD	T1_id	T1_ph_chr	T1_ph_start	T1_ph_end	T1_chr	T1_pos	T1_logP_AD	T1_OD	T2_id	T2_ph_chr	T2_ph_start	T2_ph_end	T2_chr	T2_pos	T2_logP_AD	T2_OD
ENSRNOG00000000008	NA	NA	NA	NA	ENSRNOT00000000009	3	78057751	78094285	NA	NA	NA	NA	ENSRNOT00000047661	3	78057751	78091893	NA	NA	NA	NA
ENSRNOG00000000034	NA	NA	NA	NA	ENSRNOT00000000039	13	45205573	45222317	NA	NA	NA	NA	ENSRNOT00000049697	13	45205573	45222317	NA	NA	NA	NA
ENSRNOG00000000040	NA	NA	NA	NA	ENSRNOT00000004704	13	70180758	70200617	NA	NA	NA	NA	ENSRNOT00000065896	13	70185523	70212991	NA	NA	NA	NA
ENSRNOG00000000043	14	2364942	6.51209	0.00594686	ENSRNOT00000000048	14	1572618	1587520	NA	NA	NA	NA	ENSRNOT00000034120	14	1572618	1587520	NA	NA	NA	NA
ENSRNOG00000000044	NA	NA	NA	NA	ENSRNOT00000000050	14	1614532	1630636	NA	NA	NA	NA	ENSRNOT00000031941	14	1618126	1630636	NA	NA	NA	NA
ENSRNOG00000000048	NA	NA	NA	NA	ENSRNOT00000000064	14	1630890	1710373	3	111977179	4.75275	-6.10217	ENSRNOT00000061740	14	1630890	1710373	NA	NA	NA	NA
ENSRNOG00000000060	NA	NA	NA	NA	ENSRNOT00000061720	14	1732344	1763171	NA	NA	NA	NA	ENSRNOT00000061722	14	1754209	1762274	NA	NA	NA	NA
ENSRNOG00000000062	NA	NA	NA	NA	ENSRNOT00000000071	14	1784370	1839191	NA	NA	NA	NA	ENSRNOT00000068468	14	1824819	1839263	NA	NA	NA	NA
ENSRNOG00000000075	NA	NA	NA	NA	ENSRNOT00000000085	14	2189596	2232660	NA	NA	NA	NA	ENSRNOT00000000086	14	2189596	2232660	NA	NA	NA	NA
ENSRNOG00000000082	2	105178700	6.44864	-0.0573793	ENSRNOT00000064828	2	105202487	105262095	NA	NA	NA	NA	ENSRNOT00000000095	2	105203657	105262095	NA	NA	NA	NA
ENSRNOG00000000096	NA	NA	NA	NA	ENSRNOT00000000107	2	191659526	191675995	NA	NA	NA	NA	ENSRNOT00000067937	2	191659526	191675995	NA	NA	NA	NA
ENSRNOG00000000098	NA	NA	NA	NA	ENSRNOT00000000110	2	191528021	191596690	NA	NA	NA	NA	ENSRNOT00000067925	2	191528021	191595562	NA	NA	NA	NA
ENSRNOG00000000123	NA	NA	NA	NA	ENSRNOT00000000135	5	148218347	148241708	NA	NA	NA	NA	ENSRNOT00000066268	5	148230183	148243398	NA	NA	NA	NA
ENSRNOG00000000129	NA	NA	NA	NA	ENSRNOT00000000141	5	59421776	59427843	NA	NA	NA	NA	ENSRNOT00000047893	5	59421776	59427843	NA	NA	NA	NA
ENSRNOG00000000130	NA	NA	NA	NA	ENSRNOT00000000142	5	59437972	59446609	NA	NA	NA	NA	ENSRNOT00000068726	5	59437972	59446609	NA	NA	NA	NA
ENSRNOG00000000138	NA	NA	NA	NA	ENSRNOT00000032433	5	128666446	128739369	NA	NA	NA	NA	ENSRNOT00000063928	5	128736183	128739369	NA	NA	NA	NA
ENSRNOG00000000145	NA	NA	NA	NA	ENSRNOT00000000157	5	136497494	136566473	NA	NA	NA	NA	ENSRNOT00000068330	5	136497494	136566473	NA	NA	NA	NA
ENSRNOG00000000147	NA	NA	NA	NA	ENSRNOT00000000161	5	136573518	136717391	NA	NA	NA	NA	ENSRNOT00000068320	5	136573571	136717391	NA	NA	NA	NA
ENSRNOG00000000156	NA	NA	NA	NA	ENSRNOT00000055386	5	171017925	171050449	NA	NA	NA	NA	ENSRNOT00000000169	5	171022566	171050449	NA	NA	NA	NA
ENSRNOG00000000161	NA	NA	NA	NA	ENSRNOT00000000174	X	101753857	101927941	NA	NA	NA	NA	ENSRNOT00000067361	X	101753857	101927941	7	77764089	4.85479	1.71375
ENSRNOG00000000170	NA	NA	NA	NA	ENSRNOT00000000184	3	109643717	109665750	1	196175892	4.91062	1.08526	ENSRNOT00000056085	3	109643717	109665750	NA	NA	NA	NA
ENSRNOG00000000172	3	110783980	6.82666	-0.0581923	ENSRNOT00000068129	3	109566927	109752314	1	94531485	6.8548	2.70776	ENSRNOT00000000186	3	109743289	109752314	NA	NA	NA	NA
ENSRNOG00000000175	NA	NA	NA	NA	ENSRNOT00000067771	7	11671223	11687698	NA	NA	NA	NA	ENSRNOT00000000191	7	11676699	11686827	NA	NA	NA	NA
ENSRNOG00000000184	NA	NA	NA	NA	ENSRNOT00000000200	7	116391730	116419671	NA	NA	NA	NA	ENSRNOT00000067829	7	116391730	116419671	NA	NA	NA	NA
ENSRNOG00000000186	NA	NA	NA	NA	ENSRNOT00000000202	7	116349527	116355890	NA	NA	NA	NA	ENSRNOT00000050511	7	116349580	116355921	NA	NA	NA	NA
ENSRNOG00000000195	NA	NA	NA	NA	ENSRNOT00000000211	8	40850240	40874454	NA	NA	NA	NA	ENSRNOT00000015986	8	40850240	40873988	NA	NA	NA	NA
ENSRNOG00000000217	NA	NA	NA	NA	ENSRNOT00000059200	6	90950762	90960535	NA	NA	NA	NA	ENSRNOT00000000233	6	90959601	90960369	NA	NA	NA	NA
ENSRNOG00000000237	NA	NA	NA	NA	ENSRNOT00000000254	10	68586716	68600561	1	196939787	4.71941	1.51616	ENSRNOT00000056038	10	68586716	68600486	NA	NA	NA	NA
ENSRNOG00000000245	NA	NA	NA	NA	ENSRNOT00000000262	10	98852780	98875177	NA	NA	NA	NA	ENSRNOT00000045902	10	98853289	98875177	NA	NA	NA	NA
ENSRNOG00000000249	NA	NA	NA	NA	ENSRNOT00000064314	10	106948772	106953293	NA	NA	NA	NA	ENSRNOT00000000266	10	106948784	106953447	NA	NA	NA	NA
ENSRNOG00000000250	NA	NA	NA	NA	ENSRNOT00000044203	10	106943143	106948652	NA	NA	NA	NA	ENSRNOT00000064671	10	106943143	106948652	NA	NA	NA	NA
ENSRNOG00000000257	NA	NA	NA	NA	ENSRNOT00000000274	19	36112166	36195564	NA	NA	NA	NA	ENSRNOT00000031977	19	36112166	36195564	NA	NA	NA	NA
ENSRNOG00000000274	NA	NA	NA	NA	ENSRNOT00000000299	20	18808839	18849378	NA	NA	NA	NA	ENSRNOT00000058151	20	18815710	18849378	15	42698271	5.30281	0.292468
ENSRNOG00000000275	NA	NA	NA	NA	ENSRNOT00000000756	20	18850803	18977473	NA	NA	NA	NA	ENSRNOT00000051491	20	18850803	18930546	NA	NA	NA	NA
ENSRNOG00000000277	NA	NA	NA	NA	ENSRNOT00000000302	20	25131169	25159170	NA	NA	NA	NA	ENSRNOT00000057939	20	25131169	25155785	4	183720610	4.9433	-5.73235
ENSRNOG00000000296	NA	NA	NA	NA	ENSRNOT00000000323	7	138347262	138350199	1	27776342	5.27544	1.31708	ENSRNOT00000049837	7	138347262	138350186	NA	NA	NA	NA
ENSRNOG00000000307	NA	NA	NA	NA	ENSRNOT00000000337	20	45436685	45448634	17	16957355	4.83091	-7.32097	ENSRNOT00000057162	20	45436685	45448634	NA	NA	NA	NA
ENSRNOG00000000308	NA	NA	NA	NA	ENSRNOT00000048618	20	45409557	45426510	12	4901980	4.8775	-4.26126	ENSRNOT00000057175	20	45409557	45426510	NA	NA	NA	NA
ENSRNOG00000000314	NA	NA	NA	NA	ENSRNOT00000000345	20	46669125	46738077	1	197517256	4.79693	0.937791	ENSRNOT00000036365	20	46669125	46738077	NA	NA	NA	NA
ENSRNOG00000000322	NA	NA	NA	NA	ENSRNOT00000000354	20	48290975	48366736	7	25069241	5.44599	2.83698	ENSRNOT00000057078	20	48292403	48366736	NA	NA	NA	NA
ENSRNOG00000000323	NA	NA	NA	NA	ENSRNOT00000000355	20	48438224	48459848	NA	NA	NA	NA	ENSRNOT00000048270	20	48438224	48459848	NA	NA	NA	NA
ENSRNOG00000000327	NA	NA	NA	NA	ENSRNOT00000000362	20	49856040	49973091	NA	NA	NA	NA	ENSRNOT00000000365	20	49856040	49973091	NA	NA	NA	NA
ENSRNOG00000000340	NA	NA	NA	NA	ENSRNOT00000000382	15	4790458	4800905	NA	NA	NA	NA	ENSRNOT00000049255	15	4790458	4800905	NA	NA	NA	NA
ENSRNOG00000000368	6	58669589	5.95685	-1.038	ENSRNOT00000000415	20	53229999	53713131	1	202048821	4.86405	0.996662	ENSRNOT00000037559	20	53235377	53713131	NA	NA	NA	NA
ENSRNOG00000000381	NA	NA	NA	NA	ENSRNOT00000000428	20	25591774	25665595	NA	NA	NA	NA	ENSRNOT00000051367	20	25591774	25665595	NA	NA	NA	NA
ENSRNOG00000000383	NA	NA	NA	NA	ENSRNOT00000000430	20	25457133	25531818	NA	NA	NA	NA	ENSRNOT00000057872	20	25457133	25531818	15	18901755	5.16046	4.12755
ENSRNOG00000000395	NA	NA	NA	NA	ENSRNOT00000000444	20	29817256	29836819	NA	NA	NA	NA	ENSRNOT00000062091	20	29822231	29836819	NA	NA	NA	NA
ENSRNOG00000000396	NA	NA	NA	NA	ENSRNOT00000000446	20	29867955	29897253	NA	NA	NA	NA	ENSRNOT00000057582	20	29867955	29897253	NA	NA	NA	NA
ENSRNOG00000000398	NA	NA	NA	NA	ENSRNOT00000000448	20	30096107	30126201	NA	NA	NA	NA	ENSRNOT00000045319	20	30096107	30126201	NA	NA	NA	NA
ENSRNOG00000000401	NA	NA	NA	NA	ENSRNOT00000000451	20	30235063	30256951	NA	NA	NA	NA	ENSRNOT00000057551	20	30235063	30256951	NA	NA	NA	NA
ENSRNOG00000000408	NA	NA	NA	NA	ENSRNOT00000000464	20	31055280	31105538	NA	NA	NA	NA	ENSRNOT00000057476	20	31055280	31105538	NA	NA	NA	NA
ENSRNOG00000000414	NA	NA	NA	NA	ENSRNOT00000000470	20	31943470	32014238	NA	NA	NA	NA	ENSRNOT00000063920	20	31943470	32046986	NA	NA	NA	NA
ENSRNOG00000000417	NA	NA	NA	NA	ENSRNOT00000000474	1	159435751	159470959	4	9537798	4.76344	1.31647	ENSRNOT00000055249	1	159452724	159470959	NA	NA	NA	NA
ENSRNOG00000000437	1	197517256	5.28752	-0.881521	ENSRNOT00000000500	20	4237798	4245723	NA	NA	NA	NA	ENSRNOT00000065739	20	4238652	4245723	5	111977155	4.88286	1.15886
ENSRNOG00000000441	NA	NA	NA	NA	ENSRNOT00000000510	20	4259883	4261744	NA	NA	NA	NA	ENSRNOT00000029595	20	4259883	4261744	NA	NA	NA	NA
ENSRNOG00000000446	NA	NA	NA	NA	ENSRNOT00000000518	20	4437293	4447525	NA	NA	NA	NA	ENSRNOT00000060389	20	4437293	4447525	NA	NA	NA	NA
ENSRNOG00000000461	NA	NA	NA	NA	ENSRNOT00000000535	20	4864949	4871819	NA	NA	NA	NA	ENSRNOT00000060194	20	4864949	4871819	NA	NA	NA	NA
ENSRNOG00000000464	NA	NA	NA	NA	ENSRNOT00000000539	20	4954340	4960880	NA	NA	NA	NA	ENSRNOT00000041613	20	4954340	4960880	NA	NA	NA	NA
ENSRNOG00000000465	6	58669589	5.33415	-1.54252	ENSRNOT00000000541	20	4961318	4964651	1	189292863	4.97089	2.04637	ENSRNOT00000035186	20	4961318	4964651	13	68011214	8.57328	0.914345
ENSRNOG00000000470	NA	NA	NA	NA	ENSRNOT00000000549	20	5073755	5083339	20	4842027	9.16263	0.298417	ENSRNOT00000041520	20	5074628	5083339	20	5084631	5.30294	0.940977
ENSRNOG00000000477	1	202048821	5.82235	-1.1157	ENSRNOT00000000559	20	5121855	5127601	NA	NA	NA	NA	ENSRNOT00000065228	20	5121855	5127601	NA	NA	NA	NA
ENSRNOG00000000479	NA	NA	NA	NA	ENSRNOT00000065349	20	5150861	5169262	NA	NA	NA	NA	ENSRNOT00000020593	20	5159720	5169262	NA	NA	NA	NA
ENSRNOG00000000485	NA	NA	NA	NA	ENSRNOT00000000575	20	5255954	5264593	NA	NA	NA	NA	ENSRNOT00000000576	20	5255954	5264593	NA	NA	NA	NA
ENSRNOG00000000490	NA	NA	NA	NA	ENSRNOT00000000582	20	5849321	5853887	NA	NA	NA	NA	ENSRNOT00000033907	20	5849330	5853895	NA	NA	NA	NA
ENSRNOG00000000495	NA	NA	NA	NA	ENSRNOT00000000588	20	6067779	6108468	NA	NA	NA	NA	ENSRNOT00000049592	20	6067779	6108468	NA	NA	NA	NA
ENSRNOG00000000500	NA	NA	NA	NA	ENSRNOT00000000593	20	6388733	6407751	NA	NA	NA	NA	ENSRNOT00000000594	20	6388733	6404409	NA	NA	NA	NA
ENSRNOG00000000502	NA	NA	NA	NA	ENSRNOT00000000597	20	6448598	6469830	NA	NA	NA	NA	ENSRNOT00000068009	20	6448598	6469830	NA	NA	NA	NA
ENSRNOG00000000506	NA	NA	NA	NA	ENSRNOT00000000605	20	6572336	6591723	NA	NA	NA	NA	ENSRNOT00000000607	20	6572336	6591723	NA	NA	NA	NA
ENSRNOG00000000510	NA	NA	NA	NA	ENSRNOT00000000611	20	6802428	6804588	NA	NA	NA	NA	ENSRNOT00000068204	20	6802428	6804588	NA	NA	NA	NA
ENSRNOG00000000517	NA	NA	NA	NA	ENSRNOT00000064577	20	7239236	7253138	NA	NA	NA	NA	ENSRNOT00000000624	20	7244665	7253138	NA	NA	NA	NA
ENSRNOG00000000519	NA	NA	NA	NA	ENSRNOT00000059194	20	7257556	7286024	NA	NA	NA	NA	ENSRNOT00000000625	20	7278774	7292004	NA	NA	NA	NA
ENSRNOG00000000520	NA	NA	NA	NA	ENSRNOT00000000627	20	7316649	7326580	NA	NA	NA	NA	ENSRNOT00000047923	20	7316649	7322613	NA	NA	NA	NA
ENSRNOG00000000523	NA	NA	NA	NA	ENSRNOT00000000630	20	7548899	7565640	14	28744674	5.1276	-0.401681	ENSRNOT00000068527	20	7548899	7565640	NA	NA	NA	NA
ENSRNOG00000000524	NA	NA	NA	NA	ENSRNOT00000000631	20	7570992	7610178	NA	NA	NA	NA	ENSRNOT00000041461	20	7590308	7610178	NA	NA	NA	NA
ENSRNOG00000000539	6	58669589	5.53774	-0.756411	ENSRNOT00000000648	20	8383832	8523595	NA	NA	NA	NA	ENSRNOT00000045636	20	8383832	8523595	NA	NA	NA	NA
ENSRNOG00000000546	NA	NA	NA	NA	ENSRNOT00000000657	20	38646201	38750613	NA	NA	NA	NA	ENSRNOT00000057299	20	38731639	38750613	3	137497933	6.44552	2.56766
ENSRNOG00000000563	NA	NA	NA	NA	ENSRNOT00000000682	20	28555684	28631824	NA	NA	NA	NA	ENSRNOT00000063875	20	28555837	28631824	NA	NA	NA	NA
ENSRNOG00000000564	NA	NA	NA	NA	ENSRNOT00000000683	20	28529389	28546038	2	255965941	8.13187	1.06558	ENSRNOT00000047394	20	28533008	28546217	NA	NA	NA	NA
ENSRNOG00000000565	NA	NA	NA	NA	ENSRNOT00000000686	20	28459734	28485691	NA	NA	NA	NA	ENSRNOT00000065127	20	28459734	28503991	NA	NA	NA	NA
ENSRNOG00000000567	NA	NA	NA	NA	ENSRNOT00000038537	20	28095243	28162204	NA	NA	NA	NA	ENSRNOT00000040284	20	28095243	28162204	NA	NA	NA	NA
ENSRNOG00000000581	NA	NA	NA	NA	ENSRNOT00000064081	20	44952482	44974590	NA	NA	NA	NA	ENSRNOT00000000709	20	44952488	44974596	NA	NA	NA	NA
ENSRNOG00000000582	NA	NA	NA	NA	ENSRNOT00000000710	20	44766925	44786836	NA	NA	NA	NA	ENSRNOT00000057203	20	44766925	44786836	NA	NA	NA	NA
ENSRNOG00000000585	NA	NA	NA	NA	ENSRNOT00000000715	20	44452488	44468165	NA	NA	NA	NA	ENSRNOT00000067493	20	44453760	44468165	14	34020233	4.72498	1.11838
ENSRNOG00000000593	NA	NA	NA	NA	ENSRNOT00000000725	20	43870509	44042379	NA	NA	NA	NA	ENSRNOT00000057227	20	43870509	44042379	NA	NA	NA	NA
ENSRNOG00000000596	NA	NA	NA	NA	ENSRNOT00000000732	20	43501853	43695567	NA	NA	NA	NA	ENSRNOT00000000733	20	43501853	43695567	NA	NA	NA	NA
ENSRNOG00000000598	20	43192864	6.10583	0.0933555	ENSRNOT00000047194	20	43280097	43298415	NA	NA	NA	NA	ENSRNOT00000000735	20	43280202	43298415	NA	NA	NA	NA
ENSRNOG00000000609	NA	NA	NA	NA	ENSRNOT00000000748	20	17947111	17982280	NA	NA	NA	NA	ENSRNOT00000000747	20	17956194	17982280	NA	NA	NA	NA
ENSRNOG00000000613	NA	NA	NA	NA	ENSRNOT00000000753	20	18100614	18112681	NA	NA	NA	NA	ENSRNOT00000068729	20	18100989	18112681	NA	NA	NA	NA
ENSRNOG00000000622	NA	NA	NA	NA	ENSRNOT00000000772	10	40271882	40275634	NA	NA	NA	NA	ENSRNOT00000006471	10	40271953	40276255	8	58211277	4.82581	-0.942552
ENSRNOG00000000636	NA	NA	NA	NA	ENSRNOT00000000788	20	21362491	21434160	NA	NA	NA	NA	ENSRNOT00000068778	20	21362491	21434160	NA	NA	NA	NA
ENSRNOG00000000638	NA	NA	NA	NA	ENSRNOT00000000790	20	21493139	21514823	NA	NA	NA	NA	ENSRNOT00000057992	20	21493139	21514823	NA	NA	NA	NA
ENSRNOG00000000645	NA	NA	NA	NA	ENSRNOT00000067920	20	22314093	22397085	10	35465670	4.81621	2.10073	ENSRNOT00000000801	20	22343452	22397085	NA	NA	NA	NA
ENSRNOG00000000648	NA	NA	NA	NA	ENSRNOT00000000804	20	22152490	22195227	NA	NA	NA	NA	ENSRNOT00000057968	20	22152490	22195227	NA	NA	NA	NA
ENSRNOG00000000653	NA	NA	NA	NA	ENSRNOT00000000811	13	49931592	50048756	NA	NA	NA	NA	ENSRNOT00000000812	13	49931592	50048756	NA	NA	NA	NA
ENSRNOG00000000691	NA	NA	NA	NA	ENSRNOT00000000871	12	43372587	43381544	9	2893395	4.69318	0.897537	ENSRNOT00000065060	12	43372587	43381544	NA	NA	NA	NA
ENSRNOG00000000694	NA	NA	NA	NA	ENSRNOT00000000878	12	43627593	43648332	1	234387441	4.89918	1.15852	ENSRNOT00000000881	12	43627593	43648332	NA	NA	NA	NA
ENSRNOG00000000695	NA	NA	NA	NA	ENSRNOT00000000883	12	43660407	43714743	NA	NA	NA	NA	ENSRNOT00000044751	12	43660407	43714743	NA	NA	NA	NA
ENSRNOG00000000708	NA	NA	NA	NA	ENSRNOT00000000898	12	44329807	44395211	NA	NA	NA	NA	ENSRNOT00000056824	12	44329807	44380653	NA	NA	NA	NA
ENSRNOG00000000729	NA	NA	NA	NA	ENSRNOT00000000956	20	19528	56124	NA	NA	NA	NA	ENSRNOT00000049573	20	19528	56124	4	4615732	5.0086	-9.64093
ENSRNOG00000000768	NA	NA	NA	NA	ENSRNOT00000000995	20	1475950	1477895	NA	NA	NA	NA	ENSRNOT00000067266	20	1475950	1476757	2	28287652	5.11713	105.434
ENSRNOG00000000777	20	1680435	8.67089	0.440124	ENSRNOT00000001036	20	2815988	2818484	NA	NA	NA	NA	ENSRNOT00000061297	20	2815988	2818084	NA	NA	NA	NA
ENSRNOG00000000780	NA	NA	NA	NA	ENSRNOT00000001013	20	1694117	1697584	NA	NA	NA	NA	ENSRNOT00000045664	20	1694117	1697584	NA	NA	NA	NA
ENSRNOG00000000798	NA	NA	NA	NA	ENSRNOT00000001047	20	2931793	2939281	NA	NA	NA	NA	ENSRNOT00000050373	20	2931793	2940683	NA	NA	NA	NA
ENSRNOG00000000802	NA	NA	NA	NA	ENSRNOT00000001051	20	34787602	35021975	NA	NA	NA	NA	ENSRNOT00000064669	20	34820149	34948332	NA	NA	NA	NA
ENSRNOG00000000804	NA	NA	NA	NA	ENSRNOT00000001058	20	2985990	2992029	NA	NA	NA	NA	ENSRNOT00000043359	20	2985990	2992029	NA	NA	NA	NA
ENSRNOG00000000808	NA	NA	NA	NA	ENSRNOT00000001057	20	36520683	36538486	NA	NA	NA	NA	ENSRNOT00000001059	20	36520683	36538486	NA	NA	NA	NA
ENSRNOG00000000811	19	12231628	5.37181	0.676883	ENSRNOT00000001075	20	36655506	36750472	NA	NA	NA	NA	ENSRNOT00000057364	20	36655543	36750683	NA	NA	NA	NA
ENSRNOG00000000821	7	51823143	5.53438	-0.331005	ENSRNOT00000068109	20	3060237	3064150	NA	NA	NA	NA	ENSRNOT00000001095	20	3060265	3064734	NA	NA	NA	NA
ENSRNOG00000000826	NA	NA	NA	NA	ENSRNOT00000066782	20	3065785	3075555	NA	NA	NA	NA	ENSRNOT00000001098	20	3065794	3076159	NA	NA	NA	NA
ENSRNOG00000000840	NA	NA	NA	NA	ENSRNOT00000001114	20	3626317	3628571	NA	NA	NA	NA	ENSRNOT00000029931	20	3626317	3628325	NA	NA	NA	NA
ENSRNOG00000000841	20	3857700	12.0983	-0.386041	ENSRNOT00000001115	20	3611134	3623527	20	3857700	5.60003	0.210258	ENSRNOT00000060925	20	3615402	3623527	16	9534390	6.57362	0.855766
ENSRNOG00000000853	NA	NA	NA	NA	ENSRNOT00000001135	20	3714428	3716325	NA	NA	NA	NA	ENSRNOT00000001138	20	3714712	3716228	NA	NA	NA	NA
ENSRNOG00000000855	NA	NA	NA	NA	ENSRNOT00000001140	20	3698568	3701486	NA	NA	NA	NA	ENSRNOT00000065940	20	3698568	3701486	13	35530171	5.1639	0.0420086
ENSRNOG00000000861	NA	NA	NA	NA	ENSRNOT00000019431	X	143127646	143139155	NA	NA	NA	NA	ENSRNOT00000001148	X	143128000	143131954	NA	NA	NA	NA
ENSRNOG00000000879	NA	NA	NA	NA	ENSRNOT00000001171	X	141146237	141199140	NA	NA	NA	NA	ENSRNOT00000066809	X	141146237	141199140	NA	NA	NA	NA
ENSRNOG00000000891	NA	NA	NA	NA	ENSRNOT00000035992	12	4809847	4814029	16	12921103	4.92637	1.39063	ENSRNOT00000045772	12	4809862	4814029	5	138727995	5.28224	1.07191
ENSRNOG00000000897	NA	NA	NA	NA	ENSRNOT00000001197	12	5326997	5388674	NA	NA	NA	NA	ENSRNOT00000066252	12	5326997	5372485	NA	NA	NA	NA
ENSRNOG00000000900	NA	NA	NA	NA	ENSRNOT00000001200	12	27585392	27648585	20	25112799	8.85552	1.01698	ENSRNOT00000065868	12	27585392	27648581	NA	NA	NA	NA
ENSRNOG00000000902	NA	NA	NA	NA	ENSRNOT00000001201	12	5798144	5811451	19	46124340	5.05498	6.5453	ENSRNOT00000061259	12	5798144	5811451	NA	NA	NA	NA
ENSRNOG00000000904	8	107692844	5.41737	-2.04059	ENSRNOT00000001203	12	5830027	5850542	NA	NA	NA	NA	ENSRNOT00000061252	12	5830328	5867488	NA	NA	NA	NA
ENSRNOG00000000913	NA	NA	NA	NA	ENSRNOT00000001215	12	27741160	27757271	NA	NA	NA	NA	ENSRNOT00000041645	12	27741160	27770815	NA	NA	NA	NA
ENSRNOG00000000921	NA	NA	NA	NA	ENSRNOT00000061229	12	7019485	7063817	NA	NA	NA	NA	ENSRNOT00000001225	12	7055221	7063817	NA	NA	NA	NA
ENSRNOG00000000922	NA	NA	NA	NA	ENSRNOT00000001224	12	28003491	28028905	NA	NA	NA	NA	ENSRNOT00000047364	12	28003491	28028905	NA	NA	NA	NA
ENSRNOG00000000926	NA	NA	NA	NA	ENSRNOT00000001229	12	27920681	27924094	NA	NA	NA	NA	ENSRNOT00000043644	12	27920681	27923307	NA	NA	NA	NA
ENSRNOG00000000931	NA	NA	NA	NA	ENSRNOT00000001235	12	28179092	28249425	NA	NA	NA	NA	ENSRNOT00000041824	12	28179092	28200674	NA	NA	NA	NA
ENSRNOG00000000942	NA	NA	NA	NA	ENSRNOT00000001250	12	8048041	8070436	NA	NA	NA	NA	ENSRNOT00000044134	12	8048041	8146448	NA	NA	NA	NA
ENSRNOG00000000949	NA	NA	NA	NA	ENSRNOT00000001257	12	8209794	8268528	NA	NA	NA	NA	ENSRNOT00000061160	12	8209794	8268528	NA	NA	NA	NA
ENSRNOG00000000954	NA	NA	NA	NA	ENSRNOT00000001261	12	8421463	8454845	NA	NA	NA	NA	ENSRNOT00000001262	12	8421463	8422737	NA	NA	NA	NA
ENSRNOG00000000961	NA	NA	NA	NA	ENSRNOT00000064526	12	30026320	30098278	20	12444447	5.33414	0.216976	ENSRNOT00000001275	12	30068677	30098278	NA	NA	NA	NA
ENSRNOG00000000968	NA	NA	NA	NA	ENSRNOT00000001282	12	9193659	9233552	1	196939787	4.91996	0.77389	ENSRNOT00000059600	12	9194647	9233552	NA	NA	NA	NA
ENSRNOG00000000975	NA	NA	NA	NA	ENSRNOT00000001290	12	2640030	2653923	NA	NA	NA	NA	ENSRNOT00000040685	12	2641769	2653923	NA	NA	NA	NA
ENSRNOG00000000987	NA	NA	NA	NA	ENSRNOT00000001306	12	9759852	9777527	NA	NA	NA	NA	ENSRNOT00000060924	12	9759852	9777527	NA	NA	NA	NA
ENSRNOG00000000989	NA	NA	NA	NA	ENSRNOT00000001307	12	9776933	9783490	NA	NA	NA	NA	ENSRNOT00000040234	12	9776933	9783490	NA	NA	NA	NA
ENSRNOG00000000993	NA	NA	NA	NA	ENSRNOT00000065596	12	2529466	2531706	NA	NA	NA	NA	ENSRNOT00000001313	12	2529953	2531706	7	92637295	4.84497	0.333766
ENSRNOG00000000996	NA	NA	NA	NA	ENSRNOT00000001319	12	9821436	9839117	NA	NA	NA	NA	ENSRNOT00000066198	12	9821436	9839117	6	34866955	4.7513	-0.888783
ENSRNOG00000001001	NA	NA	NA	NA	ENSRNOT00000001325	12	2499631	2501370	NA	NA	NA	NA	ENSRNOT00000065702	12	2499665	2501330	NA	NA	NA	NA
ENSRNOG00000001005	1	151765788	6.58553	-1.25608	ENSRNOT00000001332	12	2444054	2469672	NA	NA	NA	NA	ENSRNOT00000001333	12	2444054	2469672	NA	NA	NA	NA
ENSRNOG00000001017	NA	NA	NA	NA	ENSRNOT00000001344	12	2283730	2290484	NA	NA	NA	NA	ENSRNOT00000001345	12	2283730	2290484	NA	NA	NA	NA
ENSRNOG00000001034	NA	NA	NA	NA	ENSRNOT00000001367	12	1587670	1602000	1	241740931	4.82368	-9.60645	ENSRNOT00000034124	12	1587670	1625262	NA	NA	NA	NA
ENSRNOG00000001036	NA	NA	NA	NA	ENSRNOT00000034483	12	10956850	11002855	NA	NA	NA	NA	ENSRNOT00000001369	12	10989027	11002855	NA	NA	NA	NA
ENSRNOG00000001047	NA	NA	NA	NA	ENSRNOT00000001384	12	1543467	1552353	NA	NA	NA	NA	ENSRNOT00000061821	12	1543467	1552353	2	75062301	6.34769	28.4614
ENSRNOG00000001048	NA	NA	NA	NA	ENSRNOT00000001382	12	11047109	11051465	NA	NA	NA	NA	ENSRNOT00000060754	12	11047530	11051465	NA	NA	NA	NA
ENSRNOG00000001052	NA	NA	NA	NA	ENSRNOT00000001389	15	56654469	56688899	NA	NA	NA	NA	ENSRNOT00000040316	15	56654469	56688899	NA	NA	NA	NA
ENSRNOG00000001053	NA	NA	NA	NA	ENSRNOT00000001397	12	33165289	33174326	NA	NA	NA	NA	ENSRNOT00000031333	12	33165289	33174326	NA	NA	NA	NA
ENSRNOG00000001061	NA	NA	NA	NA	ENSRNOT00000057959	12	33108960	33262545	NA	NA	NA	NA	ENSRNOT00000001403	12	33238328	33250549	NA	NA	NA	NA
ENSRNOG00000001062	NA	NA	NA	NA	ENSRNOT00000001407	12	33253847	33271667	NA	NA	NA	NA	ENSRNOT00000066253	12	33254096	33271689	NA	NA	NA	NA
ENSRNOG00000001066	NA	NA	NA	NA	ENSRNOT00000058121	17	79690015	79724233	NA	NA	NA	NA	ENSRNOT00000038817	17	79690027	79726712	NA	NA	NA	NA
ENSRNOG00000001068	1	197539452	5.68841	-1.06245	ENSRNOT00000001417	12	11380314	11400531	NA	NA	NA	NA	ENSRNOT00000060719	12	11380314	11400531	NA	NA	NA	NA
ENSRNOG00000001073	NA	NA	NA	NA	ENSRNOT00000001421	12	33374551	33391371	19	46104966	5.0129	1.83126	ENSRNOT00000030251	12	33380103	33380502	NA	NA	NA	NA
ENSRNOG00000001079	NA	NA	NA	NA	ENSRNOT00000001437	12	11403012	11446506	5	169678134	6.65382	1.04497	ENSRNOT00000067332	12	11403012	11446506	NA	NA	NA	NA
ENSRNOG00000001091	NA	NA	NA	NA	ENSRNOT00000001461	12	33714226	33742792	NA	NA	NA	NA	ENSRNOT00000034264	12	33714226	33742792	NA	NA	NA	NA
ENSRNOG00000001092	NA	NA	NA	NA	ENSRNOT00000001449	12	3732712	3772371	1	266968012	5.11063	-1.04817	ENSRNOT00000067652	12	3738677	3772371	NA	NA	NA	NA
ENSRNOG00000001095	1	39196235	8.1089	-0.965585	ENSRNOT00000038456	12	11708689	11716139	NA	NA	NA	NA	ENSRNOT00000001454	12	11709657	11716139	NA	NA	NA	NA
ENSRNOG00000001101	NA	NA	NA	NA	ENSRNOT00000001458	12	11850549	11956100	NA	NA	NA	NA	ENSRNOT00000047519	12	11850549	11956101	NA	NA	NA	NA
ENSRNOG00000001103	NA	NA	NA	NA	ENSRNOT00000031149	12	12804044	13087706	NA	NA	NA	NA	ENSRNOT00000065337	12	12804044	13087706	3	102781014	5.91825	0.988044
ENSRNOG00000001120	NA	NA	NA	NA	ENSRNOT00000042331	12	39136265	39181221	NA	NA	NA	NA	ENSRNOT00000057170	12	39136265	39181221	NA	NA	NA	NA
ENSRNOG00000001126	NA	NA	NA	NA	ENSRNOT00000001488	12	39574280	39663173	NA	NA	NA	NA	ENSRNOT00000064756	12	39630777	39663173	NA	NA	NA	NA
ENSRNOG00000001129	NA	NA	NA	NA	ENSRNOT00000001491	12	39719654	39753850	NA	NA	NA	NA	ENSRNOT00000064900	12	39719654	39753707	NA	NA	NA	NA
ENSRNOG00000001152	NA	NA	NA	NA	ENSRNOT00000001527	20	9225897	9264184	NA	NA	NA	NA	ENSRNOT00000065297	20	9225897	9264184	NA	NA	NA	NA
ENSRNOG00000001156	NA	NA	NA	NA	ENSRNOT00000001532	12	42425957	42447099	18	21914044	7.08741	1.7621	ENSRNOT00000001531	12	42430064	42447099	NA	NA	NA	NA
ENSRNOG00000001159	NA	NA	NA	NA	ENSRNOT00000066266	20	9469888	9474604	18	54705777	5.94038	0.899496	ENSRNOT00000001535	20	9470533	9474605	NA	NA	NA	NA
ENSRNOG00000001172	NA	NA	NA	NA	ENSRNOT00000001549	12	42609868	42643453	NA	NA	NA	NA	ENSRNOT00000064910	12	42609879	42643661	17	96644788	4.9368	0.139873
ENSRNOG00000001175	NA	NA	NA	NA	ENSRNOT00000001553	12	42750444	42763067	NA	NA	NA	NA	ENSRNOT00000004711	12	42750444	42755071	6	146587526	5.06057	-2.49565
ENSRNOG00000001181	NA	NA	NA	NA	ENSRNOT00000068289	20	9925854	9942051	NA	NA	NA	NA	ENSRNOT00000001563	20	9926474	9942051	NA	NA	NA	NA
ENSRNOG00000001182	NA	NA	NA	NA	ENSRNOT00000001564	20	9951109	9960265	12	46524416	5.23849	2.23742	ENSRNOT00000038158	20	9951109	9960265	NA	NA	NA	NA
ENSRNOG00000001218	NA	NA	NA	NA	ENSRNOT00000001633	20	11213252	11214043	NA	NA	NA	NA	ENSRNOT00000065655	20	11213252	11214043	NA	NA	NA	NA
ENSRNOG00000001219	NA	NA	NA	NA	ENSRNOT00000038419	20	11119606	11156030	NA	NA	NA	NA	ENSRNOT00000065475	20	11119606	11156024	NA	NA	NA	NA
ENSRNOG00000001220	NA	NA	NA	NA	ENSRNOT00000001635	20	11298982	11304063	NA	NA	NA	NA	ENSRNOT00000067139	20	11299033	11304036	16	76077375	4.84473	1.11505
ENSRNOG00000001225	NA	NA	NA	NA	ENSRNOT00000001640	20	11504045	11536918	NA	NA	NA	NA	ENSRNOT00000058644	20	11504292	11536918	NA	NA	NA	NA
ENSRNOG00000001228	NA	NA	NA	NA	ENSRNOT00000001644	20	11763519	11774234	NA	NA	NA	NA	ENSRNOT00000058612	20	11772411	11774234	NA	NA	NA	NA
ENSRNOG00000001229	NA	NA	NA	NA	ENSRNOT00000045315	20	11920816	11981636	NA	NA	NA	NA	ENSRNOT00000066814	20	11920816	11981636	NA	NA	NA	NA
ENSRNOG00000001236	12	14247326	8.95711	0.0689477	ENSRNOT00000001661	12	14400221	14411835	2	92479269	4.87614	0.925114	ENSRNOT00000064726	12	14400221	14411835	8	34050088	6.05526	0.926233
ENSRNOG00000001238	NA	NA	NA	NA	ENSRNOT00000001665	12	33977383	33997326	1	196175892	5.24038	1.1585	ENSRNOT00000057788	12	33977383	33997326	NA	NA	NA	NA
ENSRNOG00000001241	NA	NA	NA	NA	ENSRNOT00000001667	12	14414172	14451432	NA	NA	NA	NA	ENSRNOT00000051565	12	14414172	14451432	3	10386459	5.10947	1.05735
ENSRNOG00000001253	NA	NA	NA	NA	ENSRNOT00000001689	12	14666976	14692130	NA	NA	NA	NA	ENSRNOT00000060444	12	14666977	14692130	NA	NA	NA	NA
ENSRNOG00000001255	NA	NA	NA	NA	ENSRNOT00000001690	12	34271250	34285735	6	95340905	5.18349	-1.58851	ENSRNOT00000064826	12	34278929	34285735	NA	NA	NA	NA
ENSRNOG00000001269	NA	NA	NA	NA	ENSRNOT00000001711	12	35580169	35598249	20	39088279	4.84305	1.06886	ENSRNOT00000048851	12	35580169	35598339	NA	NA	NA	NA
ENSRNOG00000001272	NA	NA	NA	NA	ENSRNOT00000001715	20	12543442	12580796	NA	NA	NA	NA	ENSRNOT00000064637	20	12543442	12580796	NA	NA	NA	NA
ENSRNOG00000001274	NA	NA	NA	NA	ENSRNOT00000001717	12	35403351	35412395	NA	NA	NA	NA	ENSRNOT00000066290	12	35403351	35410477	NA	NA	NA	NA
ENSRNOG00000001291	NA	NA	NA	NA	ENSRNOT00000001736	12	15825017	15877643	NA	NA	NA	NA	ENSRNOT00000038777	12	15844382	15876491	NA	NA	NA	NA
ENSRNOG00000001294	NA	NA	NA	NA	ENSRNOT00000001742	12	35141656	35211325	NA	NA	NA	NA	ENSRNOT00000066952	12	35141656	35211325	NA	NA	NA	NA
ENSRNOG00000001303	NA	NA	NA	NA	ENSRNOT00000001764	20	13840437	13945178	NA	NA	NA	NA	ENSRNOT00000066445	20	13840437	13928169	NA	NA	NA	NA
ENSRNOG00000001312	NA	NA	NA	NA	ENSRNOT00000001775	12	16155488	16172404	NA	NA	NA	NA	ENSRNOT00000042117	12	16155488	16172446	NA	NA	NA	NA
ENSRNOG00000001315	NA	NA	NA	NA	ENSRNOT00000001780	20	14132364	14207606	NA	NA	NA	NA	ENSRNOT00000041165	20	14132364	14141553	NA	NA	NA	NA
ENSRNOG00000001335	NA	NA	NA	NA	ENSRNOT00000001808	12	17530383	17546779	NA	NA	NA	NA	ENSRNOT00000045379	12	17530383	17546779	NA	NA	NA	NA
ENSRNOG00000001337	NA	NA	NA	NA	ENSRNOT00000001807	12	34563884	34586573	13	51485686	5.65505	6.14372	ENSRNOT00000047609	12	34563884	34586573	NA	NA	NA	NA
ENSRNOG00000001352	16	52845456	5.4564	0.870858	ENSRNOT00000067353	12	36357044	36370326	1	197094662	5.46106	1.17457	ENSRNOT00000001826	12	36358592	36382850	1	197094662	4.84048	1.06287
ENSRNOG00000001370	NA	NA	NA	NA	ENSRNOT00000001851	12	36819920	36829587	NA	NA	NA	NA	ENSRNOT00000067387	12	36819920	36829587	NA	NA	NA	NA
ENSRNOG00000001388	NA	NA	NA	NA	ENSRNOT00000001875	12	37281094	37286068	NA	NA	NA	NA	ENSRNOT00000001876	12	37281094	37286068	NA	NA	NA	NA
ENSRNOG00000001397	NA	NA	NA	NA	ENSRNOT00000001891	12	37619153	37704471	3	144058229	4.78424	-9.29472	ENSRNOT00000060041	12	37619153	37704471	NA	NA	NA	NA
ENSRNOG00000001407	NA	NA	NA	NA	ENSRNOT00000001905	12	19638502	19655420	NA	NA	NA	NA	ENSRNOT00000065608	12	19638502	19655420	NA	NA	NA	NA
ENSRNOG00000001418	NA	NA	NA	NA	ENSRNOT00000001922	12	20850599	20855961	NA	NA	NA	NA	ENSRNOT00000040015	12	20850599	20856635	NA	NA	NA	NA
ENSRNOG00000001431	NA	NA	NA	NA	ENSRNOT00000001943	12	21668451	21695511	NA	NA	NA	NA	ENSRNOT00000064405	12	21668451	21695511	9	113005319	4.69267	-61.5709
ENSRNOG00000001435	NA	NA	NA	NA	ENSRNOT00000001953	12	21823241	21833487	2	25048979	5.37592	10.5515	ENSRNOT00000066022	12	21831125	21833455	NA	NA	NA	NA
ENSRNOG00000001454	NA	NA	NA	NA	ENSRNOT00000001978	12	23148332	23164974	NA	NA	NA	NA	ENSRNOT00000050059	12	23148332	23164974	1	36576764	4.69423	-1.22136
ENSRNOG00000001455	NA	NA	NA	NA	ENSRNOT00000066447	17	23819084	24007957	3	13876635	4.80451	-11.454	ENSRNOT00000001977	17	23908938	24007957	NA	NA	NA	NA
ENSRNOG00000001465	NA	NA	NA	NA	ENSRNOT00000042925	X	156641146	156657836	NA	NA	NA	NA	ENSRNOT00000001988	X	156641279	156649532	NA	NA	NA	NA
ENSRNOG00000001470	NA	NA	NA	NA	ENSRNOT00000001996	12	23091784	23125718	1	262960482	5.45457	-1.73064	ENSRNOT00000059077	12	23102219	23125718	16	79453341	5.39524	0.0621496
ENSRNOG00000001475	NA	NA	NA	NA	ENSRNOT00000002002	12	22821037	22831092	3	139445815	4.77782	13.121	ENSRNOT00000035970	12	22821037	22831092	NA	NA	NA	NA
ENSRNOG00000001487	NA	NA	NA	NA	ENSRNOT00000002036	1	54267141	54311423	NA	NA	NA	NA	ENSRNOT00000035825	1	54271451	54272946	NA	NA	NA	NA
ENSRNOG00000001489	NA	NA	NA	NA	ENSRNOT00000002038	1	54390756	54407562	NA	NA	NA	NA	ENSRNOT00000002039	1	54390756	54407562	NA	NA	NA	NA
ENSRNOG00000001492	NA	NA	NA	NA	ENSRNOT00000002042	1	76473938	76498388	NA	NA	NA	NA	ENSRNOT00000047289	1	76473938	76498388	NA	NA	NA	NA
ENSRNOG00000001499	NA	NA	NA	NA	ENSRNOT00000002048	1	82255154	82257125	NA	NA	NA	NA	ENSRNOT00000002050	1	82255458	82257125	NA	NA	NA	NA
ENSRNOG00000001500	6	58669589	7.19865	-1.23654	ENSRNOT00000002052	1	82242920	82254443	NA	NA	NA	NA	ENSRNOT00000057238	1	82242920	82251721	NA	NA	NA	NA
ENSRNOG00000001515	NA	NA	NA	NA	ENSRNOT00000002067	3	54755051	54914353	7	118422057	4.74598	-0.204108	ENSRNOT00000002068	3	54755051	54869244	NA	NA	NA	NA
ENSRNOG00000001516	NA	NA	NA	NA	ENSRNOT00000010630	3	54632329	54717140	NA	NA	NA	NA	ENSRNOT00000048797	3	54632329	54717140	1	196175892	6.182	0.785867
ENSRNOG00000001518	NA	NA	NA	NA	ENSRNOT00000045394	3	54203296	54272575	NA	NA	NA	NA	ENSRNOT00000002075	3	54203326	54272546	NA	NA	NA	NA
ENSRNOG00000001524	NA	NA	NA	NA	ENSRNOT00000002085	3	53696664	53744328	NA	NA	NA	NA	ENSRNOT00000064665	3	53696664	53744328	NA	NA	NA	NA
ENSRNOG00000001525	NA	NA	NA	NA	ENSRNOT00000002087	11	63501597	63521285	NA	NA	NA	NA	ENSRNOT00000066997	11	63501597	63640441	NA	NA	NA	NA
ENSRNOG00000001531	NA	NA	NA	NA	ENSRNOT00000002094	14	112115501	112122667	NA	NA	NA	NA	ENSRNOT00000056657	14	112115501	112122667	NA	NA	NA	NA
ENSRNOG00000001556	NA	NA	NA	NA	ENSRNOT00000002122	3	58352021	58356801	5	118057599	5.14545	1.10215	ENSRNOT00000045951	3	58352101	58356801	NA	NA	NA	NA
ENSRNOG00000001573	NA	NA	NA	NA	ENSRNOT00000002150	11	15799829	15907792	1	196175892	4.77329	1.03404	ENSRNOT00000009911	11	15898519	15906598	NA	NA	NA	NA
ENSRNOG00000001580	NA	NA	NA	NA	ENSRNOT00000002146	3	57312192	57313777	NA	NA	NA	NA	ENSRNOT00000065426	3	57312192	57314509	NA	NA	NA	NA
ENSRNOG00000001587	NA	NA	NA	NA	ENSRNOT00000002154	3	57290419	57291383	NA	NA	NA	NA	ENSRNOT00000068636	3	57290419	57291383	NA	NA	NA	NA
ENSRNOG00000001609	NA	NA	NA	NA	ENSRNOT00000002189	11	45658903	45668303	7	128015888	4.69088	1.1607	ENSRNOT00000002191	11	45658903	45687089	NA	NA	NA	NA
ENSRNOG00000001622	NA	NA	NA	NA	ENSRNOT00000044900	11	45267158	45385026	NA	NA	NA	NA	ENSRNOT00000047707	11	45267158	45385026	NA	NA	NA	NA
ENSRNOG00000001623	NA	NA	NA	NA	ENSRNOT00000041177	11	37960562	37973333	NA	NA	NA	NA	ENSRNOT00000002211	11	37961025	37973333	NA	NA	NA	NA
ENSRNOG00000001628	NA	NA	NA	NA	ENSRNOT00000061047	11	36828273	36889380	NA	NA	NA	NA	ENSRNOT00000002221	11	36828277	36889360	NA	NA	NA	NA
ENSRNOG00000001642	6	58669589	6.27761	-1.20679	ENSRNOT00000002240	11	44226743	44285320	NA	NA	NA	NA	ENSRNOT00000068733	11	44274253	44285320	NA	NA	NA	NA
ENSRNOG00000001658	NA	NA	NA	NA	ENSRNOT00000002262	11	35025116	35116501	NA	NA	NA	NA	ENSRNOT00000066940	11	35040407	35117042	NA	NA	NA	NA
ENSRNOG00000001684	NA	NA	NA	NA	ENSRNOT00000002289	11	34575083	34583180	4	2347425	4.96953	1.58938	ENSRNOT00000066946	11	34575083	34583180	NA	NA	NA	NA
ENSRNOG00000001689	NA	NA	NA	NA	ENSRNOT00000002293	11	41473811	41499692	NA	NA	NA	NA	ENSRNOT00000043337	11	41473811	41499692	NA	NA	NA	NA
ENSRNOG00000001707	11	82524180	9.1092	-0.0902713	ENSRNOT00000037612	11	82535711	82552800	11	82524180	5.90254	0.000836893	ENSRNOT00000037414	11	82550344	82552800	19	5661437	4.9819	0.453976
ENSRNOG00000001709	NA	NA	NA	NA	ENSRNOT00000002325	11	82585474	82591836	NA	NA	NA	NA	ENSRNOT00000058092	11	82585474	82591836	NA	NA	NA	NA
ENSRNOG00000001714	NA	NA	NA	NA	ENSRNOT00000002333	11	73167332	73251065	NA	NA	NA	NA	ENSRNOT00000002336	11	73167332	73226258	NA	NA	NA	NA
ENSRNOG00000001724	NA	NA	NA	NA	ENSRNOT00000002350	11	72263084	72336927	NA	NA	NA	NA	ENSRNOT00000066907	11	72263084	72336927	NA	NA	NA	NA
ENSRNOG00000001730	NA	NA	NA	NA	ENSRNOT00000029549	11	71411706	71524825	NA	NA	NA	NA	ENSRNOT00000048959	11	71460156	71523847	5	28842519	6.32155	0.957783
ENSRNOG00000001738	11	82288165	7.97419	-0.0247163	ENSRNOT00000040029	11	82452006	82471731	NA	NA	NA	NA	ENSRNOT00000041777	11	82452006	82471731	NA	NA	NA	NA
ENSRNOG00000001742	NA	NA	NA	NA	ENSRNOT00000002376	11	82427791	82441289	5	75065516	4.91231	1.10482	ENSRNOT00000050927	11	82427791	82441289	NA	NA	NA	NA
ENSRNOG00000001752	NA	NA	NA	NA	ENSRNOT00000050364	11	70449116	70466402	NA	NA	NA	NA	ENSRNOT00000002390	11	70452433	70466402	NA	NA	NA	NA
ENSRNOG00000001756	NA	NA	NA	NA	ENSRNOT00000029842	11	70216850	70278154	NA	NA	NA	NA	ENSRNOT00000030548	11	70216850	70278154	NA	NA	NA	NA
ENSRNOG00000001773	NA	NA	NA	NA	ENSRNOT00000002425	11	81225720	81259934	NA	NA	NA	NA	ENSRNOT00000058319	11	81225720	81258046	NA	NA	NA	NA
ENSRNOG00000001774	NA	NA	NA	NA	ENSRNOT00000051989	11	69595484	69692162	NA	NA	NA	NA	ENSRNOT00000063883	11	69595484	69692162	NA	NA	NA	NA
ENSRNOG00000001789	NA	NA	NA	NA	ENSRNOT00000002436	11	69103660	69105269	NA	NA	NA	NA	ENSRNOT00000002435	11	69103680	69213745	NA	NA	NA	NA
ENSRNOG00000001793	NA	NA	NA	NA	ENSRNOT00000002443	11	68828748	68889225	NA	NA	NA	NA	ENSRNOT00000064403	11	68828748	68870303	NA	NA	NA	NA
ENSRNOG00000001806	4	9251242	5.76209	-1.38442	ENSRNOT00000046199	11	80276850	80285039	NA	NA	NA	NA	ENSRNOT00000048739	11	80276869	80287446	NA	NA	NA	NA
ENSRNOG00000001811	NA	NA	NA	NA	ENSRNOT00000002476	4	184153022	184173961	NA	NA	NA	NA	ENSRNOT00000042270	4	184153022	184173961	NA	NA	NA	NA
ENSRNOG00000001815	NA	NA	NA	NA	ENSRNOT00000002484	11	79950593	79957185	18	53698429	4.9917	3.72633	ENSRNOT00000066369	11	79950593	79956175	NA	NA	NA	NA
ENSRNOG00000001849	NA	NA	NA	NA	ENSRNOT00000002533	11	85968732	86030389	NA	NA	NA	NA	ENSRNOT00000027901	11	85968732	86030389	NA	NA	NA	NA
ENSRNOG00000001851	NA	NA	NA	NA	ENSRNOT00000002528	4	185758904	185791596	NA	NA	NA	NA	ENSRNOT00000067367	4	185758904	185792272	NA	NA	NA	NA
ENSRNOG00000001854	NA	NA	NA	NA	ENSRNOT00000002535	4	185853778	186069316	NA	NA	NA	NA	ENSRNOT00000064320	4	185853778	186069316	NA	NA	NA	NA
ENSRNOG00000001862	NA	NA	NA	NA	ENSRNOT00000046159	11	85801117	85842076	NA	NA	NA	NA	ENSRNOT00000067260	11	85820287	85842076	5	64783358	4.98193	0.632753
ENSRNOG00000001866	11	87657875	6.85748	-0.107251	ENSRNOT00000002549	11	85610281	85726263	NA	NA	NA	NA	ENSRNOT00000065378	11	85610281	85726603	1	196175892	6.10335	1.16725
ENSRNOG00000001872	NA	NA	NA	NA	ENSRNOT00000002557	11	85441971	85458802	NA	NA	NA	NA	ENSRNOT00000068286	11	85441971	85453338	NA	NA	NA	NA
ENSRNOG00000001874	NA	NA	NA	NA	ENSRNOT00000002559	11	85426546	85430216	NA	NA	NA	NA	ENSRNOT00000002560	11	85426546	85430216	NA	NA	NA	NA
ENSRNOG00000001875	11	86490117	6.24099	-0.595592	ENSRNOT00000002563	11	85353041	85375918	NA	NA	NA	NA	ENSRNOT00000043545	11	85353041	85375918	NA	NA	NA	NA
ENSRNOG00000001878	NA	NA	NA	NA	ENSRNOT00000068711	11	85179262	85220103	NA	NA	NA	NA	ENSRNOT00000002569	11	85179444	85220103	NA	NA	NA	NA
ENSRNOG00000001891	NA	NA	NA	NA	ENSRNOT00000002596	11	84427114	84451786	NA	NA	NA	NA	ENSRNOT00000066150	11	84427114	84451786	NA	NA	NA	NA
ENSRNOG00000001915	NA	NA	NA	NA	ENSRNOT00000002626	11	17993680	18013310	14	84709078	4.87621	1.41245	ENSRNOT00000031889	11	17993680	18015913	4	16558945	4.93698	4.12452
ENSRNOG00000001928	NA	NA	NA	NA	ENSRNOT00000043498	11	76092840	76222495	2	32825798	4.92686	5.16751	ENSRNOT00000002645	11	76100009	76222495	11	75815245	8.13686	-0.0110147
ENSRNOG00000001930	NA	NA	NA	NA	ENSRNOT00000002647	11	75302647	75360549	1	100661098	5.07026	1.28714	ENSRNOT00000002649	11	75302647	75360549	NA	NA	NA	NA
ENSRNOG00000001942	NA	NA	NA	NA	ENSRNOT00000002664	14	21377191	21382729	5	28873747	5.6187	1.25843	ENSRNOT00000031642	14	21378053	21382729	NA	NA	NA	NA
ENSRNOG00000001956	NA	NA	NA	NA	ENSRNOT00000002678	11	53065385	53134110	NA	NA	NA	NA	ENSRNOT00000059944	11	53065385	53134110	NA	NA	NA	NA
ENSRNOG00000001973	NA	NA	NA	NA	ENSRNOT00000002704	14	22047612	22071582	5	15111880	5.18058	1.26619	ENSRNOT00000041514	14	22056131	22071582	NA	NA	NA	NA
ENSRNOG00000001976	NA	NA	NA	NA	ENSRNOT00000066413	11	37577052	37617258	NA	NA	NA	NA	ENSRNOT00000002713	11	37579731	37601890	NA	NA	NA	NA
ENSRNOG00000001979	NA	NA	NA	NA	ENSRNOT00000002714	11	32386577	32480278	NA	NA	NA	NA	ENSRNOT00000002715	11	32386577	32408850	19	29161647	5.19945	1.32295
ENSRNOG00000001989	NA	NA	NA	NA	ENSRNOT00000002738	11	49424243	49630071	NA	NA	NA	NA	ENSRNOT00000064167	11	49580750	49630071	NA	NA	NA	NA
ENSRNOG00000001996	NA	NA	NA	NA	ENSRNOT00000002736	14	22805108	22835283	NA	NA	NA	NA	ENSRNOT00000002740	14	22805108	22835283	NA	NA	NA	NA
ENSRNOG00000002004	NA	NA	NA	NA	ENSRNOT00000060889	14	12792192	12800272	NA	NA	NA	NA	ENSRNOT00000002746	14	12794472	12800272	10	21171390	4.8995	2.5062
ENSRNOG00000002006	NA	NA	NA	NA	ENSRNOT00000002748	14	23474013	23536003	NA	NA	NA	NA	ENSRNOT00000060091	14	23474013	23536003	NA	NA	NA	NA
ENSRNOG00000002012	NA	NA	NA	NA	ENSRNOT00000002756	11	31652223	31661872	NA	NA	NA	NA	ENSRNOT00000061304	11	31652223	31661872	NA	NA	NA	NA
ENSRNOG00000002013	NA	NA	NA	NA	ENSRNOT00000002759	11	57981734	58022625	NA	NA	NA	NA	ENSRNOT00000065120	11	57981734	58022625	NA	NA	NA	NA
ENSRNOG00000002021	NA	NA	NA	NA	ENSRNOT00000002769	11	31621020	31634957	NA	NA	NA	NA	ENSRNOT00000043410	11	31621020	31634957	1	196939787	5.51158	0.958654
ENSRNOG00000002026	NA	NA	NA	NA	ENSRNOT00000002771	11	31584547	31587366	NA	NA	NA	NA	ENSRNOT00000064795	11	31584547	31587021	NA	NA	NA	NA
ENSRNOG00000002040	NA	NA	NA	NA	ENSRNOT00000060868	14	13937551	14000859	NA	NA	NA	NA	ENSRNOT00000002795	14	13937704	13988109	NA	NA	NA	NA
ENSRNOG00000002041	NA	NA	NA	NA	ENSRNOT00000002790	11	57668361	57743721	NA	NA	NA	NA	ENSRNOT00000064804	11	57668361	57710264	NA	NA	NA	NA
ENSRNOG00000002042	NA	NA	NA	NA	ENSRNOT00000002807	14	2597303	2606681	NA	NA	NA	NA	ENSRNOT00000066070	14	2599266	2605609	NA	NA	NA	NA
ENSRNOG00000002046	NA	NA	NA	NA	ENSRNOT00000042447	11	57382096	57397038	NA	NA	NA	NA	ENSRNOT00000043917	11	57382096	57397038	NA	NA	NA	NA
ENSRNOG00000002054	NA	NA	NA	NA	ENSRNOT00000061579	14	2744846	2789138	NA	NA	NA	NA	ENSRNOT00000061583	14	2744846	2789138	NA	NA	NA	NA
ENSRNOG00000002072	NA	NA	NA	NA	ENSRNOT00000002838	11	30818797	30891623	NA	NA	NA	NA	ENSRNOT00000065991	11	30818797	30891623	NA	NA	NA	NA
ENSRNOG00000002073	NA	NA	NA	NA	ENSRNOT00000002842	14	2949632	2991495	1	196175892	4.69393	1.23938	ENSRNOT00000061538	14	2982763	3007464	NA	NA	NA	NA
ENSRNOG00000002095	NA	NA	NA	NA	ENSRNOT00000002857	14	8026136	8346326	NA	NA	NA	NA	ENSRNOT00000034812	14	8026136	8075152	NA	NA	NA	NA
ENSRNOG00000002099	NA	NA	NA	NA	ENSRNOT00000002880	14	8916412	8969049	NA	NA	NA	NA	ENSRNOT00000033194	14	8916412	9059829	NA	NA	NA	NA
ENSRNOG00000002100	NA	NA	NA	NA	ENSRNOT00000002862	14	33463145	33489304	1	197517256	5.32542	1.04337	ENSRNOT00000066382	14	33463145	33471233	NA	NA	NA	NA
ENSRNOG00000002101	NA	NA	NA	NA	ENSRNOT00000002890	14	33492709	33505655	11	63889775	6.31601	1.67136	ENSRNOT00000063942	14	33492709	33509389	NA	NA	NA	NA
ENSRNOG00000002120	NA	NA	NA	NA	ENSRNOT00000002899	14	36928257	36954960	NA	NA	NA	NA	ENSRNOT00000066640	14	36928257	36954960	7	34694424	4.94084	0.6945
ENSRNOG00000002126	NA	NA	NA	NA	ENSRNOT00000002895	11	20674800	20910883	NA	NA	NA	NA	ENSRNOT00000031017	11	20677519	20862137	10	38494277	5.22333	0.667199
ENSRNOG00000002129	NA	NA	NA	NA	ENSRNOT00000002897	14	5431777	5451584	NA	NA	NA	NA	ENSRNOT00000061361	14	5431777	5439789	NA	NA	NA	NA
ENSRNOG00000002141	NA	NA	NA	NA	ENSRNOT00000058453	11	56946461	56974235	NA	NA	NA	NA	ENSRNOT00000041087	11	56954672	56974235	3	148652213	4.89563	1.04731
ENSRNOG00000002151	NA	NA	NA	NA	ENSRNOT00000002942	11	56587160	56600874	NA	NA	NA	NA	ENSRNOT00000044442	11	56587160	56599063	NA	NA	NA	NA
ENSRNOG00000002154	14	6518452	8.38104	0.469575	ENSRNOT00000002925	14	6529356	6533472	14	6518452	8.86434	-0.98254	ENSRNOT00000002927	14	6529356	6540902	NA	NA	NA	NA
ENSRNOG00000002165	14	10072087	6.2565	-0.398193	ENSRNOT00000002956	14	10080191	10094521	NA	NA	NA	NA	ENSRNOT00000061067	14	10080191	10094521	NA	NA	NA	NA
ENSRNOG00000002167	4	144016921	7.0474	-1.08607	ENSRNOT00000002940	14	6637132	6644100	7	91870653	6.51824	0.957222	ENSRNOT00000061224	14	6637132	6644100	NA	NA	NA	NA
ENSRNOG00000002174	NA	NA	NA	NA	ENSRNOT00000002961	14	37160546	37206533	NA	NA	NA	NA	ENSRNOT00000002980	14	37160546	37206533	NA	NA	NA	NA
ENSRNOG00000002176	NA	NA	NA	NA	ENSRNOT00000002957	11	55843801	55940634	NA	NA	NA	NA	ENSRNOT00000002970	11	55843801	55887788	NA	NA	NA	NA
ENSRNOG00000002177	NA	NA	NA	NA	ENSRNOT00000002992	14	41048839	41067584	NA	NA	NA	NA	ENSRNOT00000059485	14	41062090	41064787	NA	NA	NA	NA
ENSRNOG00000002180	NA	NA	NA	NA	ENSRNOT00000002965	14	46596273	46781813	NA	NA	NA	NA	ENSRNOT00000029209	14	46596273	46781813	NA	NA	NA	NA
ENSRNOG00000002181	NA	NA	NA	NA	ENSRNOT00000002974	14	10102603	10137105	NA	NA	NA	NA	ENSRNOT00000031633	14	10102603	10135653	5	8836648	4.787	-6.03781
ENSRNOG00000002204	14	16491135	9.86461	-0.119616	ENSRNOT00000067471	14	16978180	16992439	NA	NA	NA	NA	ENSRNOT00000003009	14	16978445	17029878	NA	NA	NA	NA
ENSRNOG00000002205	NA	NA	NA	NA	ENSRNOT00000002996	14	37301311	37318693	NA	NA	NA	NA	ENSRNOT00000050475	14	37301311	37318693	NA	NA	NA	NA
ENSRNOG00000002209	NA	NA	NA	NA	ENSRNOT00000003014	14	50609443	50789829	NA	NA	NA	NA	ENSRNOT00000044580	14	50609443	50789829	NA	NA	NA	NA
ENSRNOG00000002214	NA	NA	NA	NA	ENSRNOT00000003026	14	6958124	7003630	NA	NA	NA	NA	ENSRNOT00000066235	14	6958124	7003630	19	27150250	4.78213	1.17134
ENSRNOG00000002218	NA	NA	NA	NA	ENSRNOT00000003020	14	17031753	17035157	15	56832706	4.8987	1.25809	ENSRNOT00000067132	14	17031753	17033640	NA	NA	NA	NA
ENSRNOG00000002229	NA	NA	NA	NA	ENSRNOT00000049180	11	67290968	67437468	NA	NA	NA	NA	ENSRNOT00000029929	11	67290990	67437468	8	33553375	5.53709	0.675368
ENSRNOG00000002241	NA	NA	NA	NA	ENSRNOT00000003060	11	66774152	66828789	NA	NA	NA	NA	ENSRNOT00000003055	11	66774208	66828789	NA	NA	NA	NA
ENSRNOG00000002246	NA	NA	NA	NA	ENSRNOT00000003066	14	43423677	43477106	7	134882013	5.26307	1.71523	ENSRNOT00000065550	14	43423677	43477106	NA	NA	NA	NA
ENSRNOG00000002248	NA	NA	NA	NA	ENSRNOT00000036206	14	37453020	37519720	NA	NA	NA	NA	ENSRNOT00000003061	14	37472943	37594341	NA	NA	NA	NA
ENSRNOG00000002254	NA	NA	NA	NA	ENSRNOT00000003128	14	43495963	43516901	NA	NA	NA	NA	ENSRNOT00000064888	14	43495964	43516901	NA	NA	NA	NA
ENSRNOG00000002271	NA	NA	NA	NA	ENSRNOT00000003087	14	37639681	37708306	NA	NA	NA	NA	ENSRNOT00000042382	14	37639681	37708306	13	59369019	4.72822	-1.47723
ENSRNOG00000002289	NA	NA	NA	NA	ENSRNOT00000003137	11	65892822	65926521	4	149131871	6.2639	0.928459	ENSRNOT00000043684	11	65892822	65926521	NA	NA	NA	NA
ENSRNOG00000002302	3	111976349	6.64643	-0.517424	ENSRNOT00000064128	14	38109932	38339352	NA	NA	NA	NA	ENSRNOT00000003142	14	38109957	38339352	NA	NA	NA	NA
ENSRNOG00000002303	NA	NA	NA	NA	ENSRNOT00000057953	10	47169007	47215216	16	4909694	4.75845	4.72315	ENSRNOT00000003138	10	47210764	47215216	NA	NA	NA	NA
ENSRNOG00000002304	NA	NA	NA	NA	ENSRNOT00000003139	10	47286657	47295026	NA	NA	NA	NA	ENSRNOT00000057947	10	47289762	47295026	NA	NA	NA	NA
ENSRNOG00000002314	NA	NA	NA	NA	ENSRNOT00000003193	10	826803	872216	1	196175892	4.96786	1.39318	ENSRNOT00000020327	10	832602	872216	NA	NA	NA	NA
ENSRNOG00000002318	NA	NA	NA	NA	ENSRNOT00000003166	14	43724978	43809194	NA	NA	NA	NA	ENSRNOT00000064263	14	43724978	43822565	NA	NA	NA	NA
ENSRNOG00000002319	NA	NA	NA	NA	ENSRNOT00000044095	13	30917406	30928356	NA	NA	NA	NA	ENSRNOT00000068524	13	30917406	30928092	NA	NA	NA	NA
ENSRNOG00000002341	NA	NA	NA	NA	ENSRNOT00000003186	10	77459844	77487929	NA	NA	NA	NA	ENSRNOT00000055674	10	77459844	77476410	7	131086390	4.71131	5.03925
ENSRNOG00000002343	NA	NA	NA	NA	ENSRNOT00000003248	14	44114392	44124947	NA	NA	NA	NA	ENSRNOT00000059350	14	44114392	44124293	5	15935315	4.75761	-0.436322
ENSRNOG00000002346	NA	NA	NA	NA	ENSRNOT00000003190	X	95912796	95926843	NA	NA	NA	NA	ENSRNOT00000049504	X	95912796	95926843	1	8581953	4.74803	0.953205
ENSRNOG00000002347	NA	NA	NA	NA	ENSRNOT00000003196	13	67468218	67579527	NA	NA	NA	NA	ENSRNOT00000067135	13	67468218	67754947	NA	NA	NA	NA
ENSRNOG00000002349	NA	NA	NA	NA	ENSRNOT00000003197	14	39568677	39705075	NA	NA	NA	NA	ENSRNOT00000064779	14	39568677	39705075	NA	NA	NA	NA
ENSRNOG00000002352	NA	NA	NA	NA	ENSRNOT00000003226	13	67320835	67336234	NA	NA	NA	NA	ENSRNOT00000065521	13	67320835	67336234	1	119916494	5.89776	0.905472
ENSRNOG00000002353	NA	NA	NA	NA	ENSRNOT00000003216	13	101214446	101289384	NA	NA	NA	NA	ENSRNOT00000034888	13	101214446	101289384	4	90507388	6.25113	0.99622
ENSRNOG00000002355	NA	NA	NA	NA	ENSRNOT00000003210	10	47514113	47536786	NA	NA	NA	NA	ENSRNOT00000057896	10	47514113	47548373	NA	NA	NA	NA
ENSRNOG00000002358	NA	NA	NA	NA	ENSRNOT00000003219	10	77347475	77377945	NA	NA	NA	NA	ENSRNOT00000055681	10	77347475	77377945	NA	NA	NA	NA
ENSRNOG00000002373	NA	NA	NA	NA	ENSRNOT00000003251	10	77261704	77281553	NA	NA	NA	NA	ENSRNOT00000055683	10	77262562	77281565	NA	NA	NA	NA
ENSRNOG00000002382	NA	NA	NA	NA	ENSRNOT00000003268	10	47646157	47649094	NA	NA	NA	NA	ENSRNOT00000057880	10	47646157	47649094	NA	NA	NA	NA
ENSRNOG00000002389	15	85832918	5.33121	0.218288	ENSRNOT00000003247	X	124382822	124393906	NA	NA	NA	NA	ENSRNOT00000065019	X	124382822	124391343	NA	NA	NA	NA
ENSRNOG00000002391	NA	NA	NA	NA	ENSRNOT00000052302	X	124410031	124430520	NA	NA	NA	NA	ENSRNOT00000034551	X	124419616	124430520	NA	NA	NA	NA
ENSRNOG00000002393	NA	NA	NA	NA	ENSRNOT00000003252	13	101375656	101448175	1	197517256	7.02032	1.27366	ENSRNOT00000038264	13	101375656	101448175	NA	NA	NA	NA
ENSRNOG00000002394	6	118634986	5.86572	-0.851709	ENSRNOT00000003318	13	64688585	64753416	NA	NA	NA	NA	ENSRNOT00000063833	13	64688585	64753416	1	196939787	5.60372	0.975731
ENSRNOG00000002412	NA	NA	NA	NA	ENSRNOT00000003290	10	47649205	47654316	NA	NA	NA	NA	ENSRNOT00000057864	10	47649205	47654059	NA	NA	NA	NA
ENSRNOG00000002419	NA	NA	NA	NA	ENSRNOT00000003283	X	124488627	124503639	NA	NA	NA	NA	ENSRNOT00000003298	X	124488627	124503639	NA	NA	NA	NA
ENSRNOG00000002433	NA	NA	NA	NA	ENSRNOT00000003346	14	17556967	17588256	NA	NA	NA	NA	ENSRNOT00000044228	14	17556967	17588256	NA	NA	NA	NA
ENSRNOG00000002451	NA	NA	NA	NA	ENSRNOT00000047823	X	94617360	94652832	NA	NA	NA	NA	ENSRNOT00000049829	X	94617360	94652832	NA	NA	NA	NA
ENSRNOG00000002452	NA	NA	NA	NA	ENSRNOT00000003332	10	4404433	4485989	NA	NA	NA	NA	ENSRNOT00000065803	10	4404433	4419183	NA	NA	NA	NA
ENSRNOG00000002454	NA	NA	NA	NA	ENSRNOT00000065944	13	66345664	66373826	NA	NA	NA	NA	ENSRNOT00000003471	13	66346614	66373826	NA	NA	NA	NA
ENSRNOG00000002462	NA	NA	NA	NA	ENSRNOT00000003402	10	47665672	47673217	NA	NA	NA	NA	ENSRNOT00000067379	10	47665672	47673217	NA	NA	NA	NA
ENSRNOG00000002468	NA	NA	NA	NA	ENSRNOT00000003407	13	75271116	75347181	NA	NA	NA	NA	ENSRNOT00000059343	13	75271116	75345521	NA	NA	NA	NA
ENSRNOG00000002470	NA	NA	NA	NA	ENSRNOT00000003343	10	34197630	34205131	6	113440507	4.81001	0.806441	ENSRNOT00000055872	10	34197630	34205131	NA	NA	NA	NA
ENSRNOG00000002480	NA	NA	NA	NA	ENSRNOT00000003438	17	66973750	67004339	NA	NA	NA	NA	ENSRNOT00000003503	17	66973750	67005827	NA	NA	NA	NA
ENSRNOG00000002511	NA	NA	NA	NA	ENSRNOT00000003519	10	35071002	35112006	NA	NA	NA	NA	ENSRNOT00000059341	10	35071002	35112006	NA	NA	NA	NA
ENSRNOG00000002515	NA	NA	NA	NA	ENSRNOT00000003395	X	94192540	94249599	NA	NA	NA	NA	ENSRNOT00000065388	X	94192540	94249599	NA	NA	NA	NA
ENSRNOG00000002516	NA	NA	NA	NA	ENSRNOT00000003401	7	247960	265278	NA	NA	NA	NA	ENSRNOT00000062057	7	247960	265278	NA	NA	NA	NA
ENSRNOG00000002519	NA	NA	NA	NA	ENSRNOT00000068479	X	94095523	94133720	NA	NA	NA	NA	ENSRNOT00000003436	X	94099667	94133659	5	28873747	5.5754	1.21318
ENSRNOG00000002523	NA	NA	NA	NA	ENSRNOT00000003493	10	47677508	47739193	NA	NA	NA	NA	ENSRNOT00000043052	10	47677508	47739193	NA	NA	NA	NA
ENSRNOG00000002563	NA	NA	NA	NA	ENSRNOT00000003476	X	6764792	6776201	NA	NA	NA	NA	ENSRNOT00000066677	X	6764792	6776128	NA	NA	NA	NA
ENSRNOG00000002565	6	118634986	5.7938	-1.36662	ENSRNOT00000003494	X	89590550	89665003	NA	NA	NA	NA	ENSRNOT00000066825	X	89590550	89665003	NA	NA	NA	NA
ENSRNOG00000002602	NA	NA	NA	NA	ENSRNOT00000003501	13	13106080	13137360	NA	NA	NA	NA	ENSRNOT00000061779	13	13124116	13127133	NA	NA	NA	NA
ENSRNOG00000002616	NA	NA	NA	NA	ENSRNOT00000032092	10	47831477	47878552	NA	NA	NA	NA	ENSRNOT00000064333	10	47831477	47879402	NA	NA	NA	NA
ENSRNOG00000002657	13	64348482	6.3341	-0.103346	ENSRNOT00000003630	13	64135734	64280815	NA	NA	NA	NA	ENSRNOT00000064341	13	64135734	64239448	NA	NA	NA	NA
ENSRNOG00000002669	NA	NA	NA	NA	ENSRNOT00000003687	10	61930517	61951366	NA	NA	NA	NA	ENSRNOT00000042197	10	61937401	61951574	NA	NA	NA	NA
ENSRNOG00000002718	NA	NA	NA	NA	ENSRNOT00000051916	10	35125569	35126876	3	104254228	4.84509	1.10436	ENSRNOT00000003642	10	35125992	35126876	1	60404762	5.24947	0.824814
ENSRNOG00000002723	NA	NA	NA	NA	ENSRNOT00000030677	13	79813408	79820276	NA	NA	NA	NA	ENSRNOT00000003709	13	79813434	79822845	NA	NA	NA	NA
ENSRNOG00000002724	NA	NA	NA	NA	ENSRNOT00000049769	10	47890410	47919733	NA	NA	NA	NA	ENSRNOT00000003697	10	47890667	47925430	NA	NA	NA	NA
ENSRNOG00000002735	NA	NA	NA	NA	ENSRNOT00000064860	13	68471256	68507999	NA	NA	NA	NA	ENSRNOT00000003707	13	68471562	68507999	1	197094662	5.89377	1.03856
ENSRNOG00000002737	NA	NA	NA	NA	ENSRNOT00000003682	10	43969245	43982210	1	150606360	5.23105	1.00074	ENSRNOT00000067599	10	43969245	43983529	NA	NA	NA	NA
ENSRNOG00000002751	NA	NA	NA	NA	ENSRNOT00000003714	X	92568202	92700448	NA	NA	NA	NA	ENSRNOT00000066516	X	92587666	92700448	2	248458757	5.5324	1.40808
ENSRNOG00000002753	NA	NA	NA	NA	ENSRNOT00000003758	10	91880639	91897175	NA	NA	NA	NA	ENSRNOT00000064429	10	91880639	91896961	18	2108801	4.99707	1.83657
ENSRNOG00000002757	NA	NA	NA	NA	ENSRNOT00000003699	10	72365952	72413305	NA	NA	NA	NA	ENSRNOT00000067475	10	72366558	72411443	NA	NA	NA	NA
ENSRNOG00000002783	6	97528316	5.65639	-0.827323	ENSRNOT00000003748	13	76548456	76562723	1	59861994	5.22893	1.18126	ENSRNOT00000046512	13	76553508	76575541	NA	NA	NA	NA
ENSRNOG00000002793	NA	NA	NA	NA	ENSRNOT00000003735	10	103246880	103254429	NA	NA	NA	NA	ENSRNOT00000003734	10	103252710	103254154	NA	NA	NA	NA
ENSRNOG00000002815	NA	NA	NA	NA	ENSRNOT00000032877	13	79923988	79997285	NA	NA	NA	NA	ENSRNOT00000033157	13	79934956	79997285	NA	NA	NA	NA
ENSRNOG00000002821	NA	NA	NA	NA	ENSRNOT00000003840	13	12343188	12565692	NA	NA	NA	NA	ENSRNOT00000068491	13	12343293	12564786	NA	NA	NA	NA
ENSRNOG00000002824	NA	NA	NA	NA	ENSRNOT00000003782	X	91969455	91985349	NA	NA	NA	NA	ENSRNOT00000067009	X	91969565	91985349	NA	NA	NA	NA
ENSRNOG00000002835	NA	NA	NA	NA	ENSRNOT00000003914	10	82930086	82966058	15	78358943	4.91632	1.17116	ENSRNOT00000065737	10	82930483	82966058	NA	NA	NA	NA
ENSRNOG00000002838	6	32964686	5.51183	-3.73319	ENSRNOT00000003872	X	88621186	88624218	NA	NA	NA	NA	ENSRNOT00000068749	X	88621186	88624218	NA	NA	NA	NA
ENSRNOG00000002848	NA	NA	NA	NA	ENSRNOT00000003910	X	17678560	17745911	NA	NA	NA	NA	ENSRNOT00000066674	X	17679220	17745908	1	196939787	5.17055	1.07076
ENSRNOG00000002851	NA	NA	NA	NA	ENSRNOT00000055045	10	103291220	103311934	NA	NA	NA	NA	ENSRNOT00000004001	10	103291221	103312198	NA	NA	NA	NA
ENSRNOG00000002855	NA	NA	NA	NA	ENSRNOT00000003860	14	45665717	45728187	NA	NA	NA	NA	ENSRNOT00000003907	14	45665717	45741389	1	196939787	5.30182	0.826149
ENSRNOG00000002862	NA	NA	NA	NA	ENSRNOT00000041437	X	27356623	27409877	NA	NA	NA	NA	ENSRNOT00000003895	X	27383769	27409877	NA	NA	NA	NA
ENSRNOG00000002863	NA	NA	NA	NA	ENSRNOT00000003869	13	69367254	69683943	NA	NA	NA	NA	ENSRNOT00000003928	13	69367254	69683936	NA	NA	NA	NA
ENSRNOG00000002871	NA	NA	NA	NA	ENSRNOT00000003832	10	10377676	10379214	1	196939787	6.08961	0.870317	ENSRNOT00000064529	10	10377676	10379619	NA	NA	NA	NA
ENSRNOG00000002873	NA	NA	NA	NA	ENSRNOT00000003841	10	45022262	45032129	NA	NA	NA	NA	ENSRNOT00000058484	10	45022262	45032129	NA	NA	NA	NA
ENSRNOG00000002874	NA	NA	NA	NA	ENSRNOT00000003834	6	107711516	107721684	NA	NA	NA	NA	ENSRNOT00000067063	6	107711538	107721684	NA	NA	NA	NA
ENSRNOG00000002879	NA	NA	NA	NA	ENSRNOT00000003963	13	95934242	95957053	NA	NA	NA	NA	ENSRNOT00000040203	13	95940726	95957053	NA	NA	NA	NA
ENSRNOG00000002882	13	11276270	5.48377	-0.0993147	ENSRNOT00000003870	13	12148072	12196546	NA	NA	NA	NA	ENSRNOT00000061814	13	12148072	12196546	NA	NA	NA	NA
ENSRNOG00000002884	NA	NA	NA	NA	ENSRNOT00000003861	13	80057365	80073350	NA	NA	NA	NA	ENSRNOT00000051763	13	80057365	80073350	NA	NA	NA	NA
ENSRNOG00000002896	13	76822118	8.43374	-0.156175	ENSRNOT00000003961	13	76824440	76835512	NA	NA	NA	NA	ENSRNOT00000034583	13	76824440	76835531	13	76231230	10.969	-0.102365
ENSRNOG00000002898	NA	NA	NA	NA	ENSRNOT00000058897	13	80103565	80214238	NA	NA	NA	NA	ENSRNOT00000058892	13	80103573	80124180	NA	NA	NA	NA
ENSRNOG00000002908	NA	NA	NA	NA	ENSRNOT00000060586	18	29317836	29321851	NA	NA	NA	NA	ENSRNOT00000003878	18	29318679	29321847	NA	NA	NA	NA
ENSRNOG00000002915	NA	NA	NA	NA	ENSRNOT00000047268	10	45270633	45283122	NA	NA	NA	NA	ENSRNOT00000003902	10	45270719	45283122	10	13224626	5.13319	62.3865
ENSRNOG00000002917	NA	NA	NA	NA	ENSRNOT00000037926	10	10512385	10551084	NA	NA	NA	NA	ENSRNOT00000061253	10	10512385	10551084	NA	NA	NA	NA
ENSRNOG00000002926	NA	NA	NA	NA	ENSRNOT00000003925	13	85953119	85979852	NA	NA	NA	NA	ENSRNOT00000058560	13	85953119	85979852	NA	NA	NA	NA
ENSRNOG00000002935	NA	NA	NA	NA	ENSRNOT00000003919	10	82977424	82982330	NA	NA	NA	NA	ENSRNOT00000067751	10	82977424	82985179	NA	NA	NA	NA
ENSRNOG00000002947	13	80605911	5.64789	0.876889	ENSRNOT00000003959	13	80562895	80591362	NA	NA	NA	NA	ENSRNOT00000066119	13	80562895	80591362	1	24698941	5.00591	7.63942
ENSRNOG00000002948	NA	NA	NA	NA	ENSRNOT00000003977	10	82987107	83030809	NA	NA	NA	NA	ENSRNOT00000051497	10	82987107	83030809	NA	NA	NA	NA
ENSRNOG00000002949	NA	NA	NA	NA	ENSRNOT00000004007	10	107978639	108013819	NA	NA	NA	NA	ENSRNOT00000054995	10	107978656	108013819	NA	NA	NA	NA
ENSRNOG00000002956	NA	NA	NA	NA	ENSRNOT00000004006	14	61630737	61759846	1	196939787	4.98157	0.750786	ENSRNOT00000058996	14	61630737	61759846	NA	NA	NA	NA
ENSRNOG00000002976	NA	NA	NA	NA	ENSRNOT00000003985	11	64193256	64211323	NA	NA	NA	NA	ENSRNOT00000040773	11	64193256	64236576	NA	NA	NA	NA
ENSRNOG00000002979	13	80966083	25.4779	0.177546	ENSRNOT00000004053	13	80890762	80913604	13	81390838	13.5804	-0.0987116	ENSRNOT00000063870	13	80890762	80913604	8	106539027	5.96229	0.988566
ENSRNOG00000002985	NA	NA	NA	NA	ENSRNOT00000032218	13	86159295	86432815	NA	NA	NA	NA	ENSRNOT00000058539	13	86159295	86432815	NA	NA	NA	NA
ENSRNOG00000002991	NA	NA	NA	NA	ENSRNOT00000046110	10	62217482	62234831	NA	NA	NA	NA	ENSRNOT00000051874	10	62217482	62234831	NA	NA	NA	NA
ENSRNOG00000003011	NA	NA	NA	NA	ENSRNOT00000004027	19	24977342	24979410	NA	NA	NA	NA	ENSRNOT00000065040	19	24977386	24979410	NA	NA	NA	NA
ENSRNOG00000003026	19	22050188	8.56858	0.357284	ENSRNOT00000004042	19	24971070	24976899	19	29268346	7.51637	0.158597	ENSRNOT00000033495	19	24971070	24976273	NA	NA	NA	NA
ENSRNOG00000003041	NA	NA	NA	NA	ENSRNOT00000004058	10	62234450	62470611	NA	NA	NA	NA	ENSRNOT00000052412	10	62423897	62447887	NA	NA	NA	NA
ENSRNOG00000003050	NA	NA	NA	NA	ENSRNOT00000031097	10	35686747	35721317	NA	NA	NA	NA	ENSRNOT00000043085	10	35686747	35721317	NA	NA	NA	NA
ENSRNOG00000003066	NA	NA	NA	NA	ENSRNOT00000004165	10	45613668	45641488	NA	NA	NA	NA	ENSRNOT00000058327	10	45613668	45641488	NA	NA	NA	NA
ENSRNOG00000003071	NA	NA	NA	NA	ENSRNOT00000004208	13	78247189	78265695	NA	NA	NA	NA	ENSRNOT00000004243	13	78247189	78269770	NA	NA	NA	NA
ENSRNOG00000003073	NA	NA	NA	NA	ENSRNOT00000067745	13	81058218	81074896	NA	NA	NA	NA	ENSRNOT00000004104	13	81058230	81074896	5	7507549	4.84358	-4.38702
ENSRNOG00000003075	NA	NA	NA	NA	ENSRNOT00000048738	11	63938077	63967213	NA	NA	NA	NA	ENSRNOT00000004116	11	63938318	63967213	NA	NA	NA	NA
ENSRNOG00000003076	NA	NA	NA	NA	ENSRNOT00000004137	7	1426638	1462518	NA	NA	NA	NA	ENSRNOT00000048848	7	1426638	1462518	NA	NA	NA	NA
ENSRNOG00000003094	NA	NA	NA	NA	ENSRNOT00000018699	17	47672298	47715697	NA	NA	NA	NA	ENSRNOT00000064607	17	47672298	47715697	NA	NA	NA	NA
ENSRNOG00000003100	NA	NA	NA	NA	ENSRNOT00000004179	13	86737094	86746186	NA	NA	NA	NA	ENSRNOT00000039886	13	86737094	86746186	NA	NA	NA	NA
ENSRNOG00000003104	NA	NA	NA	NA	ENSRNOT00000004248	10	48764894	48786148	2	25048979	5.27747	6.71704	ENSRNOT00000068203	10	48767613	48786148	6	58669589	5.9555	1.24395
ENSRNOG00000003105	NA	NA	NA	NA	ENSRNOT00000004141	10	104648142	104674120	NA	NA	NA	NA	ENSRNOT00000067476	10	104648142	104672991	NA	NA	NA	NA
ENSRNOG00000003121	NA	NA	NA	NA	ENSRNOT00000067414	10	62500853	62576589	NA	NA	NA	NA	ENSRNOT00000004162	10	62501155	62574952	NA	NA	NA	NA
ENSRNOG00000003131	NA	NA	NA	NA	ENSRNOT00000004192	10	13761192	13770812	NA	NA	NA	NA	ENSRNOT00000004222	10	13761192	13770812	NA	NA	NA	NA
ENSRNOG00000003133	NA	NA	NA	NA	ENSRNOT00000004178	X	59981442	59982160	NA	NA	NA	NA	ENSRNOT00000041196	X	59981442	59982631	NA	NA	NA	NA
ENSRNOG00000003134	NA	NA	NA	NA	ENSRNOT00000004391	14	20381545	20739216	NA	NA	NA	NA	ENSRNOT00000033806	14	20381545	20739216	4	84538625	4.73353	-1.28773
ENSRNOG00000003143	NA	NA	NA	NA	ENSRNOT00000004193	10	73442668	73453871	NA	NA	NA	NA	ENSRNOT00000066019	10	73445051	73453871	NA	NA	NA	NA
ENSRNOG00000003148	1	197507794	5.59355	-1.17033	ENSRNOT00000048472	10	108311236	108358911	NA	NA	NA	NA	ENSRNOT00000004290	10	108311344	108358916	NA	NA	NA	NA
ENSRNOG00000003150	NA	NA	NA	NA	ENSRNOT00000004206	13	81184844	81203625	NA	NA	NA	NA	ENSRNOT00000063888	13	81184844	81203625	NA	NA	NA	NA
ENSRNOG00000003160	NA	NA	NA	NA	ENSRNOT00000004235	X	38352968	38384643	NA	NA	NA	NA	ENSRNOT00000064368	X	38352968	38384643	NA	NA	NA	NA
ENSRNOG00000003171	NA	NA	NA	NA	ENSRNOT00000004279	13	87040473	87046199	NA	NA	NA	NA	ENSRNOT00000058470	13	87040473	87046199	NA	NA	NA	NA
ENSRNOG00000003172	NA	NA	NA	NA	ENSRNOT00000004313	10	62713443	62718711	NA	NA	NA	NA	ENSRNOT00000056369	10	62713443	62718711	18	77849121	5.57989	8.81785
ENSRNOG00000003189	NA	NA	NA	NA	ENSRNOT00000004263	X	90301070	90305762	NA	NA	NA	NA	ENSRNOT00000064540	X	90301070	90304159	NA	NA	NA	NA
ENSRNOG00000003192	NA	NA	NA	NA	ENSRNOT00000038103	10	105220522	105235094	NA	NA	NA	NA	ENSRNOT00000004311	10	105228056	105235094	5	57294393	4.79037	1.55835
ENSRNOG00000003198	NA	NA	NA	NA	ENSRNOT00000004346	10	72757	187514	NA	NA	NA	NA	ENSRNOT00000061743	10	161353	187514	NA	NA	NA	NA
ENSRNOG00000003202	NA	NA	NA	NA	ENSRNOT00000004300	10	25733194	25762801	NA	NA	NA	NA	ENSRNOT00000047804	10	25733194	25762801	NA	NA	NA	NA
ENSRNOG00000003205	NA	NA	NA	NA	ENSRNOT00000004335	14	71374736	71692127	NA	NA	NA	NA	ENSRNOT00000058803	14	71374736	71696519	NA	NA	NA	NA
ENSRNOG00000003206	NA	NA	NA	NA	ENSRNOT00000004520	13	37861559	37904589	NA	NA	NA	NA	ENSRNOT00000063857	13	37861559	37904589	2	62582965	4.89575	0.888103
ENSRNOG00000003209	NA	NA	NA	NA	ENSRNOT00000004347	13	87059477	87062281	NA	NA	NA	NA	ENSRNOT00000067924	13	87059477	87083085	NA	NA	NA	NA
ENSRNOG00000003219	NA	NA	NA	NA	ENSRNOT00000004333	10	48987004	49008754	NA	NA	NA	NA	ENSRNOT00000065335	10	48987004	49009689	NA	NA	NA	NA
ENSRNOG00000003224	NA	NA	NA	NA	ENSRNOT00000004314	10	10753153	10755068	NA	NA	NA	NA	ENSRNOT00000065344	10	10753219	10755068	11	77684714	5.09142	1.00886
ENSRNOG00000003235	NA	NA	NA	NA	ENSRNOT00000068542	10	35762751	35781528	NA	NA	NA	NA	ENSRNOT00000004323	10	35775757	35785551	NA	NA	NA	NA
ENSRNOG00000003242	NA	NA	NA	NA	ENSRNOT00000004463	9	43660020	43797354	NA	NA	NA	NA	ENSRNOT00000065212	9	43660020	43785155	NA	NA	NA	NA
ENSRNOG00000003243	NA	NA	NA	NA	ENSRNOT00000004365	10	62757686	62771010	NA	NA	NA	NA	ENSRNOT00000056359	10	62757686	62771010	NA	NA	NA	NA
ENSRNOG00000003247	NA	NA	NA	NA	ENSRNOT00000004350	13	96585245	96599751	NA	NA	NA	NA	ENSRNOT00000065999	13	96591781	96599842	NA	NA	NA	NA
[truncated: 3,667 more rows]

## Sheet: Table S13-5
Table S13-5. Corresponding information between gene-based eQTL and transcript-based eQTL among genes with three transcripts in HS rats amygdala.
[truncated: 1,404 more rows]

[truncated: 5 more sheets: Table S13-6, Table S13-7, Table S13-8, Table S13-9, Table S13-10]
